# Supplementary material for: Differential Expression Analysis for RNA-Seq Data
Source: ISRN Bioinform. 2012 Sep 20;2012:817508. doi: 10.5402/2012/817508 (PMC4393055; doi:10.5402/2012/817508)
Supplement: Supplementary file 1 — Supplementary Table 1 presents the differential expression analysis for Normal vs HL60 data using Likelihood ratio method, Bayesian method, DESeq and EdgeR. Supplementary Table 2 presents the differential expression analysis for Normal vs K562 data using Likelihood ratio method, Bayesian method, DESeq and EdgeR. Supplementary Table 3 presents the differential expression analysis for six globin reduced vs six non reduced samples using Likelihood ratio method, Bayesian method, DESeq and EdgeR. [file 817508.f1.xls]

## Sheet: N1-HL60 using LR
						DE at	DE at	DE at	DE at
Id	mirnas	N1	HL60	average	T_lambda	0.01	0.025	0.05	0.1
1	hsa-let-7a	157570	375379	266475	0	Yes	Yes	Yes	Yes
2	hsa-let-7a-2*	0	0	0	1	Yes	Yes	Yes	Yes
3	hsa-let-7a*	0.5	10.5	5.5	0.0190168	Yes	Yes	Yes	Yes
4	hsa-let-7b	592.5	33456	17024.2	0	Yes	Yes	Yes	Yes
5	hsa-let-7b*	0	0	0	1	Yes	Yes	Yes	Yes
6	hsa-let-7c	1788	6342.5	4065.25	0	Yes	Yes	Yes	Yes
7	hsa-let-7c*	0	0	0	1	Yes	Yes	Yes	Yes
8	hsa-let-7d	452	84703.5	42577.8	0	Yes	Yes	Yes	Yes
9	hsa-let-7d*	2	203.5	102.75	1.59232e-56	Yes	Yes	Yes	Yes
10	hsa-let-7e	36678.5	8563	22620.8	0	Yes	Yes	Yes	Yes
11	hsa-let-7e*	2	12.5	7.25	0.0210361	Yes	Yes	Yes	Yes
12	hsa-let-7f	84703.5	845234	464968	0	Yes	Yes	Yes	Yes
13	hsa-let-7f-1*	0	0	0	1	Yes	Yes	Yes	Yes
14	hsa-let-7f-2*	0	0	0	1	Yes	Yes	Yes	Yes
15	hsa-let-7g	27853.5	157570	92712	0	Yes	Yes	Yes	Yes
16	hsa-let-7g*	0	0	0	1	Yes	Yes	Yes	Yes
17	hsa-let-7i	819.5	27853.5	14336.5	0	Yes	Yes	Yes	Yes
18	hsa-let-7i*	0	0	0	1	Yes	Yes	Yes	Yes
19	hsa-miR-1	1052.5	234	643.25	6.50721e-123	Yes	Yes	Yes	Yes
20	hsa-miR-100	6	25.5	15.75	0.00187394	Yes	Yes	Yes	Yes
21	hsa-miR-100*	0	0	0	1	Yes	Yes	Yes	Yes
22	hsa-miR-101	8939	2781.5	5860.25	0	Yes	Yes	Yes	Yes
23	hsa-miR-101*	0.5	3	1.75	0.711914	No	No	No	No
24	hsa-miR-103	63765.5	63765.5	63765.5	1	No	No	No	No
25	hsa-miR-103-2*	0.5	1.5	1	0.904225	No	No	No	No
26	hsa-miR-103-as	63765.5	63765.5	63765.5	1	No	No	No	No
27	hsa-miR-105	3.5	0	1.75	0.23328	No	Yes	Yes	Yes
28	hsa-miR-105*	0.5	0	0.25	0.84375	No	No	Yes	Yes
29	hsa-miR-106a	14	19.5	16.75	0.605112	No	No	No	No
30	hsa-miR-106a*	0	0	0	1	Yes	Yes	Yes	Yes
31	hsa-miR-106b	1433	1013	1223	1.8834e-16	Yes	Yes	Yes	Yes
32	hsa-miR-106b*	1178.5	1150	1164.25	0.834937	No	No	No	No
33	hsa-miR-107	1660.5	11603.5	6632	0	Yes	Yes	Yes	Yes
34	hsa-miR-10a	1720.5	0	860.25	0	Yes	Yes	Yes	Yes
35	hsa-miR-10a*	2	0	1	0.592593	No	No	No	Yes
36	hsa-miR-10b	0.5	0	0.25	0.84375	No	No	Yes	Yes
37	hsa-miR-10b*	0	0	0	1	Yes	Yes	Yes	Yes
38	hsa-miR-1178	0	0	0	1	Yes	Yes	Yes	Yes
39	hsa-miR-1179	0	0	0	1	Yes	Yes	Yes	Yes
40	hsa-miR-1180	6	0	3	0.0795781	Yes	Yes	Yes	Yes
41	hsa-miR-1181	0	0	0	1	Yes	Yes	Yes	Yes
42	hsa-miR-1182	0	0	0	1	Yes	Yes	Yes	Yes
43	hsa-miR-1183	0	0	0	1	Yes	Yes	Yes	Yes
44	hsa-miR-1184	0	0	0	1	Yes	Yes	Yes	Yes
45	hsa-miR-1185	0	0	0	1	Yes	Yes	Yes	Yes
46	hsa-miR-1193	0	0	0	1	Yes	Yes	Yes	Yes
47	hsa-miR-1197	0	0	0	1	Yes	Yes	Yes	Yes
48	hsa-miR-1200	0	0	0	1	Yes	Yes	Yes	Yes
49	hsa-miR-1201	0	0	0	1	Yes	Yes	Yes	Yes
50	hsa-miR-1202	0	0	0	1	Yes	Yes	Yes	Yes
51	hsa-miR-1203	0	0	0	1	Yes	Yes	Yes	Yes
52	hsa-miR-1204	0	0	0	1	Yes	Yes	Yes	Yes
53	hsa-miR-1205	0	0	0	1	Yes	Yes	Yes	Yes
54	hsa-miR-1206	0	0	0	1	Yes	Yes	Yes	Yes
55	hsa-miR-1207-3p	0	0	0	1	Yes	Yes	Yes	Yes
56	hsa-miR-1207-5p	0	0	0	1	Yes	Yes	Yes	Yes
57	hsa-miR-1208	0	0	0	1	Yes	Yes	Yes	Yes
58	hsa-miR-122	5.5	34.5	20	2.25049e-05	Yes	Yes	Yes	Yes
59	hsa-miR-122*	0	0	0	1	Yes	Yes	Yes	Yes
60	hsa-miR-1224-3p	0	0	0	1	Yes	Yes	Yes	Yes
61	hsa-miR-1224-5p	0	0	0	1	Yes	Yes	Yes	Yes
62	hsa-miR-1225-3p	0	0	0	1	Yes	Yes	Yes	Yes
63	hsa-miR-1225-5p	0	0	0	1	Yes	Yes	Yes	Yes
64	hsa-miR-1226	0	3	1.5	0.38147	No	No	Yes	Yes
65	hsa-miR-1226*	0	3	1.5	0.38147	No	No	Yes	Yes
66	hsa-miR-1227	0	0	0	1	Yes	Yes	Yes	Yes
67	hsa-miR-1228	0	0	0	1	Yes	Yes	Yes	Yes
68	hsa-miR-1228*	0	0	0	1	Yes	Yes	Yes	Yes
69	hsa-miR-1229	0	0	0	1	Yes	Yes	Yes	Yes
70	hsa-miR-1231	0	0	0	1	Yes	Yes	Yes	Yes
71	hsa-miR-1233	0	0	0	1	Yes	Yes	Yes	Yes
72	hsa-miR-1234	0	0	0	1	Yes	Yes	Yes	Yes
73	hsa-miR-1236	0	0	0	1	Yes	Yes	Yes	Yes
74	hsa-miR-1237	0	0	0	1	Yes	Yes	Yes	Yes
75	hsa-miR-1238	0	0	0	1	Yes	Yes	Yes	Yes
76	hsa-miR-124	4	3	3.5	0.945851	No	No	No	No
77	hsa-miR-124*	0	39	19.5	5.00621e-11	Yes	Yes	Yes	Yes
78	hsa-miR-1243	0	0	0	1	Yes	Yes	Yes	Yes
79	hsa-miR-1244	0	1.5	0.75	0.592593	No	No	Yes	Yes
80	hsa-miR-1245	0	0	0	1	Yes	Yes	Yes	Yes
81	hsa-miR-1246	1081	572.5	826.75	4.06364e-35	Yes	Yes	Yes	Yes
82	hsa-miR-1247	0	0	0	1	Yes	Yes	Yes	Yes
83	hsa-miR-1248	3.5	13.5	8.5	0.0730771	No	Yes	Yes	Yes
84	hsa-miR-1249	0	16	8	0.00018144	Yes	Yes	Yes	Yes
85	hsa-miR-1250	0	5.5	2.75	0.0795781	Yes	Yes	Yes	Yes
86	hsa-miR-1251	0	0	0	1	Yes	Yes	Yes	Yes
87	hsa-miR-1252	1	0	0.5	0.84375	No	No	No	No
88	hsa-miR-1253	0	0	0	1	Yes	Yes	Yes	Yes
89	hsa-miR-1254	113	113	113	1	No	No	No	No
90	hsa-miR-1255a	72.5	763	417.75	2.56376e-144	Yes	Yes	Yes	Yes
91	hsa-miR-1255b	200	45	122.5	1.63106e-23	Yes	Yes	Yes	Yes
92	hsa-miR-1256	4	11	7.5	0.226515	No	No	No	Yes
93	hsa-miR-1257	0	0	0	1	Yes	Yes	Yes	Yes
94	hsa-miR-1258	0	0	0	1	Yes	Yes	Yes	Yes
95	hsa-miR-1259	46.5	12.5	29.5	5.23664e-05	Yes	Yes	Yes	Yes
96	hsa-miR-125a-3p	4.5	3	3.75	0.817622	No	No	No	No
97	hsa-miR-125a-5p	735	37.5	386.25	6.8704e-167	Yes	Yes	Yes	Yes
98	hsa-miR-125b	19.5	37.5	28.5	0.0644392	No	Yes	Yes	Yes
99	hsa-miR-125b-1*	0	0	0	1	Yes	Yes	Yes	Yes
100	hsa-miR-125b-2*	0	0	0	1	Yes	Yes	Yes	Yes
101	hsa-miR-126	1400.5	4.5	702.5	0	Yes	Yes	Yes	Yes
102	hsa-miR-126*	586	0	293	1.57639e-174	Yes	Yes	Yes	Yes
103	hsa-miR-1260	0	0	0	1	Yes	Yes	Yes	Yes
104	hsa-miR-1260b	0	0	0	1	Yes	Yes	Yes	Yes
105	hsa-miR-1261	0	0	0	1	Yes	Yes	Yes	Yes
106	hsa-miR-1262	0	0	0	1	Yes	Yes	Yes	Yes
107	hsa-miR-1263	2	0	1	0.592593	No	No	No	Yes
108	hsa-miR-1264	0	0	0	1	Yes	Yes	Yes	Yes
109	hsa-miR-1265	0	0	0	1	Yes	Yes	Yes	Yes
110	hsa-miR-1266	0	0	0	1	Yes	Yes	Yes	Yes
111	hsa-miR-1267	0	0	0	1	Yes	Yes	Yes	Yes
112	hsa-miR-1268	103.5	156.5	130	0.00462144	Yes	Yes	Yes	Yes
113	hsa-miR-1269	6.5	0	3.25	0.0451017	Yes	Yes	Yes	Yes
114	hsa-miR-127-3p	41.5	1.5	21.5	9.3105e-10	Yes	Yes	Yes	Yes
115	hsa-miR-127-5p	0.5	0	0.25	0.84375	No	No	Yes	Yes
116	hsa-miR-1270	23	32	27.5	0.489922	No	No	No	No
117	hsa-miR-1271	0	14	7	0.000642793	Yes	Yes	Yes	Yes
118	hsa-miR-1272	0	0	0	1	Yes	Yes	Yes	Yes
119	hsa-miR-1273	0	0	0	1	Yes	Yes	Yes	Yes
120	hsa-miR-1273c	2	5.5	3.75	0.439188	No	No	No	No
121	hsa-miR-1273d	6	1.5	3.75	0.439188	No	No	No	No
122	hsa-miR-1274a	8	0	4	0.0252068	Yes	Yes	Yes	Yes
123	hsa-miR-1274b	0	0	0	1	Yes	Yes	Yes	Yes
124	hsa-miR-1275	0	0	0	1	Yes	Yes	Yes	Yes
125	hsa-miR-1276	0.5	0	0.25	0.84375	No	No	Yes	Yes
126	hsa-miR-1277	29.5	64	46.75	0.00212607	Yes	Yes	Yes	Yes
127	hsa-miR-1278	234	78	156	2.50613e-18	Yes	Yes	Yes	Yes
128	hsa-miR-1279	0	0	0	1	Yes	Yes	Yes	Yes
129	hsa-miR-128	4830	2857.5	3843.75	8.98852e-112	Yes	Yes	Yes	Yes
130	hsa-miR-1280	0	0	0	1	Yes	Yes	Yes	Yes
131	hsa-miR-1281	0	0	0	1	Yes	Yes	Yes	Yes
132	hsa-miR-1282	0	0	0	1	Yes	Yes	Yes	Yes
133	hsa-miR-1283	0	0	0	1	Yes	Yes	Yes	Yes
134	hsa-miR-1284	2.5	9	5.75	0.264931	No	No	No	Yes
135	hsa-miR-1285	30	26	28	0.871063	No	No	No	No
136	hsa-miR-1286	1	0	0.5	0.84375	No	No	No	No
137	hsa-miR-1287	0.5	1.5	1	0.904225	No	No	No	No
138	hsa-miR-1288	2.5	0	1.25	0.38147	No	No	Yes	Yes
139	hsa-miR-1289	0	0	0	1	Yes	Yes	Yes	Yes
140	hsa-miR-129-3p	26	16	21	0.317793	No	No	No	No
141	hsa-miR-129-5p	6.5	67	36.75	1.69133e-12	Yes	Yes	Yes	Yes
142	hsa-miR-129*	0.5	356.5	178.5	1.01372e-103	Yes	Yes	Yes	Yes
143	hsa-miR-1290	0.5	0	0.25	0.84375	No	No	Yes	Yes
144	hsa-miR-1291	0	4.5	2.25	0.137901	Yes	Yes	Yes	Yes
145	hsa-miR-1292	6.5	5.5	6	0.967192	No	No	No	No
146	hsa-miR-1293	8	0	4	0.0252068	Yes	Yes	Yes	Yes
147	hsa-miR-1294	37.5	11	24.25	0.00053933	Yes	Yes	Yes	Yes
148	hsa-miR-1295	0	0	0	1	Yes	Yes	Yes	Yes
149	hsa-miR-1296	14	1.5	7.75	0.012695	Yes	Yes	Yes	Yes
150	hsa-miR-1297	0	0	0	1	Yes	Yes	Yes	Yes
151	hsa-miR-1298	2.5	0	1.25	0.38147	No	No	Yes	Yes
152	hsa-miR-1299	1	0	0.5	0.84375	No	No	No	No
153	hsa-miR-1301	17.5	17.5	17.5	1	No	No	No	No
154	hsa-miR-1302	0	0	0	1	Yes	Yes	Yes	Yes
155	hsa-miR-1303	14.5	0	7.25	0.000342139	Yes	Yes	Yes	Yes
156	hsa-miR-1304	13	3	8	0.0527634	Yes	Yes	Yes	Yes
157	hsa-miR-1305	0	0	0	1	Yes	Yes	Yes	Yes
158	hsa-miR-1306	0	0	0	1	Yes	Yes	Yes	Yes
159	hsa-miR-1307	102.5	576.5	339.5	1.48843e-79	Yes	Yes	Yes	Yes
160	hsa-miR-1308	16.5	36.5	26.5	0.0259518	Yes	Yes	Yes	Yes
161	hsa-miR-130a	0	0	0	1	Yes	Yes	Yes	Yes
162	hsa-miR-130a*	0	0	0	1	Yes	Yes	Yes	Yes
163	hsa-miR-130b	7185.5	735	3960.25	0	Yes	Yes	Yes	Yes
164	hsa-miR-130b*	73	1.5	37.25	2.11819e-18	Yes	Yes	Yes	Yes
165	hsa-miR-132	14.5	1.5	8	0.00757644	Yes	Yes	Yes	Yes
166	hsa-miR-132*	16.5	0	8.25	9.59055e-05	Yes	Yes	Yes	Yes
167	hsa-miR-1321	0	0	0	1	Yes	Yes	Yes	Yes
168	hsa-miR-1322	0	0	0	1	Yes	Yes	Yes	Yes
169	hsa-miR-1323	2	1.5	1.75	1	No	No	No	No
170	hsa-miR-1324	0	0	0	1	Yes	Yes	Yes	Yes
171	hsa-miR-133a	0	0	0	1	Yes	Yes	Yes	Yes
172	hsa-miR-133b	0	0	0	1	Yes	Yes	Yes	Yes
173	hsa-miR-134	2	1.5	1.75	1	No	No	No	No
174	hsa-miR-135a	4.5	0	2.25	0.137901	Yes	Yes	Yes	Yes
175	hsa-miR-135a*	0	0	0	1	Yes	Yes	Yes	Yes
176	hsa-miR-135b	33	0	16.5	2.72928e-09	Yes	Yes	Yes	Yes
177	hsa-miR-135b*	2.5	0	1.25	0.38147	No	No	Yes	Yes
178	hsa-miR-136	0.5	1.5	1	0.904225	No	No	No	No
179	hsa-miR-136*	1	0	0.5	0.84375	No	No	No	No
180	hsa-miR-137	0	0	0	1	Yes	Yes	Yes	Yes
181	hsa-miR-138	6.5	3	4.75	0.506822	No	No	No	No
182	hsa-miR-138-1*	0	0	0	1	Yes	Yes	Yes	Yes
183	hsa-miR-138-2*	0	0	0	1	Yes	Yes	Yes	Yes
184	hsa-miR-139-3p	0.5	0	0.25	0.84375	No	No	Yes	Yes
185	hsa-miR-139-5p	4.5	0	2.25	0.137901	Yes	Yes	Yes	Yes
186	hsa-miR-140-3p	250	592.5	421.25	7.52177e-32	Yes	Yes	Yes	Yes
187	hsa-miR-140-5p	6.5	11	8.75	0.668506	No	No	No	No
188	hsa-miR-141	0	0	0	1	Yes	Yes	Yes	Yes
189	hsa-miR-141*	0	0	0	1	Yes	Yes	Yes	Yes
190	hsa-miR-142-3p	37.5	88	62.75	4.40359e-05	Yes	Yes	Yes	Yes
191	hsa-miR-142-5p	156.5	1081	618.75	1.39309e-168	Yes	Yes	Yes	Yes
192	hsa-miR-143	34.5	58	46.25	0.0600806	No	Yes	Yes	Yes
193	hsa-miR-143*	0	1.5	0.75	0.592593	No	No	Yes	Yes
194	hsa-miR-144	14.5	0	7.25	0.000342139	Yes	Yes	Yes	Yes
195	hsa-miR-144*	88	0	44	1.96524e-25	Yes	Yes	Yes	Yes
196	hsa-miR-145	2	26	14	1.60159e-05	Yes	Yes	Yes	Yes
197	hsa-miR-145*	0	0	0	1	Yes	Yes	Yes	Yes
198	hsa-miR-1468	0	0	0	1	Yes	Yes	Yes	Yes
199	hsa-miR-1469	0	0	0	1	Yes	Yes	Yes	Yes
200	hsa-miR-146a	1	59.5	30.25	7.69813e-16	Yes	Yes	Yes	Yes
201	hsa-miR-146a*	0	1.5	0.75	0.592593	No	No	Yes	Yes
202	hsa-miR-146b-3p	3	0	1.5	0.38147	No	No	Yes	Yes
203	hsa-miR-146b-5p	1881.5	13	947.25	0	Yes	Yes	Yes	Yes
204	hsa-miR-147	0	0	0	1	Yes	Yes	Yes	Yes
205	hsa-miR-1470	0	0	0	1	Yes	Yes	Yes	Yes
206	hsa-miR-1471	0	0	0	1	Yes	Yes	Yes	Yes
207	hsa-miR-147b	0.5	3	1.75	0.711914	No	No	No	No
208	hsa-miR-148a	2599	1052.5	1825.75	2.44311e-147	Yes	Yes	Yes	Yes
209	hsa-miR-148a*	43	14	28.5	0.00058373	Yes	Yes	Yes	Yes
210	hsa-miR-148b	313.5	536.5	425	1.55686e-13	Yes	Yes	Yes	Yes
211	hsa-miR-148b*	0	0	0	1	Yes	Yes	Yes	Yes
212	hsa-miR-149	0	0	0	1	Yes	Yes	Yes	Yes
213	hsa-miR-149*	0	0	0	1	Yes	Yes	Yes	Yes
214	hsa-miR-150	0	0	0	1	Yes	Yes	Yes	Yes
215	hsa-miR-150*	0	0	0	1	Yes	Yes	Yes	Yes
216	hsa-miR-151-3p	1126	4.5	565.25	0	Yes	Yes	Yes	Yes
217	hsa-miR-151-5p	298	0	149	3.99662e-88	Yes	Yes	Yes	Yes
218	hsa-miR-152	276	111	193.5	2.04368e-16	Yes	Yes	Yes	Yes
219	hsa-miR-153	0.5	0	0.25	0.84375	No	No	Yes	Yes
220	hsa-miR-1537	0	53.5	26.75	2.09364e-15	Yes	Yes	Yes	Yes
221	hsa-miR-1538	0	0	0	1	Yes	Yes	Yes	Yes
222	hsa-miR-1539	0	0	0	1	Yes	Yes	Yes	Yes
223	hsa-miR-154	0	0	0	1	Yes	Yes	Yes	Yes
224	hsa-miR-154*	0	0	0	1	Yes	Yes	Yes	Yes
225	hsa-miR-155	0	221.5	110.75	2.25347e-65	Yes	Yes	Yes	Yes
226	hsa-miR-155*	0	3	1.5	0.38147	No	No	Yes	Yes
227	hsa-miR-15a	83	313.5	198.25	1.17472e-31	Yes	Yes	Yes	Yes
228	hsa-miR-15a*	0	7	3.5	0.0451017	Yes	Yes	Yes	Yes
229	hsa-miR-15b	194.5	625.5	410	2.86708e-52	Yes	Yes	Yes	Yes
230	hsa-miR-15b*	2	49	25.5	1.12763e-11	Yes	Yes	Yes	Yes
231	hsa-miR-16	2781.5	2988.5	2885	0.0244298	Yes	Yes	Yes	Yes
232	hsa-miR-16-1*	3	28	15.5	2.28659e-05	Yes	Yes	Yes	Yes
233	hsa-miR-16-2*	45.5	81	63.25	0.00816334	Yes	Yes	Yes	Yes
234	hsa-miR-17	11603.5	3681.5	7642.5	0	Yes	Yes	Yes	Yes
235	hsa-miR-17*	7958.5	1126	4542.25	0	Yes	Yes	Yes	Yes
236	hsa-miR-181a	11	4208.5	2109.75	0	Yes	Yes	Yes	Yes
237	hsa-miR-181a-2*	3.5	113.5	58.5	7.99923e-28	Yes	Yes	Yes	Yes
238	hsa-miR-181a*	0.5	546.5	273.5	1.51069e-160	Yes	Yes	Yes	Yes
239	hsa-miR-181b	6.5	1720.5	863.5	0	Yes	Yes	Yes	Yes
240	hsa-miR-181c	0	0	0	1	Yes	Yes	Yes	Yes
241	hsa-miR-181c*	0	0	0	1	Yes	Yes	Yes	Yes
242	hsa-miR-181d	11	14	12.5	0.84619	No	No	No	No
243	hsa-miR-182	2050.5	0	1025.25	0	Yes	Yes	Yes	Yes
244	hsa-miR-182*	4.5	0	2.25	0.137901	Yes	Yes	Yes	Yes
245	hsa-miR-1825	0	0	0	1	Yes	Yes	Yes	Yes
246	hsa-miR-1826	0	0	0	1	Yes	Yes	Yes	Yes
247	hsa-miR-1827	0	0	0	1	Yes	Yes	Yes	Yes
248	hsa-miR-183	513.5	0	256.75	6.53199e-153	Yes	Yes	Yes	Yes
249	hsa-miR-183*	4.5	0	2.25	0.137901	Yes	Yes	Yes	Yes
250	hsa-miR-184	0.5	0	0.25	0.84375	No	No	Yes	Yes
251	hsa-miR-185	845234	12945	429089	0	Yes	Yes	Yes	Yes
252	hsa-miR-185*	0.5	0	0.25	0.84375	No	No	Yes	Yes
253	hsa-miR-186	546.5	586	566.25	0.511619	No	No	No	No
254	hsa-miR-186*	0.5	3	1.75	0.711914	No	No	No	No
255	hsa-miR-187	0.5	0	0.25	0.84375	No	No	Yes	Yes
256	hsa-miR-187*	0	0	0	1	Yes	Yes	Yes	Yes
257	hsa-miR-188-3p	0.5	0	0.25	0.84375	No	No	Yes	Yes
258	hsa-miR-188-5p	4.5	1.5	3	0.600677	No	No	No	No
259	hsa-miR-18a	394.5	102.5	248.5	3.24521e-40	Yes	Yes	Yes	Yes
260	hsa-miR-18a*	45	34.5	39.75	0.542658	No	No	No	No
261	hsa-miR-18b	2	0	1	0.592593	No	No	No	Yes
262	hsa-miR-18b*	0	0	0	1	Yes	Yes	Yes	Yes
263	hsa-miR-190	0	0	0	1	Yes	Yes	Yes	Yes
264	hsa-miR-1908	56	0	28	5.42272e-16	Yes	Yes	Yes	Yes
265	hsa-miR-1909	0	0	0	1	Yes	Yes	Yes	Yes
266	hsa-miR-1909*	0	0	0	1	Yes	Yes	Yes	Yes
267	hsa-miR-190b	0	0	0	1	Yes	Yes	Yes	Yes
268	hsa-miR-191	8563	47108	27835.5	0	Yes	Yes	Yes	Yes
269	hsa-miR-191*	3.5	83	43.25	3.71305e-19	Yes	Yes	Yes	Yes
270	hsa-miR-1910	0	0	0	1	Yes	Yes	Yes	Yes
271	hsa-miR-1911	0	0	0	1	Yes	Yes	Yes	Yes
272	hsa-miR-1911*	0	0	0	1	Yes	Yes	Yes	Yes
273	hsa-miR-1912	0	0	0	1	Yes	Yes	Yes	Yes
274	hsa-miR-1913	0	0	0	1	Yes	Yes	Yes	Yes
275	hsa-miR-1914	0	0	0	1	Yes	Yes	Yes	Yes
276	hsa-miR-1914*	0	0	0	1	Yes	Yes	Yes	Yes
277	hsa-miR-1915	0	0	0	1	Yes	Yes	Yes	Yes
278	hsa-miR-1915*	0	0	0	1	Yes	Yes	Yes	Yes
279	hsa-miR-192	6903.5	478	3690.75	0	Yes	Yes	Yes	Yes
280	hsa-miR-192*	0	0	0	1	Yes	Yes	Yes	Yes
281	hsa-miR-193a-3p	3	28.5	15.75	1.29833e-05	Yes	Yes	Yes	Yes
282	hsa-miR-193a-5p	13	21.5	17.25	0.330995	No	No	No	No
283	hsa-miR-193b	90.5	3	46.75	2.10106e-22	Yes	Yes	Yes	Yes
284	hsa-miR-193b*	206	1.5	103.75	4.09758e-57	Yes	Yes	Yes	Yes
285	hsa-miR-194	40.5	3	21.75	1.13441e-08	Yes	Yes	Yes	Yes
286	hsa-miR-194*	0	0	0	1	Yes	Yes	Yes	Yes
287	hsa-miR-195	2	2	2	1	No	No	No	No
288	hsa-miR-195*	0	0	0	1	Yes	Yes	Yes	Yes
289	hsa-miR-196a	59.5	2	30.75	9.84272e-15	Yes	Yes	Yes	Yes
290	hsa-miR-196a*	0	0	0	1	Yes	Yes	Yes	Yes
291	hsa-miR-196b	0	0	0	1	Yes	Yes	Yes	Yes
292	hsa-miR-196b*	0	0	0	1	Yes	Yes	Yes	Yes
293	hsa-miR-197	36	77	56.5	0.0005688	Yes	Yes	Yes	Yes
294	hsa-miR-1972	0	0	0	1	Yes	Yes	Yes	Yes
295	hsa-miR-1973	0	0	0	1	Yes	Yes	Yes	Yes
296	hsa-miR-1975	85.5	14.5	50	2.0514e-12	Yes	Yes	Yes	Yes
297	hsa-miR-1976	0	0	0	1	Yes	Yes	Yes	Yes
298	hsa-miR-1979	203.5	331	267.25	2.60434e-07	Yes	Yes	Yes	Yes
299	hsa-miR-198	0	2	1	0.592593	No	No	No	Yes
300	hsa-miR-199a-3p	572.5	8939	4755.75	0	Yes	Yes	Yes	Yes
301	hsa-miR-199a-5p	0	0	0	1	Yes	Yes	Yes	Yes
302	hsa-miR-199b-3p	576.5	9203.5	4890	0	Yes	Yes	Yes	Yes
303	hsa-miR-199b-5p	55	194.5	124.75	1.29616e-18	Yes	Yes	Yes	Yes
304	hsa-miR-19a	478	51.5	264.75	5.88435e-86	Yes	Yes	Yes	Yes
305	hsa-miR-19a*	0	0	0	1	Yes	Yes	Yes	Yes
306	hsa-miR-19b	9203.5	1374	5288.75	0	Yes	Yes	Yes	Yes
307	hsa-miR-19b-1*	3	15.5	9.25	0.0131554	Yes	Yes	Yes	Yes
308	hsa-miR-19b-2*	0	0	0	1	Yes	Yes	Yes	Yes
309	hsa-miR-200a	0	0	0	1	Yes	Yes	Yes	Yes
310	hsa-miR-200a*	0	0	0	1	Yes	Yes	Yes	Yes
311	hsa-miR-200b	0	2	1	0.592593	No	No	No	Yes
312	hsa-miR-200b*	0	0	0	1	Yes	Yes	Yes	Yes
313	hsa-miR-200c	49	17.5	33.25	0.000732317	Yes	Yes	Yes	Yes
314	hsa-miR-200c*	0.5	0	0.25	0.84375	No	No	Yes	Yes
315	hsa-miR-202	1.5	0	0.75	0.592593	No	No	Yes	Yes
316	hsa-miR-202*	0	0	0	1	Yes	Yes	Yes	Yes
317	hsa-miR-203	0	0	0	1	Yes	Yes	Yes	Yes
318	hsa-miR-204	3.5	0	1.75	0.23328	No	Yes	Yes	Yes
319	hsa-miR-205	0	0	0	1	Yes	Yes	Yes	Yes
320	hsa-miR-205*	0	0	0	1	Yes	Yes	Yes	Yes
321	hsa-miR-2052	0	0	0	1	Yes	Yes	Yes	Yes
322	hsa-miR-2053	0	0	0	1	Yes	Yes	Yes	Yes
323	hsa-miR-2054	0	0	0	1	Yes	Yes	Yes	Yes
324	hsa-miR-206	7	4.5	5.75	0.866453	No	No	No	No
325	hsa-miR-208a	0	0	0	1	Yes	Yes	Yes	Yes
326	hsa-miR-208b	0	0	0	1	Yes	Yes	Yes	Yes
327	hsa-miR-20a	3681.5	1400.5	2541	4.90167e-231	Yes	Yes	Yes	Yes
328	hsa-miR-20a*	1.5	4.5	3	0.600677	No	No	No	No
329	hsa-miR-20b	0	0	0	1	Yes	Yes	Yes	Yes
330	hsa-miR-20b*	0	0	0	1	Yes	Yes	Yes	Yes
331	hsa-miR-21	47108	4830	25969	0	Yes	Yes	Yes	Yes
332	hsa-miR-21*	15	17.5	16.25	0.879212	No	No	No	No
333	hsa-miR-210	2141.5	7	1074.25	0	Yes	Yes	Yes	Yes
334	hsa-miR-211	0	0	0	1	Yes	Yes	Yes	Yes
335	hsa-miR-2110	8	4.5	6.25	0.739314	No	No	No	No
336	hsa-miR-2113	0	0	0	1	Yes	Yes	Yes	Yes
337	hsa-miR-2114	0	0	0	1	Yes	Yes	Yes	Yes
338	hsa-miR-2114*	0	0	0	1	Yes	Yes	Yes	Yes
339	hsa-miR-2115	0	0	0	1	Yes	Yes	Yes	Yes
340	hsa-miR-2115*	0	4.5	2.25	0.137901	Yes	Yes	Yes	Yes
341	hsa-miR-2116	0	0	0	1	Yes	Yes	Yes	Yes
342	hsa-miR-2116*	0	0	0	1	Yes	Yes	Yes	Yes
343	hsa-miR-2117	0	0	0	1	Yes	Yes	Yes	Yes
344	hsa-miR-212	0	0	0	1	Yes	Yes	Yes	Yes
345	hsa-miR-214	0	0	0	1	Yes	Yes	Yes	Yes
346	hsa-miR-214*	0	0	0	1	Yes	Yes	Yes	Yes
347	hsa-miR-215	17.5	2	9.75	0.0015239	Yes	Yes	Yes	Yes
348	hsa-miR-216a	0	0	0	1	Yes	Yes	Yes	Yes
349	hsa-miR-216b	0	0	0	1	Yes	Yes	Yes	Yes
350	hsa-miR-217	0	0	0	1	Yes	Yes	Yes	Yes
351	hsa-miR-218	34.5	2	18.25	7.13011e-08	Yes	Yes	Yes	Yes
352	hsa-miR-218-1*	0	0	0	1	Yes	Yes	Yes	Yes
353	hsa-miR-218-2*	0	0	0	1	Yes	Yes	Yes	Yes
354	hsa-miR-219-1-3p	11.5	25	18.25	0.109845	No	No	Yes	Yes
355	hsa-miR-219-2-3p	28.5	9.5	19	0.0103027	Yes	Yes	Yes	Yes
356	hsa-miR-219-5p	0.5	2	1.25	0.904225	No	No	No	No
357	hsa-miR-22	1374	84.5	729.25	1.64462e-298	Yes	Yes	Yes	Yes
358	hsa-miR-22*	12.5	3	7.75	0.0527634	No	Yes	Yes	Yes
359	hsa-miR-220a	0	0	0	1	Yes	Yes	Yes	Yes
360	hsa-miR-220b	0	0	0	1	Yes	Yes	Yes	Yes
361	hsa-miR-220c	0	0	0	1	Yes	Yes	Yes	Yes
362	hsa-miR-221	417	36678.5	18547.8	0	Yes	Yes	Yes	Yes
363	hsa-miR-221*	9.5	1178.5	594	0	Yes	Yes	Yes	Yes
364	hsa-miR-222	4.5	603.5	304	5.13976e-170	Yes	Yes	Yes	Yes
365	hsa-miR-222*	0	0	0	1	Yes	Yes	Yes	Yes
366	hsa-miR-223	131.5	2141.5	1136.5	0	Yes	Yes	Yes	Yes
367	hsa-miR-223*	93	133	113	0.0293931	Yes	Yes	Yes	Yes
368	hsa-miR-224	485	0	242.5	3.30955e-144	Yes	Yes	Yes	Yes
369	hsa-miR-224*	0	0	0	1	Yes	Yes	Yes	Yes
370	hsa-miR-2276	0	0	0	1	Yes	Yes	Yes	Yes
371	hsa-miR-2277	0	0	0	1	Yes	Yes	Yes	Yes
372	hsa-miR-2278	0	0	0	1	Yes	Yes	Yes	Yes
373	hsa-miR-2355	0	4.5	2.25	0.137901	Yes	Yes	Yes	Yes
374	hsa-miR-23a	42	847.5	444.75	2.11311e-194	Yes	Yes	Yes	Yes
375	hsa-miR-23a*	24	144	84	4.51187e-21	Yes	Yes	Yes	Yes
376	hsa-miR-23b	2	14.5	8.25	0.00757644	Yes	Yes	Yes	Yes
377	hsa-miR-23b*	23	23	23	1	No	No	No	No
378	hsa-miR-24	1013	1881.5	1447.25	3.27532e-58	Yes	Yes	Yes	Yes
379	hsa-miR-24-1*	0	0	0	1	Yes	Yes	Yes	Yes
380	hsa-miR-24-2*	0	0	0	1	Yes	Yes	Yes	Yes
381	hsa-miR-25	24376	29738.5	27057.2	2.5251e-116	Yes	Yes	Yes	Yes
382	hsa-miR-25*	1094	1660.5	1377.25	3.14233e-26	Yes	Yes	Yes	Yes
383	hsa-miR-26a	4732	2316	3524	3.28934e-184	Yes	Yes	Yes	Yes
384	hsa-miR-26a-1*	0	0	0	1	Yes	Yes	Yes	Yes
385	hsa-miR-26a-2*	0	7	3.5	0.0451017	Yes	Yes	Yes	Yes
386	hsa-miR-26b	215.5	394.5	305	3.03968e-12	Yes	Yes	Yes	Yes
387	hsa-miR-26b*	0	3	1.5	0.38147	No	No	Yes	Yes
388	hsa-miR-27a	184.5	320	252.25	1.25691e-08	Yes	Yes	Yes	Yes
389	hsa-miR-27a*	47.5	131.5	89.5	1.79332e-09	Yes	Yes	Yes	Yes
390	hsa-miR-27b	625.5	200	412.75	1.11462e-50	Yes	Yes	Yes	Yes
391	hsa-miR-27b*	3.5	14.5	9	0.0483287	No	Yes	Yes	Yes
392	hsa-miR-28-3p	0.5	184.5	92.5	1.64653e-52	Yes	Yes	Yes	Yes
393	hsa-miR-28-5p	0	96.5	48.25	4.22434e-28	Yes	Yes	Yes	Yes
394	hsa-miR-2861	0	0	0	1	Yes	Yes	Yes	Yes
395	hsa-miR-2909	0	0	0	1	Yes	Yes	Yes	Yes
396	hsa-miR-296-3p	0	0	0	1	Yes	Yes	Yes	Yes
397	hsa-miR-296-5p	0	0	0	1	Yes	Yes	Yes	Yes
398	hsa-miR-297	0	0	0	1	Yes	Yes	Yes	Yes
399	hsa-miR-298	0	0	0	1	Yes	Yes	Yes	Yes
400	hsa-miR-299-3p	0	0	0	1	Yes	Yes	Yes	Yes
401	hsa-miR-299-5p	0	0	0	1	Yes	Yes	Yes	Yes
402	hsa-miR-29a	6342.5	7185.5	6764	3.87279e-12	Yes	Yes	Yes	Yes
403	hsa-miR-29a*	0	3	1.5	0.38147	No	No	Yes	Yes
404	hsa-miR-29b	113.5	432	272.75	2.03141e-43	Yes	Yes	Yes	Yes
405	hsa-miR-29b-1*	0.5	5.5	3	0.229703	No	No	Yes	Yes
406	hsa-miR-29b-2*	0	5.5	2.75	0.0795781	Yes	Yes	Yes	Yes
407	hsa-miR-29c	331	1433	882	1.14097e-161	Yes	Yes	Yes	Yes
408	hsa-miR-29c*	0	3	1.5	0.38147	No	No	Yes	Yes
409	hsa-miR-300	0	0	0	1	Yes	Yes	Yes	Yes
410	hsa-miR-301a	0	14.5	7.25	0.000342139	Yes	Yes	Yes	Yes
411	hsa-miR-301b	0	7.5	3.75	0.0252068	Yes	Yes	Yes	Yes
412	hsa-miR-302a	0	0	0	1	Yes	Yes	Yes	Yes
413	hsa-miR-302a*	0	0	0	1	Yes	Yes	Yes	Yes
414	hsa-miR-302b	0	0	0	1	Yes	Yes	Yes	Yes
415	hsa-miR-302b*	0	0	0	1	Yes	Yes	Yes	Yes
416	hsa-miR-302c	0	0	0	1	Yes	Yes	Yes	Yes
417	hsa-miR-302c*	0	0	0	1	Yes	Yes	Yes	Yes
418	hsa-miR-302d	0	0	0	1	Yes	Yes	Yes	Yes
419	hsa-miR-302d*	0	0	0	1	Yes	Yes	Yes	Yes
420	hsa-miR-302e	0	0	0	1	Yes	Yes	Yes	Yes
421	hsa-miR-302f	0	0	0	1	Yes	Yes	Yes	Yes
422	hsa-miR-3065-3p	0	0	0	1	Yes	Yes	Yes	Yes
423	hsa-miR-3065-5p	1.5	11	6.25	0.0555112	No	Yes	Yes	Yes
424	hsa-miR-3074	0	0	0	1	Yes	Yes	Yes	Yes
425	hsa-miR-30a	8	3	5.5	0.372779	No	No	No	No
426	hsa-miR-30a*	0.5	0	0.25	0.84375	No	No	Yes	Yes
427	hsa-miR-30b	133	90.5	111.75	0.0197335	Yes	Yes	Yes	Yes
428	hsa-miR-30b*	15.5	30	22.75	0.125978	No	No	Yes	Yes
429	hsa-miR-30c	36	92	64	3.85797e-06	Yes	Yes	Yes	Yes
430	hsa-miR-30c-1*	22	52	37	0.0022761	Yes	Yes	Yes	Yes
431	hsa-miR-30c-2*	0	0	0	1	Yes	Yes	Yes	Yes
432	hsa-miR-30d	916	250	583	2.28781e-88	Yes	Yes	Yes	Yes
433	hsa-miR-30d*	2	6	4	0.439188	No	No	No	No
434	hsa-miR-30e	68.5	35.5	52	0.00566928	Yes	Yes	Yes	Yes
435	hsa-miR-30e*	92	452	272	7.30139e-57	Yes	Yes	Yes	Yes
436	hsa-miR-31	0.5	0	0.25	0.84375	No	No	No	Yes
437	hsa-miR-31*	0	0	0	1	Yes	Yes	Yes	Yes
438	hsa-miR-3115	0	0	0	1	Yes	Yes	Yes	Yes
439	hsa-miR-3116	0	0	0	1	Yes	Yes	Yes	Yes
440	hsa-miR-3117	0	0	0	1	Yes	Yes	Yes	Yes
441	hsa-miR-3118	0	0	0	1	Yes	Yes	Yes	Yes
442	hsa-miR-3119	0	0	0	1	Yes	Yes	Yes	Yes
443	hsa-miR-3120	0.5	0	0.25	0.84375	No	No	Yes	Yes
444	hsa-miR-3121	26	8	17	0.00901168	Yes	Yes	Yes	Yes
445	hsa-miR-3122	0	0	0	1	Yes	Yes	Yes	Yes
446	hsa-miR-3123	0	0	0	1	Yes	Yes	Yes	Yes
447	hsa-miR-3124	11	0	5.5	0.00414666	Yes	Yes	Yes	Yes
448	hsa-miR-3125	0	0	0	1	Yes	Yes	Yes	Yes
449	hsa-miR-3126-3p	0	0	0	1	Yes	Yes	Yes	Yes
450	hsa-miR-3126-5p	0	0	0	1	Yes	Yes	Yes	Yes
451	hsa-miR-3127	76	2	39	2.97611e-19	Yes	Yes	Yes	Yes
452	hsa-miR-3128	0.5	0	0.25	0.84375	No	No	Yes	Yes
453	hsa-miR-3129	0	0	0	1	Yes	Yes	Yes	Yes
454	hsa-miR-3130-3p	2	30	16	1.48487e-06	Yes	Yes	Yes	Yes
455	hsa-miR-3130-5p	0	2	1	0.592593	No	No	No	Yes
456	hsa-miR-3131	2	2	2	1	No	No	No	No
457	hsa-miR-3132	0	0	0	1	Yes	Yes	Yes	Yes
458	hsa-miR-3133	0	0	0	1	Yes	Yes	Yes	Yes
459	hsa-miR-3134	3	2	2.5	0.930835	No	No	No	No
460	hsa-miR-3135	3	0	1.5	0.38147	No	No	Yes	Yes
461	hsa-miR-3136	0.5	9.5	5	0.0323962	Yes	Yes	Yes	Yes
462	hsa-miR-3137	0	0	0	1	Yes	Yes	Yes	Yes
463	hsa-miR-3138	0	2	1	0.592593	No	No	No	Yes
464	hsa-miR-3139	0.5	0	0.25	0.84375	No	No	Yes	Yes
465	hsa-miR-3140	4.5	11	7.75	0.360813	No	No	No	No
466	hsa-miR-3141	0.5	2	1.25	0.904225	No	No	No	No
467	hsa-miR-3142	0	0	0	1	Yes	Yes	Yes	Yes
468	hsa-miR-3143	0	0	0	1	Yes	Yes	Yes	Yes
469	hsa-miR-3144-3p	0	0	0	1	Yes	Yes	Yes	Yes
470	hsa-miR-3144-5p	4.5	0	2.25	0.137901	Yes	Yes	Yes	Yes
471	hsa-miR-3145	0	0	0	1	Yes	Yes	Yes	Yes
472	hsa-miR-3146	2	3	2.5	0.930835	No	No	No	No
473	hsa-miR-3147	0	0	0	1	Yes	Yes	Yes	Yes
474	hsa-miR-3148	0	2	1	0.592593	No	No	No	Yes
475	hsa-miR-3149	0	2	1	0.592593	No	No	No	Yes
476	hsa-miR-3150	0	0	0	1	Yes	Yes	Yes	Yes
477	hsa-miR-3151	0	0	0	1	Yes	Yes	Yes	Yes
478	hsa-miR-3152	0	0	0	1	Yes	Yes	Yes	Yes
479	hsa-miR-3153	0	0	0	1	Yes	Yes	Yes	Yes
480	hsa-miR-3154	1.5	26	13.75	1.60159e-05	Yes	Yes	Yes	Yes
481	hsa-miR-3155	5.5	0	2.75	0.0795781	Yes	Yes	Yes	Yes
482	hsa-miR-3156	0	0	0	1	Yes	Yes	Yes	Yes
483	hsa-miR-3157	1.5	0	0.75	0.592593	No	No	Yes	Yes
484	hsa-miR-3158	35.5	11	23.25	0.00124595	Yes	Yes	Yes	Yes
485	hsa-miR-3159	0	0	0	1	Yes	Yes	Yes	Yes
486	hsa-miR-3160	3.5	2	2.75	0.776723	No	No	No	No
487	hsa-miR-3161	0	0	0	1	Yes	Yes	Yes	Yes
488	hsa-miR-3162	0.5	0	0.25	0.84375	No	No	Yes	Yes
489	hsa-miR-3163	10	0	5	0.00762949	Yes	Yes	Yes	Yes
490	hsa-miR-3164	11	6	8.5	0.51391	No	No	No	No
491	hsa-miR-3165	14.5	16.5	15.5	0.942841	No	No	No	No
492	hsa-miR-3166	0	0	0	1	Yes	Yes	Yes	Yes
493	hsa-miR-3167	0	0	0	1	Yes	Yes	Yes	Yes
494	hsa-miR-3168	0	0	0	1	Yes	Yes	Yes	Yes
495	hsa-miR-3169	0	0	0	1	Yes	Yes	Yes	Yes
496	hsa-miR-3170	0	0	0	1	Yes	Yes	Yes	Yes
497	hsa-miR-3171	0	0	0	1	Yes	Yes	Yes	Yes
498	hsa-miR-3172	3.5	0	1.75	0.23328	No	Yes	Yes	Yes
499	hsa-miR-3173	2	0	1	0.592593	No	No	No	Yes
500	hsa-miR-3174	1.5	2	1.75	1	No	No	No	No
501	hsa-miR-3175	3.5	0	1.75	0.23328	No	Yes	Yes	Yes
502	hsa-miR-3176	2	0	1	0.592593	No	No	No	Yes
503	hsa-miR-3177	7	0	3.5	0.0451017	Yes	Yes	Yes	Yes
504	hsa-miR-3178	0	0	0	1	Yes	Yes	Yes	Yes
505	hsa-miR-3179	19.5	36	27.75	0.106909	No	No	Yes	Yes
506	hsa-miR-3180-3p	221.5	0	110.75	2.25347e-65	Yes	Yes	Yes	Yes
507	hsa-miR-3180-5p	0	0	0	1	Yes	Yes	Yes	Yes
508	hsa-miR-3181	0	0	0	1	Yes	Yes	Yes	Yes
509	hsa-miR-3182	0	0	0	1	Yes	Yes	Yes	Yes
510	hsa-miR-3183	0	0	0	1	Yes	Yes	Yes	Yes
511	hsa-miR-3184	0	0	0	1	Yes	Yes	Yes	Yes
512	hsa-miR-3185	0	0	0	1	Yes	Yes	Yes	Yes
513	hsa-miR-3186-3p	0	0	0	1	Yes	Yes	Yes	Yes
514	hsa-miR-3186-5p	0	2	1	0.592593	No	No	No	Yes
515	hsa-miR-3187	0	0	0	1	Yes	Yes	Yes	Yes
516	hsa-miR-3188	0	0	0	1	Yes	Yes	Yes	Yes
517	hsa-miR-3189	3	0	1.5	0.38147	No	No	Yes	Yes
518	hsa-miR-3190-3p	3	0	1.5	0.38147	No	No	Yes	Yes
519	hsa-miR-3190-5p	0	0	0	1	Yes	Yes	Yes	Yes
520	hsa-miR-3191	2	0	1	0.592593	No	No	No	Yes
521	hsa-miR-3192	4.5	3.5	4	0.955503	No	No	No	No
522	hsa-miR-3193	0.5	0	0.25	0.84375	No	No	Yes	Yes
523	hsa-miR-3194	0	2	1	0.592593	No	No	No	Yes
524	hsa-miR-3195	0	0	0	1	Yes	Yes	Yes	Yes
525	hsa-miR-3196	0	0	0	1	Yes	Yes	Yes	Yes
526	hsa-miR-3197	0	0	0	1	Yes	Yes	Yes	Yes
527	hsa-miR-3198	3	6	4.5	0.66079	No	No	No	No
528	hsa-miR-3199	0	0	0	1	Yes	Yes	Yes	Yes
529	hsa-miR-32	2	15.5	8.75	0.00447718	Yes	Yes	Yes	Yes
530	hsa-miR-32*	0	0	0	1	Yes	Yes	Yes	Yes
531	hsa-miR-3200	0	0	0	1	Yes	Yes	Yes	Yes
532	hsa-miR-3201	0	0	0	1	Yes	Yes	Yes	Yes
533	hsa-miR-3202	4.5	4.5	4.5	1	No	No	No	No
534	hsa-miR-320a	375379	24376	199878	0	Yes	Yes	Yes	Yes
535	hsa-miR-320b	536.5	276	406.25	3.35927e-19	Yes	Yes	Yes	Yes
536	hsa-miR-320c	16.5	9.5	13	0.426037	No	No	No	No
537	hsa-miR-320d	10	0	5	0.00762949	Yes	Yes	Yes	Yes
538	hsa-miR-320e	0	0	0	1	Yes	Yes	Yes	Yes
539	hsa-miR-323-3p	2	0	1	0.592593	No	No	No	Yes
540	hsa-miR-323-5p	0	0	0	1	Yes	Yes	Yes	Yes
541	hsa-miR-323b-3p	0	0	0	1	Yes	Yes	Yes	Yes
542	hsa-miR-323b-5p	0	0	0	1	Yes	Yes	Yes	Yes
543	hsa-miR-324-3p	0	2	1	0.592593	No	No	No	Yes
544	hsa-miR-324-5p	64	105.5	84.75	0.00562731	Yes	Yes	Yes	Yes
545	hsa-miR-325	0	0	0	1	Yes	Yes	Yes	Yes
546	hsa-miR-326	0	0	0	1	Yes	Yes	Yes	Yes
547	hsa-miR-328	4.5	14.5	9.5	0.0945827	No	Yes	Yes	Yes
548	hsa-miR-329	0.5	0	0.25	0.84375	No	No	Yes	Yes
549	hsa-miR-330-3p	847.5	1094	970.75	1.66774e-07	Yes	Yes	Yes	Yes
550	hsa-miR-330-5p	0.5	2	1.25	0.904225	No	No	No	No
551	hsa-miR-331-3p	15.5	304	159.75	9.30785e-69	Yes	Yes	Yes	Yes
552	hsa-miR-331-5p	1.5	9.5	5.5	0.0880419	No	Yes	Yes	Yes
553	hsa-miR-335	2	68.5	35.25	2.87841e-17	Yes	Yes	Yes	Yes
554	hsa-miR-335*	0	10	5	0.00762949	Yes	Yes	Yes	Yes
555	hsa-miR-337-3p	0	0	0	1	Yes	Yes	Yes	Yes
556	hsa-miR-337-5p	0	0	0	1	Yes	Yes	Yes	Yes
557	hsa-miR-338-3p	0	0	0	1	Yes	Yes	Yes	Yes
558	hsa-miR-338-5p	0	2	1	0.592593	No	No	No	Yes
559	hsa-miR-339-3p	63	62	62.5	0.996071	No	No	No	No
560	hsa-miR-339-5p	36.5	29	32.75	0.623953	No	No	No	No
561	hsa-miR-33a	551.5	1788	1169.75	8.19127e-150	Yes	Yes	Yes	Yes
562	hsa-miR-33a*	0	0	0	1	Yes	Yes	Yes	Yes
563	hsa-miR-33b	0	2	1	0.592593	No	No	No	Yes
564	hsa-miR-33b*	0.5	0	0.25	0.84375	No	No	Yes	Yes
565	hsa-miR-340	2988.5	4732	3860.25	6.90179e-87	Yes	Yes	Yes	Yes
566	hsa-miR-340*	0	3.5	1.75	0.23328	No	Yes	Yes	Yes
567	hsa-miR-342-3p	111	513.5	312.25	1.11635e-61	Yes	Yes	Yes	Yes
568	hsa-miR-342-5p	1.5	11	6.25	0.0555112	No	Yes	Yes	Yes
569	hsa-miR-345	8.5	72.5	40.5	1.07101e-12	Yes	Yes	Yes	Yes
570	hsa-miR-346	0	0	0	1	Yes	Yes	Yes	Yes
571	hsa-miR-34a	0	0	0	1	Yes	Yes	Yes	Yes
572	hsa-miR-34a*	0	0	0	1	Yes	Yes	Yes	Yes
573	hsa-miR-34b	0	0	0	1	Yes	Yes	Yes	Yes
574	hsa-miR-34b*	0	0	0	1	Yes	Yes	Yes	Yes
575	hsa-miR-34c-3p	0	0	0	1	Yes	Yes	Yes	Yes
576	hsa-miR-34c-5p	96.5	2	49.25	2.89008e-25	Yes	Yes	Yes	Yes
577	hsa-miR-361-3p	52	18	35	0.000234877	Yes	Yes	Yes	Yes
578	hsa-miR-361-5p	58	417	237.5	8.51147e-67	Yes	Yes	Yes	Yes
579	hsa-miR-362-3p	0	27.5	13.75	7.46785e-08	Yes	Yes	Yes	Yes
580	hsa-miR-362-5p	18.5	75	46.75	2.73354e-08	Yes	Yes	Yes	Yes
581	hsa-miR-363	0	2	1	0.592593	No	No	No	Yes
582	hsa-miR-363*	0	0	0	1	Yes	Yes	Yes	Yes
583	hsa-miR-365	51.5	8	29.75	3.0876e-08	Yes	Yes	Yes	Yes
584	hsa-miR-365*	0	14.5	7.25	0.000342139	Yes	Yes	Yes	Yes
585	hsa-miR-367	0	0	0	1	Yes	Yes	Yes	Yes
586	hsa-miR-367*	0	0	0	1	Yes	Yes	Yes	Yes
587	hsa-miR-369-3p	3	0	1.5	0.38147	No	No	Yes	Yes
588	hsa-miR-369-5p	0.5	0	0.25	0.84375	No	No	Yes	Yes
589	hsa-miR-370	0	0	0	1	Yes	Yes	Yes	Yes
590	hsa-miR-371-3p	0	0	0	1	Yes	Yes	Yes	Yes
591	hsa-miR-371-5p	0	0	0	1	Yes	Yes	Yes	Yes
592	hsa-miR-372	0	2	1	0.592593	No	No	No	Yes
593	hsa-miR-373	0	0	0	1	Yes	Yes	Yes	Yes
594	hsa-miR-373*	0	0	0	1	Yes	Yes	Yes	Yes
595	hsa-miR-374a	127	298	212.5	5.06213e-16	Yes	Yes	Yes	Yes
596	hsa-miR-374a*	886	916	901	0.779224	No	No	No	No
597	hsa-miR-374b	62	819.5	440.75	3.30445e-168	Yes	Yes	Yes	Yes
598	hsa-miR-374b*	22	93	57.5	9.19344e-11	Yes	Yes	Yes	Yes
599	hsa-miR-375	18	0	9	5.05454e-05	Yes	Yes	Yes	Yes
600	hsa-miR-376a	3	0	1.5	0.38147	No	No	Yes	Yes
601	hsa-miR-376a*	0	0	0	1	Yes	Yes	Yes	Yes
602	hsa-miR-376b	0	0	0	1	Yes	Yes	Yes	Yes
603	hsa-miR-376c	1.5	0	0.75	0.592593	No	No	Yes	Yes
604	hsa-miR-377	0.5	0	0.25	0.84375	No	No	Yes	Yes
605	hsa-miR-377*	0	0	0	1	Yes	Yes	Yes	Yes
606	hsa-miR-378	19468	7958.5	13713.2	0	Yes	Yes	Yes	Yes
607	hsa-miR-378*	26	63	44.5	0.000433209	Yes	Yes	Yes	Yes
608	hsa-miR-378b	0	0	0	1	Yes	Yes	Yes	Yes
609	hsa-miR-378c	0	0	0	1	Yes	Yes	Yes	Yes
610	hsa-miR-379	8.5	0	4.25	0.0139312	Yes	Yes	Yes	Yes
611	hsa-miR-379*	0	0	0	1	Yes	Yes	Yes	Yes
612	hsa-miR-380	0	0	0	1	Yes	Yes	Yes	Yes
613	hsa-miR-380*	0	0	0	1	Yes	Yes	Yes	Yes
614	hsa-miR-381	0	0	0	1	Yes	Yes	Yes	Yes
615	hsa-miR-382	17.5	8	12.75	0.161096	No	No	Yes	Yes
616	hsa-miR-383	121.5	0	60.75	1.57849e-35	Yes	Yes	Yes	Yes
617	hsa-miR-384	0	0	0	1	Yes	Yes	Yes	Yes
618	hsa-miR-409-3p	2	0	1	0.592593	No	No	No	Yes
619	hsa-miR-409-5p	0	0	0	1	Yes	Yes	Yes	Yes
620	hsa-miR-410	0.5	0	0.25	0.84375	No	No	Yes	Yes
621	hsa-miR-411	3	0	1.5	0.38147	No	No	Yes	Yes
622	hsa-miR-411*	0	0	0	1	Yes	Yes	Yes	Yes
623	hsa-miR-412	0	0	0	1	Yes	Yes	Yes	Yes
624	hsa-miR-421	19.5	121.5	70.5	4.27509e-18	Yes	Yes	Yes	Yes
625	hsa-miR-422a	0	0	0	1	Yes	Yes	Yes	Yes
626	hsa-miR-423-3p	2857.5	2050.5	2454	1.18313e-29	Yes	Yes	Yes	Yes
627	hsa-miR-423-5p	33456	19468	26462	0	Yes	Yes	Yes	Yes
628	hsa-miR-424	1.5	127	64.25	5.93431e-34	Yes	Yes	Yes	Yes
629	hsa-miR-424*	47.5	215.5	131.5	1.29768e-25	Yes	Yes	Yes	Yes
630	hsa-miR-425	134	1520.5	827.25	2.40178e-296	Yes	Yes	Yes	Yes
631	hsa-miR-425*	7	164	85.5	9.8677e-39	Yes	Yes	Yes	Yes
632	hsa-miR-4251	0	0	0	1	Yes	Yes	Yes	Yes
633	hsa-miR-4252	0	0	0	1	Yes	Yes	Yes	Yes
634	hsa-miR-4253	0	0	0	1	Yes	Yes	Yes	Yes
635	hsa-miR-4254	0	0	0	1	Yes	Yes	Yes	Yes
636	hsa-miR-4255	0	0	0	1	Yes	Yes	Yes	Yes
637	hsa-miR-4256	0	0	0	1	Yes	Yes	Yes	Yes
638	hsa-miR-4257	0	0	0	1	Yes	Yes	Yes	Yes
639	hsa-miR-4258	0	0	0	1	Yes	Yes	Yes	Yes
640	hsa-miR-4259	0	0	0	1	Yes	Yes	Yes	Yes
641	hsa-miR-4260	0	0	0	1	Yes	Yes	Yes	Yes
642	hsa-miR-4261	0	0	0	1	Yes	Yes	Yes	Yes
643	hsa-miR-4262	0	0	0	1	Yes	Yes	Yes	Yes
644	hsa-miR-4263	0	0	0	1	Yes	Yes	Yes	Yes
645	hsa-miR-4264	0	0	0	1	Yes	Yes	Yes	Yes
646	hsa-miR-4265	0	0	0	1	Yes	Yes	Yes	Yes
647	hsa-miR-4266	0	0	0	1	Yes	Yes	Yes	Yes
648	hsa-miR-4267	0	0	0	1	Yes	Yes	Yes	Yes
649	hsa-miR-4268	0	0	0	1	Yes	Yes	Yes	Yes
650	hsa-miR-4269	0	0	0	1	Yes	Yes	Yes	Yes
651	hsa-miR-4270	0	0	0	1	Yes	Yes	Yes	Yes
652	hsa-miR-4271	0	0	0	1	Yes	Yes	Yes	Yes
653	hsa-miR-4272	0	0	0	1	Yes	Yes	Yes	Yes
654	hsa-miR-4273	0	0	0	1	Yes	Yes	Yes	Yes
655	hsa-miR-4274	0	0	0	1	Yes	Yes	Yes	Yes
656	hsa-miR-4275	0	0	0	1	Yes	Yes	Yes	Yes
657	hsa-miR-4276	0	0	0	1	Yes	Yes	Yes	Yes
658	hsa-miR-4277	0	0	0	1	Yes	Yes	Yes	Yes
659	hsa-miR-4278	0	0	0	1	Yes	Yes	Yes	Yes
660	hsa-miR-4279	0	0	0	1	Yes	Yes	Yes	Yes
661	hsa-miR-4280	0	0	0	1	Yes	Yes	Yes	Yes
662	hsa-miR-4281	0	0	0	1	Yes	Yes	Yes	Yes
663	hsa-miR-4282	0	0	0	1	Yes	Yes	Yes	Yes
664	hsa-miR-4283	0	0	0	1	Yes	Yes	Yes	Yes
665	hsa-miR-4284	0	0	0	1	Yes	Yes	Yes	Yes
666	hsa-miR-4285	0	0	0	1	Yes	Yes	Yes	Yes
667	hsa-miR-4286	0	0	0	1	Yes	Yes	Yes	Yes
668	hsa-miR-4287	0	0	0	1	Yes	Yes	Yes	Yes
669	hsa-miR-4288	0	0	0	1	Yes	Yes	Yes	Yes
670	hsa-miR-4289	0	0	0	1	Yes	Yes	Yes	Yes
671	hsa-miR-429	0	0	0	1	Yes	Yes	Yes	Yes
672	hsa-miR-4290	0	0	0	1	Yes	Yes	Yes	Yes
673	hsa-miR-4291	0	0	0	1	Yes	Yes	Yes	Yes
674	hsa-miR-4292	0	0	0	1	Yes	Yes	Yes	Yes
675	hsa-miR-4293	0	0	0	1	Yes	Yes	Yes	Yes
676	hsa-miR-4294	0	0	0	1	Yes	Yes	Yes	Yes
677	hsa-miR-4295	0	0	0	1	Yes	Yes	Yes	Yes
678	hsa-miR-4296	0	0	0	1	Yes	Yes	Yes	Yes
679	hsa-miR-4297	0	0	0	1	Yes	Yes	Yes	Yes
680	hsa-miR-4298	0	0	0	1	Yes	Yes	Yes	Yes
681	hsa-miR-4299	0	0	0	1	Yes	Yes	Yes	Yes
682	hsa-miR-4300	0	0	0	1	Yes	Yes	Yes	Yes
683	hsa-miR-4301	0	0	0	1	Yes	Yes	Yes	Yes
684	hsa-miR-4302	0	0	0	1	Yes	Yes	Yes	Yes
685	hsa-miR-4303	0	0	0	1	Yes	Yes	Yes	Yes
686	hsa-miR-4304	0	0	0	1	Yes	Yes	Yes	Yes
687	hsa-miR-4305	0	0	0	1	Yes	Yes	Yes	Yes
688	hsa-miR-4306	0	0	0	1	Yes	Yes	Yes	Yes
689	hsa-miR-4307	0	0	0	1	Yes	Yes	Yes	Yes
690	hsa-miR-4308	0	0	0	1	Yes	Yes	Yes	Yes
691	hsa-miR-4309	0	0	0	1	Yes	Yes	Yes	Yes
692	hsa-miR-431	0	0	0	1	Yes	Yes	Yes	Yes
693	hsa-miR-431*	0	0	0	1	Yes	Yes	Yes	Yes
694	hsa-miR-4310	0	0	0	1	Yes	Yes	Yes	Yes
695	hsa-miR-4311	0	0	0	1	Yes	Yes	Yes	Yes
696	hsa-miR-4312	0	0	0	1	Yes	Yes	Yes	Yes
697	hsa-miR-4313	0	0	0	1	Yes	Yes	Yes	Yes
698	hsa-miR-4314	0	0	0	1	Yes	Yes	Yes	Yes
699	hsa-miR-4315	0	0	0	1	Yes	Yes	Yes	Yes
700	hsa-miR-4316	0	0	0	1	Yes	Yes	Yes	Yes
701	hsa-miR-4317	0	0	0	1	Yes	Yes	Yes	Yes
702	hsa-miR-4318	0	0	0	1	Yes	Yes	Yes	Yes
703	hsa-miR-4319	0	0	0	1	Yes	Yes	Yes	Yes
704	hsa-miR-432	0	0	0	1	Yes	Yes	Yes	Yes
705	hsa-miR-432*	0	0	0	1	Yes	Yes	Yes	Yes
706	hsa-miR-4320	0	0	0	1	Yes	Yes	Yes	Yes
707	hsa-miR-4321	0	0	0	1	Yes	Yes	Yes	Yes
708	hsa-miR-4322	0	0	0	1	Yes	Yes	Yes	Yes
709	hsa-miR-4323	0	0	0	1	Yes	Yes	Yes	Yes
710	hsa-miR-4324	0	0	0	1	Yes	Yes	Yes	Yes
711	hsa-miR-4325	0	0	0	1	Yes	Yes	Yes	Yes
712	hsa-miR-4326	0	0	0	1	Yes	Yes	Yes	Yes
713	hsa-miR-4327	0	0	0	1	Yes	Yes	Yes	Yes
714	hsa-miR-4328	0	0	0	1	Yes	Yes	Yes	Yes
715	hsa-miR-4329	0	0	0	1	Yes	Yes	Yes	Yes
716	hsa-miR-433	25	11	18	0.0713107	No	Yes	Yes	Yes
717	hsa-miR-4330	0	0	0	1	Yes	Yes	Yes	Yes
718	hsa-miR-448	0.5	0	0.25	0.84375	No	No	Yes	Yes
719	hsa-miR-449a	2	0	1	0.592593	No	No	No	Yes
720	hsa-miR-449b	0	0	0	1	Yes	Yes	Yes	Yes
721	hsa-miR-449b*	0	0	0	1	Yes	Yes	Yes	Yes
722	hsa-miR-449c	0	0	0	1	Yes	Yes	Yes	Yes
723	hsa-miR-449c*	0	0	0	1	Yes	Yes	Yes	Yes
724	hsa-miR-450a	3	36	19.5	2.23978e-07	Yes	Yes	Yes	Yes
725	hsa-miR-450b-3p	0	0	0	1	Yes	Yes	Yes	Yes
726	hsa-miR-450b-5p	0	10	5	0.00762949	Yes	Yes	Yes	Yes
727	hsa-miR-451	77	0	38.5	3.53014e-22	Yes	Yes	Yes	Yes
728	hsa-miR-452	1520.5	0	760.25	0	Yes	Yes	Yes	Yes
729	hsa-miR-452*	0	0	0	1	Yes	Yes	Yes	Yes
730	hsa-miR-454	13	23	18	0.264104	No	No	No	Yes
731	hsa-miR-454*	0.5	8	4.25	0.0898974	No	Yes	Yes	Yes
732	hsa-miR-455-3p	0	11.5	5.75	0.00223928	Yes	Yes	Yes	Yes
733	hsa-miR-455-5p	0	3.5	1.75	0.23328	No	Yes	Yes	Yes
734	hsa-miR-466	0	0	0	1	Yes	Yes	Yes	Yes
735	hsa-miR-483-3p	0	2	1	0.592593	No	No	No	Yes
736	hsa-miR-483-5p	0	0	0	1	Yes	Yes	Yes	Yes
737	hsa-miR-484	53.5	43	48.25	0.542062	No	No	No	No
738	hsa-miR-485-3p	0.5	0	0.25	0.84375	No	No	Yes	Yes
739	hsa-miR-485-5p	2	0	1	0.592593	No	No	No	Yes
740	hsa-miR-486-3p	304	0	152	6.36982e-90	Yes	Yes	Yes	Yes
741	hsa-miR-486-5p	9816	0	4908	0	Yes	Yes	Yes	Yes
742	hsa-miR-487a	0	0	0	1	Yes	Yes	Yes	Yes
743	hsa-miR-487b	1.5	0	0.75	0.592593	No	No	Yes	Yes
744	hsa-miR-488	0	0	0	1	Yes	Yes	Yes	Yes
745	hsa-miR-488*	0	0	0	1	Yes	Yes	Yes	Yes
746	hsa-miR-489	0	0	0	1	Yes	Yes	Yes	Yes
747	hsa-miR-490-3p	0	0	0	1	Yes	Yes	Yes	Yes
748	hsa-miR-490-5p	0	0	0	1	Yes	Yes	Yes	Yes
749	hsa-miR-491-3p	0	4.5	2.25	0.137901	Yes	Yes	Yes	Yes
750	hsa-miR-491-5p	4.5	0	2.25	0.137901	Yes	Yes	Yes	Yes
751	hsa-miR-492	0	0	0	1	Yes	Yes	Yes	Yes
752	hsa-miR-493	0	0	0	1	Yes	Yes	Yes	Yes
753	hsa-miR-493*	27.5	0	13.75	7.46785e-08	Yes	Yes	Yes	Yes
754	hsa-miR-494	0	0	0	1	Yes	Yes	Yes	Yes
755	hsa-miR-495	2	2	2	1	No	No	No	No
756	hsa-miR-496	0	0	0	1	Yes	Yes	Yes	Yes
757	hsa-miR-497	10.5	0	5.25	0.00414666	Yes	Yes	Yes	Yes
758	hsa-miR-497*	0	0	0	1	Yes	Yes	Yes	Yes
759	hsa-miR-498	0	0	0	1	Yes	Yes	Yes	Yes
760	hsa-miR-499-3p	0	0	0	1	Yes	Yes	Yes	Yes
761	hsa-miR-499-5p	18.5	14.5	16.5	0.80037	No	No	No	No
762	hsa-miR-500	0	4.5	2.25	0.137901	Yes	Yes	Yes	Yes
763	hsa-miR-500*	14.5	24	19.25	0.369393	No	No	No	No
764	hsa-miR-500b	0	0	0	1	Yes	Yes	Yes	Yes
765	hsa-miR-501-3p	84.5	27.5	56	3.8494e-07	Yes	Yes	Yes	Yes
766	hsa-miR-501-5p	0	0	0	1	Yes	Yes	Yes	Yes
767	hsa-miR-502-3p	164	73	118.5	1.91837e-08	Yes	Yes	Yes	Yes
768	hsa-miR-502-5p	0	0	0	1	Yes	Yes	Yes	Yes
769	hsa-miR-503	16	134	75	2.3495e-23	Yes	Yes	Yes	Yes
770	hsa-miR-504	13.5	0	6.75	0.000642793	Yes	Yes	Yes	Yes
771	hsa-miR-505	7.5	13	10.25	0.578196	No	No	No	No
772	hsa-miR-505*	16	36.5	26.25	0.016364	Yes	Yes	Yes	Yes
773	hsa-miR-506	0	0	0	1	Yes	Yes	Yes	Yes
774	hsa-miR-507	0	0	0	1	Yes	Yes	Yes	Yes
775	hsa-miR-508-3p	0	2	1	0.592593	No	No	No	Yes
776	hsa-miR-508-5p	0	0	0	1	Yes	Yes	Yes	Yes
777	hsa-miR-509-3-5p	0	0	0	1	Yes	Yes	Yes	Yes
778	hsa-miR-509-3p	0	0	0	1	Yes	Yes	Yes	Yes
779	hsa-miR-509-5p	0	0	0	1	Yes	Yes	Yes	Yes
780	hsa-miR-510	0	0	0	1	Yes	Yes	Yes	Yes
781	hsa-miR-511	0	0	0	1	Yes	Yes	Yes	Yes
782	hsa-miR-512-3p	0	2	1	0.592593	No	No	No	Yes
783	hsa-miR-512-5p	0	0	0	1	Yes	Yes	Yes	Yes
784	hsa-miR-513a-3p	0	0	0	1	Yes	Yes	Yes	Yes
785	hsa-miR-513a-5p	0	0	0	1	Yes	Yes	Yes	Yes
786	hsa-miR-513b	0	0	0	1	Yes	Yes	Yes	Yes
787	hsa-miR-513c	0	0	0	1	Yes	Yes	Yes	Yes
788	hsa-miR-514	0	0	0	1	Yes	Yes	Yes	Yes
789	hsa-miR-514b-3p	0	0	0	1	Yes	Yes	Yes	Yes
790	hsa-miR-514b-5p	0	0	0	1	Yes	Yes	Yes	Yes
791	hsa-miR-515-3p	0	0	0	1	Yes	Yes	Yes	Yes
792	hsa-miR-515-5p	0	0	0	1	Yes	Yes	Yes	Yes
793	hsa-miR-516a-3p	0	0	0	1	Yes	Yes	Yes	Yes
794	hsa-miR-516a-5p	0	0	0	1	Yes	Yes	Yes	Yes
795	hsa-miR-516b	0	0	0	1	Yes	Yes	Yes	Yes
796	hsa-miR-516b*	0	0	0	1	Yes	Yes	Yes	Yes
797	hsa-miR-517*	0	0	0	1	Yes	Yes	Yes	Yes
798	hsa-miR-517a	0	0	0	1	Yes	Yes	Yes	Yes
799	hsa-miR-517b	0	0	0	1	Yes	Yes	Yes	Yes
800	hsa-miR-517c	0	0	0	1	Yes	Yes	Yes	Yes
801	hsa-miR-518a-3p	0	0	0	1	Yes	Yes	Yes	Yes
802	hsa-miR-518a-5p	0	0	0	1	Yes	Yes	Yes	Yes
803	hsa-miR-518b	0	0	0	1	Yes	Yes	Yes	Yes
804	hsa-miR-518c	0	0	0	1	Yes	Yes	Yes	Yes
805	hsa-miR-518c*	0	0	0	1	Yes	Yes	Yes	Yes
806	hsa-miR-518d-3p	0	0	0	1	Yes	Yes	Yes	Yes
807	hsa-miR-518d-5p	0	0	0	1	Yes	Yes	Yes	Yes
808	hsa-miR-518e	0	0	0	1	Yes	Yes	Yes	Yes
809	hsa-miR-518e*	0	0	0	1	Yes	Yes	Yes	Yes
810	hsa-miR-518f	0	0	0	1	Yes	Yes	Yes	Yes
811	hsa-miR-518f*	0	0	0	1	Yes	Yes	Yes	Yes
812	hsa-miR-519a	0	0	0	1	Yes	Yes	Yes	Yes
813	hsa-miR-519a*	0	0	0	1	Yes	Yes	Yes	Yes
814	hsa-miR-519b-3p	0	0	0	1	Yes	Yes	Yes	Yes
815	hsa-miR-519b-5p	0	0	0	1	Yes	Yes	Yes	Yes
816	hsa-miR-519c-3p	0	0	0	1	Yes	Yes	Yes	Yes
817	hsa-miR-519c-5p	0	0	0	1	Yes	Yes	Yes	Yes
818	hsa-miR-519d	0	0	0	1	Yes	Yes	Yes	Yes
819	hsa-miR-519e	0.5	0	0.25	0.84375	No	No	Yes	Yes
820	hsa-miR-519e*	0	0	0	1	Yes	Yes	Yes	Yes
821	hsa-miR-520a-3p	0	0	0	1	Yes	Yes	Yes	Yes
822	hsa-miR-520a-5p	0	0	0	1	Yes	Yes	Yes	Yes
823	hsa-miR-520b	0	0	0	1	Yes	Yes	Yes	Yes
824	hsa-miR-520c-3p	0	0	0	1	Yes	Yes	Yes	Yes
825	hsa-miR-520c-5p	0	0	0	1	Yes	Yes	Yes	Yes
826	hsa-miR-520d-3p	0	2	1	0.592593	No	No	No	Yes
827	hsa-miR-520d-5p	0	0	0	1	Yes	Yes	Yes	Yes
828	hsa-miR-520e	0	0	0	1	Yes	Yes	Yes	Yes
829	hsa-miR-520f	0	0	0	1	Yes	Yes	Yes	Yes
830	hsa-miR-520g	0	0	0	1	Yes	Yes	Yes	Yes
831	hsa-miR-520h	0	0	0	1	Yes	Yes	Yes	Yes
832	hsa-miR-521	0	0	0	1	Yes	Yes	Yes	Yes
833	hsa-miR-522	0	0	0	1	Yes	Yes	Yes	Yes
834	hsa-miR-522*	0	0	0	1	Yes	Yes	Yes	Yes
835	hsa-miR-523	0	0	0	1	Yes	Yes	Yes	Yes
836	hsa-miR-523*	0	0	0	1	Yes	Yes	Yes	Yes
837	hsa-miR-524-3p	0	0	0	1	Yes	Yes	Yes	Yes
838	hsa-miR-524-5p	0	0	0	1	Yes	Yes	Yes	Yes
839	hsa-miR-525-3p	0	0	0	1	Yes	Yes	Yes	Yes
840	hsa-miR-525-5p	0	0	0	1	Yes	Yes	Yes	Yes
841	hsa-miR-526a	0	0	0	1	Yes	Yes	Yes	Yes
842	hsa-miR-526b	0	0	0	1	Yes	Yes	Yes	Yes
843	hsa-miR-526b*	0	0	0	1	Yes	Yes	Yes	Yes
844	hsa-miR-527	0	0	0	1	Yes	Yes	Yes	Yes
845	hsa-miR-532-3p	32	158.5	95.25	1.75232e-20	Yes	Yes	Yes	Yes
846	hsa-miR-532-5p	432	485	458.5	0.216722	No	No	No	Yes
847	hsa-miR-539	0	0	0	1	Yes	Yes	Yes	Yes
848	hsa-miR-541	0	0	0	1	Yes	Yes	Yes	Yes
849	hsa-miR-541*	0	0	0	1	Yes	Yes	Yes	Yes
850	hsa-miR-542-3p	4.5	55	29.75	7.88838e-11	Yes	Yes	Yes	Yes
851	hsa-miR-542-5p	0.5	0	0.25	0.84375	No	No	Yes	Yes
852	hsa-miR-543	3	0	1.5	0.38147	No	No	Yes	Yes
853	hsa-miR-544	0	0	0	1	Yes	Yes	Yes	Yes
854	hsa-miR-544b	0	8.5	4.25	0.0139312	Yes	Yes	Yes	Yes
855	hsa-miR-545	0	0	0	1	Yes	Yes	Yes	Yes
856	hsa-miR-545*	0	0	0	1	Yes	Yes	Yes	Yes
857	hsa-miR-548a-3p	8.5	6	7.25	0.766365	No	No	No	No
858	hsa-miR-548a-5p	0	0	0	1	Yes	Yes	Yes	Yes
859	hsa-miR-548b-3p	30	0	15	1.99355e-08	Yes	Yes	Yes	Yes
860	hsa-miR-548b-5p	9.5	0	4.75	0.00762949	Yes	Yes	Yes	Yes
861	hsa-miR-548c-3p	0	0	0	1	Yes	Yes	Yes	Yes
862	hsa-miR-548c-5p	0.5	3.5	2	0.514714	No	No	No	No
863	hsa-miR-548d-3p	0.5	0	0.25	0.84375	No	No	Yes	Yes
864	hsa-miR-548d-5p	27.5	16.5	22	0.272736	No	No	No	No
865	hsa-miR-548e	694	1294.5	994.25	9.65242e-41	Yes	Yes	Yes	Yes
866	hsa-miR-548f	0	0	0	1	Yes	Yes	Yes	Yes
867	hsa-miR-548g	0	0	0	1	Yes	Yes	Yes	Yes
868	hsa-miR-548h	105.5	0	52.75	9.00455e-31	Yes	Yes	Yes	Yes
869	hsa-miR-548i	0	0	0	1	Yes	Yes	Yes	Yes
870	hsa-miR-548j	186	85.5	135.75	7.74248e-09	Yes	Yes	Yes	Yes
871	hsa-miR-548k	603.5	186	394.75	3.78621e-51	Yes	Yes	Yes	Yes
872	hsa-miR-548l	11	31	21	0.00894589	Yes	Yes	Yes	Yes
873	hsa-miR-548m	0	0	0	1	Yes	Yes	Yes	Yes
874	hsa-miR-548n	14.5	8.5	11.5	0.497287	No	No	No	No
875	hsa-miR-548o	144	18.5	81.25	6.25088e-24	Yes	Yes	Yes	Yes
876	hsa-miR-548p	0.5	0	0.25	0.84375	No	No	Yes	Yes
877	hsa-miR-548q	0	0	0	1	Yes	Yes	Yes	Yes
878	hsa-miR-548s	0	0	0	1	Yes	Yes	Yes	Yes
879	hsa-miR-548T	31	19.5	25.25	0.316685	No	No	No	No
880	hsa-miR-548t	5.5	19.5	12.5	0.0256622	Yes	Yes	Yes	Yes
881	hsa-miR-548v	0	0	0	1	Yes	Yes	Yes	Yes
882	hsa-miR-548w	0	0	0	1	Yes	Yes	Yes	Yes
883	hsa-miR-548x	67	0	33.5	3.15436e-19	Yes	Yes	Yes	Yes
884	hsa-miR-549	0	0	0	1	Yes	Yes	Yes	Yes
885	hsa-miR-550	8.5	2	5.25	0.136934	No	No	Yes	Yes
886	hsa-miR-550*	29	20.5	24.75	0.53911	No	No	No	No
887	hsa-miR-551a	2	16.5	9.25	0.00262245	Yes	Yes	Yes	Yes
888	hsa-miR-551b	0	3.5	1.75	0.23328	No	Yes	Yes	Yes
889	hsa-miR-551b*	0	0	0	1	Yes	Yes	Yes	Yes
890	hsa-miR-552	0	0	0	1	Yes	Yes	Yes	Yes
891	hsa-miR-553	0	0	0	1	Yes	Yes	Yes	Yes
892	hsa-miR-554	0	0	0	1	Yes	Yes	Yes	Yes
893	hsa-miR-555	0	0	0	1	Yes	Yes	Yes	Yes
894	hsa-miR-556-3p	0	0	0	1	Yes	Yes	Yes	Yes
895	hsa-miR-556-5p	0	0	0	1	Yes	Yes	Yes	Yes
896	hsa-miR-557	0	0	0	1	Yes	Yes	Yes	Yes
897	hsa-miR-558	0	0	0	1	Yes	Yes	Yes	Yes
898	hsa-miR-559	0	0	0	1	Yes	Yes	Yes	Yes
899	hsa-miR-561	0	0	0	1	Yes	Yes	Yes	Yes
900	hsa-miR-562	0	0	0	1	Yes	Yes	Yes	Yes
901	hsa-miR-563	0	0	0	1	Yes	Yes	Yes	Yes
902	hsa-miR-564	0	0	0	1	Yes	Yes	Yes	Yes
903	hsa-miR-566	0	0	0	1	Yes	Yes	Yes	Yes
904	hsa-miR-567	0	0	0	1	Yes	Yes	Yes	Yes
905	hsa-miR-568	0	0	0	1	Yes	Yes	Yes	Yes
906	hsa-miR-569	0	0	0	1	Yes	Yes	Yes	Yes
907	hsa-miR-570	3	0	1.5	0.38147	No	No	Yes	Yes
908	hsa-miR-571	0	0	0	1	Yes	Yes	Yes	Yes
909	hsa-miR-572	0	0	0	1	Yes	Yes	Yes	Yes
910	hsa-miR-573	1.5	8.5	5	0.136934	No	Yes	Yes	Yes
911	hsa-miR-574-3p	14.5	41.5	28	0.00163846	Yes	Yes	Yes	Yes
912	hsa-miR-574-5p	75	6.5	40.75	1.53599e-14	Yes	Yes	Yes	Yes
913	hsa-miR-575	0	0	0	1	Yes	Yes	Yes	Yes
914	hsa-miR-576-3p	158.5	33	95.75	5.061e-20	Yes	Yes	Yes	Yes
915	hsa-miR-576-5p	2	47.5	24.75	2.12639e-11	Yes	Yes	Yes	Yes
916	hsa-miR-577	0	0	0	1	Yes	Yes	Yes	Yes
917	hsa-miR-578	0	0	0	1	Yes	Yes	Yes	Yes
918	hsa-miR-579	2	0	1	0.592593	No	No	No	Yes
919	hsa-miR-580	2	3.5	2.75	0.776723	No	No	No	No
920	hsa-miR-581	0	0	0	1	Yes	Yes	Yes	Yes
921	hsa-miR-582-3p	0	0	0	1	Yes	Yes	Yes	Yes
922	hsa-miR-582-5p	0	3.5	1.75	0.23328	No	Yes	Yes	Yes
923	hsa-miR-583	0	0	0	1	Yes	Yes	Yes	Yes
924	hsa-miR-584	0	0	0	1	Yes	Yes	Yes	Yes
925	hsa-miR-585	0	0	0	1	Yes	Yes	Yes	Yes
926	hsa-miR-586	0	0	0	1	Yes	Yes	Yes	Yes
927	hsa-miR-587	0	0	0	1	Yes	Yes	Yes	Yes
928	hsa-miR-588	0	0	0	1	Yes	Yes	Yes	Yes
929	hsa-miR-589	11	3.5	7.25	0.226515	No	No	No	Yes
930	hsa-miR-589*	67.5	3.5	35.5	4.69343e-15	Yes	Yes	Yes	Yes
931	hsa-miR-590-3p	9.5	21.5	15.5	0.114869	No	No	Yes	Yes
932	hsa-miR-590-5p	19.5	42	30.75	0.021079	Yes	Yes	Yes	Yes
933	hsa-miR-591	0	2	1	0.592593	No	No	No	Yes
934	hsa-miR-592	0.5	0	0.25	0.84375	No	No	Yes	Yes
935	hsa-miR-593	0	0	0	1	Yes	Yes	Yes	Yes
936	hsa-miR-593*	0	0	0	1	Yes	Yes	Yes	Yes
937	hsa-miR-595	0	0	0	1	Yes	Yes	Yes	Yes
938	hsa-miR-596	0	0	0	1	Yes	Yes	Yes	Yes
939	hsa-miR-597	0	0	0	1	Yes	Yes	Yes	Yes
940	hsa-miR-598	0.5	0	0.25	0.84375	No	No	Yes	Yes
941	hsa-miR-599	0	0	0	1	Yes	Yes	Yes	Yes
942	hsa-miR-600	0	0	0	1	Yes	Yes	Yes	Yes
943	hsa-miR-601	0	0	0	1	Yes	Yes	Yes	Yes
944	hsa-miR-602	0	0	0	1	Yes	Yes	Yes	Yes
945	hsa-miR-603	0	0	0	1	Yes	Yes	Yes	Yes
946	hsa-miR-604	0	0	0	1	Yes	Yes	Yes	Yes
947	hsa-miR-605	0	0	0	1	Yes	Yes	Yes	Yes
948	hsa-miR-606	0	0	0	1	Yes	Yes	Yes	Yes
949	hsa-miR-607	0	0	0	1	Yes	Yes	Yes	Yes
950	hsa-miR-608	0	0	0	1	Yes	Yes	Yes	Yes
951	hsa-miR-609	0	0	0	1	Yes	Yes	Yes	Yes
952	hsa-miR-610	0.5	0	0.25	0.84375	No	No	Yes	Yes
953	hsa-miR-611	0	0	0	1	Yes	Yes	Yes	Yes
954	hsa-miR-612	0	0	0	1	Yes	Yes	Yes	Yes
955	hsa-miR-613	0	0	0	1	Yes	Yes	Yes	Yes
956	hsa-miR-614	0	0	0	1	Yes	Yes	Yes	Yes
957	hsa-miR-615-3p	2	0	1	0.592593	No	No	No	Yes
958	hsa-miR-615-5p	0.5	0	0.25	0.84375	No	No	Yes	Yes
959	hsa-miR-616	8.5	0	4.25	0.0139312	Yes	Yes	Yes	Yes
960	hsa-miR-616*	2	2	2	1	No	No	No	No
961	hsa-miR-617	0	0	0	1	Yes	Yes	Yes	Yes
962	hsa-miR-618	0	127.5	63.75	2.58621e-37	Yes	Yes	Yes	Yes
963	hsa-miR-619	0	0	0	1	Yes	Yes	Yes	Yes
964	hsa-miR-620	0	0	0	1	Yes	Yes	Yes	Yes
965	hsa-miR-621	0	0	0	1	Yes	Yes	Yes	Yes
966	hsa-miR-622	0	0	0	1	Yes	Yes	Yes	Yes
967	hsa-miR-623	0	0	0	1	Yes	Yes	Yes	Yes
968	hsa-miR-624	0	0	0	1	Yes	Yes	Yes	Yes
969	hsa-miR-624*	4.5	8.5	6.5	0.603299	No	No	No	No
970	hsa-miR-625	3	6.5	4.75	0.506822	No	No	No	No
971	hsa-miR-625*	78	14.5	46.25	1.28066e-10	Yes	Yes	Yes	Yes
972	hsa-miR-626	0	0	0	1	Yes	Yes	Yes	Yes
973	hsa-miR-627	0	2	1	0.592593	No	No	No	Yes
974	hsa-miR-628-3p	0	0	0	1	Yes	Yes	Yes	Yes
975	hsa-miR-628-5p	25.5	31	28.25	0.808869	No	No	No	No
976	hsa-miR-629	127.5	22	74.75	1.98542e-18	Yes	Yes	Yes	Yes
977	hsa-miR-629*	0.5	6.5	3.5	0.145519	No	Yes	Yes	Yes
978	hsa-miR-630	0	0	0	1	Yes	Yes	Yes	Yes
979	hsa-miR-631	0	0	0	1	Yes	Yes	Yes	Yes
980	hsa-miR-632	0	0	0	1	Yes	Yes	Yes	Yes
981	hsa-miR-633	0	0	0	1	Yes	Yes	Yes	Yes
982	hsa-miR-634	0	0	0	1	Yes	Yes	Yes	Yes
983	hsa-miR-635	0	0	0	1	Yes	Yes	Yes	Yes
984	hsa-miR-636	0	0	0	1	Yes	Yes	Yes	Yes
985	hsa-miR-637	0	2.5	1.25	0.38147	No	No	Yes	Yes
986	hsa-miR-638	0	0	0	1	Yes	Yes	Yes	Yes
987	hsa-miR-639	0	0	0	1	Yes	Yes	Yes	Yes
988	hsa-miR-640	0	0	0	1	Yes	Yes	Yes	Yes
989	hsa-miR-641	14	19.5	16.75	0.605112	No	No	No	No
990	hsa-miR-642	5.5	0	2.75	0.0795781	Yes	Yes	Yes	Yes
991	hsa-miR-643	0	6.5	3.25	0.0451017	Yes	Yes	Yes	Yes
992	hsa-miR-644	0	0	0	1	Yes	Yes	Yes	Yes
993	hsa-miR-645	0	0	0	1	Yes	Yes	Yes	Yes
994	hsa-miR-646	0	0	0	1	Yes	Yes	Yes	Yes
995	hsa-miR-647	0	0	0	1	Yes	Yes	Yes	Yes
996	hsa-miR-648	0	0	0	1	Yes	Yes	Yes	Yes
997	hsa-miR-649	0	0	0	1	Yes	Yes	Yes	Yes
998	hsa-miR-650	0	0	0	1	Yes	Yes	Yes	Yes
999	hsa-miR-651	39	46.5	42.75	0.694795	No	No	No	No
1000	hsa-miR-652	28	47.5	37.75	0.0747979	No	Yes	Yes	Yes
1001	hsa-miR-653	0	0	0	1	Yes	Yes	Yes	Yes
1002	hsa-miR-654-3p	0	0	0	1	Yes	Yes	Yes	Yes
1003	hsa-miR-654-5p	0	0	0	1	Yes	Yes	Yes	Yes
1004	hsa-miR-655	0	0	0	1	Yes	Yes	Yes	Yes
1005	hsa-miR-656	0	0	0	1	Yes	Yes	Yes	Yes
1006	hsa-miR-657	0	0.5	0.25	0.84375	No	No	Yes	Yes
1007	hsa-miR-658	0	0.5	0.25	0.84375	No	No	Yes	Yes
1008	hsa-miR-659	0	0.5	0.25	0.84375	No	No	Yes	Yes
1009	hsa-miR-660	21.5	56	38.75	0.000575695	Yes	Yes	Yes	Yes
1010	hsa-miR-661	0	0.5	0.25	0.84375	No	No	Yes	Yes
1011	hsa-miR-662	0	0.5	0.25	0.84375	No	No	Yes	Yes
1012	hsa-miR-663	0	0.5	0.25	0.84375	No	No	Yes	Yes
1013	hsa-miR-663b	0	0.5	0.25	0.84375	No	No	Yes	Yes
1014	hsa-miR-664	0.5	40.5	20.5	1.94119e-10	Yes	Yes	Yes	Yes
1015	hsa-miR-664*	1.5	8.5	5	0.136934	No	Yes	Yes	Yes
1016	hsa-miR-665	0	0.5	0.25	0.84375	No	No	Yes	Yes
1017	hsa-miR-668	0	0.5	0.25	0.84375	No	No	Yes	Yes
1018	hsa-miR-670	0	0.5	0.25	0.84375	No	No	Yes	Yes
1019	hsa-miR-671-3p	12.5	3.5	8	0.108669	No	Yes	Yes	Yes
1020	hsa-miR-671-5p	9	0.5	4.75	0.0544196	Yes	Yes	Yes	Yes
1021	hsa-miR-675	31	0.5	15.75	1.17059e-07	Yes	Yes	Yes	Yes
1022	hsa-miR-675*	0	0.5	0.25	0.84375	No	No	Yes	Yes
1023	hsa-miR-7	763	103.5	433.25	3.19828e-123	Yes	Yes	Yes	Yes
1024	hsa-miR-7-1*	3.5	76	39.75	3.11631e-17	Yes	Yes	Yes	Yes
1025	hsa-miR-7-2*	0	0.5	0.25	0.84375	No	No	Yes	Yes
1026	hsa-miR-708	1.5	6.5	4	0.307543	No	No	No	Yes
1027	hsa-miR-708*	0	0.5	0.25	0.84375	No	No	Yes	Yes
1028	hsa-miR-711	0	0.5	0.25	0.84375	No	No	Yes	Yes
1029	hsa-miR-718	0	0.5	0.25	0.84375	No	No	Yes	Yes
1030	hsa-miR-720	0	0.5	0.25	0.84375	No	No	Yes	Yes
1031	hsa-miR-744	2316	694	1505	7.86603e-201	Yes	Yes	Yes	Yes
1032	hsa-miR-744*	0	0.5	0.25	0.84375	No	No	Yes	Yes
1033	hsa-miR-758	0	0.5	0.25	0.84375	No	No	Yes	Yes
1034	hsa-miR-759	0	0.5	0.25	0.84375	No	No	Yes	Yes
1035	hsa-miR-760	1.5	4.5	3	0.600677	No	No	No	No
1036	hsa-miR-761	0	0.5	0.25	0.84375	No	No	Yes	Yes
1037	hsa-miR-762	0	0.5	0.25	0.84375	No	No	Yes	Yes
1038	hsa-miR-764	0	0.5	0.25	0.84375	No	No	Yes	Yes
1039	hsa-miR-765	0	0.5	0.25	0.84375	No	No	Yes	Yes
1040	hsa-miR-766	3	45.5	24.25	5.45393e-10	Yes	Yes	Yes	Yes
1041	hsa-miR-767-3p	0	0.5	0.25	0.84375	No	No	Yes	Yes
1042	hsa-miR-767-5p	5.5	0.5	3	0.229703	No	No	Yes	Yes
1043	hsa-miR-769-3p	2	15	8.5	0.00757644	Yes	Yes	Yes	Yes
1044	hsa-miR-769-5p	14.5	4.5	9.5	0.0945827	No	Yes	Yes	Yes
1045	hsa-miR-770-5p	0	0.5	0.25	0.84375	No	No	Yes	Yes
1046	hsa-miR-802	0	0.5	0.25	0.84375	No	No	Yes	Yes
1047	hsa-miR-873	0.5	0.5	0.5	1	No	No	No	No
1048	hsa-miR-874	3	2.5	2.75	1	No	No	No	No
1049	hsa-miR-875-3p	0	0.5	0.25	0.84375	No	No	Yes	Yes
1050	hsa-miR-875-5p	0	0.5	0.25	0.84375	No	No	Yes	Yes
1051	hsa-miR-876-3p	0	0.5	0.25	0.84375	No	No	Yes	Yes
1052	hsa-miR-876-5p	0	0.5	0.25	0.84375	No	No	Yes	Yes
1053	hsa-miR-877	11	29.5	20.25	0.0129559	Yes	Yes	Yes	Yes
1054	hsa-miR-877*	0	0.5	0.25	0.84375	No	No	Yes	Yes
1055	hsa-miR-885-3p	0	0.5	0.25	0.84375	No	No	Yes	Yes
1056	hsa-miR-885-5p	0	4	2	0.23328	No	Yes	Yes	Yes
1057	hsa-miR-886-3p	2	0.5	1.25	0.904225	No	No	No	No
1058	hsa-miR-886-5p	1150	0.5	575.25	0	Yes	Yes	Yes	Yes
1059	hsa-miR-887	0	0.5	0.25	0.84375	No	No	Yes	Yes
1060	hsa-miR-888	0	0.5	0.25	0.84375	No	No	Yes	Yes
1061	hsa-miR-888*	0	0.5	0.25	0.84375	No	No	Yes	Yes
1062	hsa-miR-889	0	0.5	0.25	0.84375	No	No	Yes	Yes
1063	hsa-miR-890	0	0.5	0.25	0.84375	No	No	Yes	Yes
1064	hsa-miR-891a	0	0.5	0.25	0.84375	No	No	Yes	Yes
1065	hsa-miR-891b	0	0.5	0.25	0.84375	No	No	Yes	Yes
1066	hsa-miR-892a	0	0.5	0.25	0.84375	No	No	Yes	Yes
1067	hsa-miR-892b	0.5	0.5	0.5	1	No	No	No	No
1068	hsa-miR-9	81	22	51.5	2.3134e-08	Yes	Yes	Yes	Yes
1069	hsa-miR-9*	21.5	4.5	13	0.00490935	Yes	Yes	Yes	Yes
1070	hsa-miR-920	0	0.5	0.25	0.84375	No	No	Yes	Yes
1071	hsa-miR-921	0	0.5	0.25	0.84375	No	No	Yes	Yes
1072	hsa-miR-922	0	0.5	0.25	0.84375	No	No	Yes	Yes
1073	hsa-miR-924	0	0.5	0.25	0.84375	No	No	Yes	Yes
1074	hsa-miR-92a	29738.5	9816	19777.2	0	Yes	Yes	Yes	Yes
1075	hsa-miR-92a-1*	5190.5	5190.5	5190.5	1	No	No	No	No
1076	hsa-miR-92a-2*	0	0.5	0.25	0.84375	No	No	Yes	Yes
1077	hsa-miR-92b	356.5	67.5	212	3.03517e-47	Yes	Yes	Yes	Yes
1078	hsa-miR-92b*	6	4.5	5.25	0.962232	No	No	No	No
1079	hsa-miR-93	12945	6903.5	9924.25	0	Yes	Yes	Yes	Yes
1080	hsa-miR-93*	4.5	18.5	11.5	0.0187508	Yes	Yes	Yes	Yes
1081	hsa-miR-933	0.5	0.5	0.5	1	No	No	No	No
1082	hsa-miR-934	0	0.5	0.25	0.84375	No	No	Yes	Yes
1083	hsa-miR-935	0	0.5	0.25	0.84375	No	No	Yes	Yes
1084	hsa-miR-936	0	0.5	0.25	0.84375	No	No	Yes	Yes
1085	hsa-miR-937	0	0.5	0.25	0.84375	No	No	Yes	Yes
1086	hsa-miR-938	0	1	0.5	0.84375	No	No	No	No
1087	hsa-miR-939	0	2.5	1.25	0.38147	No	Yes	Yes	Yes
1088	hsa-miR-940	0.5	2.5	1.5	0.711914	No	No	No	No
1089	hsa-miR-941	1294.5	886	1090.25	1.82596e-17	Yes	Yes	Yes	Yes
1090	hsa-miR-942	20.5	13	16.75	0.408055	No	No	No	No
1091	hsa-miR-943	0	1	0.5	0.84375	No	No	No	No
1092	hsa-miR-944	2	1	1.5	0.904225	No	No	No	No
1093	hsa-miR-95	0	6.5	3.25	0.0451017	Yes	Yes	Yes	Yes
1094	hsa-miR-96	320	1	160.5	1.12086e-92	Yes	Yes	Yes	Yes
1095	hsa-miR-96*	0	1	0.5	0.84375	No	No	No	No
1096	hsa-miR-98	36.5	2599	1317.75	0	Yes	Yes	Yes	Yes
1097	hsa-miR-99a	9.5	206	107.75	1.98516e-47	Yes	Yes	Yes	Yes
1098	hsa-miR-99a*	0	4	2	0.23328	No	Yes	Yes	Yes
1099	hsa-miR-99b	4208.5	551.5	2380	0	Yes	Yes	Yes	Yes
1100	hsa-miR-99b*	11	4.5	7.75	0.360813	No	No	No	No

## Sheet: N2-HL60 using LR
						DE at	DE at	DE at	DE at
Id	mirnas	N2	HL60	average	T_lambda	0.01	0.025	0.05	0.1
1	hsa-let-7a	156814	626980	391896	0	Yes	Yes	Yes	Yes
2	hsa-let-7a-2*	0	0	0	1	Yes	Yes	Yes	Yes
3	hsa-let-7a*	2.5	7	4.75	0.506822	No	No	No	No
4	hsa-let-7b	9061.5	34613.5	21837.5	0	Yes	Yes	Yes	Yes
5	hsa-let-7b*	0	0	0	1	Yes	Yes	Yes	Yes
6	hsa-let-7c	753	5647	3200	0	Yes	Yes	Yes	Yes
7	hsa-let-7c*	0	0	0	1	Yes	Yes	Yes	Yes
8	hsa-let-7d	13499.5	70504.5	42002	0	Yes	Yes	Yes	Yes
9	hsa-let-7d*	36	170	103	4.75484e-21	Yes	Yes	Yes	Yes
10	hsa-let-7e	1222	8694	4958	0	Yes	Yes	Yes	Yes
11	hsa-let-7e*	1.5	8	4.75	0.208098	No	No	Yes	Yes
12	hsa-let-7f	626980	1097403	862191	0	Yes	Yes	Yes	Yes
13	hsa-let-7f-1*	0	0	0	1	Yes	Yes	Yes	Yes
14	hsa-let-7f-2*	0	0	0	1	Yes	Yes	Yes	Yes
15	hsa-let-7g	1097403	156814	627108	0	Yes	Yes	Yes	Yes
16	hsa-let-7g*	1.5	0	0.75	0.592593	No	No	Yes	Yes
17	hsa-let-7i	56074.5	30050.5	43062.5	0	Yes	Yes	Yes	Yes
18	hsa-let-7i*	8.5	0	4.25	0.0139312	Yes	Yes	Yes	Yes
19	hsa-miR-1	30050.5	188.5	15119.5	0	Yes	Yes	Yes	Yes
20	hsa-miR-100	5.5	17.5	11.5	0.0563018	No	Yes	Yes	Yes
21	hsa-miR-100*	0	0	0	1	Yes	Yes	Yes	Yes
22	hsa-miR-101	8694	2826	5760	0	Yes	Yes	Yes	Yes
23	hsa-miR-101*	0.5	2	1.25	0.904225	No	No	No	No
24	hsa-miR-103	58113	56074.5	57093.8	1.26259e-08	Yes	Yes	Yes	Yes
25	hsa-miR-103-2*	0.5	1	0.75	1	No	No	No	No
26	hsa-miR-103-as	70504.5	58113	64308.8	2.19548e-260	Yes	Yes	Yes	Yes
27	hsa-miR-105	0	0	0	1	Yes	Yes	Yes	Yes
28	hsa-miR-105*	0	0	0	1	Yes	Yes	Yes	Yes
29	hsa-miR-106a	22	14	18	0.428083	No	No	No	No
30	hsa-miR-106a*	0	0	0	1	Yes	Yes	Yes	Yes
31	hsa-miR-106b	1540	741.5	1140.75	1.44819e-62	Yes	Yes	Yes	Yes
32	hsa-miR-106b*	69.5	933	501.25	7.91446e-192	Yes	Yes	Yes	Yes
33	hsa-miR-107	3756.5	13499.5	8628	0	Yes	Yes	Yes	Yes
34	hsa-miR-10a	21.5	0	10.75	3.80723e-06	Yes	Yes	Yes	Yes
35	hsa-miR-10a*	0	0	0	1	Yes	Yes	Yes	Yes
36	hsa-miR-10b	0	0	0	1	Yes	Yes	Yes	Yes
37	hsa-miR-10b*	0	0	0	1	Yes	Yes	Yes	Yes
38	hsa-miR-1178	0	0	0	1	Yes	Yes	Yes	Yes
39	hsa-miR-1179	0	0	0	1	Yes	Yes	Yes	Yes
40	hsa-miR-1180	0	0	0	1	Yes	Yes	Yes	Yes
41	hsa-miR-1181	0	0	0	1	Yes	Yes	Yes	Yes
42	hsa-miR-1182	0	0	0	1	Yes	Yes	Yes	Yes
43	hsa-miR-1183	0	0	0	1	Yes	Yes	Yes	Yes
44	hsa-miR-1184	0	0	0	1	Yes	Yes	Yes	Yes
45	hsa-miR-1185	0.5	0	0.25	0.84375	No	No	Yes	Yes
46	hsa-miR-1193	0.5	0	0.25	0.84375	No	No	Yes	Yes
47	hsa-miR-1197	21	0	10.5	7.2904e-06	Yes	Yes	Yes	Yes
48	hsa-miR-1200	0	0	0	1	Yes	Yes	Yes	Yes
49	hsa-miR-1201	0	0	0	1	Yes	Yes	Yes	Yes
50	hsa-miR-1202	0	0	0	1	Yes	Yes	Yes	Yes
51	hsa-miR-1203	0	0	0	1	Yes	Yes	Yes	Yes
52	hsa-miR-1204	0	0	0	1	Yes	Yes	Yes	Yes
53	hsa-miR-1205	0	0	0	1	Yes	Yes	Yes	Yes
54	hsa-miR-1206	0	0	0	1	Yes	Yes	Yes	Yes
55	hsa-miR-1207-3p	0	0	0	1	Yes	Yes	Yes	Yes
56	hsa-miR-1207-5p	0	0	0	1	Yes	Yes	Yes	Yes
57	hsa-miR-1208	0	0	0	1	Yes	Yes	Yes	Yes
58	hsa-miR-122	0.5	25.5	13	2.69644e-06	Yes	Yes	Yes	Yes
59	hsa-miR-122*	0	0	0	1	Yes	Yes	Yes	Yes
60	hsa-miR-1224-3p	0	0	0	1	Yes	Yes	Yes	Yes
61	hsa-miR-1224-5p	0	0	0	1	Yes	Yes	Yes	Yes
62	hsa-miR-1225-3p	0	0	0	1	Yes	Yes	Yes	Yes
63	hsa-miR-1225-5p	0	0	0	1	Yes	Yes	Yes	Yes
64	hsa-miR-1226	0	2	1	0.592593	No	No	No	Yes
65	hsa-miR-1226*	0	2	1	0.592593	No	No	No	Yes
66	hsa-miR-1227	0	0	0	1	Yes	Yes	Yes	Yes
67	hsa-miR-1228	0	0	0	1	Yes	Yes	Yes	Yes
68	hsa-miR-1228*	0	0	0	1	Yes	Yes	Yes	Yes
69	hsa-miR-1229	0	0	0	1	Yes	Yes	Yes	Yes
70	hsa-miR-1231	0	0	0	1	Yes	Yes	Yes	Yes
71	hsa-miR-1233	0	0	0	1	Yes	Yes	Yes	Yes
72	hsa-miR-1234	0	0	0	1	Yes	Yes	Yes	Yes
73	hsa-miR-1236	0	0	0	1	Yes	Yes	Yes	Yes
74	hsa-miR-1237	0	0	0	1	Yes	Yes	Yes	Yes
75	hsa-miR-1238	0	0	0	1	Yes	Yes	Yes	Yes
76	hsa-miR-124	0.5	2	1.25	0.904225	No	No	No	No
77	hsa-miR-124*	0	29	14.5	3.86051e-08	Yes	Yes	Yes	Yes
78	hsa-miR-1243	0	0	0	1	Yes	Yes	Yes	Yes
79	hsa-miR-1244	0	1	0.5	0.84375	No	No	No	No
80	hsa-miR-1245	0	0	0	1	Yes	Yes	Yes	Yes
81	hsa-miR-1246	0	479.5	239.75	1.04817e-142	Yes	Yes	Yes	Yes
82	hsa-miR-1247	0	0	0	1	Yes	Yes	Yes	Yes
83	hsa-miR-1248	0	9.5	4.75	0.00762949	Yes	Yes	Yes	Yes
84	hsa-miR-1249	0	11.5	5.75	0.00223928	Yes	Yes	Yes	Yes
85	hsa-miR-1250	0	4	2	0.23328	No	No	Yes	Yes
86	hsa-miR-1251	0	0	0	1	Yes	Yes	Yes	Yes
87	hsa-miR-1252	0	0	0	1	Yes	Yes	Yes	Yes
88	hsa-miR-1253	0	0	0	1	Yes	Yes	Yes	Yes
89	hsa-miR-1254	2.5	97	49.75	4.20497e-24	Yes	Yes	Yes	Yes
90	hsa-miR-1255a	162.5	660.5	411.5	1.35632e-70	Yes	Yes	Yes	Yes
91	hsa-miR-1255b	14.5	33.5	24	0.0266224	Yes	Yes	Yes	Yes
92	hsa-miR-1256	10.5	7	8.75	0.668506	No	No	No	No
93	hsa-miR-1257	0	0	0	1	Yes	Yes	Yes	Yes
94	hsa-miR-1258	0	0	0	1	Yes	Yes	Yes	Yes
95	hsa-miR-1259	2.5	8.5	5.5	0.264931	No	No	No	Yes
96	hsa-miR-125a-3p	0.5	2	1.25	0.904225	No	No	No	No
97	hsa-miR-125a-5p	13.5	28.5	21	0.0782	No	Yes	Yes	Yes
98	hsa-miR-125b	16	28.5	22.25	0.161778	No	No	No	Yes
99	hsa-miR-125b-1*	0	0	0	1	Yes	Yes	Yes	Yes
100	hsa-miR-125b-2*	0	0	0	1	Yes	Yes	Yes	Yes
101	hsa-miR-126	112.5	3	57.75	1.16183e-28	Yes	Yes	Yes	Yes
102	hsa-miR-126*	229	0	114.5	1.81567e-67	Yes	Yes	Yes	Yes
103	hsa-miR-1260	1.5	0	0.75	0.592593	No	No	Yes	Yes
104	hsa-miR-1260b	0	0	0	1	Yes	Yes	Yes	Yes
105	hsa-miR-1261	0	0	0	1	Yes	Yes	Yes	Yes
106	hsa-miR-1262	5.5	0	2.75	0.0795781	Yes	Yes	Yes	Yes
107	hsa-miR-1263	0	0	0	1	Yes	Yes	Yes	Yes
108	hsa-miR-1264	0	0	0	1	Yes	Yes	Yes	Yes
109	hsa-miR-1265	0	0	0	1	Yes	Yes	Yes	Yes
110	hsa-miR-1266	0	0	0	1	Yes	Yes	Yes	Yes
111	hsa-miR-1267	0	0	0	1	Yes	Yes	Yes	Yes
112	hsa-miR-1268	7.5	140.5	74	2.27438e-31	Yes	Yes	Yes	Yes
113	hsa-miR-1269	0	0	0	1	Yes	Yes	Yes	Yes
114	hsa-miR-127-3p	170	1	85.5	4.56448e-48	Yes	Yes	Yes	Yes
115	hsa-miR-127-5p	4.5	0	2.25	0.137901	Yes	Yes	Yes	Yes
116	hsa-miR-1270	7.5	24.5	16	0.0134537	Yes	Yes	Yes	Yes
117	hsa-miR-1271	37.5	9.5	23.5	0.000245562	Yes	Yes	Yes	Yes
118	hsa-miR-1272	0	0	0	1	Yes	Yes	Yes	Yes
119	hsa-miR-1273	0	0	0	1	Yes	Yes	Yes	Yes
120	hsa-miR-1273c	0.5	4	2.25	0.514714	No	No	No	No
121	hsa-miR-1273d	0	1	0.5	0.84375	No	No	No	No
122	hsa-miR-1274a	0	0	0	1	Yes	Yes	Yes	Yes
123	hsa-miR-1274b	140.5	0	70.25	3.47391e-41	Yes	Yes	Yes	Yes
124	hsa-miR-1275	7.5	0	3.75	0.0252068	Yes	Yes	Yes	Yes
125	hsa-miR-1276	0	0	0	1	Yes	Yes	Yes	Yes
126	hsa-miR-1277	171	51.5	111.25	4.09076e-15	Yes	Yes	Yes	Yes
127	hsa-miR-1278	50	67.5	58.75	0.257919	No	No	No	No
128	hsa-miR-1279	0	0	0	1	Yes	Yes	Yes	Yes
129	hsa-miR-128	422.5	2903.5	1663	0	Yes	Yes	Yes	Yes
130	hsa-miR-1280	0	0	0	1	Yes	Yes	Yes	Yes
131	hsa-miR-1281	0	0	0	1	Yes	Yes	Yes	Yes
132	hsa-miR-1282	0	0	0	1	Yes	Yes	Yes	Yes
133	hsa-miR-1283	0	0	0	1	Yes	Yes	Yes	Yes
134	hsa-miR-1284	3.5	6	4.75	0.845821	No	No	No	No
135	hsa-miR-1285	19.5	18	18.75	0.95121	No	No	No	No
136	hsa-miR-1286	0	0	0	1	Yes	Yes	Yes	Yes
137	hsa-miR-1287	1.5	1	1.25	0.904225	No	No	No	No
138	hsa-miR-1288	0	0	0	1	Yes	Yes	Yes	Yes
139	hsa-miR-1289	0.5	0	0.25	0.84375	No	No	Yes	Yes
140	hsa-miR-129-3p	3.5	11.5	7.5	0.158581	No	No	Yes	Yes
141	hsa-miR-129-5p	0	53.5	26.75	2.09364e-15	Yes	Yes	Yes	Yes
142	hsa-miR-129*	0	269.5	134.75	9.72535e-80	Yes	Yes	Yes	Yes
143	hsa-miR-1290	0	0	0	1	Yes	Yes	Yes	Yes
144	hsa-miR-1291	0	3	1.5	0.38147	No	No	Yes	Yes
145	hsa-miR-1292	1.5	4	2.75	0.776723	No	No	No	No
146	hsa-miR-1293	0	0	0	1	Yes	Yes	Yes	Yes
147	hsa-miR-1294	3.5	7	5.25	0.705186	No	No	No	No
148	hsa-miR-1295	0	0	0	1	Yes	Yes	Yes	Yes
149	hsa-miR-1296	0	1	0.5	0.84375	No	No	No	No
150	hsa-miR-1297	0	0	0	1	Yes	Yes	Yes	Yes
151	hsa-miR-1298	2.5	0	1.25	0.38147	No	No	Yes	Yes
152	hsa-miR-1299	1.5	0	0.75	0.592593	No	No	Yes	Yes
153	hsa-miR-1301	13.5	13	13.25	0.982903	No	No	No	No
154	hsa-miR-1302	0.5	0	0.25	0.84375	No	No	Yes	Yes
155	hsa-miR-1303	0.5	0	0.25	0.84375	No	No	Yes	Yes
156	hsa-miR-1304	0.5	2	1.25	0.904225	No	No	No	No
157	hsa-miR-1305	0	0	0	1	Yes	Yes	Yes	Yes
158	hsa-miR-1306	0	0	0	1	Yes	Yes	Yes	Yes
159	hsa-miR-1307	50.5	496	273.25	2.74442e-91	Yes	Yes	Yes	Yes
160	hsa-miR-1308	0.5	27	13.75	1.44628e-06	Yes	Yes	Yes	Yes
161	hsa-miR-130a	2260.5	0	1130.25	0	Yes	Yes	Yes	Yes
162	hsa-miR-130a*	0	0	0	1	Yes	Yes	Yes	Yes
163	hsa-miR-130b	722.5	650.5	686.5	0.151893	No	No	No	Yes
164	hsa-miR-130b*	0	1	0.5	0.84375	No	No	No	No
165	hsa-miR-132	8.5	1	4.75	0.0544196	Yes	Yes	Yes	Yes
166	hsa-miR-132*	2.5	0	1.25	0.38147	No	No	Yes	Yes
167	hsa-miR-1321	0	0	0	1	Yes	Yes	Yes	Yes
168	hsa-miR-1322	0	0	0	1	Yes	Yes	Yes	Yes
169	hsa-miR-1323	0	1	0.5	0.84375	No	No	No	No
170	hsa-miR-1324	0	0	0	1	Yes	Yes	Yes	Yes
171	hsa-miR-133a	0	0	0	1	Yes	Yes	Yes	Yes
172	hsa-miR-133b	0	0	0	1	Yes	Yes	Yes	Yes
173	hsa-miR-134	385	1	193	4.38845e-112	Yes	Yes	Yes	Yes
174	hsa-miR-135a	0	0	0	1	Yes	Yes	Yes	Yes
175	hsa-miR-135a*	0	0	0	1	Yes	Yes	Yes	Yes
176	hsa-miR-135b	0.5	0	0.25	0.84375	No	No	Yes	Yes
177	hsa-miR-135b*	0	0	0	1	Yes	Yes	Yes	Yes
178	hsa-miR-136	18	1	9.5	0.000352044	Yes	Yes	Yes	Yes
179	hsa-miR-136*	4.5	0	2.25	0.137901	Yes	Yes	Yes	Yes
180	hsa-miR-137	0	0	0	1	Yes	Yes	Yes	Yes
181	hsa-miR-138	3.5	2	2.75	0.776723	No	No	No	No
182	hsa-miR-138-1*	0	0	0	1	Yes	Yes	Yes	Yes
183	hsa-miR-138-2*	0	0	0	1	Yes	Yes	Yes	Yes
184	hsa-miR-139-3p	0	0	0	1	Yes	Yes	Yes	Yes
185	hsa-miR-139-5p	1.5	0	0.75	0.592593	No	No	Yes	Yes
186	hsa-miR-140-3p	2903.5	526.5	1715	0	Yes	Yes	Yes	Yes
187	hsa-miR-140-5p	6.5	7	6.75	1	No	No	No	No
188	hsa-miR-141	0.5	0	0.25	0.84375	No	No	Yes	Yes
189	hsa-miR-141*	0	0	0	1	Yes	Yes	Yes	Yes
190	hsa-miR-142-3p	91.5	77	84.25	0.517502	No	No	No	No
191	hsa-miR-142-5p	1664.5	828.5	1246.5	1.01448e-62	Yes	Yes	Yes	Yes
192	hsa-miR-143	707	46.5	376.75	1.14994e-150	Yes	Yes	Yes	Yes
193	hsa-miR-143*	0.5	1	0.75	1	No	No	No	No
194	hsa-miR-144	3.5	0	1.75	0.23328	No	Yes	Yes	Yes
195	hsa-miR-144*	18	0	9	5.05454e-05	Yes	Yes	Yes	Yes
196	hsa-miR-145	6.5	18	12.25	0.0995345	No	No	Yes	Yes
197	hsa-miR-145*	0.5	0	0.25	0.84375	No	No	Yes	Yes
198	hsa-miR-1468	0	0	0	1	Yes	Yes	Yes	Yes
199	hsa-miR-1469	0	0	0	1	Yes	Yes	Yes	Yes
200	hsa-miR-146a	959.5	48	503.75	1.28088e-219	Yes	Yes	Yes	Yes
201	hsa-miR-146a*	0	1	0.5	0.84375	No	No	No	No
202	hsa-miR-146b-3p	0.5	0	0.25	0.84375	No	No	Yes	Yes
203	hsa-miR-146b-5p	6685.5	8.5	3347	0	Yes	Yes	Yes	Yes
204	hsa-miR-147	0	0	0	1	Yes	Yes	Yes	Yes
205	hsa-miR-1470	0	0	0	1	Yes	Yes	Yes	Yes
206	hsa-miR-1471	0	0	0	1	Yes	Yes	Yes	Yes
207	hsa-miR-147b	0.5	2.5	1.5	0.711914	No	No	No	No
208	hsa-miR-148a	837.5	753	795.25	0.103435	No	No	Yes	Yes
209	hsa-miR-148a*	2.5	9.5	6	0.182961	No	No	Yes	Yes
210	hsa-miR-148b	731	422.5	576.75	9.19066e-19	Yes	Yes	Yes	Yes
211	hsa-miR-148b*	0	0	0	1	Yes	Yes	Yes	Yes
212	hsa-miR-149	0	0	0	1	Yes	Yes	Yes	Yes
213	hsa-miR-149*	0	0	0	1	Yes	Yes	Yes	Yes
214	hsa-miR-150	438.5	0	219.25	2.10869e-130	Yes	Yes	Yes	Yes
215	hsa-miR-150*	0	0	0	1	Yes	Yes	Yes	Yes
216	hsa-miR-151-3p	250	3	126.5	1.50922e-68	Yes	Yes	Yes	Yes
217	hsa-miR-151-5p	120.5	0	60.25	3.13141e-35	Yes	Yes	Yes	Yes
218	hsa-miR-152	2483	95.5	1289.25	0	Yes	Yes	Yes	Yes
219	hsa-miR-153	0	0	0	1	Yes	Yes	Yes	Yes
220	hsa-miR-1537	2.5	41.5	22	6.20592e-09	Yes	Yes	Yes	Yes
221	hsa-miR-1538	0	0	0	1	Yes	Yes	Yes	Yes
222	hsa-miR-1539	0	0	0	1	Yes	Yes	Yes	Yes
223	hsa-miR-154	3.5	0	1.75	0.23328	No	Yes	Yes	Yes
224	hsa-miR-154*	3.5	0	1.75	0.23328	No	Yes	Yes	Yes
225	hsa-miR-155	46.5	182	114.25	5.34946e-19	Yes	Yes	Yes	Yes
226	hsa-miR-155*	4.5	2.5	3.5	0.817622	No	No	No	No
227	hsa-miR-15a	741.5	247.5	494.5	1.31673e-56	Yes	Yes	Yes	Yes
228	hsa-miR-15a*	2.5	5	3.75	0.817622	No	No	No	No
229	hsa-miR-15b	1835	566	1200.5	6.67425e-154	Yes	Yes	Yes	Yes
230	hsa-miR-15b*	2.5	37	19.75	1.23935e-07	Yes	Yes	Yes	Yes
231	hsa-miR-16	10497	3080.5	6788.75	0	Yes	Yes	Yes	Yes
232	hsa-miR-16-1*	0.5	21	10.75	5.82091e-05	Yes	Yes	Yes	Yes
233	hsa-miR-16-2*	2.5	69.5	36	1.60237e-16	Yes	Yes	Yes	Yes
234	hsa-miR-17	1156.5	3756.5	2456.5	4.34950520863694e-315	Yes	Yes	Yes	Yes
235	hsa-miR-17*	496	873.5	684.75	1.23173e-23	Yes	Yes	Yes	Yes
236	hsa-miR-181a	873.5	4088.5	2481	0	Yes	Yes	Yes	Yes
237	hsa-miR-181a-2*	14.5	100.5	57.5	6.5675e-16	Yes	Yes	Yes	Yes
238	hsa-miR-181a*	25	438.5	231.75	1.90272e-97	Yes	Yes	Yes	Yes
239	hsa-miR-181b	100.5	1626.5	863.5	0	Yes	Yes	Yes	Yes
240	hsa-miR-181c	0.5	0	0.25	0.84375	No	No	Yes	Yes
241	hsa-miR-181c*	0	0	0	1	Yes	Yes	Yes	Yes
242	hsa-miR-181d	27	9.5	18.25	0.0216574	Yes	Yes	Yes	Yes
243	hsa-miR-182	5.5	0	2.75	0.0795781	Yes	Yes	Yes	Yes
244	hsa-miR-182*	0	0	0	1	Yes	Yes	Yes	Yes
245	hsa-miR-1825	0	0	0	1	Yes	Yes	Yes	Yes
246	hsa-miR-1826	0	0	0	1	Yes	Yes	Yes	Yes
247	hsa-miR-1827	0	0	0	1	Yes	Yes	Yes	Yes
248	hsa-miR-183	0	0	0	1	Yes	Yes	Yes	Yes
249	hsa-miR-183*	0	0	0	1	Yes	Yes	Yes	Yes
250	hsa-miR-184	0	0	0	1	Yes	Yes	Yes	Yes
251	hsa-miR-185	27980.5	15946	21963.2	0	Yes	Yes	Yes	Yes
252	hsa-miR-185*	0	0	0	1	Yes	Yes	Yes	Yes
253	hsa-miR-186	349	501.5	425.25	1.01959e-06	Yes	Yes	Yes	Yes
254	hsa-miR-186*	0	2.5	1.25	0.38147	No	No	Yes	Yes
255	hsa-miR-187	0.5	0	0.25	0.84375	No	No	Yes	Yes
256	hsa-miR-187*	0	0	0	1	Yes	Yes	Yes	Yes
257	hsa-miR-188-3p	1.5	0	0.75	0.592593	No	No	Yes	Yes
258	hsa-miR-188-5p	0.5	1	0.75	1	No	No	No	No
259	hsa-miR-18a	24	84.5	54.25	2.00057e-08	Yes	Yes	Yes	Yes
260	hsa-miR-18a*	0	25.5	12.75	2.7846e-07	Yes	Yes	Yes	Yes
261	hsa-miR-18b	0	0	0	1	Yes	Yes	Yes	Yes
262	hsa-miR-18b*	0	0	0	1	Yes	Yes	Yes	Yes
263	hsa-miR-190	0	0	0	1	Yes	Yes	Yes	Yes
264	hsa-miR-1908	0.5	0	0.25	0.84375	No	No	Yes	Yes
265	hsa-miR-1909	0	0	0	1	Yes	Yes	Yes	Yes
266	hsa-miR-1909*	0	0	0	1	Yes	Yes	Yes	Yes
267	hsa-miR-190b	0	0	0	1	Yes	Yes	Yes	Yes
268	hsa-miR-191	15946	46188	31067	0	Yes	Yes	Yes	Yes
269	hsa-miR-191*	0.5	71.5	36	2.67742e-19	Yes	Yes	Yes	Yes
270	hsa-miR-1910	0	0	0	1	Yes	Yes	Yes	Yes
271	hsa-miR-1911	0	0	0	1	Yes	Yes	Yes	Yes
272	hsa-miR-1911*	0	0	0	1	Yes	Yes	Yes	Yes
273	hsa-miR-1912	0	0	0	1	Yes	Yes	Yes	Yes
274	hsa-miR-1913	0	0	0	1	Yes	Yes	Yes	Yes
275	hsa-miR-1914	0	0	0	1	Yes	Yes	Yes	Yes
276	hsa-miR-1914*	0	0	0	1	Yes	Yes	Yes	Yes
277	hsa-miR-1915	0	0	0	1	Yes	Yes	Yes	Yes
278	hsa-miR-1915*	0	0	0	1	Yes	Yes	Yes	Yes
279	hsa-miR-192	4295.5	385	2340.25	0	Yes	Yes	Yes	Yes
280	hsa-miR-192*	0	0	0	1	Yes	Yes	Yes	Yes
281	hsa-miR-193a-3p	18.5	21.5	20	0.900562	No	No	No	No
282	hsa-miR-193a-5p	53.5	15.5	34.5	2.60736e-05	Yes	Yes	Yes	Yes
283	hsa-miR-193b	0	2.5	1.25	0.38147	No	No	Yes	Yes
284	hsa-miR-193b*	0	1	0.5	0.84375	No	No	No	No
285	hsa-miR-194	32.5	2.5	17.5	1.30051e-06	Yes	Yes	Yes	Yes
286	hsa-miR-194*	0	0	0	1	Yes	Yes	Yes	Yes
287	hsa-miR-195	1.5	1	1.25	0.904225	No	No	No	No
288	hsa-miR-195*	0	0	0	1	Yes	Yes	Yes	Yes
289	hsa-miR-196a	4.5	1	2.75	0.351166	No	No	No	Yes
290	hsa-miR-196a*	0	0	0	1	Yes	Yes	Yes	Yes
291	hsa-miR-196b	7.5	0	3.75	0.0252068	Yes	Yes	Yes	Yes
292	hsa-miR-196b*	0	0	0	1	Yes	Yes	Yes	Yes
293	hsa-miR-197	16	66	41	1.22545e-07	Yes	Yes	Yes	Yes
294	hsa-miR-1972	0	0	0	1	Yes	Yes	Yes	Yes
295	hsa-miR-1973	0	0	0	1	Yes	Yes	Yes	Yes
296	hsa-miR-1975	5.5	9.5	7.5	0.638792	No	No	No	No
297	hsa-miR-1976	0	0	0	1	Yes	Yes	Yes	Yes
298	hsa-miR-1979	0	250.5	125.25	4.74206e-74	Yes	Yes	Yes	Yes
299	hsa-miR-198	0	1	0.5	0.84375	No	No	No	No
300	hsa-miR-199a-3p	32262.5	9061.5	20662	0	Yes	Yes	Yes	Yes
301	hsa-miR-199a-5p	8.5	0	4.25	0.0139312	Yes	Yes	Yes	Yes
302	hsa-miR-199b-3p	34613.5	9247.5	21930.5	0	Yes	Yes	Yes	Yes
303	hsa-miR-199b-5p	10.5	162.5	86.5	1.1076e-34	Yes	Yes	Yes	Yes
304	hsa-miR-19a	12	37.5	24.75	0.0011113	Yes	Yes	Yes	Yes
305	hsa-miR-19a*	0	0	0	1	Yes	Yes	Yes	Yes
306	hsa-miR-19b	160.5	1156.5	658.5	1.20796e-184	Yes	Yes	Yes	Yes
307	hsa-miR-19b-1*	1.5	11	6.25	0.0555112	Yes	Yes	Yes	Yes
308	hsa-miR-19b-2*	0	0	0	1	Yes	Yes	Yes	Yes
309	hsa-miR-200a	0.5	0	0.25	0.84375	No	No	Yes	Yes
310	hsa-miR-200a*	0	0	0	1	Yes	Yes	Yes	Yes
311	hsa-miR-200b	1.5	1	1.25	0.904225	No	No	No	No
312	hsa-miR-200b*	2.5	0	1.25	0.38147	No	No	Yes	Yes
313	hsa-miR-200c	6.5	13	9.75	0.436643	No	No	No	No
314	hsa-miR-200c*	0	0	0	1	Yes	Yes	Yes	Yes
315	hsa-miR-202	0	0	0	1	Yes	Yes	Yes	Yes
316	hsa-miR-202*	0	0	0	1	Yes	Yes	Yes	Yes
317	hsa-miR-203	0	0	0	1	Yes	Yes	Yes	Yes
318	hsa-miR-204	1.5	0	0.75	0.592593	No	No	Yes	Yes
319	hsa-miR-205	0	0	0	1	Yes	Yes	Yes	Yes
320	hsa-miR-205*	0	0	0	1	Yes	Yes	Yes	Yes
321	hsa-miR-2052	0	0	0	1	Yes	Yes	Yes	Yes
322	hsa-miR-2053	0	0	0	1	Yes	Yes	Yes	Yes
323	hsa-miR-2054	0	0	0	1	Yes	Yes	Yes	Yes
324	hsa-miR-206	6.5	3	4.75	0.506822	No	No	No	No
325	hsa-miR-208a	0	0	0	1	Yes	Yes	Yes	Yes
326	hsa-miR-208b	0	0	0	1	Yes	Yes	Yes	Yes
327	hsa-miR-20a	238.5	1165	701.75	6.28028e-145	Yes	Yes	Yes	Yes
328	hsa-miR-20a*	0	3	1.5	0.38147	No	No	Yes	Yes
329	hsa-miR-20b	61.5	0	30.75	9.35716e-18	Yes	Yes	Yes	Yes
330	hsa-miR-20b*	1.5	0	0.75	0.592593	No	No	Yes	Yes
331	hsa-miR-21	35879.5	4361.5	20120.5	0	Yes	Yes	Yes	Yes
332	hsa-miR-21*	25.5	13	19.25	0.122827	No	No	Yes	Yes
333	hsa-miR-210	42	5	23.5	1.44906e-07	Yes	Yes	Yes	Yes
334	hsa-miR-211	0	0	0	1	Yes	Yes	Yes	Yes
335	hsa-miR-2110	5.5	3	4.25	0.66079	No	No	No	No
336	hsa-miR-2113	0	0	0	1	Yes	Yes	Yes	Yes
337	hsa-miR-2114	0	0	0	1	Yes	Yes	Yes	Yes
338	hsa-miR-2114*	0	0	0	1	Yes	Yes	Yes	Yes
339	hsa-miR-2115	0	0	0	1	Yes	Yes	Yes	Yes
340	hsa-miR-2115*	5.5	3.5	4.5	0.845821	No	No	No	No
341	hsa-miR-2116	0	0	0	1	Yes	Yes	Yes	Yes
342	hsa-miR-2116*	0	0	0	1	Yes	Yes	Yes	Yes
343	hsa-miR-2117	0	0	0	1	Yes	Yes	Yes	Yes
344	hsa-miR-212	0.5	0	0.25	0.84375	No	No	Yes	Yes
345	hsa-miR-214	0	0	0	1	Yes	Yes	Yes	Yes
346	hsa-miR-214*	0	0	0	1	Yes	Yes	Yes	Yes
347	hsa-miR-215	0.5	1	0.75	1	No	No	No	No
348	hsa-miR-216a	0	0	0	1	Yes	Yes	Yes	Yes
349	hsa-miR-216b	0	0	0	1	Yes	Yes	Yes	Yes
350	hsa-miR-217	0	0	0	1	Yes	Yes	Yes	Yes
351	hsa-miR-218	0	1	0.5	0.84375	No	No	No	No
352	hsa-miR-218-1*	0	0	0	1	Yes	Yes	Yes	Yes
353	hsa-miR-218-2*	0	0	0	1	Yes	Yes	Yes	Yes
354	hsa-miR-219-1-3p	0.5	17	8.75	0.000635382	Yes	Yes	Yes	Yes
355	hsa-miR-219-2-3p	12.5	6	9.25	0.304436	No	No	No	No
356	hsa-miR-219-5p	0.5	1	0.75	1	No	No	No	No
357	hsa-miR-22	1333	72.5	702.75	1.26264e-298	Yes	Yes	Yes	Yes
358	hsa-miR-22*	84.5	2.5	43.5	1.03281e-20	Yes	Yes	Yes	Yes
359	hsa-miR-220a	0	0	0	1	Yes	Yes	Yes	Yes
360	hsa-miR-220b	0	0	0	1	Yes	Yes	Yes	Yes
361	hsa-miR-220c	0	0	0	1	Yes	Yes	Yes	Yes
362	hsa-miR-221	5647	35879.5	20763.2	0	Yes	Yes	Yes	Yes
363	hsa-miR-221*	1626.5	959.5	1293	1.82675e-38	Yes	Yes	Yes	Yes
364	hsa-miR-222	617.5	532.5	575	0.0434574	No	Yes	Yes	Yes
365	hsa-miR-222*	0	0	0	1	Yes	Yes	Yes	Yes
366	hsa-miR-223	1165	2260.5	1712.75	3.60007e-78	Yes	Yes	Yes	Yes
367	hsa-miR-223*	64	127	95.5	2.82831e-05	Yes	Yes	Yes	Yes
368	hsa-miR-224	0.5	0	0.25	0.84375	No	No	Yes	Yes
369	hsa-miR-224*	0	0	0	1	Yes	Yes	Yes	Yes
370	hsa-miR-2276	0	0	0	1	Yes	Yes	Yes	Yes
371	hsa-miR-2277	0	0	0	1	Yes	Yes	Yes	Yes
372	hsa-miR-2278	0	0	0	1	Yes	Yes	Yes	Yes
373	hsa-miR-2355	10.5	3.5	7	0.226515	No	No	No	Yes
374	hsa-miR-23a	650.5	707	678.75	0.315604	No	No	No	No
375	hsa-miR-23a*	3.5	129	66.25	4.45168e-32	Yes	Yes	Yes	Yes
376	hsa-miR-23b	25.5	10	17.75	0.0309382	Yes	Yes	Yes	Yes
377	hsa-miR-23b*	37	16.5	26.75	0.0259518	Yes	Yes	Yes	Yes
378	hsa-miR-24	6537.5	1835	4186.25	0	Yes	Yes	Yes	Yes
379	hsa-miR-24-1*	0	0	0	1	Yes	Yes	Yes	Yes
380	hsa-miR-24-2*	1.5	0	0.75	0.592593	No	No	Yes	Yes
381	hsa-miR-25	4088.5	32262.5	18175.5	0	Yes	Yes	Yes	Yes
382	hsa-miR-25*	119	1540	829.5	1.3107531590431e-313	Yes	Yes	Yes	Yes
383	hsa-miR-26a	23037.5	2483	12760.2	0	Yes	Yes	Yes	Yes
384	hsa-miR-26a-1*	1.5	0	0.75	0.592593	No	No	Yes	Yes
385	hsa-miR-26a-2*	0	5	2.5	0.137901	Yes	Yes	Yes	Yes
386	hsa-miR-26b	3080.5	301	1690.75	0	Yes	Yes	Yes	Yes
387	hsa-miR-26b*	0	2.5	1.25	0.38147	No	Yes	Yes	Yes
388	hsa-miR-27a	479.5	250	364.75	1.09212e-16	Yes	Yes	Yes	Yes
389	hsa-miR-27a*	25.5	120.5	73	5.86899e-15	Yes	Yes	Yes	Yes
390	hsa-miR-27b	532.5	168	350.25	5.82938e-44	Yes	Yes	Yes	Yes
391	hsa-miR-27b*	1.5	10	5.75	0.0880419	No	Yes	Yes	Yes
392	hsa-miR-28-3p	301	155	228	5.1894e-11	Yes	Yes	Yes	Yes
393	hsa-miR-28-5p	87.5	82.5	85	0.930285	No	No	No	No
394	hsa-miR-2861	0	0	0	1	Yes	Yes	Yes	Yes
395	hsa-miR-2909	0	0	0	1	Yes	Yes	Yes	Yes
396	hsa-miR-296-3p	0	0	0	1	Yes	Yes	Yes	Yes
397	hsa-miR-296-5p	0.5	0	0.25	0.84375	No	No	Yes	Yes
398	hsa-miR-297	0	0	0	1	Yes	Yes	Yes	Yes
399	hsa-miR-298	0	0	0	1	Yes	Yes	Yes	Yes
400	hsa-miR-299-3p	10.5	0	5.25	0.00414666	Yes	Yes	Yes	Yes
401	hsa-miR-299-5p	3.5	0	1.75	0.23328	No	Yes	Yes	Yes
402	hsa-miR-29a	46188	6685.5	26436.8	0	Yes	Yes	Yes	Yes
403	hsa-miR-29a*	1.5	2.5	2	0.930835	No	No	No	No
404	hsa-miR-29b	403	340.5	371.75	0.0758209	No	Yes	Yes	Yes
405	hsa-miR-29b-1*	0.5	4	2.25	0.514714	No	No	No	No
406	hsa-miR-29b-2*	2.5	4	3.25	0.945851	No	No	No	No
407	hsa-miR-29c	4536.5	1222	2879.25	0	Yes	Yes	Yes	Yes
408	hsa-miR-29c*	0.5	2.5	1.5	0.711914	No	No	No	No
409	hsa-miR-300	0	0	0	1	Yes	Yes	Yes	Yes
410	hsa-miR-301a	1.5	10	5.75	0.0880419	No	Yes	Yes	Yes
411	hsa-miR-301b	0	5.5	2.75	0.0795781	Yes	Yes	Yes	Yes
412	hsa-miR-302a	0	0	0	1	Yes	Yes	Yes	Yes
413	hsa-miR-302a*	0	0	0	1	Yes	Yes	Yes	Yes
414	hsa-miR-302b	0	0	0	1	Yes	Yes	Yes	Yes
415	hsa-miR-302b*	0	0	0	1	Yes	Yes	Yes	Yes
416	hsa-miR-302c	0	0	0	1	Yes	Yes	Yes	Yes
417	hsa-miR-302c*	0	0	0	1	Yes	Yes	Yes	Yes
418	hsa-miR-302d	0	0	0	1	Yes	Yes	Yes	Yes
419	hsa-miR-302d*	0	0	0	1	Yes	Yes	Yes	Yes
420	hsa-miR-302e	0	0	0	1	Yes	Yes	Yes	Yes
421	hsa-miR-302f	0	0	0	1	Yes	Yes	Yes	Yes
422	hsa-miR-3065-3p	0	0	0	1	Yes	Yes	Yes	Yes
423	hsa-miR-3065-5p	23.5	7	15.25	0.0100867	Yes	Yes	Yes	Yes
424	hsa-miR-3074	0	0	0	1	Yes	Yes	Yes	Yes
425	hsa-miR-30a	5.5	2.5	4	0.66079	No	No	No	No
426	hsa-miR-30a*	1.5	0	0.75	0.592593	No	No	Yes	Yes
427	hsa-miR-30b	77	77.5	77.25	0.99682	No	No	No	No
428	hsa-miR-30b*	0.5	23	11.75	1.71948e-05	Yes	Yes	Yes	Yes
429	hsa-miR-30c	39	77.5	58.25	0.00148792	Yes	Yes	Yes	Yes
430	hsa-miR-30c-1*	0.5	39	19.75	7.05912e-10	Yes	Yes	Yes	Yes
431	hsa-miR-30c-2*	0.5	0	0.25	0.84375	No	No	Yes	Yes
432	hsa-miR-30d	188.5	192	190.25	0.988319	No	No	No	No
433	hsa-miR-30d*	1.5	4	2.75	0.776723	No	No	No	No
434	hsa-miR-30e	77.5	25.5	51.5	1.63637e-06	Yes	Yes	Yes	Yes
435	hsa-miR-30e*	97	349	223	2.22403e-33	Yes	Yes	Yes	Yes
436	hsa-miR-31	192	0	96	2.09486e-56	Yes	Yes	Yes	Yes
437	hsa-miR-31*	0	0	0	1	Yes	Yes	Yes	Yes
438	hsa-miR-3115	0	0	0	1	Yes	Yes	Yes	Yes
439	hsa-miR-3116	0	0	0	1	Yes	Yes	Yes	Yes
440	hsa-miR-3117	0	0	0	1	Yes	Yes	Yes	Yes
441	hsa-miR-3118	0	0	0	1	Yes	Yes	Yes	Yes
442	hsa-miR-3119	0	0	0	1	Yes	Yes	Yes	Yes
443	hsa-miR-3120	10.5	0	5.25	0.00414666	Yes	Yes	Yes	Yes
444	hsa-miR-3121	0.5	5.5	3	0.229703	No	No	Yes	Yes
445	hsa-miR-3122	0	0	0	1	Yes	Yes	Yes	Yes
446	hsa-miR-3123	0	0	0	1	Yes	Yes	Yes	Yes
447	hsa-miR-3124	0.5	0	0.25	0.84375	No	No	Yes	Yes
448	hsa-miR-3125	0	0	0	1	Yes	Yes	Yes	Yes
449	hsa-miR-3126-3p	0	0	0	1	Yes	Yes	Yes	Yes
450	hsa-miR-3126-5p	0	0	0	1	Yes	Yes	Yes	Yes
451	hsa-miR-3127	0	1	0.5	0.84375	No	No	No	No
452	hsa-miR-3128	0	0	0	1	Yes	Yes	Yes	Yes
453	hsa-miR-3129	0	0	0	1	Yes	Yes	Yes	Yes
454	hsa-miR-3130-3p	0	23.5	11.75	1.03283e-06	Yes	Yes	Yes	Yes
455	hsa-miR-3130-5p	0	1	0.5	0.84375	No	No	No	No
456	hsa-miR-3131	0	1	0.5	0.84375	No	No	No	No
457	hsa-miR-3132	0	0	0	1	Yes	Yes	Yes	Yes
458	hsa-miR-3133	0	0	0	1	Yes	Yes	Yes	Yes
459	hsa-miR-3134	0	1.5	0.75	0.592593	No	No	Yes	Yes
460	hsa-miR-3135	0	0	0	1	Yes	Yes	Yes	Yes
461	hsa-miR-3136	5.5	6.5	6	0.967192	No	No	No	No
462	hsa-miR-3137	0	0	0	1	Yes	Yes	Yes	Yes
463	hsa-miR-3138	0	1.5	0.75	0.592593	No	No	Yes	Yes
464	hsa-miR-3139	0	0	0	1	Yes	Yes	Yes	Yes
465	hsa-miR-3140	0	7.5	3.75	0.0252068	Yes	Yes	Yes	Yes
466	hsa-miR-3141	0	1.5	0.75	0.592593	No	No	Yes	Yes
467	hsa-miR-3142	0	0	0	1	Yes	Yes	Yes	Yes
468	hsa-miR-3143	0	0	0	1	Yes	Yes	Yes	Yes
469	hsa-miR-3144-3p	0.5	0	0.25	0.84375	No	No	Yes	Yes
470	hsa-miR-3144-5p	0	0	0	1	Yes	Yes	Yes	Yes
471	hsa-miR-3145	0	0	0	1	Yes	Yes	Yes	Yes
472	hsa-miR-3146	0	2.5	1.25	0.38147	No	No	Yes	Yes
473	hsa-miR-3147	0	0	0	1	Yes	Yes	Yes	Yes
474	hsa-miR-3148	0	1.5	0.75	0.592593	No	No	Yes	Yes
475	hsa-miR-3149	0.5	1.5	1	0.904225	No	No	No	No
476	hsa-miR-3150	0	0	0	1	Yes	Yes	Yes	Yes
477	hsa-miR-3151	0	0	0	1	Yes	Yes	Yes	Yes
478	hsa-miR-3152	0	0	0	1	Yes	Yes	Yes	Yes
479	hsa-miR-3153	0	0	0	1	Yes	Yes	Yes	Yes
480	hsa-miR-3154	0	18.5	9.25	2.6569e-05	Yes	Yes	Yes	Yes
481	hsa-miR-3155	0	0	0	1	Yes	Yes	Yes	Yes
482	hsa-miR-3156	0	0	0	1	Yes	Yes	Yes	Yes
483	hsa-miR-3157	0	0	0	1	Yes	Yes	Yes	Yes
484	hsa-miR-3158	0	7.5	3.75	0.0252068	Yes	Yes	Yes	Yes
485	hsa-miR-3159	0	0	0	1	Yes	Yes	Yes	Yes
486	hsa-miR-3160	0	1.5	0.75	0.592593	No	No	Yes	Yes
487	hsa-miR-3161	0	0	0	1	Yes	Yes	Yes	Yes
488	hsa-miR-3162	0	0	0	1	Yes	Yes	Yes	Yes
489	hsa-miR-3163	0	0	0	1	Yes	Yes	Yes	Yes
490	hsa-miR-3164	2.5	4.5	3.5	0.817622	No	No	No	No
491	hsa-miR-3165	0.5	11.5	6	0.0110305	Yes	Yes	Yes	Yes
492	hsa-miR-3166	0	0	0	1	Yes	Yes	Yes	Yes
493	hsa-miR-3167	0	0	0	1	Yes	Yes	Yes	Yes
494	hsa-miR-3168	0	0	0	1	Yes	Yes	Yes	Yes
495	hsa-miR-3169	0	0	0	1	Yes	Yes	Yes	Yes
496	hsa-miR-3170	0	0	0	1	Yes	Yes	Yes	Yes
497	hsa-miR-3171	0	0	0	1	Yes	Yes	Yes	Yes
498	hsa-miR-3172	0	0	0	1	Yes	Yes	Yes	Yes
499	hsa-miR-3173	0	0	0	1	Yes	Yes	Yes	Yes
500	hsa-miR-3174	0.5	1.5	1	0.904225	No	No	No	No
501	hsa-miR-3175	0.5	0	0.25	0.84375	No	No	Yes	Yes
502	hsa-miR-3176	0	0	0	1	Yes	Yes	Yes	Yes
503	hsa-miR-3177	0	0	0	1	Yes	Yes	Yes	Yes
504	hsa-miR-3178	0	0	0	1	Yes	Yes	Yes	Yes
505	hsa-miR-3179	0	25.5	12.75	2.7846e-07	Yes	Yes	Yes	Yes
506	hsa-miR-3180-3p	0	0	0	1	Yes	Yes	Yes	Yes
507	hsa-miR-3180-5p	0	0	0	1	Yes	Yes	Yes	Yes
508	hsa-miR-3181	0	0	0	1	Yes	Yes	Yes	Yes
509	hsa-miR-3182	0	0	0	1	Yes	Yes	Yes	Yes
510	hsa-miR-3183	1.5	0	0.75	0.592593	No	No	Yes	Yes
511	hsa-miR-3184	0	0	0	1	Yes	Yes	Yes	Yes
512	hsa-miR-3185	0	0	0	1	Yes	Yes	Yes	Yes
513	hsa-miR-3186-3p	0	0	0	1	Yes	Yes	Yes	Yes
514	hsa-miR-3186-5p	0	1.5	0.75	0.592593	No	No	Yes	Yes
515	hsa-miR-3187	0	0	0	1	Yes	Yes	Yes	Yes
516	hsa-miR-3188	0	0	0	1	Yes	Yes	Yes	Yes
517	hsa-miR-3189	0	0	0	1	Yes	Yes	Yes	Yes
518	hsa-miR-3190-3p	1.5	0	0.75	0.592593	No	No	Yes	Yes
519	hsa-miR-3190-5p	0.5	0	0.25	0.84375	No	No	Yes	Yes
520	hsa-miR-3191	0	0	0	1	Yes	Yes	Yes	Yes
521	hsa-miR-3192	0.5	2.5	1.5	0.711914	No	No	No	No
522	hsa-miR-3193	0	0	0	1	Yes	Yes	Yes	Yes
523	hsa-miR-3194	0.5	1.5	1	0.904225	No	No	No	No
524	hsa-miR-3195	0	0	0	1	Yes	Yes	Yes	Yes
525	hsa-miR-3196	0	0	0	1	Yes	Yes	Yes	Yes
526	hsa-miR-3197	0	0	0	1	Yes	Yes	Yes	Yes
527	hsa-miR-3198	0	4.5	2.25	0.137901	Yes	Yes	Yes	Yes
528	hsa-miR-3199	0	0	0	1	Yes	Yes	Yes	Yes
529	hsa-miR-32	6.5	11	8.75	0.668506	No	No	No	No
530	hsa-miR-32*	0	0	0	1	Yes	Yes	Yes	Yes
531	hsa-miR-3200	0	0	0	1	Yes	Yes	Yes	Yes
532	hsa-miR-3201	0	0	0	1	Yes	Yes	Yes	Yes
533	hsa-miR-3202	2.5	3.5	3	0.945851	No	No	No	No
534	hsa-miR-320a	9247.5	27980.5	18614	0	Yes	Yes	Yes	Yes
535	hsa-miR-320b	72.5	204.5	138.5	8.63089e-15	Yes	Yes	Yes	Yes
536	hsa-miR-320c	4.5	6.5	5.5	0.866453	No	No	No	No
537	hsa-miR-320d	0	0	0	1	Yes	Yes	Yes	Yes
538	hsa-miR-320e	0	0	0	1	Yes	Yes	Yes	Yes
539	hsa-miR-323-3p	26	0	13	2.7846e-07	Yes	Yes	Yes	Yes
540	hsa-miR-323-5p	0	0	0	1	Yes	Yes	Yes	Yes
541	hsa-miR-323b-3p	2.5	0	1.25	0.38147	No	No	Yes	Yes
542	hsa-miR-323b-5p	0	0	0	1	Yes	Yes	Yes	Yes
543	hsa-miR-324-3p	0	1.5	0.75	0.592593	No	No	Yes	Yes
544	hsa-miR-324-5p	127	91.5	109.25	0.0618405	No	Yes	Yes	Yes
545	hsa-miR-325	0	0	0	1	Yes	Yes	Yes	Yes
546	hsa-miR-326	1.5	0	0.75	0.592593	No	No	Yes	Yes
547	hsa-miR-328	13	10.5	11.75	0.925891	No	No	No	No
548	hsa-miR-329	1.5	0	0.75	0.592593	No	No	Yes	Yes
549	hsa-miR-330-3p	501.5	837.5	669.5	3.44065e-19	Yes	Yes	Yes	Yes
550	hsa-miR-330-5p	0	1.5	0.75	0.592593	No	No	Yes	Yes
551	hsa-miR-331-3p	27.5	238.5	133	9.24814e-42	Yes	Yes	Yes	Yes
552	hsa-miR-331-5p	0	6.5	3.25	0.0451017	Yes	Yes	Yes	Yes
553	hsa-miR-335	127.5	61.5	94.5	9.3659e-06	Yes	Yes	Yes	Yes
554	hsa-miR-335*	1.5	6.5	4	0.307543	No	No	No	Yes
555	hsa-miR-337-3p	1	0	0.5	0.84375	No	No	No	No
556	hsa-miR-337-5p	0	0	0	1	Yes	Yes	Yes	Yes
557	hsa-miR-338-3p	1	0	0.5	0.84375	No	No	No	No
558	hsa-miR-338-5p	0	1.5	0.75	0.592593	No	No	Yes	Yes
559	hsa-miR-339-3p	48	50	49	0.980197	No	No	No	No
560	hsa-miR-339-5p	16.5	22	19.25	0.736653	No	No	No	No
561	hsa-miR-33a	168	1664.5	916.25	3.62031e-308	Yes	Yes	Yes	Yes
562	hsa-miR-33a*	0	0	0	1	Yes	Yes	Yes	Yes
563	hsa-miR-33b	2.5	1.5	2	0.930835	No	No	No	No
564	hsa-miR-33b*	0	0	0	1	Yes	Yes	Yes	Yes
565	hsa-miR-340	7471	4295.5	5883.25	4.78773e-189	Yes	Yes	Yes	Yes
566	hsa-miR-340*	0	2.5	1.25	0.38147	No	No	Yes	Yes
567	hsa-miR-342-3p	2726	403	1564.5	0	Yes	Yes	Yes	Yes
568	hsa-miR-342-5p	79	7.5	43.25	7.39026e-15	Yes	Yes	Yes	Yes
569	hsa-miR-345	4.5	61.5	33	1.20825e-12	Yes	Yes	Yes	Yes
570	hsa-miR-346	0	0	0	1	Yes	Yes	Yes	Yes
571	hsa-miR-34a	1	0	0.5	0.84375	No	No	No	No
572	hsa-miR-34a*	0	0	0	1	Yes	Yes	Yes	Yes
573	hsa-miR-34b	0	0	0	1	Yes	Yes	Yes	Yes
574	hsa-miR-34b*	0	0	0	1	Yes	Yes	Yes	Yes
575	hsa-miR-34c-3p	0	0	0	1	Yes	Yes	Yes	Yes
576	hsa-miR-34c-5p	28.5	1.5	15	2.70376e-06	Yes	Yes	Yes	Yes
577	hsa-miR-361-3p	29.5	13.5	21.5	0.058331	No	Yes	Yes	Yes
578	hsa-miR-361-5p	144.5	328.5	236.5	1.39802e-16	Yes	Yes	Yes	Yes
579	hsa-miR-362-3p	3.5	19.5	11.5	0.00502426	Yes	Yes	Yes	Yes
580	hsa-miR-362-5p	7	64	35.5	9.62257e-12	Yes	Yes	Yes	Yes
581	hsa-miR-363	452.5	1.5	227	1.88918e-130	Yes	Yes	Yes	Yes
582	hsa-miR-363*	2.5	0	1.25	0.38147	No	No	Yes	Yes
583	hsa-miR-365	13.5	5.5	9.5	0.225727	No	No	No	Yes
584	hsa-miR-365*	0	10.5	5.25	0.00414666	Yes	Yes	Yes	Yes
585	hsa-miR-367	0	0	0	1	Yes	Yes	Yes	Yes
586	hsa-miR-367*	0	0	0	1	Yes	Yes	Yes	Yes
587	hsa-miR-369-3p	25.5	0	12.75	2.7846e-07	Yes	Yes	Yes	Yes
588	hsa-miR-369-5p	1	0	0.5	0.84375	No	No	No	No
589	hsa-miR-370	5.5	0	2.75	0.0795781	Yes	Yes	Yes	Yes
590	hsa-miR-371-3p	0	0	0	1	Yes	Yes	Yes	Yes
591	hsa-miR-371-5p	0	0	0	1	Yes	Yes	Yes	Yes
592	hsa-miR-372	0	1.5	0.75	0.592593	No	No	Yes	Yes
593	hsa-miR-373	0	0	0	1	Yes	Yes	Yes	Yes
594	hsa-miR-373*	0	0	0	1	Yes	Yes	Yes	Yes
595	hsa-miR-374a	269.5	229	249.25	0.186463	No	No	No	Yes
596	hsa-miR-374a*	155	731	443	8.44362e-89	Yes	Yes	Yes	Yes
597	hsa-miR-374b	672.5	672.5	672.5	1	No	No	No	No
598	hsa-miR-374b*	7	79	43	1.41879e-15	Yes	Yes	Yes	Yes
599	hsa-miR-375	0	0	0	1	Yes	Yes	Yes	Yes
600	hsa-miR-376a	16.5	0	8.25	9.59055e-05	Yes	Yes	Yes	Yes
601	hsa-miR-376a*	0	0	0	1	Yes	Yes	Yes	Yes
602	hsa-miR-376b	2.5	0	1.25	0.38147	No	No	Yes	Yes
603	hsa-miR-376c	828.5	0	414.25	1.57655e-247	Yes	Yes	Yes	Yes
604	hsa-miR-377	10	0	5	0.00762949	Yes	Yes	Yes	Yes
605	hsa-miR-377*	1.5	0	0.75	0.592593	No	No	Yes	Yes
606	hsa-miR-378	2826	7471	5148.5	0	Yes	Yes	Yes	Yes
607	hsa-miR-378*	0	50.5	25.25	1.58437e-14	Yes	Yes	Yes	Yes
608	hsa-miR-378b	0	0	0	1	Yes	Yes	Yes	Yes
609	hsa-miR-378c	0	0	0	1	Yes	Yes	Yes	Yes
610	hsa-miR-379	114.5	0	57.25	1.90594e-33	Yes	Yes	Yes	Yes
611	hsa-miR-379*	0	0	0	1	Yes	Yes	Yes	Yes
612	hsa-miR-380	0	0	0	1	Yes	Yes	Yes	Yes
613	hsa-miR-380*	0	0	0	1	Yes	Yes	Yes	Yes
614	hsa-miR-381	11	0	5.5	0.00414666	Yes	Yes	Yes	Yes
615	hsa-miR-382	182	5.5	93.75	6.65655e-45	Yes	Yes	Yes	Yes
616	hsa-miR-383	0	0	0	1	Yes	Yes	Yes	Yes
617	hsa-miR-384	0	0	0	1	Yes	Yes	Yes	Yes
618	hsa-miR-409-3p	77.5	0	38.75	1.78755e-22	Yes	Yes	Yes	Yes
619	hsa-miR-409-5p	22	0	11	3.80723e-06	Yes	Yes	Yes	Yes
620	hsa-miR-410	660.5	0	330.25	4.70536e-197	Yes	Yes	Yes	Yes
621	hsa-miR-411	33.5	0	16.75	1.4042e-09	Yes	Yes	Yes	Yes
622	hsa-miR-411*	1	0	0.5	0.84375	No	No	No	No
623	hsa-miR-412	0	0	0	1	Yes	Yes	Yes	Yes
624	hsa-miR-421	24	112.5	68.25	3.98322e-14	Yes	Yes	Yes	Yes
625	hsa-miR-422a	0	0	0	1	Yes	Yes	Yes	Yes
626	hsa-miR-423-3p	566	2050.5	1308.25	6.75744e-195	Yes	Yes	Yes	Yes
627	hsa-miR-423-5p	4361.5	23037.5	13699.5	0	Yes	Yes	Yes	Yes
628	hsa-miR-424	56.5	114.5	85.5	5.25291e-05	Yes	Yes	Yes	Yes
629	hsa-miR-424*	30	174.5	102.25	4.469e-25	Yes	Yes	Yes	Yes
630	hsa-miR-425	204.5	1333	768.75	3.81235e-201	Yes	Yes	Yes	Yes
631	hsa-miR-425*	35.5	147	91.25	3.26605e-16	Yes	Yes	Yes	Yes
632	hsa-miR-4251	0	0	0	1	Yes	Yes	Yes	Yes
633	hsa-miR-4252	0	0	0	1	Yes	Yes	Yes	Yes
634	hsa-miR-4253	0	0	0	1	Yes	Yes	Yes	Yes
635	hsa-miR-4254	0	0	0	1	Yes	Yes	Yes	Yes
636	hsa-miR-4255	0	0	0	1	Yes	Yes	Yes	Yes
637	hsa-miR-4256	0	0	0	1	Yes	Yes	Yes	Yes
638	hsa-miR-4257	0	0	0	1	Yes	Yes	Yes	Yes
639	hsa-miR-4258	0	0	0	1	Yes	Yes	Yes	Yes
640	hsa-miR-4259	0	0	0	1	Yes	Yes	Yes	Yes
641	hsa-miR-4260	0	0	0	1	Yes	Yes	Yes	Yes
642	hsa-miR-4261	0	0	0	1	Yes	Yes	Yes	Yes
643	hsa-miR-4262	0	0	0	1	Yes	Yes	Yes	Yes
644	hsa-miR-4263	0	0	0	1	Yes	Yes	Yes	Yes
645	hsa-miR-4264	0	0	0	1	Yes	Yes	Yes	Yes
646	hsa-miR-4265	0	0	0	1	Yes	Yes	Yes	Yes
647	hsa-miR-4266	0	0	0	1	Yes	Yes	Yes	Yes
648	hsa-miR-4267	0	0	0	1	Yes	Yes	Yes	Yes
649	hsa-miR-4268	0	0	0	1	Yes	Yes	Yes	Yes
650	hsa-miR-4269	0	0	0	1	Yes	Yes	Yes	Yes
651	hsa-miR-4270	0	0	0	1	Yes	Yes	Yes	Yes
652	hsa-miR-4271	0	0	0	1	Yes	Yes	Yes	Yes
653	hsa-miR-4272	0	0	0	1	Yes	Yes	Yes	Yes
654	hsa-miR-4273	0	0	0	1	Yes	Yes	Yes	Yes
655	hsa-miR-4274	0	0	0	1	Yes	Yes	Yes	Yes
656	hsa-miR-4275	0	0	0	1	Yes	Yes	Yes	Yes
657	hsa-miR-4276	0	0	0	1	Yes	Yes	Yes	Yes
658	hsa-miR-4277	0	0	0	1	Yes	Yes	Yes	Yes
659	hsa-miR-4278	0	0	0	1	Yes	Yes	Yes	Yes
660	hsa-miR-4279	0	0	0	1	Yes	Yes	Yes	Yes
661	hsa-miR-4280	0	0	0	1	Yes	Yes	Yes	Yes
662	hsa-miR-4281	0	0	0	1	Yes	Yes	Yes	Yes
663	hsa-miR-4282	0	0	0	1	Yes	Yes	Yes	Yes
664	hsa-miR-4283	0	0	0	1	Yes	Yes	Yes	Yes
665	hsa-miR-4284	0	0	0	1	Yes	Yes	Yes	Yes
666	hsa-miR-4285	0	0	0	1	Yes	Yes	Yes	Yes
667	hsa-miR-4286	0	0	0	1	Yes	Yes	Yes	Yes
668	hsa-miR-4287	0	0	0	1	Yes	Yes	Yes	Yes
669	hsa-miR-4288	0	0	0	1	Yes	Yes	Yes	Yes
670	hsa-miR-4289	0	0	0	1	Yes	Yes	Yes	Yes
671	hsa-miR-429	1.5	0	0.75	0.592593	No	No	Yes	Yes
672	hsa-miR-4290	0	0	0	1	Yes	Yes	Yes	Yes
673	hsa-miR-4291	0	0	0	1	Yes	Yes	Yes	Yes
674	hsa-miR-4292	0	0	0	1	Yes	Yes	Yes	Yes
675	hsa-miR-4293	0	0	0	1	Yes	Yes	Yes	Yes
676	hsa-miR-4294	0	0	0	1	Yes	Yes	Yes	Yes
677	hsa-miR-4295	0	0	0	1	Yes	Yes	Yes	Yes
678	hsa-miR-4296	0	0	0	1	Yes	Yes	Yes	Yes
679	hsa-miR-4297	0	0	0	1	Yes	Yes	Yes	Yes
680	hsa-miR-4298	0	0	0	1	Yes	Yes	Yes	Yes
681	hsa-miR-4299	0	0	0	1	Yes	Yes	Yes	Yes
682	hsa-miR-4300	0	0	0	1	Yes	Yes	Yes	Yes
683	hsa-miR-4301	0	0	0	1	Yes	Yes	Yes	Yes
684	hsa-miR-4302	0	0	0	1	Yes	Yes	Yes	Yes
685	hsa-miR-4303	0	0	0	1	Yes	Yes	Yes	Yes
686	hsa-miR-4304	0	0	0	1	Yes	Yes	Yes	Yes
687	hsa-miR-4305	0	0	0	1	Yes	Yes	Yes	Yes
688	hsa-miR-4306	0	0	0	1	Yes	Yes	Yes	Yes
689	hsa-miR-4307	0	0	0	1	Yes	Yes	Yes	Yes
690	hsa-miR-4308	0	0	0	1	Yes	Yes	Yes	Yes
691	hsa-miR-4309	0	0	0	1	Yes	Yes	Yes	Yes
692	hsa-miR-431	4	0	2	0.23328	No	Yes	Yes	Yes
693	hsa-miR-431*	0	0	0	1	Yes	Yes	Yes	Yes
694	hsa-miR-4310	0	0	0	1	Yes	Yes	Yes	Yes
695	hsa-miR-4311	0	0	0	1	Yes	Yes	Yes	Yes
696	hsa-miR-4312	0	0	0	1	Yes	Yes	Yes	Yes
697	hsa-miR-4313	0	0	0	1	Yes	Yes	Yes	Yes
698	hsa-miR-4314	0	0	0	1	Yes	Yes	Yes	Yes
699	hsa-miR-4315	0	0	0	1	Yes	Yes	Yes	Yes
700	hsa-miR-4316	0	0	0	1	Yes	Yes	Yes	Yes
701	hsa-miR-4317	0	0	0	1	Yes	Yes	Yes	Yes
702	hsa-miR-4318	0	0	0	1	Yes	Yes	Yes	Yes
703	hsa-miR-4319	0	0	0	1	Yes	Yes	Yes	Yes
704	hsa-miR-432	20	0	10	1.39327e-05	Yes	Yes	Yes	Yes
705	hsa-miR-432*	0	0	0	1	Yes	Yes	Yes	Yes
706	hsa-miR-4320	0	0	0	1	Yes	Yes	Yes	Yes
707	hsa-miR-4321	0	0	0	1	Yes	Yes	Yes	Yes
708	hsa-miR-4322	0	0	0	1	Yes	Yes	Yes	Yes
709	hsa-miR-4323	0	0	0	1	Yes	Yes	Yes	Yes
710	hsa-miR-4324	0	0	0	1	Yes	Yes	Yes	Yes
711	hsa-miR-4325	0	0	0	1	Yes	Yes	Yes	Yes
712	hsa-miR-4326	0	0	0	1	Yes	Yes	Yes	Yes
713	hsa-miR-4327	0	0	0	1	Yes	Yes	Yes	Yes
714	hsa-miR-4328	0	0	0	1	Yes	Yes	Yes	Yes
715	hsa-miR-4329	0	0	0	1	Yes	Yes	Yes	Yes
716	hsa-miR-433	62.5	7.5	35	7.30598e-11	Yes	Yes	Yes	Yes
717	hsa-miR-4330	0	0	0	1	Yes	Yes	Yes	Yes
718	hsa-miR-448	0	0	0	1	Yes	Yes	Yes	Yes
719	hsa-miR-449a	1	0	0.5	0.84375	No	No	No	No
720	hsa-miR-449b	0	0	0	1	Yes	Yes	Yes	Yes
721	hsa-miR-449b*	0	0	0	1	Yes	Yes	Yes	Yes
722	hsa-miR-449c	0	0	0	1	Yes	Yes	Yes	Yes
723	hsa-miR-449c*	0	0	0	1	Yes	Yes	Yes	Yes
724	hsa-miR-450a	2.5	26	14.25	7.00198e-05	Yes	Yes	Yes	Yes
725	hsa-miR-450b-3p	0	0	0	1	Yes	Yes	Yes	Yes
726	hsa-miR-450b-5p	1	6.5	3.75	0.145519	No	No	Yes	Yes
727	hsa-miR-451	174.5	0	87.25	2.50455e-51	Yes	Yes	Yes	Yes
728	hsa-miR-452	14	0	7	0.000642793	Yes	Yes	Yes	Yes
729	hsa-miR-452*	0	0	0	1	Yes	Yes	Yes	Yes
730	hsa-miR-454	7	16.5	11.75	0.138964	No	No	Yes	Yes
731	hsa-miR-454*	0	5.5	2.75	0.0795781	Yes	Yes	Yes	Yes
732	hsa-miR-455-3p	0	7.5	3.75	0.0252068	Yes	Yes	Yes	Yes
733	hsa-miR-455-5p	0	2.5	1.25	0.38147	No	No	Yes	Yes
734	hsa-miR-466	0	0	0	1	Yes	Yes	Yes	Yes
735	hsa-miR-483-3p	0	1.5	0.75	0.592593	No	No	Yes	Yes
736	hsa-miR-483-5p	0	0	0	1	Yes	Yes	Yes	Yes
737	hsa-miR-484	23	32.5	27.75	0.420466	No	No	No	No
738	hsa-miR-485-3p	66	0	33	6.21662e-19	Yes	Yes	Yes	Yes
739	hsa-miR-485-5p	41.5	0	20.75	6.72132e-12	Yes	Yes	Yes	Yes
740	hsa-miR-486-3p	11	0	5.5	0.00414666	Yes	Yes	Yes	Yes
741	hsa-miR-486-5p	250.5	0	125.25	4.74206e-74	Yes	Yes	Yes	Yes
742	hsa-miR-487a	9.5	0	4.75	0.00762949	Yes	Yes	Yes	Yes
743	hsa-miR-487b	328.5	0	164.25	2.0537e-97	Yes	Yes	Yes	Yes
744	hsa-miR-488	0	0	0	1	Yes	Yes	Yes	Yes
745	hsa-miR-488*	0	0	0	1	Yes	Yes	Yes	Yes
746	hsa-miR-489	0	0	0	1	Yes	Yes	Yes	Yes
747	hsa-miR-490-3p	0	0	0	1	Yes	Yes	Yes	Yes
748	hsa-miR-490-5p	0	0	0	1	Yes	Yes	Yes	Yes
749	hsa-miR-491-3p	1	3.5	2.25	0.514714	No	No	No	No
750	hsa-miR-491-5p	1	0	0.5	0.84375	No	No	No	No
751	hsa-miR-492	0	0	0	1	Yes	Yes	Yes	Yes
752	hsa-miR-493	5.5	0	2.75	0.0795781	Yes	Yes	Yes	Yes
753	hsa-miR-493*	95.5	0	47.75	8.36291e-28	Yes	Yes	Yes	Yes
754	hsa-miR-494	2.5	0	1.25	0.38147	No	No	Yes	Yes
755	hsa-miR-495	61.5	1.5	31.5	2.70459e-15	Yes	Yes	Yes	Yes
756	hsa-miR-496	7	0	3.5	0.0451017	Yes	Yes	Yes	Yes
757	hsa-miR-497	11.5	0	5.75	0.00223928	Yes	Yes	Yes	Yes
758	hsa-miR-497*	0	0	0	1	Yes	Yes	Yes	Yes
759	hsa-miR-498	0	0	0	1	Yes	Yes	Yes	Yes
760	hsa-miR-499-3p	0	0	0	1	Yes	Yes	Yes	Yes
761	hsa-miR-499-5p	34	10.5	22.25	0.00280306	Yes	Yes	Yes	Yes
762	hsa-miR-500	1.5	3.5	2.5	0.776723	No	No	No	No
763	hsa-miR-500*	1	16.5	8.75	0.000635382	Yes	Yes	Yes	Yes
764	hsa-miR-500b	0	0	0	1	Yes	Yes	Yes	Yes
765	hsa-miR-501-3p	2.5	20	11.25	0.00176972	Yes	Yes	Yes	Yes
766	hsa-miR-501-5p	0	0	0	1	Yes	Yes	Yes	Yes
767	hsa-miR-502-3p	30.5	62.5	46.5	0.00435353	Yes	Yes	Yes	Yes
768	hsa-miR-502-5p	0	0	0	1	Yes	Yes	Yes	Yes
769	hsa-miR-503	71.5	127.5	99.5	0.000383951	Yes	Yes	Yes	Yes
770	hsa-miR-504	1	0	0.5	0.84375	No	No	No	No
771	hsa-miR-505	1	8.5	4.75	0.0544196	Yes	Yes	Yes	Yes
772	hsa-miR-505*	4	27.5	15.75	8.52847e-05	Yes	Yes	Yes	Yes
773	hsa-miR-506	0	0	0	1	Yes	Yes	Yes	Yes
774	hsa-miR-507	0	0	0	1	Yes	Yes	Yes	Yes
775	hsa-miR-508-3p	9.5	1.5	5.5	0.0880419	No	Yes	Yes	Yes
776	hsa-miR-508-5p	0	0	0	1	Yes	Yes	Yes	Yes
777	hsa-miR-509-3-5p	11.5	0	5.75	0.00223928	Yes	Yes	Yes	Yes
778	hsa-miR-509-3p	0	0	0	1	Yes	Yes	Yes	Yes
779	hsa-miR-509-5p	1.5	0	0.75	0.592593	No	No	Yes	Yes
780	hsa-miR-510	0	0	0	1	Yes	Yes	Yes	Yes
781	hsa-miR-511	0	0	0	1	Yes	Yes	Yes	Yes
782	hsa-miR-512-3p	1	1.5	1.25	0.904225	No	No	No	No
783	hsa-miR-512-5p	0	0	0	1	Yes	Yes	Yes	Yes
784	hsa-miR-513a-3p	0	0	0	1	Yes	Yes	Yes	Yes
785	hsa-miR-513a-5p	0	0	0	1	Yes	Yes	Yes	Yes
786	hsa-miR-513b	0	0	0	1	Yes	Yes	Yes	Yes
787	hsa-miR-513c	0	0	0	1	Yes	Yes	Yes	Yes
788	hsa-miR-514	2	0	1	0.592593	No	No	No	Yes
789	hsa-miR-514b-3p	0	0	0	1	Yes	Yes	Yes	Yes
790	hsa-miR-514b-5p	0	0	0	1	Yes	Yes	Yes	Yes
791	hsa-miR-515-3p	0	0	0	1	Yes	Yes	Yes	Yes
792	hsa-miR-515-5p	0	0	0	1	Yes	Yes	Yes	Yes
793	hsa-miR-516a-3p	0	0	0	1	Yes	Yes	Yes	Yes
794	hsa-miR-516a-5p	0	0	0	1	Yes	Yes	Yes	Yes
795	hsa-miR-516b	0	0	0	1	Yes	Yes	Yes	Yes
796	hsa-miR-516b*	0	0	0	1	Yes	Yes	Yes	Yes
797	hsa-miR-517*	0	0	0	1	Yes	Yes	Yes	Yes
798	hsa-miR-517a	0	0	0	1	Yes	Yes	Yes	Yes
799	hsa-miR-517b	0	0	0	1	Yes	Yes	Yes	Yes
800	hsa-miR-517c	0	0	0	1	Yes	Yes	Yes	Yes
801	hsa-miR-518a-3p	0	0	0	1	Yes	Yes	Yes	Yes
802	hsa-miR-518a-5p	0	0	0	1	Yes	Yes	Yes	Yes
803	hsa-miR-518b	0	0	0	1	Yes	Yes	Yes	Yes
804	hsa-miR-518c	0	0	0	1	Yes	Yes	Yes	Yes
805	hsa-miR-518c*	0	0	0	1	Yes	Yes	Yes	Yes
806	hsa-miR-518d-3p	0	0	0	1	Yes	Yes	Yes	Yes
807	hsa-miR-518d-5p	0	0	0	1	Yes	Yes	Yes	Yes
808	hsa-miR-518e	0	0	0	1	Yes	Yes	Yes	Yes
809	hsa-miR-518e*	0	0	0	1	Yes	Yes	Yes	Yes
810	hsa-miR-518f	0	0	0	1	Yes	Yes	Yes	Yes
811	hsa-miR-518f*	0	0	0	1	Yes	Yes	Yes	Yes
812	hsa-miR-519a	0	0	0	1	Yes	Yes	Yes	Yes
813	hsa-miR-519a*	0	0	0	1	Yes	Yes	Yes	Yes
814	hsa-miR-519b-3p	0	0	0	1	Yes	Yes	Yes	Yes
815	hsa-miR-519b-5p	0	0	0	1	Yes	Yes	Yes	Yes
816	hsa-miR-519c-3p	0	0	0	1	Yes	Yes	Yes	Yes
817	hsa-miR-519c-5p	0	0	0	1	Yes	Yes	Yes	Yes
818	hsa-miR-519d	0	0	0	1	Yes	Yes	Yes	Yes
819	hsa-miR-519e	0	0	0	1	Yes	Yes	Yes	Yes
820	hsa-miR-519e*	0	0	0	1	Yes	Yes	Yes	Yes
821	hsa-miR-520a-3p	0	0	0	1	Yes	Yes	Yes	Yes
822	hsa-miR-520a-5p	0	0	0	1	Yes	Yes	Yes	Yes
823	hsa-miR-520b	0	0	0	1	Yes	Yes	Yes	Yes
824	hsa-miR-520c-3p	0	0	0	1	Yes	Yes	Yes	Yes
825	hsa-miR-520c-5p	0	0	0	1	Yes	Yes	Yes	Yes
826	hsa-miR-520d-3p	0	1.5	0.75	0.592593	No	No	Yes	Yes
827	hsa-miR-520d-5p	0	0	0	1	Yes	Yes	Yes	Yes
828	hsa-miR-520e	0	0	0	1	Yes	Yes	Yes	Yes
829	hsa-miR-520f	0	0	0	1	Yes	Yes	Yes	Yes
830	hsa-miR-520g	0	0	0	1	Yes	Yes	Yes	Yes
831	hsa-miR-520h	0	0	0	1	Yes	Yes	Yes	Yes
832	hsa-miR-521	0	0	0	1	Yes	Yes	Yes	Yes
833	hsa-miR-522	2	0	1	0.592593	No	No	No	Yes
834	hsa-miR-522*	0	0	0	1	Yes	Yes	Yes	Yes
835	hsa-miR-523	0	0	0	1	Yes	Yes	Yes	Yes
836	hsa-miR-523*	0	0	0	1	Yes	Yes	Yes	Yes
837	hsa-miR-524-3p	0	0	0	1	Yes	Yes	Yes	Yes
838	hsa-miR-524-5p	0	0	0	1	Yes	Yes	Yes	Yes
839	hsa-miR-525-3p	0	0	0	1	Yes	Yes	Yes	Yes
840	hsa-miR-525-5p	0	0	0	1	Yes	Yes	Yes	Yes
841	hsa-miR-526a	0	0	0	1	Yes	Yes	Yes	Yes
842	hsa-miR-526b	0	0	0	1	Yes	Yes	Yes	Yes
843	hsa-miR-526b*	0	0	0	1	Yes	Yes	Yes	Yes
844	hsa-miR-527	0	0	0	1	Yes	Yes	Yes	Yes
845	hsa-miR-532-3p	15	144.5	79.75	8.18722e-27	Yes	Yes	Yes	Yes
846	hsa-miR-532-5p	44	395.5	219.75	1.27935e-70	Yes	Yes	Yes	Yes
847	hsa-miR-539	2	0	1	0.592593	No	No	No	Yes
848	hsa-miR-541	0	0	0	1	Yes	Yes	Yes	Yes
849	hsa-miR-541*	0	0	0	1	Yes	Yes	Yes	Yes
850	hsa-miR-542-3p	6	42	24	5.52294e-07	Yes	Yes	Yes	Yes
851	hsa-miR-542-5p	1	0	0.5	0.84375	No	No	No	No
852	hsa-miR-543	16.5	0	8.25	9.59055e-05	Yes	Yes	Yes	Yes
853	hsa-miR-544	0	0	0	1	Yes	Yes	Yes	Yes
854	hsa-miR-544b	2.5	5.5	4	0.66079	No	No	No	No
855	hsa-miR-545	0	0	0	1	Yes	Yes	Yes	Yes
856	hsa-miR-545*	0	0	0	1	Yes	Yes	Yes	Yes
857	hsa-miR-548a-3p	4.5	4.5	4.5	1	No	No	No	No
858	hsa-miR-548a-5p	0	0	0	1	Yes	Yes	Yes	Yes
859	hsa-miR-548b-3p	0	0	0	1	Yes	Yes	Yes	Yes
860	hsa-miR-548b-5p	0	0	0	1	Yes	Yes	Yes	Yes
861	hsa-miR-548c-3p	0	0	0	1	Yes	Yes	Yes	Yes
862	hsa-miR-548c-5p	0	2.5	1.25	0.38147	No	Yes	Yes	Yes
863	hsa-miR-548d-3p	1	0	0.5	0.84375	No	No	No	No
864	hsa-miR-548d-5p	0	12	6	0.00223928	Yes	Yes	Yes	Yes
865	hsa-miR-548e	395.5	1014	704.75	1.6958e-61	Yes	Yes	Yes	Yes
866	hsa-miR-548f	0	0	0	1	Yes	Yes	Yes	Yes
867	hsa-miR-548g	0	0	0	1	Yes	Yes	Yes	Yes
868	hsa-miR-548h	0	0	0	1	Yes	Yes	Yes	Yes
869	hsa-miR-548i	0	0	0	1	Yes	Yes	Yes	Yes
870	hsa-miR-548j	64.5	74	69.25	0.75019	No	No	No	No
871	hsa-miR-548k	51.5	160.5	106	2.65929e-13	Yes	Yes	Yes	Yes
872	hsa-miR-548l	1	24	12.5	9.29933e-06	Yes	Yes	Yes	Yes
873	hsa-miR-548m	0	0	0	1	Yes	Yes	Yes	Yes
874	hsa-miR-548n	4	5.5	4.75	0.845821	No	No	No	No
875	hsa-miR-548o	9.5	13.5	11.5	0.734241	No	No	No	No
876	hsa-miR-548p	0	0	0	1	Yes	Yes	Yes	Yes
877	hsa-miR-548q	0	0	0	1	Yes	Yes	Yes	Yes
878	hsa-miR-548s	0	0	0	1	Yes	Yes	Yes	Yes
879	hsa-miR-548T	2	14	8	0.012695	Yes	Yes	Yes	Yes
880	hsa-miR-548t	4	14.5	9.25	0.0483287	Yes	Yes	Yes	Yes
881	hsa-miR-548v	0	0	0	1	Yes	Yes	Yes	Yes
882	hsa-miR-548w	0	0	0	1	Yes	Yes	Yes	Yes
883	hsa-miR-548x	0	0	0	1	Yes	Yes	Yes	Yes
884	hsa-miR-549	0	0	0	1	Yes	Yes	Yes	Yes
885	hsa-miR-550	0	1.5	0.75	0.592593	No	No	Yes	Yes
886	hsa-miR-550*	1	15	8	0.00203416	Yes	Yes	Yes	Yes
887	hsa-miR-551a	2.5	12.5	7.5	0.0527634	Yes	Yes	Yes	Yes
888	hsa-miR-551b	0	2.5	1.25	0.38147	No	No	Yes	Yes
889	hsa-miR-551b*	0	0	0	1	Yes	Yes	Yes	Yes
890	hsa-miR-552	1	0	0.5	0.84375	No	No	No	No
891	hsa-miR-553	0	0	0	1	Yes	Yes	Yes	Yes
892	hsa-miR-554	0	0	0	1	Yes	Yes	Yes	Yes
893	hsa-miR-555	0	0	0	1	Yes	Yes	Yes	Yes
894	hsa-miR-556-3p	1	0	0.5	0.84375	No	No	No	No
895	hsa-miR-556-5p	0	0	0	1	Yes	Yes	Yes	Yes
896	hsa-miR-557	0	0	0	1	Yes	Yes	Yes	Yes
897	hsa-miR-558	0	0	0	1	Yes	Yes	Yes	Yes
898	hsa-miR-559	0	0	0	1	Yes	Yes	Yes	Yes
899	hsa-miR-561	0	0	0	1	Yes	Yes	Yes	Yes
900	hsa-miR-562	0	0	0	1	Yes	Yes	Yes	Yes
901	hsa-miR-563	0	0	0	1	Yes	Yes	Yes	Yes
902	hsa-miR-564	0	0	0	1	Yes	Yes	Yes	Yes
903	hsa-miR-566	0	0	0	1	Yes	Yes	Yes	Yes
904	hsa-miR-567	0	0	0	1	Yes	Yes	Yes	Yes
905	hsa-miR-568	0	0	0	1	Yes	Yes	Yes	Yes
906	hsa-miR-569	0	0	0	1	Yes	Yes	Yes	Yes
907	hsa-miR-570	0	0	0	1	Yes	Yes	Yes	Yes
908	hsa-miR-571	0	0	0	1	Yes	Yes	Yes	Yes
909	hsa-miR-572	0	0	0	1	Yes	Yes	Yes	Yes
910	hsa-miR-573	0	5.5	2.75	0.0795781	Yes	Yes	Yes	Yes
911	hsa-miR-574-3p	4.5	30	17.25	9.64348e-05	Yes	Yes	Yes	Yes
912	hsa-miR-574-5p	1	4.5	2.75	0.351166	No	No	No	Yes
913	hsa-miR-575	0	0	0	1	Yes	Yes	Yes	Yes
914	hsa-miR-576-3p	13	25	19	0.160731	No	No	No	Yes
915	hsa-miR-576-5p	13	35.5	24.25	0.00461629	Yes	Yes	Yes	Yes
916	hsa-miR-577	0	0	0	1	Yes	Yes	Yes	Yes
917	hsa-miR-578	0	0	0	1	Yes	Yes	Yes	Yes
918	hsa-miR-579	0	0	0	1	Yes	Yes	Yes	Yes
919	hsa-miR-580	0	2.5	1.25	0.38147	No	No	Yes	Yes
920	hsa-miR-581	0	0	0	1	Yes	Yes	Yes	Yes
921	hsa-miR-582-3p	0	0	0	1	Yes	Yes	Yes	Yes
922	hsa-miR-582-5p	7.5	2.5	5	0.372779	No	No	No	No
923	hsa-miR-583	0	0	0	1	Yes	Yes	Yes	Yes
924	hsa-miR-584	0	0	0	1	Yes	Yes	Yes	Yes
925	hsa-miR-585	0	0	0	1	Yes	Yes	Yes	Yes
926	hsa-miR-586	0	0	0	1	Yes	Yes	Yes	Yes
927	hsa-miR-587	0	0	0	1	Yes	Yes	Yes	Yes
928	hsa-miR-588	0	0	0	1	Yes	Yes	Yes	Yes
929	hsa-miR-589	0	2.5	1.25	0.38147	No	No	Yes	Yes
930	hsa-miR-589*	3	2.5	2.75	1	No	No	No	No
931	hsa-miR-590-3p	10	15.5	12.75	0.523159	No	No	No	No
932	hsa-miR-590-5p	15.5	30.5	23	0.0969856	No	No	Yes	Yes
933	hsa-miR-591	0	1.5	0.75	0.592593	No	No	Yes	Yes
934	hsa-miR-592	0	0	0	1	Yes	Yes	Yes	Yes
935	hsa-miR-593	0	0	0	1	Yes	Yes	Yes	Yes
936	hsa-miR-593*	0	0	0	1	Yes	Yes	Yes	Yes
937	hsa-miR-595	0	0	0	1	Yes	Yes	Yes	Yes
938	hsa-miR-596	0	0	0	1	Yes	Yes	Yes	Yes
939	hsa-miR-597	0	0	0	1	Yes	Yes	Yes	Yes
940	hsa-miR-598	82.5	0	41.25	5.93744e-24	Yes	Yes	Yes	Yes
941	hsa-miR-599	0	0	0	1	Yes	Yes	Yes	Yes
942	hsa-miR-600	0	0	0	1	Yes	Yes	Yes	Yes
943	hsa-miR-601	0	0	0	1	Yes	Yes	Yes	Yes
944	hsa-miR-602	0	0	0	1	Yes	Yes	Yes	Yes
945	hsa-miR-603	0	0	0	1	Yes	Yes	Yes	Yes
946	hsa-miR-604	0	0	0	1	Yes	Yes	Yes	Yes
947	hsa-miR-605	0	0	0	1	Yes	Yes	Yes	Yes
948	hsa-miR-606	0	0	0	1	Yes	Yes	Yes	Yes
949	hsa-miR-607	0	0	0	1	Yes	Yes	Yes	Yes
950	hsa-miR-608	0	0	0	1	Yes	Yes	Yes	Yes
951	hsa-miR-609	0	0	0	1	Yes	Yes	Yes	Yes
952	hsa-miR-610	0	0	0	1	Yes	Yes	Yes	Yes
953	hsa-miR-611	0	0	0	1	Yes	Yes	Yes	Yes
954	hsa-miR-612	0	0	0	1	Yes	Yes	Yes	Yes
955	hsa-miR-613	0	0	0	1	Yes	Yes	Yes	Yes
956	hsa-miR-614	0	0	0	1	Yes	Yes	Yes	Yes
957	hsa-miR-615-3p	0	0	0	1	Yes	Yes	Yes	Yes
958	hsa-miR-615-5p	0	0	0	1	Yes	Yes	Yes	Yes
959	hsa-miR-616	0	0	0	1	Yes	Yes	Yes	Yes
960	hsa-miR-616*	0	1.5	0.75	0.592593	No	No	Yes	Yes
961	hsa-miR-617	0	0	0	1	Yes	Yes	Yes	Yes
962	hsa-miR-618	3	119	61	2.22116e-30	Yes	Yes	Yes	Yes
963	hsa-miR-619	0	0	0	1	Yes	Yes	Yes	Yes
964	hsa-miR-620	0	0	0	1	Yes	Yes	Yes	Yes
965	hsa-miR-621	0	0	0	1	Yes	Yes	Yes	Yes
966	hsa-miR-622	0	0	0	1	Yes	Yes	Yes	Yes
967	hsa-miR-623	0	0	0	1	Yes	Yes	Yes	Yes
968	hsa-miR-624	0	0	0	1	Yes	Yes	Yes	Yes
969	hsa-miR-624*	2	5.5	3.75	0.439188	No	No	No	No
970	hsa-miR-625	6	4.5	5.25	0.962232	No	No	No	No
971	hsa-miR-625*	4	10.5	7.25	0.226515	No	No	No	Yes
972	hsa-miR-626	0	0	0	1	Yes	Yes	Yes	Yes
973	hsa-miR-627	4.5	1.5	3	0.600677	No	No	No	No
974	hsa-miR-628-3p	0	0	0	1	Yes	Yes	Yes	Yes
975	hsa-miR-628-5p	10	24	17	0.0610929	No	Yes	Yes	Yes
976	hsa-miR-629	14	16	15	0.939375	No	No	No	No
977	hsa-miR-629*	1	4.5	2.75	0.351166	No	No	No	Yes
978	hsa-miR-630	0	0	0	1	Yes	Yes	Yes	Yes
979	hsa-miR-631	0	0	0	1	Yes	Yes	Yes	Yes
980	hsa-miR-632	0	0	0	1	Yes	Yes	Yes	Yes
981	hsa-miR-633	0	0	0	1	Yes	Yes	Yes	Yes
982	hsa-miR-634	0	0	0	1	Yes	Yes	Yes	Yes
983	hsa-miR-635	0	0	0	1	Yes	Yes	Yes	Yes
984	hsa-miR-636	0	0	0	1	Yes	Yes	Yes	Yes
985	hsa-miR-637	0	1.5	0.75	0.592593	No	No	Yes	Yes
986	hsa-miR-638	0	0	0	1	Yes	Yes	Yes	Yes
987	hsa-miR-639	0	0	0	1	Yes	Yes	Yes	Yes
988	hsa-miR-640	0	0	0	1	Yes	Yes	Yes	Yes
989	hsa-miR-641	0	14.5	7.25	0.000342139	Yes	Yes	Yes	Yes
990	hsa-miR-642	0	0	0	1	Yes	Yes	Yes	Yes
991	hsa-miR-643	0	4.5	2.25	0.137901	Yes	Yes	Yes	Yes
992	hsa-miR-644	0	0	0	1	Yes	Yes	Yes	Yes
993	hsa-miR-645	0	0	0	1	Yes	Yes	Yes	Yes
994	hsa-miR-646	0	0	0	1	Yes	Yes	Yes	Yes
995	hsa-miR-647	0	0	0	1	Yes	Yes	Yes	Yes
996	hsa-miR-648	0	0	0	1	Yes	Yes	Yes	Yes
997	hsa-miR-649	0	0	0	1	Yes	Yes	Yes	Yes
998	hsa-miR-650	0	0	0	1	Yes	Yes	Yes	Yes
999	hsa-miR-651	5	34.5	19.75	6.87722e-06	Yes	Yes	Yes	Yes
1000	hsa-miR-652	28.5	36	32.25	0.693267	No	No	No	No
1001	hsa-miR-653	0	0	0	1	Yes	Yes	Yes	Yes
1002	hsa-miR-654-3p	3	0	1.5	0.38147	No	No	Yes	Yes
1003	hsa-miR-654-5p	17	0	8.5	9.59055e-05	Yes	Yes	Yes	Yes
1004	hsa-miR-655	11.5	0	5.75	0.00223928	Yes	Yes	Yes	Yes
1005	hsa-miR-656	3	0	1.5	0.38147	No	No	Yes	Yes
1006	hsa-miR-657	0	0	0	1	Yes	Yes	Yes	Yes
1007	hsa-miR-658	0	0	0	1	Yes	Yes	Yes	Yes
1008	hsa-miR-659	0	0	0	1	Yes	Yes	Yes	Yes
1009	hsa-miR-660	34.5	44	39.25	0.605904	No	No	No	No
1010	hsa-miR-661	0	0	0	1	Yes	Yes	Yes	Yes
1011	hsa-miR-662	0	0	0	1	Yes	Yes	Yes	Yes
1012	hsa-miR-663	0	0	0	1	Yes	Yes	Yes	Yes
1013	hsa-miR-663b	0	0	0	1	Yes	Yes	Yes	Yes
1014	hsa-miR-664	247.5	29.5	138.5	1.07152e-42	Yes	Yes	Yes	Yes
1015	hsa-miR-664*	2	5.5	3.75	0.439188	No	No	No	No
1016	hsa-miR-665	0	0	0	1	Yes	Yes	Yes	Yes
1017	hsa-miR-668	0	0	0	1	Yes	Yes	Yes	Yes
1018	hsa-miR-670	0	0	0	1	Yes	Yes	Yes	Yes
1019	hsa-miR-671-3p	2	2.5	2.25	0.930835	No	No	No	No
1020	hsa-miR-671-5p	0	0	0	1	Yes	Yes	Yes	Yes
1021	hsa-miR-675	0	0	0	1	Yes	Yes	Yes	Yes
1022	hsa-miR-675*	0	0	0	1	Yes	Yes	Yes	Yes
1023	hsa-miR-7	129	87.5	108.25	0.0210545	Yes	Yes	Yes	Yes
1024	hsa-miR-7-1*	17.5	64.5	41	1.06375e-06	Yes	Yes	Yes	Yes
1025	hsa-miR-7-2*	0	0	0	1	Yes	Yes	Yes	Yes
1026	hsa-miR-708	0	4.5	2.25	0.137901	Yes	Yes	Yes	Yes
1027	hsa-miR-708*	0	0	0	1	Yes	Yes	Yes	Yes
1028	hsa-miR-711	0	0.5	0.25	0.84375	No	No	Yes	Yes
1029	hsa-miR-718	0	0.5	0.25	0.84375	No	No	Yes	Yes
1030	hsa-miR-720	74	0.5	37.25	7.06027e-20	Yes	Yes	Yes	Yes
1031	hsa-miR-744	933	617.5	775.25	1.06953e-14	Yes	Yes	Yes	Yes
1032	hsa-miR-744*	0	0.5	0.25	0.84375	No	No	Yes	Yes
1033	hsa-miR-758	0	0.5	0.25	0.84375	No	No	Yes	Yes
1034	hsa-miR-759	0	0.5	0.25	0.84375	No	No	Yes	Yes
1035	hsa-miR-760	1	3.5	2.25	0.514714	No	No	No	No
1036	hsa-miR-761	0	0.5	0.25	0.84375	No	No	Yes	Yes
1037	hsa-miR-762	0	0.5	0.25	0.84375	No	No	Yes	Yes
1038	hsa-miR-764	0	0.5	0.25	0.84375	No	No	Yes	Yes
1039	hsa-miR-765	0	0.5	0.25	0.84375	No	No	Yes	Yes
1040	hsa-miR-766	4	34	19	3.1913e-06	Yes	Yes	Yes	Yes
1041	hsa-miR-767-3p	0	0.5	0.25	0.84375	No	No	Yes	Yes
1042	hsa-miR-767-5p	0	0.5	0.25	0.84375	No	No	Yes	Yes
1043	hsa-miR-769-3p	1	10.5	5.75	0.0190168	Yes	Yes	Yes	Yes
1044	hsa-miR-769-5p	5	3.5	4.25	0.955503	No	No	No	No
1045	hsa-miR-770-5p	0	0.5	0.25	0.84375	No	No	Yes	Yes
1046	hsa-miR-802	0	0.5	0.25	0.84375	No	No	Yes	Yes
1047	hsa-miR-873	8.5	0.5	4.5	0.0544196	Yes	Yes	Yes	Yes
1048	hsa-miR-874	5	1.5	3.25	0.600677	No	No	No	No
1049	hsa-miR-875-3p	0	0.5	0.25	0.84375	No	No	Yes	Yes
1050	hsa-miR-875-5p	0	0.5	0.25	0.84375	No	No	Yes	Yes
1051	hsa-miR-876-3p	0	0.5	0.25	0.84375	No	No	Yes	Yes
1052	hsa-miR-876-5p	0	0.5	0.25	0.84375	No	No	Yes	Yes
1053	hsa-miR-877	3	22	12.5	0.000618061	Yes	Yes	Yes	Yes
1054	hsa-miR-877*	0	0.5	0.25	0.84375	No	No	Yes	Yes
1055	hsa-miR-885-3p	0	0.5	0.25	0.84375	No	No	Yes	Yes
1056	hsa-miR-885-5p	0	2.5	1.25	0.38147	No	Yes	Yes	Yes
1057	hsa-miR-886-3p	9.5	0.5	5	0.0323962	Yes	Yes	Yes	Yes
1058	hsa-miR-886-5p	8	0.5	4.25	0.0898974	No	Yes	Yes	Yes
1059	hsa-miR-887	0	0.5	0.25	0.84375	No	No	Yes	Yes
1060	hsa-miR-888	0	0.5	0.25	0.84375	No	No	Yes	Yes
1061	hsa-miR-888*	0	0.5	0.25	0.84375	No	No	Yes	Yes
1062	hsa-miR-889	147	0.5	73.75	2.8734e-41	Yes	Yes	Yes	Yes
1063	hsa-miR-890	0	0.5	0.25	0.84375	No	No	Yes	Yes
1064	hsa-miR-891a	0	0.5	0.25	0.84375	No	No	Yes	Yes
1065	hsa-miR-891b	0	0.5	0.25	0.84375	No	No	Yes	Yes
1066	hsa-miR-892a	0	0.5	0.25	0.84375	No	No	Yes	Yes
1067	hsa-miR-892b	0	0.5	0.25	0.84375	No	No	Yes	Yes
1068	hsa-miR-9	9.5	16	12.75	0.523159	No	No	No	No
1069	hsa-miR-9*	1	3.5	2.25	0.514714	No	No	No	No
1070	hsa-miR-920	0	0.5	0.25	0.84375	No	No	Yes	Yes
1071	hsa-miR-921	0	0.5	0.25	0.84375	No	No	Yes	Yes
1072	hsa-miR-922	0	0.5	0.25	0.84375	No	No	Yes	Yes
1073	hsa-miR-924	0	0.5	0.25	0.84375	No	No	Yes	Yes
1074	hsa-miR-92a	1014	10497	5755.5	0	Yes	Yes	Yes	Yes
1075	hsa-miR-92a-1*	24.5	4536.5	2280.5	0	Yes	Yes	Yes	Yes
1076	hsa-miR-92a-2*	0	0.5	0.25	0.84375	No	No	Yes	Yes
1077	hsa-miR-92b	7	56.5	31.75	5.22849e-10	Yes	Yes	Yes	Yes
1078	hsa-miR-92b*	0	3.5	1.75	0.23328	No	Yes	Yes	Yes
1079	hsa-miR-93	2050.5	6537.5	4294	0	Yes	Yes	Yes	Yes
1080	hsa-miR-93*	0	13.5	6.75	0.000642793	Yes	Yes	Yes	Yes
1081	hsa-miR-933	0	0.5	0.25	0.84375	No	No	Yes	Yes
1082	hsa-miR-934	0	0.5	0.25	0.84375	No	No	Yes	Yes
1083	hsa-miR-935	0	0.5	0.25	0.84375	No	No	Yes	Yes
1084	hsa-miR-936	0	0.5	0.25	0.84375	No	No	Yes	Yes
1085	hsa-miR-937	0	0.5	0.25	0.84375	No	No	Yes	Yes
1086	hsa-miR-938	0	0.5	0.25	0.84375	No	No	Yes	Yes
1087	hsa-miR-939	0	1.5	0.75	0.592593	No	No	Yes	Yes
1088	hsa-miR-940	0	1.5	0.75	0.592593	No	No	Yes	Yes
1089	hsa-miR-941	67.5	722.5	395	1.18999e-137	Yes	Yes	Yes	Yes
1090	hsa-miR-942	0	8.5	4.25	0.0139312	Yes	Yes	Yes	Yes
1091	hsa-miR-943	0	0.5	0.25	0.84375	No	No	Yes	Yes
1092	hsa-miR-944	0	0.5	0.25	0.84375	No	No	Yes	Yes
1093	hsa-miR-95	29	4.5	16.75	0.000161163	Yes	Yes	Yes	Yes
1094	hsa-miR-96	1	0.5	0.75	1	No	No	No	No
1095	hsa-miR-96*	0	0.5	0.25	0.84375	No	No	Yes	Yes
1096	hsa-miR-98	526.5	2726	1626.25	0	Yes	Yes	Yes	Yes
1097	hsa-miR-99a	15.5	171	93.25	8.47398e-33	Yes	Yes	Yes	Yes
1098	hsa-miR-99a*	0	2.5	1.25	0.38147	No	No	Yes	Yes
1099	hsa-miR-99b	340.5	452.5	396.5	0.000368672	Yes	Yes	Yes	Yes
1100	hsa-miR-99b*	3	3.5	3.25	0.945851	No	No	No	No

## Sheet: N1-HL60 using BM
				Lower bound	Upper bound	DE at	Lower bound	Upper bound	DE at	Lower bound	Upper bound	DE at	Lower bound	Upper bound	DE at
Id	mirnas	N1	HL60	a	b	0.01	c	d	0.025	e	f	0.05	g	h	0.1
1	hsa-let-7a	157570	375379	1448	1711	Yes	1467	1689	Yes	1484	1671	Yes	1504	1650	Yes
2	hsa-let-7a-2*	0	0	0	10	No	0	8	No	0	7	No	0	6	No
3	hsa-let-7a*	0.5	10.5	0	12	No	0	10	Yes	0	9	Yes	0	7	Yes
4	hsa-let-7b	592.5	33456	37	90	Yes	40	85	Yes	43	81	Yes	46	76	Yes
5	hsa-let-7b*	0	0	0	10	No	0	8	No	0	7	No	0	6	No
6	hsa-let-7c	1788	6342.5	1652	1932	Yes	1673	1910	Yes	1691	1890	Yes	1713	1868	Yes
7	hsa-let-7c*	0	0	0	10	No	0	8	No	0	7	No	0	6	No
8	hsa-let-7d	452	84703.5	26	73	Yes	28	68	Yes	31	65	Yes	34	61	Yes
9	hsa-let-7d*	2	203.5	0	14	Yes	0	12	Yes	0	10	Yes	0	9	Yes
10	hsa-let-7e	36678.5	8563	3471	3871	Yes	3502	3839	Yes	3528	3812	Yes	3559	3780	Yes
11	hsa-let-7e*	2	12.5	0	14	No	0	12	Yes	0	10	Yes	0	9	Yes
12	hsa-let-7f	84703.5	845234	754	948	Yes	769	932	Yes	781	919	Yes	796	903	Yes
13	hsa-let-7f-1*	0	0	0	10	No	0	8	No	0	7	No	0	6	No
14	hsa-let-7f-2*	0	0	0	10	No	0	8	No	0	7	No	0	6	No
15	hsa-let-7g	27853.5	157570	226	338	Yes	234	329	Yes	241	321	Yes	249	312	Yes
16	hsa-let-7g*	0	0	0	10	No	0	8	No	0	7	No	0	6	No
17	hsa-let-7i	819.5	27853.5	55	117	Yes	59	112	Yes	63	107	Yes	67	102	Yes
18	hsa-let-7i*	0	0	0	10	No	0	8	No	0	7	No	0	6	No
19	hsa-miR-1	1052.5	234	949	1165	Yes	965	1147	Yes	979	1132	Yes	995	1115	Yes
20	hsa-miR-100	6	25.5	0	20	Yes	1	18	Yes	1	16	Yes	2	14	Yes
21	hsa-miR-100*	0	0	0	10	No	0	8	No	0	7	No	0	6	No
22	hsa-miR-101	8939	2781.5	8631	9255	Yes	8679	9206	Yes	8721	9163	Yes	8769	9114	Yes
23	hsa-miR-101*	0.5	3	0	12	No	0	10	No	0	9	No	0	7	No
24	hsa-miR-103	63765.5	63765.5	6116	6644	No	6157	6602	No	6192	6566	No	6233	6524	No
25	hsa-miR-103-2*	0.5	1.5	0	12	No	0	10	No	0	9	No	0	7	No
26	hsa-miR-103-as	63765.5	63765.5	6116	6644	No	6157	6602	No	6192	6566	No	6233	6524	No
27	hsa-miR-105	3.5	0	0	17	No	0	15	No	0	13	No	1	12	No
28	hsa-miR-105*	0.5	0	0	12	No	0	10	No	0	9	No	0	7	No
29	hsa-miR-106a	14	19.5	4	32	No	5	29	No	7	27	No	8	25	No
30	hsa-miR-106a*	0	0	0	10	No	0	8	No	0	7	No	0	6	No
31	hsa-miR-106b	1433	1013	1312	1563	Yes	1330	1542	Yes	1347	1525	Yes	1366	1505	Yes
32	hsa-miR-106b*	1178.5	1150	1069	1297	No	1086	1279	No	1101	1263	No	1118	1245	No
33	hsa-miR-107	1660.5	11603.5	127	214	Yes	133	206	Yes	138	200	Yes	144	193	Yes
34	hsa-miR-10a	1720.5	0	1588	1863	Yes	1608	1840	Yes	1626	1821	Yes	1647	1800	Yes
35	hsa-miR-10a*	2	0	0	14	No	0	12	No	0	10	No	0	9	No
36	hsa-miR-10b	0.5	0	0	12	No	0	10	No	0	9	No	0	7	No
37	hsa-miR-10b*	0	0	0	10	No	0	8	No	0	7	No	0	6	No
38	hsa-miR-1178	0	0	0	10	No	0	8	No	0	7	No	0	6	No
39	hsa-miR-1179	0	0	0	10	No	0	8	No	0	7	No	0	6	No
40	hsa-miR-1180	6	0	0	20	No	1	18	No	1	16	No	2	14	Yes
41	hsa-miR-1181	0	0	0	10	No	0	8	No	0	7	No	0	6	No
42	hsa-miR-1182	0	0	0	10	No	0	8	No	0	7	No	0	6	No
43	hsa-miR-1183	0	0	0	10	No	0	8	No	0	7	No	0	6	No
44	hsa-miR-1184	0	0	0	10	No	0	8	No	0	7	No	0	6	No
45	hsa-miR-1185	0	0	0	10	No	0	8	No	0	7	No	0	6	No
46	hsa-miR-1193	0	0	0	10	No	0	8	No	0	7	No	0	6	No
47	hsa-miR-1197	0	0	0	10	No	0	8	No	0	7	No	0	6	No
48	hsa-miR-1200	0	0	0	10	No	0	8	No	0	7	No	0	6	No
49	hsa-miR-1201	0	0	0	10	No	0	8	No	0	7	No	0	6	No
50	hsa-miR-1202	0	0	0	10	No	0	8	No	0	7	No	0	6	No
51	hsa-miR-1203	0	0	0	10	No	0	8	No	0	7	No	0	6	No
52	hsa-miR-1204	0	0	0	10	No	0	8	No	0	7	No	0	6	No
53	hsa-miR-1205	0	0	0	10	No	0	8	No	0	7	No	0	6	No
54	hsa-miR-1206	0	0	0	10	No	0	8	No	0	7	No	0	6	No
55	hsa-miR-1207-3p	0	0	0	10	No	0	8	No	0	7	No	0	6	No
56	hsa-miR-1207-5p	0	0	0	10	No	0	8	No	0	7	No	0	6	No
57	hsa-miR-1208	0	0	0	10	No	0	8	No	0	7	No	0	6	No
58	hsa-miR-122	5.5	34.5	0	20	Yes	1	18	Yes	1	16	Yes	2	14	Yes
59	hsa-miR-122*	0	0	0	10	No	0	8	No	0	7	No	0	6	No
60	hsa-miR-1224-3p	0	0	0	10	No	0	8	No	0	7	No	0	6	No
61	hsa-miR-1224-5p	0	0	0	10	No	0	8	No	0	7	No	0	6	No
62	hsa-miR-1225-3p	0	0	0	10	No	0	8	No	0	7	No	0	6	No
63	hsa-miR-1225-5p	0	0	0	10	No	0	8	No	0	7	No	0	6	No
64	hsa-miR-1226	0	3	0	10	No	0	8	No	0	7	No	0	6	No
65	hsa-miR-1226*	0	3	0	10	No	0	8	No	0	7	No	0	6	No
66	hsa-miR-1227	0	0	0	10	No	0	8	No	0	7	No	0	6	No
67	hsa-miR-1228	0	0	0	10	No	0	8	No	0	7	No	0	6	No
68	hsa-miR-1228*	0	0	0	10	No	0	8	No	0	7	No	0	6	No
69	hsa-miR-1229	0	0	0	10	No	0	8	No	0	7	No	0	6	No
70	hsa-miR-1231	0	0	0	10	No	0	8	No	0	7	No	0	6	No
71	hsa-miR-1233	0	0	0	10	No	0	8	No	0	7	No	0	6	No
72	hsa-miR-1234	0	0	0	10	No	0	8	No	0	7	No	0	6	No
73	hsa-miR-1236	0	0	0	10	No	0	8	No	0	7	No	0	6	No
74	hsa-miR-1237	0	0	0	10	No	0	8	No	0	7	No	0	6	No
75	hsa-miR-1238	0	0	0	10	No	0	8	No	0	7	No	0	6	No
76	hsa-miR-124	4	3	0	17	No	0	15	No	0	13	No	1	12	No
77	hsa-miR-124*	0	39	0	10	Yes	0	8	Yes	0	7	Yes	0	6	Yes
78	hsa-miR-1243	0	0	0	10	No	0	8	No	0	7	No	0	6	No
79	hsa-miR-1244	0	1.5	0	10	No	0	8	No	0	7	No	0	6	No
80	hsa-miR-1245	0	0	0	10	No	0	8	No	0	7	No	0	6	No
81	hsa-miR-1246	1081	572.5	976	1194	Yes	992	1177	Yes	1006	1161	Yes	1023	1144	Yes
82	hsa-miR-1247	0	0	0	10	No	0	8	No	0	7	No	0	6	No
83	hsa-miR-1248	3.5	13.5	0	17	No	0	15	No	0	13	Yes	1	12	Yes
84	hsa-miR-1249	0	16	0	10	Yes	0	8	Yes	0	7	Yes	0	6	Yes
85	hsa-miR-1250	0	5.5	0	10	No	0	8	No	0	7	No	0	6	Yes
86	hsa-miR-1251	0	0	0	10	No	0	8	No	0	7	No	0	6	No
87	hsa-miR-1252	1	0	0	12	No	0	10	No	0	9	No	0	7	No
88	hsa-miR-1253	0	0	0	10	No	0	8	No	0	7	No	0	6	No
89	hsa-miR-1254	113	113	81	153	No	86	147	No	90	142	No	95	136	No
90	hsa-miR-1255a	72.5	763	48	107	Yes	51	101	Yes	55	97	Yes	59	92	Yes
91	hsa-miR-1255b	200	45	156	252	Yes	163	244	Yes	169	237	Yes	176	229	Yes
92	hsa-miR-1256	4	11	0	17	No	0	15	No	0	13	No	1	12	No
93	hsa-miR-1257	0	0	0	10	No	0	8	No	0	7	No	0	6	No
94	hsa-miR-1258	0	0	0	10	No	0	8	No	0	7	No	0	6	No
95	hsa-miR-1259	46.5	12.5	27	75	Yes	30	71	Yes	33	67	Yes	36	63	Yes
96	hsa-miR-125a-3p	4.5	3	0	19	No	0	17	No	1	15	No	2	13	No
97	hsa-miR-125a-5p	735	37.5	649	830	Yes	662	815	Yes	674	802	Yes	687	788	Yes
98	hsa-miR-125b	19.5	37.5	8	41	No	9	37	Yes	11	35	Yes	13	32	Yes
99	hsa-miR-125b-1*	0	0	0	10	No	0	8	No	0	7	No	0	6	No
100	hsa-miR-125b-2*	0	0	0	10	No	0	8	No	0	7	No	0	6	No
101	hsa-miR-126	1400.5	4.5	1281	1529	Yes	1300	1509	Yes	1316	1492	Yes	1334	1472	Yes
102	hsa-miR-126*	586	0	509	671	Yes	521	658	Yes	531	646	Yes	543	633	Yes
103	hsa-miR-1260	0	0	0	10	No	0	8	No	0	7	No	0	6	No
104	hsa-miR-1260b	0	0	0	10	No	0	8	No	0	7	No	0	6	No
105	hsa-miR-1261	0	0	0	10	No	0	8	No	0	7	No	0	6	No
106	hsa-miR-1262	0	0	0	10	No	0	8	No	0	7	No	0	6	No
107	hsa-miR-1263	2	0	0	14	No	0	12	No	0	10	No	0	9	No
108	hsa-miR-1264	0	0	0	10	No	0	8	No	0	7	No	0	6	No
109	hsa-miR-1265	0	0	0	10	No	0	8	No	0	7	No	0	6	No
110	hsa-miR-1266	0	0	0	10	No	0	8	No	0	7	No	0	6	No
111	hsa-miR-1267	0	0	0	10	No	0	8	No	0	7	No	0	6	No
112	hsa-miR-1268	103.5	156.5	73	143	Yes	78	137	Yes	82	132	Yes	87	126	Yes
113	hsa-miR-1269	6.5	0	1	22	No	1	20	No	2	18	Yes	3	16	Yes
114	hsa-miR-127-3p	41.5	1.5	23	69	Yes	26	65	Yes	28	61	Yes	31	57	Yes
115	hsa-miR-127-5p	0.5	0	0	12	No	0	10	No	0	9	No	0	7	No
116	hsa-miR-1270	23	32	10	45	No	12	41	No	13	38	No	15	35	No
117	hsa-miR-1271	0	14	0	10	Yes	0	8	Yes	0	7	Yes	0	6	Yes
118	hsa-miR-1272	0	0	0	10	No	0	8	No	0	7	No	0	6	No
119	hsa-miR-1273	0	0	0	10	No	0	8	No	0	7	No	0	6	No
120	hsa-miR-1273c	2	5.5	0	14	No	0	12	No	0	10	No	0	9	No
121	hsa-miR-1273d	6	1.5	0	20	No	1	18	No	1	16	No	2	14	No
122	hsa-miR-1274a	8	0	1	24	No	2	21	Yes	3	19	Yes	4	17	Yes
123	hsa-miR-1274b	0	0	0	10	No	0	8	No	0	7	No	0	6	No
124	hsa-miR-1275	0	0	0	10	No	0	8	No	0	7	No	0	6	No
125	hsa-miR-1276	0.5	0	0	12	No	0	10	No	0	9	No	0	7	No
126	hsa-miR-1277	29.5	64	15	54	Yes	17	50	Yes	19	47	Yes	21	44	Yes
127	hsa-miR-1278	234	78	187	290	Yes	194	281	Yes	200	274	Yes	207	265	Yes
128	hsa-miR-1279	0	0	0	10	No	0	8	No	0	7	No	0	6	No
129	hsa-miR-128	4830	2857.5	4605	5064	Yes	4640	5027	Yes	4670	4996	Yes	4705	4959	Yes
130	hsa-miR-1280	0	0	0	10	No	0	8	No	0	7	No	0	6	No
131	hsa-miR-1281	0	0	0	10	No	0	8	No	0	7	No	0	6	No
132	hsa-miR-1282	0	0	0	10	No	0	8	No	0	7	No	0	6	No
133	hsa-miR-1283	0	0	0	10	No	0	8	No	0	7	No	0	6	No
134	hsa-miR-1284	2.5	9	0	15	No	0	14	No	0	12	No	1	10	No
135	hsa-miR-1285	30	26	15	54	No	17	50	No	19	47	No	21	44	No
136	hsa-miR-1286	1	0	0	12	No	0	10	No	0	9	No	0	7	No
137	hsa-miR-1287	0.5	1.5	0	12	No	0	10	No	0	9	No	0	7	No
138	hsa-miR-1288	2.5	0	0	15	No	0	14	No	0	12	No	1	10	No
139	hsa-miR-1289	0	0	0	10	No	0	8	No	0	7	No	0	6	No
140	hsa-miR-129-3p	26	16	12	49	No	14	45	No	16	42	No	18	39	Yes
141	hsa-miR-129-5p	6.5	67	1	22	Yes	1	20	Yes	2	18	Yes	3	16	Yes
142	hsa-miR-129*	0.5	356.5	0	12	Yes	0	10	Yes	0	9	Yes	0	7	Yes
143	hsa-miR-1290	0.5	0	0	12	No	0	10	No	0	9	No	0	7	No
144	hsa-miR-1291	0	4.5	0	10	No	0	8	No	0	7	No	0	6	No
145	hsa-miR-1292	6.5	5.5	1	22	No	1	20	No	2	18	No	3	16	No
146	hsa-miR-1293	8	0	1	24	No	2	21	Yes	3	19	Yes	4	17	Yes
147	hsa-miR-1294	37.5	11	20	64	Yes	23	60	Yes	25	57	Yes	28	53	Yes
148	hsa-miR-1295	0	0	0	10	No	0	8	No	0	7	No	0	6	No
149	hsa-miR-1296	14	1.5	4	32	Yes	5	29	Yes	7	27	Yes	8	25	Yes
150	hsa-miR-1297	0	0	0	10	No	0	8	No	0	7	No	0	6	No
151	hsa-miR-1298	2.5	0	0	15	No	0	14	No	0	12	No	1	10	No
152	hsa-miR-1299	1	0	0	12	No	0	10	No	0	9	No	0	7	No
153	hsa-miR-1301	17.5	17.5	7	38	No	8	35	No	10	32	No	11	29	No
154	hsa-miR-1302	0	0	0	10	No	0	8	No	0	7	No	0	6	No
155	hsa-miR-1303	14.5	0	5	34	Yes	6	31	Yes	7	28	Yes	9	26	Yes
156	hsa-miR-1304	13	3	4	31	No	5	28	Yes	6	26	Yes	7	23	Yes
157	hsa-miR-1305	0	0	0	10	No	0	8	No	0	7	No	0	6	No
158	hsa-miR-1306	0	0	0	10	No	0	8	No	0	7	No	0	6	No
159	hsa-miR-1307	102.5	576.5	73	142	Yes	77	136	Yes	81	131	Yes	86	125	Yes
160	hsa-miR-1308	16.5	36.5	6	36	Yes	7	33	Yes	9	31	Yes	10	28	Yes
161	hsa-miR-130a	0	0	0	10	No	0	8	No	0	7	No	0	6	No
162	hsa-miR-130a*	0	0	0	10	No	0	8	No	0	7	No	0	6	No
163	hsa-miR-130b	7185.5	735	6910	7470	Yes	6953	7425	Yes	6991	7387	Yes	7034	7343	Yes
164	hsa-miR-130b*	73	1.5	48	107	Yes	51	101	Yes	55	97	Yes	59	92	Yes
165	hsa-miR-132	14.5	1.5	5	34	Yes	6	31	Yes	7	28	Yes	9	26	Yes
166	hsa-miR-132*	16.5	0	6	36	Yes	7	33	Yes	9	31	Yes	10	28	Yes
167	hsa-miR-1321	0	0	0	10	No	0	8	No	0	7	No	0	6	No
168	hsa-miR-1322	0	0	0	10	No	0	8	No	0	7	No	0	6	No
169	hsa-miR-1323	2	1.5	0	14	No	0	12	No	0	10	No	0	9	No
170	hsa-miR-1324	0	0	0	10	No	0	8	No	0	7	No	0	6	No
171	hsa-miR-133a	0	0	0	10	No	0	8	No	0	7	No	0	6	No
172	hsa-miR-133b	0	0	0	10	No	0	8	No	0	7	No	0	6	No
173	hsa-miR-134	2	1.5	0	14	No	0	12	No	0	10	No	0	9	No
174	hsa-miR-135a	4.5	0	0	19	No	0	17	No	1	15	No	2	13	Yes
175	hsa-miR-135a*	0	0	0	10	No	0	8	No	0	7	No	0	6	No
176	hsa-miR-135b	33	0	17	58	Yes	19	54	Yes	21	51	Yes	24	47	Yes
177	hsa-miR-135b*	2.5	0	0	15	No	0	14	No	0	12	No	1	10	No
178	hsa-miR-136	0.5	1.5	0	12	No	0	10	No	0	9	No	0	7	No
179	hsa-miR-136*	1	0	0	12	No	0	10	No	0	9	No	0	7	No
180	hsa-miR-137	0	0	0	10	No	0	8	No	0	7	No	0	6	No
181	hsa-miR-138	6.5	3	1	22	No	1	20	No	2	18	No	3	16	No
182	hsa-miR-138-1*	0	0	0	10	No	0	8	No	0	7	No	0	6	No
183	hsa-miR-138-2*	0	0	0	10	No	0	8	No	0	7	No	0	6	No
184	hsa-miR-139-3p	0.5	0	0	12	No	0	10	No	0	9	No	0	7	No
185	hsa-miR-139-5p	4.5	0	0	19	No	0	17	No	1	15	No	2	13	Yes
186	hsa-miR-140-3p	250	592.5	201	307	Yes	208	298	Yes	215	291	Yes	223	282	Yes
187	hsa-miR-140-5p	6.5	11	1	22	No	1	20	No	2	18	No	3	16	No
188	hsa-miR-141	0	0	0	10	No	0	8	No	0	7	No	0	6	No
189	hsa-miR-141*	0	0	0	10	No	0	8	No	0	7	No	0	6	No
190	hsa-miR-142-3p	37.5	88	20	64	Yes	23	60	Yes	25	57	Yes	28	53	Yes
191	hsa-miR-142-5p	156.5	1081	119	204	Yes	124	196	Yes	130	190	Yes	135	183	Yes
192	hsa-miR-143	34.5	58	18	60	No	21	56	Yes	23	53	Yes	25	49	Yes
193	hsa-miR-143*	0	1.5	0	10	No	0	8	No	0	7	No	0	6	No
194	hsa-miR-144	14.5	0	5	34	Yes	6	31	Yes	7	28	Yes	9	26	Yes
195	hsa-miR-144*	88	0	60	124	Yes	64	119	Yes	68	114	Yes	72	108	Yes
196	hsa-miR-145	2	26	0	14	Yes	0	12	Yes	0	10	Yes	0	9	Yes
197	hsa-miR-145*	0	0	0	10	No	0	8	No	0	7	No	0	6	No
198	hsa-miR-1468	0	0	0	10	No	0	8	No	0	7	No	0	6	No
199	hsa-miR-1469	0	0	0	10	No	0	8	No	0	7	No	0	6	No
200	hsa-miR-146a	1	59.5	0	12	Yes	0	10	Yes	0	9	Yes	0	7	Yes
201	hsa-miR-146a*	0	1.5	0	10	No	0	8	No	0	7	No	0	6	No
202	hsa-miR-146b-3p	3	0	0	15	No	0	14	No	0	12	No	1	10	No
203	hsa-miR-146b-5p	1881.5	13	1742	2030	Yes	1764	2007	Yes	1783	1987	Yes	1805	1964	Yes
204	hsa-miR-147	0	0	0	10	No	0	8	No	0	7	No	0	6	No
205	hsa-miR-1470	0	0	0	10	No	0	8	No	0	7	No	0	6	No
206	hsa-miR-1471	0	0	0	10	No	0	8	No	0	7	No	0	6	No
207	hsa-miR-147b	0.5	3	0	12	No	0	10	No	0	9	No	0	7	No
208	hsa-miR-148a	2599	1052.5	2434	2772	Yes	2460	2745	Yes	2482	2721	Yes	2508	2695	Yes
209	hsa-miR-148a*	43	14	24	70	Yes	27	66	Yes	29	62	Yes	32	58	Yes
210	hsa-miR-148b	313.5	536.5	259	378	Yes	267	368	Yes	275	359	Yes	283	350	Yes
211	hsa-miR-148b*	0	0	0	10	No	0	8	No	0	7	No	0	6	No
212	hsa-miR-149	0	0	0	10	No	0	8	No	0	7	No	0	6	No
213	hsa-miR-149*	0	0	0	10	No	0	8	No	0	7	No	0	6	No
214	hsa-miR-150	0	0	0	10	No	0	8	No	0	7	No	0	6	No
215	hsa-miR-150*	0	0	0	10	No	0	8	No	0	7	No	0	6	No
216	hsa-miR-151-3p	1126	4.5	1019	1242	Yes	1035	1224	Yes	1050	1208	Yes	1066	1190	Yes
217	hsa-miR-151-5p	298	0	244	360	Yes	252	350	Yes	260	342	Yes	268	333	Yes
218	hsa-miR-152	276	111	224	336	Yes	232	327	Yes	239	319	Yes	247	310	Yes
219	hsa-miR-153	0.5	0	0	12	No	0	10	No	0	9	No	0	7	No
220	hsa-miR-1537	0	53.5	0	10	Yes	0	8	Yes	0	7	Yes	0	6	Yes
221	hsa-miR-1538	0	0	0	10	No	0	8	No	0	7	No	0	6	No
222	hsa-miR-1539	0	0	0	10	No	0	8	No	0	7	No	0	6	No
223	hsa-miR-154	0	0	0	10	No	0	8	No	0	7	No	0	6	No
224	hsa-miR-154*	0	0	0	10	No	0	8	No	0	7	No	0	6	No
225	hsa-miR-155	0	221.5	0	10	Yes	0	8	Yes	0	7	Yes	0	6	Yes
226	hsa-miR-155*	0	3	0	10	No	0	8	No	0	7	No	0	6	No
227	hsa-miR-15a	83	313.5	56	119	Yes	60	113	Yes	63	108	Yes	68	103	Yes
228	hsa-miR-15a*	0	7	0	10	No	0	8	No	0	7	Yes	0	6	Yes
229	hsa-miR-15b	194.5	625.5	152	246	Yes	159	238	Yes	164	231	Yes	171	224	Yes
230	hsa-miR-15b*	2	49	0	14	Yes	0	12	Yes	0	10	Yes	0	9	Yes
231	hsa-miR-16	2781.5	2988.5	2612	2961	Yes	2638	2933	Yes	2661	2909	Yes	2688	2881	Yes
232	hsa-miR-16-1*	3	28	0	15	Yes	0	14	Yes	0	12	Yes	1	10	Yes
233	hsa-miR-16-2*	45.5	81	26	74	Yes	29	70	Yes	32	66	Yes	35	62	Yes
234	hsa-miR-17	11603.5	3681.5	1051	1277	Yes	1068	1259	Yes	1083	1243	Yes	1100	1225	Yes
235	hsa-miR-17*	7958.5	1126	7669	8258	Yes	7714	8211	Yes	7753	8170	Yes	7799	8124	Yes
236	hsa-miR-181a	11	4208.5	2	28	Yes	3	25	Yes	5	23	Yes	6	21	Yes
237	hsa-miR-181a-2*	3.5	113.5	0	17	Yes	0	15	Yes	0	13	Yes	1	12	Yes
238	hsa-miR-181a*	0.5	546.5	0	12	Yes	0	10	Yes	0	9	Yes	0	7	Yes
239	hsa-miR-181b	6.5	1720.5	1	22	Yes	1	20	Yes	2	18	Yes	3	16	Yes
240	hsa-miR-181c	0	0	0	10	No	0	8	No	0	7	No	0	6	No
241	hsa-miR-181c*	0	0	0	10	No	0	8	No	0	7	No	0	6	No
242	hsa-miR-181d	11	14	2	28	No	3	25	No	5	23	No	6	21	No
243	hsa-miR-182	2050.5	0	1905	2205	Yes	1928	2181	Yes	1947	2160	Yes	1970	2136	Yes
244	hsa-miR-182*	4.5	0	0	19	No	0	17	No	1	15	No	2	13	Yes
245	hsa-miR-1825	0	0	0	10	No	0	8	No	0	7	No	0	6	No
246	hsa-miR-1826	0	0	0	10	No	0	8	No	0	7	No	0	6	No
247	hsa-miR-1827	0	0	0	10	No	0	8	No	0	7	No	0	6	No
248	hsa-miR-183	513.5	0	442	594	Yes	453	581	Yes	463	571	Yes	474	558	Yes
249	hsa-miR-183*	4.5	0	0	19	No	0	17	No	1	15	No	2	13	Yes
250	hsa-miR-184	0.5	0	0	12	No	0	10	No	0	9	No	0	7	No
251	hsa-miR-185	845234	12945	8153	8760	Yes	8200	8711	Yes	8240	8670	Yes	8287	8622	Yes
252	hsa-miR-185*	0.5	0	0	12	No	0	10	No	0	9	No	0	7	No
253	hsa-miR-186	546.5	586	473	629	No	484	616	No	494	605	No	506	593	No
254	hsa-miR-186*	0.5	3	0	12	No	0	10	No	0	9	No	0	7	No
255	hsa-miR-187	0.5	0	0	12	No	0	10	No	0	9	No	0	7	No
256	hsa-miR-187*	0	0	0	10	No	0	8	No	0	7	No	0	6	No
257	hsa-miR-188-3p	0.5	0	0	12	No	0	10	No	0	9	No	0	7	No
258	hsa-miR-188-5p	4.5	1.5	0	19	No	0	17	No	1	15	No	2	13	No
259	hsa-miR-18a	394.5	102.5	333	466	Yes	342	455	Yes	351	445	Yes	360	434	Yes
260	hsa-miR-18a*	45	34.5	26	73	No	28	68	No	31	65	No	34	61	No
261	hsa-miR-18b	2	0	0	14	No	0	12	No	0	10	No	0	9	No
262	hsa-miR-18b*	0	0	0	10	No	0	8	No	0	7	No	0	6	No
263	hsa-miR-190	0	0	0	10	No	0	8	No	0	7	No	0	6	No
264	hsa-miR-1908	56	0	34	86	Yes	37	81	Yes	40	78	Yes	44	73	Yes
265	hsa-miR-1909	0	0	0	10	No	0	8	No	0	7	No	0	6	No
266	hsa-miR-1909*	0	0	0	10	No	0	8	No	0	7	No	0	6	No
267	hsa-miR-190b	0	0	0	10	No	0	8	No	0	7	No	0	6	No
268	hsa-miR-191	8563	47108	763	958	Yes	777	942	Yes	790	928	Yes	804	912	Yes
269	hsa-miR-191*	3.5	83	0	17	Yes	0	15	Yes	0	13	Yes	1	12	Yes
270	hsa-miR-1910	0	0	0	10	No	0	8	No	0	7	No	0	6	No
271	hsa-miR-1911	0	0	0	10	No	0	8	No	0	7	No	0	6	No
272	hsa-miR-1911*	0	0	0	10	No	0	8	No	0	7	No	0	6	No
273	hsa-miR-1912	0	0	0	10	No	0	8	No	0	7	No	0	6	No
274	hsa-miR-1913	0	0	0	10	No	0	8	No	0	7	No	0	6	No
275	hsa-miR-1914	0	0	0	10	No	0	8	No	0	7	No	0	6	No
276	hsa-miR-1914*	0	0	0	10	No	0	8	No	0	7	No	0	6	No
277	hsa-miR-1915	0	0	0	10	No	0	8	No	0	7	No	0	6	No
278	hsa-miR-1915*	0	0	0	10	No	0	8	No	0	7	No	0	6	No
279	hsa-miR-192	6903.5	478	6634	7183	Yes	6676	7139	Yes	6713	7101	Yes	6755	7058	Yes
280	hsa-miR-192*	0	0	0	10	No	0	8	No	0	7	No	0	6	No
281	hsa-miR-193a-3p	3	28.5	0	15	Yes	0	14	Yes	0	12	Yes	1	10	Yes
282	hsa-miR-193a-5p	13	21.5	4	31	No	5	28	No	6	26	No	7	23	No
283	hsa-miR-193b	90.5	3	63	128	Yes	67	122	Yes	70	117	Yes	75	112	Yes
284	hsa-miR-193b*	206	1.5	162	259	Yes	168	250	Yes	174	243	Yes	181	235	Yes
285	hsa-miR-194	40.5	3	23	68	Yes	25	64	Yes	28	60	Yes	30	56	Yes
286	hsa-miR-194*	0	0	0	10	No	0	8	No	0	7	No	0	6	No
287	hsa-miR-195	2	2	0	14	No	0	12	No	0	10	No	0	9	No
288	hsa-miR-195*	0	0	0	10	No	0	8	No	0	7	No	0	6	No
289	hsa-miR-196a	59.5	2	37	91	Yes	41	86	Yes	44	82	Yes	47	78	Yes
290	hsa-miR-196a*	0	0	0	10	No	0	8	No	0	7	No	0	6	No
291	hsa-miR-196b	0	0	0	10	No	0	8	No	0	7	No	0	6	No
292	hsa-miR-196b*	0	0	0	10	No	0	8	No	0	7	No	0	6	No
293	hsa-miR-197	36	77	19	61	Yes	21	57	Yes	24	54	Yes	26	50	Yes
294	hsa-miR-1972	0	0	0	10	No	0	8	No	0	7	No	0	6	No
295	hsa-miR-1973	0	0	0	10	No	0	8	No	0	7	No	0	6	No
296	hsa-miR-1975	85.5	14.5	58	122	Yes	62	116	Yes	66	112	Yes	70	106	Yes
297	hsa-miR-1976	0	0	0	10	No	0	8	No	0	7	No	0	6	No
298	hsa-miR-1979	203.5	331	160	256	Yes	167	248	Yes	172	241	Yes	179	233	Yes
299	hsa-miR-198	0	2	0	10	No	0	8	No	0	7	No	0	6	No
300	hsa-miR-199a-3p	572.5	8939	497	657	Yes	509	644	Yes	519	633	Yes	531	620	Yes
301	hsa-miR-199a-5p	0	0	0	10	No	0	8	No	0	7	No	0	6	No
302	hsa-miR-199b-3p	576.5	9203.5	501	661	Yes	513	648	Yes	523	637	Yes	535	624	Yes
303	hsa-miR-199b-5p	55	194.5	33	85	Yes	37	80	Yes	39	76	Yes	43	72	Yes
304	hsa-miR-19a	478	51.5	409	555	Yes	420	543	Yes	429	533	Yes	440	521	Yes
305	hsa-miR-19a*	0	0	0	10	No	0	8	No	0	7	No	0	6	No
306	hsa-miR-19b	9203.5	1374	8892	9525	Yes	8940	9474	Yes	8983	9431	Yes	9031	9381	Yes
307	hsa-miR-19b-1*	3	15.5	0	15	Yes	0	14	Yes	0	12	Yes	1	10	Yes
308	hsa-miR-19b-2*	0	0	0	10	No	0	8	No	0	7	No	0	6	No
309	hsa-miR-200a	0	0	0	10	No	0	8	No	0	7	No	0	6	No
310	hsa-miR-200a*	0	0	0	10	No	0	8	No	0	7	No	0	6	No
311	hsa-miR-200b	0	2	0	10	No	0	8	No	0	7	No	0	6	No
312	hsa-miR-200b*	0	0	0	10	No	0	8	No	0	7	No	0	6	No
313	hsa-miR-200c	49	17.5	29	78	Yes	32	73	Yes	34	69	Yes	37	65	Yes
314	hsa-miR-200c*	0.5	0	0	12	No	0	10	No	0	9	No	0	7	No
315	hsa-miR-202	1.5	0	0	14	No	0	12	No	0	10	No	0	9	No
316	hsa-miR-202*	0	0	0	10	No	0	8	No	0	7	No	0	6	No
317	hsa-miR-203	0	0	0	10	No	0	8	No	0	7	No	0	6	No
318	hsa-miR-204	3.5	0	0	17	No	0	15	No	0	13	No	1	12	No
319	hsa-miR-205	0	0	0	10	No	0	8	No	0	7	No	0	6	No
320	hsa-miR-205*	0	0	0	10	No	0	8	No	0	7	No	0	6	No
321	hsa-miR-2052	0	0	0	10	No	0	8	No	0	7	No	0	6	No
322	hsa-miR-2053	0	0	0	10	No	0	8	No	0	7	No	0	6	No
323	hsa-miR-2054	0	0	0	10	No	0	8	No	0	7	No	0	6	No
324	hsa-miR-206	7	4.5	1	22	No	1	20	No	2	18	No	3	16	No
325	hsa-miR-208a	0	0	0	10	No	0	8	No	0	7	No	0	6	No
326	hsa-miR-208b	0	0	0	10	No	0	8	No	0	7	No	0	6	No
327	hsa-miR-20a	3681.5	1400.5	3486	3887	Yes	3516	3855	Yes	3543	3827	Yes	3573	3795	Yes
328	hsa-miR-20a*	1.5	4.5	0	14	No	0	12	No	0	10	No	0	9	No
329	hsa-miR-20b	0	0	0	10	No	0	8	No	0	7	No	0	6	No
330	hsa-miR-20b*	0	0	0	10	No	0	8	No	0	7	No	0	6	No
331	hsa-miR-21	47108	4830	4487	4941	Yes	4522	4905	Yes	4552	4874	Yes	4587	4838	Yes
332	hsa-miR-21*	15	17.5	5	34	No	6	31	No	7	28	No	9	26	No
333	hsa-miR-210	2141.5	7	1993	2300	Yes	2016	2275	Yes	2036	2254	Yes	2059	2229	Yes
334	hsa-miR-211	0	0	0	10	No	0	8	No	0	7	No	0	6	No
335	hsa-miR-2110	8	4.5	1	24	No	2	21	No	3	19	No	4	17	No
336	hsa-miR-2113	0	0	0	10	No	0	8	No	0	7	No	0	6	No
337	hsa-miR-2114	0	0	0	10	No	0	8	No	0	7	No	0	6	No
338	hsa-miR-2114*	0	0	0	10	No	0	8	No	0	7	No	0	6	No
339	hsa-miR-2115	0	0	0	10	No	0	8	No	0	7	No	0	6	No
340	hsa-miR-2115*	0	4.5	0	10	No	0	8	No	0	7	No	0	6	No
341	hsa-miR-2116	0	0	0	10	No	0	8	No	0	7	No	0	6	No
342	hsa-miR-2116*	0	0	0	10	No	0	8	No	0	7	No	0	6	No
343	hsa-miR-2117	0	0	0	10	No	0	8	No	0	7	No	0	6	No
344	hsa-miR-212	0	0	0	10	No	0	8	No	0	7	No	0	6	No
345	hsa-miR-214	0	0	0	10	No	0	8	No	0	7	No	0	6	No
346	hsa-miR-214*	0	0	0	10	No	0	8	No	0	7	No	0	6	No
347	hsa-miR-215	17.5	2	7	38	Yes	8	35	Yes	10	32	Yes	11	29	Yes
348	hsa-miR-216a	0	0	0	10	No	0	8	No	0	7	No	0	6	No
349	hsa-miR-216b	0	0	0	10	No	0	8	No	0	7	No	0	6	No
350	hsa-miR-217	0	0	0	10	No	0	8	No	0	7	No	0	6	No
351	hsa-miR-218	34.5	2	18	60	Yes	21	56	Yes	23	53	Yes	25	49	Yes
352	hsa-miR-218-1*	0	0	0	10	No	0	8	No	0	7	No	0	6	No
353	hsa-miR-218-2*	0	0	0	10	No	0	8	No	0	7	No	0	6	No
354	hsa-miR-219-1-3p	11.5	25	3	29	No	4	27	No	5	24	Yes	7	22	Yes
355	hsa-miR-219-2-3p	28.5	9.5	14	52	Yes	16	49	Yes	18	46	Yes	20	42	Yes
356	hsa-miR-219-5p	0.5	2	0	12	No	0	10	No	0	9	No	0	7	No
357	hsa-miR-22	1374	84.5	1255	1501	Yes	1274	1481	Yes	1290	1464	Yes	1308	1445	Yes
358	hsa-miR-22*	12.5	3	4	31	No	5	28	Yes	6	26	Yes	7	23	Yes
359	hsa-miR-220a	0	0	0	10	No	0	8	No	0	7	No	0	6	No
360	hsa-miR-220b	0	0	0	10	No	0	8	No	0	7	No	0	6	No
361	hsa-miR-220c	0	0	0	10	No	0	8	No	0	7	No	0	6	No
362	hsa-miR-221	417	36678.5	23	68	Yes	25	64	Yes	28	60	Yes	30	56	Yes
363	hsa-miR-221*	9.5	1178.5	2	27	Yes	3	24	Yes	4	22	Yes	5	20	Yes
364	hsa-miR-222	4.5	603.5	0	19	Yes	0	17	Yes	1	15	Yes	2	13	Yes
365	hsa-miR-222*	0	0	0	10	No	0	8	No	0	7	No	0	6	No
366	hsa-miR-223	131.5	2141.5	97	175	Yes	102	168	Yes	107	163	Yes	112	156	Yes
367	hsa-miR-223*	93	133	64	130	Yes	68	124	Yes	72	119	Yes	77	114	Yes
368	hsa-miR-224	485	0	416	563	Yes	426	551	Yes	436	540	Yes	446	528	Yes
369	hsa-miR-224*	0	0	0	10	No	0	8	No	0	7	No	0	6	No
370	hsa-miR-2276	0	0	0	10	No	0	8	No	0	7	No	0	6	No
371	hsa-miR-2277	0	0	0	10	No	0	8	No	0	7	No	0	6	No
372	hsa-miR-2278	0	0	0	10	No	0	8	No	0	7	No	0	6	No
373	hsa-miR-2355	0	4.5	0	10	No	0	8	No	0	7	No	0	6	No
374	hsa-miR-23a	42	847.5	23	69	Yes	26	65	Yes	28	61	Yes	31	57	Yes
375	hsa-miR-23a*	24	144	10	46	Yes	12	42	Yes	14	40	Yes	16	37	Yes
376	hsa-miR-23b	2	14.5	0	14	Yes	0	12	Yes	0	10	Yes	0	9	Yes
377	hsa-miR-23b*	23	23	10	45	No	12	41	No	13	38	No	15	35	No
378	hsa-miR-24	1013	1881.5	911	1123	Yes	927	1106	Yes	941	1091	Yes	957	1074	Yes
379	hsa-miR-24-1*	0	0	0	10	No	0	8	No	0	7	No	0	6	No
380	hsa-miR-24-2*	0	0	0	10	No	0	8	No	0	7	No	0	6	No
381	hsa-miR-25	24376	29738.5	2278	2605	Yes	2303	2578	Yes	2324	2556	Yes	2349	2530	Yes
382	hsa-miR-25*	1094	1660.5	988	1208	Yes	1005	1190	Yes	1019	1175	Yes	1035	1157	Yes
383	hsa-miR-26a	4732	2316	4509	4964	Yes	4544	4927	Yes	4574	4896	Yes	4609	4860	Yes
384	hsa-miR-26a-1*	0	0	0	10	No	0	8	No	0	7	No	0	6	No
385	hsa-miR-26a-2*	0	7	0	10	No	0	8	No	0	7	Yes	0	6	Yes
386	hsa-miR-26b	215.5	394.5	171	270	Yes	178	261	Yes	184	254	Yes	191	246	Yes
387	hsa-miR-26b*	0	3	0	10	No	0	8	No	0	7	No	0	6	No
388	hsa-miR-27a	184.5	320	143	235	Yes	150	227	Yes	155	221	Yes	162	213	Yes
389	hsa-miR-27a*	47.5	131.5	28	76	Yes	31	72	Yes	33	68	Yes	37	64	Yes
390	hsa-miR-27b	625.5	200	547	714	Yes	559	700	Yes	570	688	Yes	582	675	Yes
391	hsa-miR-27b*	3.5	14.5	0	17	No	0	15	Yes	0	13	Yes	1	12	Yes
392	hsa-miR-28-3p	0.5	184.5	0	12	Yes	0	10	Yes	0	9	Yes	0	7	Yes
393	hsa-miR-28-5p	0	96.5	0	10	Yes	0	8	Yes	0	7	Yes	0	6	Yes
394	hsa-miR-2861	0	0	0	10	No	0	8	No	0	7	No	0	6	No
395	hsa-miR-2909	0	0	0	10	No	0	8	No	0	7	No	0	6	No
396	hsa-miR-296-3p	0	0	0	10	No	0	8	No	0	7	No	0	6	No
397	hsa-miR-296-5p	0	0	0	10	No	0	8	No	0	7	No	0	6	No
398	hsa-miR-297	0	0	0	10	No	0	8	No	0	7	No	0	6	No
399	hsa-miR-298	0	0	0	10	No	0	8	No	0	7	No	0	6	No
400	hsa-miR-299-3p	0	0	0	10	No	0	8	No	0	7	No	0	6	No
401	hsa-miR-299-5p	0	0	0	10	No	0	8	No	0	7	No	0	6	No
402	hsa-miR-29a	6342.5	7185.5	6084	6610	Yes	6125	6568	Yes	6160	6532	Yes	6200	6491	Yes
403	hsa-miR-29a*	0	3	0	10	No	0	8	No	0	7	No	0	6	No
404	hsa-miR-29b	113.5	432	82	155	Yes	87	148	Yes	91	143	Yes	96	137	Yes
405	hsa-miR-29b-1*	0.5	5.5	0	12	No	0	10	No	0	9	No	0	7	No
406	hsa-miR-29b-2*	0	5.5	0	10	No	0	8	No	0	7	No	0	6	Yes
407	hsa-miR-29c	331	1433	274	396	Yes	283	386	Yes	290	377	Yes	299	367	Yes
408	hsa-miR-29c*	0	3	0	10	No	0	8	No	0	7	No	0	6	No
409	hsa-miR-300	0	0	0	10	No	0	8	No	0	7	No	0	6	No
410	hsa-miR-301a	0	14.5	0	10	Yes	0	8	Yes	0	7	Yes	0	6	Yes
411	hsa-miR-301b	0	7.5	0	10	No	0	8	Yes	0	7	Yes	0	6	Yes
412	hsa-miR-302a	0	0	0	10	No	0	8	No	0	7	No	0	6	No
413	hsa-miR-302a*	0	0	0	10	No	0	8	No	0	7	No	0	6	No
414	hsa-miR-302b	0	0	0	10	No	0	8	No	0	7	No	0	6	No
415	hsa-miR-302b*	0	0	0	10	No	0	8	No	0	7	No	0	6	No
416	hsa-miR-302c	0	0	0	10	No	0	8	No	0	7	No	0	6	No
417	hsa-miR-302c*	0	0	0	10	No	0	8	No	0	7	No	0	6	No
418	hsa-miR-302d	0	0	0	10	No	0	8	No	0	7	No	0	6	No
419	hsa-miR-302d*	0	0	0	10	No	0	8	No	0	7	No	0	6	No
420	hsa-miR-302e	0	0	0	10	No	0	8	No	0	7	No	0	6	No
421	hsa-miR-302f	0	0	0	10	No	0	8	No	0	7	No	0	6	No
422	hsa-miR-3065-3p	0	0	0	10	No	0	8	No	0	7	No	0	6	No
423	hsa-miR-3065-5p	1.5	11	0	14	No	0	12	No	0	10	Yes	0	9	Yes
424	hsa-miR-3074	0	0	0	10	No	0	8	No	0	7	No	0	6	No
425	hsa-miR-30a	8	3	1	24	No	2	21	No	3	19	No	4	17	No
426	hsa-miR-30a*	0.5	0	0	12	No	0	10	No	0	9	No	0	7	No
427	hsa-miR-30b	133	90.5	98	176	Yes	103	170	Yes	108	164	Yes	113	157	Yes
428	hsa-miR-30b*	15.5	30	5	35	No	7	32	No	8	30	Yes	10	27	Yes
429	hsa-miR-30c	36	92	19	61	Yes	21	57	Yes	24	54	Yes	26	50	Yes
430	hsa-miR-30c-1*	22	52	9	43	Yes	11	40	Yes	13	37	Yes	14	34	Yes
431	hsa-miR-30c-2*	0	0	0	10	No	0	8	No	0	7	No	0	6	No
432	hsa-miR-30d	916	250	820	1021	Yes	834	1004	Yes	847	990	Yes	862	974	Yes
433	hsa-miR-30d*	2	6	0	14	No	0	12	No	0	10	No	0	9	No
434	hsa-miR-30e	68.5	35.5	45	102	Yes	48	97	Yes	51	92	Yes	55	88	Yes
435	hsa-miR-30e*	92	452	63	129	Yes	68	123	Yes	71	118	Yes	76	113	Yes
436	hsa-miR-31	0.5	0	0	12	No	0	10	No	0	9	No	0	7	No
437	hsa-miR-31*	0	0	0	10	No	0	8	No	0	7	No	0	6	No
438	hsa-miR-3115	0	0	0	10	No	0	8	No	0	7	No	0	6	No
439	hsa-miR-3116	0	0	0	10	No	0	8	No	0	7	No	0	6	No
440	hsa-miR-3117	0	0	0	10	No	0	8	No	0	7	No	0	6	No
441	hsa-miR-3118	0	0	0	10	No	0	8	No	0	7	No	0	6	No
442	hsa-miR-3119	0	0	0	10	No	0	8	No	0	7	No	0	6	No
443	hsa-miR-3120	0.5	0	0	12	No	0	10	No	0	9	No	0	7	No
444	hsa-miR-3121	26	8	12	49	Yes	14	45	Yes	16	42	Yes	18	39	Yes
445	hsa-miR-3122	0	0	0	10	No	0	8	No	0	7	No	0	6	No
446	hsa-miR-3123	0	0	0	10	No	0	8	No	0	7	No	0	6	No
447	hsa-miR-3124	11	0	2	28	Yes	3	25	Yes	5	23	Yes	6	21	Yes
448	hsa-miR-3125	0	0	0	10	No	0	8	No	0	7	No	0	6	No
449	hsa-miR-3126-3p	0	0	0	10	No	0	8	No	0	7	No	0	6	No
450	hsa-miR-3126-5p	0	0	0	10	No	0	8	No	0	7	No	0	6	No
451	hsa-miR-3127	76	2	50	110	Yes	54	105	Yes	57	100	Yes	61	95	Yes
452	hsa-miR-3128	0.5	0	0	12	No	0	10	No	0	9	No	0	7	No
453	hsa-miR-3129	0	0	0	10	No	0	8	No	0	7	No	0	6	No
454	hsa-miR-3130-3p	2	30	0	14	Yes	0	12	Yes	0	10	Yes	0	9	Yes
455	hsa-miR-3130-5p	0	2	0	10	No	0	8	No	0	7	No	0	6	No
456	hsa-miR-3131	2	2	0	14	No	0	12	No	0	10	No	0	9	No
457	hsa-miR-3132	0	0	0	10	No	0	8	No	0	7	No	0	6	No
458	hsa-miR-3133	0	0	0	10	No	0	8	No	0	7	No	0	6	No
459	hsa-miR-3134	3	2	0	15	No	0	14	No	0	12	No	1	10	No
460	hsa-miR-3135	3	0	0	15	No	0	14	No	0	12	No	1	10	No
461	hsa-miR-3136	0.5	9.5	0	12	No	0	10	Yes	0	9	Yes	0	7	Yes
462	hsa-miR-3137	0	0	0	10	No	0	8	No	0	7	No	0	6	No
463	hsa-miR-3138	0	2	0	10	No	0	8	No	0	7	No	0	6	No
464	hsa-miR-3139	0.5	0	0	12	No	0	10	No	0	9	No	0	7	No
465	hsa-miR-3140	4.5	11	0	19	No	0	17	No	1	15	No	2	13	No
466	hsa-miR-3141	0.5	2	0	12	No	0	10	No	0	9	No	0	7	No
467	hsa-miR-3142	0	0	0	10	No	0	8	No	0	7	No	0	6	No
468	hsa-miR-3143	0	0	0	10	No	0	8	No	0	7	No	0	6	No
469	hsa-miR-3144-3p	0	0	0	10	No	0	8	No	0	7	No	0	6	No
470	hsa-miR-3144-5p	4.5	0	0	19	No	0	17	No	1	15	No	2	13	Yes
471	hsa-miR-3145	0	0	0	10	No	0	8	No	0	7	No	0	6	No
472	hsa-miR-3146	2	3	0	14	No	0	12	No	0	10	No	0	9	No
473	hsa-miR-3147	0	0	0	10	No	0	8	No	0	7	No	0	6	No
474	hsa-miR-3148	0	2	0	10	No	0	8	No	0	7	No	0	6	No
475	hsa-miR-3149	0	2	0	10	No	0	8	No	0	7	No	0	6	No
476	hsa-miR-3150	0	0	0	10	No	0	8	No	0	7	No	0	6	No
477	hsa-miR-3151	0	0	0	10	No	0	8	No	0	7	No	0	6	No
478	hsa-miR-3152	0	0	0	10	No	0	8	No	0	7	No	0	6	No
479	hsa-miR-3153	0	0	0	10	No	0	8	No	0	7	No	0	6	No
480	hsa-miR-3154	1.5	26	0	14	Yes	0	12	Yes	0	10	Yes	0	9	Yes
481	hsa-miR-3155	5.5	0	0	20	No	1	18	No	1	16	No	2	14	Yes
482	hsa-miR-3156	0	0	0	10	No	0	8	No	0	7	No	0	6	No
483	hsa-miR-3157	1.5	0	0	14	No	0	12	No	0	10	No	0	9	No
484	hsa-miR-3158	35.5	11	19	61	Yes	21	57	Yes	24	54	Yes	26	50	Yes
485	hsa-miR-3159	0	0	0	10	No	0	8	No	0	7	No	0	6	No
486	hsa-miR-3160	3.5	2	0	17	No	0	15	No	0	13	No	1	12	No
487	hsa-miR-3161	0	0	0	10	No	0	8	No	0	7	No	0	6	No
488	hsa-miR-3162	0.5	0	0	12	No	0	10	No	0	9	No	0	7	No
489	hsa-miR-3163	10	0	2	27	Yes	3	24	Yes	4	22	Yes	5	20	Yes
490	hsa-miR-3164	11	6	2	28	No	3	25	No	5	23	No	6	21	No
491	hsa-miR-3165	14.5	16.5	5	34	No	6	31	No	7	28	No	9	26	No
492	hsa-miR-3166	0	0	0	10	No	0	8	No	0	7	No	0	6	No
493	hsa-miR-3167	0	0	0	10	No	0	8	No	0	7	No	0	6	No
494	hsa-miR-3168	0	0	0	10	No	0	8	No	0	7	No	0	6	No
495	hsa-miR-3169	0	0	0	10	No	0	8	No	0	7	No	0	6	No
496	hsa-miR-3170	0	0	0	10	No	0	8	No	0	7	No	0	6	No
497	hsa-miR-3171	0	0	0	10	No	0	8	No	0	7	No	0	6	No
498	hsa-miR-3172	3.5	0	0	17	No	0	15	No	0	13	No	1	12	No
499	hsa-miR-3173	2	0	0	14	No	0	12	No	0	10	No	0	9	No
500	hsa-miR-3174	1.5	2	0	14	No	0	12	No	0	10	No	0	9	No
501	hsa-miR-3175	3.5	0	0	17	No	0	15	No	0	13	No	1	12	No
502	hsa-miR-3176	2	0	0	14	No	0	12	No	0	10	No	0	9	No
503	hsa-miR-3177	7	0	1	22	No	1	20	No	2	18	Yes	3	16	Yes
504	hsa-miR-3178	0	0	0	10	No	0	8	No	0	7	No	0	6	No
505	hsa-miR-3179	19.5	36	8	41	No	9	37	No	11	35	Yes	13	32	Yes
506	hsa-miR-3180-3p	221.5	0	176	276	Yes	183	268	Yes	189	261	Yes	196	252	Yes
507	hsa-miR-3180-5p	0	0	0	10	No	0	8	No	0	7	No	0	6	No
508	hsa-miR-3181	0	0	0	10	No	0	8	No	0	7	No	0	6	No
509	hsa-miR-3182	0	0	0	10	No	0	8	No	0	7	No	0	6	No
510	hsa-miR-3183	0	0	0	10	No	0	8	No	0	7	No	0	6	No
511	hsa-miR-3184	0	0	0	10	No	0	8	No	0	7	No	0	6	No
512	hsa-miR-3185	0	0	0	10	No	0	8	No	0	7	No	0	6	No
513	hsa-miR-3186-3p	0	0	0	10	No	0	8	No	0	7	No	0	6	No
514	hsa-miR-3186-5p	0	2	0	10	No	0	8	No	0	7	No	0	6	No
515	hsa-miR-3187	0	0	0	10	No	0	8	No	0	7	No	0	6	No
516	hsa-miR-3188	0	0	0	10	No	0	8	No	0	7	No	0	6	No
517	hsa-miR-3189	3	0	0	15	No	0	14	No	0	12	No	1	10	No
518	hsa-miR-3190-3p	3	0	0	15	No	0	14	No	0	12	No	1	10	No
519	hsa-miR-3190-5p	0	0	0	10	No	0	8	No	0	7	No	0	6	No
520	hsa-miR-3191	2	0	0	14	No	0	12	No	0	10	No	0	9	No
521	hsa-miR-3192	4.5	3.5	0	19	No	0	17	No	1	15	No	2	13	No
522	hsa-miR-3193	0.5	0	0	12	No	0	10	No	0	9	No	0	7	No
523	hsa-miR-3194	0	2	0	10	No	0	8	No	0	7	No	0	6	No
524	hsa-miR-3195	0	0	0	10	No	0	8	No	0	7	No	0	6	No
525	hsa-miR-3196	0	0	0	10	No	0	8	No	0	7	No	0	6	No
526	hsa-miR-3197	0	0	0	10	No	0	8	No	0	7	No	0	6	No
527	hsa-miR-3198	3	6	0	15	No	0	14	No	0	12	No	1	10	No
528	hsa-miR-3199	0	0	0	10	No	0	8	No	0	7	No	0	6	No
529	hsa-miR-32	2	15.5	0	14	Yes	0	12	Yes	0	10	Yes	0	9	Yes
530	hsa-miR-32*	0	0	0	10	No	0	8	No	0	7	No	0	6	No
531	hsa-miR-3200	0	0	0	10	No	0	8	No	0	7	No	0	6	No
532	hsa-miR-3201	0	0	0	10	No	0	8	No	0	7	No	0	6	No
533	hsa-miR-3202	4.5	4.5	0	19	No	0	17	No	1	15	No	2	13	No
534	hsa-miR-320a	375379	24376	3555	3960	Yes	3586	3927	Yes	3612	3899	Yes	3643	3867	Yes
535	hsa-miR-320b	536.5	276	464	619	Yes	475	606	Yes	485	595	Yes	496	582	Yes
536	hsa-miR-320c	16.5	9.5	6	36	No	7	33	No	9	31	No	10	28	No
537	hsa-miR-320d	10	0	2	27	Yes	3	24	Yes	4	22	Yes	5	20	Yes
538	hsa-miR-320e	0	0	0	10	No	0	8	No	0	7	No	0	6	No
539	hsa-miR-323-3p	2	0	0	14	No	0	12	No	0	10	No	0	9	No
540	hsa-miR-323-5p	0	0	0	10	No	0	8	No	0	7	No	0	6	No
541	hsa-miR-323b-3p	0	0	0	10	No	0	8	No	0	7	No	0	6	No
542	hsa-miR-323b-5p	0	0	0	10	No	0	8	No	0	7	No	0	6	No
543	hsa-miR-324-3p	0	2	0	10	No	0	8	No	0	7	No	0	6	No
544	hsa-miR-324-5p	64	105.5	41	96	Yes	44	91	Yes	47	87	Yes	51	82	Yes
545	hsa-miR-325	0	0	0	10	No	0	8	No	0	7	No	0	6	No
546	hsa-miR-326	0	0	0	10	No	0	8	No	0	7	No	0	6	No
547	hsa-miR-328	4.5	14.5	0	19	No	0	17	No	1	15	Yes	2	13	Yes
548	hsa-miR-329	0.5	0	0	12	No	0	10	No	0	9	No	0	7	No
549	hsa-miR-330-3p	847.5	1094	755	949	Yes	770	933	Yes	782	920	Yes	796	904	Yes
550	hsa-miR-330-5p	0.5	2	0	12	No	0	10	No	0	9	No	0	7	No
551	hsa-miR-331-3p	15.5	304	5	35	Yes	7	32	Yes	8	30	Yes	10	27	Yes
552	hsa-miR-331-5p	1.5	9.5	0	14	No	0	12	No	0	10	Yes	0	9	Yes
553	hsa-miR-335	2	68.5	0	14	Yes	0	12	Yes	0	10	Yes	0	9	Yes
554	hsa-miR-335*	0	10	0	10	Yes	0	8	Yes	0	7	Yes	0	6	Yes
555	hsa-miR-337-3p	0	0	0	10	No	0	8	No	0	7	No	0	6	No
556	hsa-miR-337-5p	0	0	0	10	No	0	8	No	0	7	No	0	6	No
557	hsa-miR-338-3p	0	0	0	10	No	0	8	No	0	7	No	0	6	No
558	hsa-miR-338-5p	0	2	0	10	No	0	8	No	0	7	No	0	6	No
559	hsa-miR-339-3p	63	62	40	95	No	43	90	No	46	86	No	50	81	No
560	hsa-miR-339-5p	36.5	29	20	63	No	22	59	No	24	55	No	27	52	No
561	hsa-miR-33a	551.5	1788	478	635	Yes	489	622	Yes	499	611	Yes	511	598	Yes
562	hsa-miR-33a*	0	0	0	10	No	0	8	No	0	7	No	0	6	No
563	hsa-miR-33b	0	2	0	10	No	0	8	No	0	7	No	0	6	No
564	hsa-miR-33b*	0.5	0	0	12	No	0	10	No	0	9	No	0	7	No
565	hsa-miR-340	2988.5	4732	2812	3174	Yes	2840	3145	Yes	2864	3120	Yes	2891	3091	Yes
566	hsa-miR-340*	0	3.5	0	10	No	0	8	No	0	7	No	0	6	No
567	hsa-miR-342-3p	111	513.5	79	151	Yes	84	145	Yes	88	140	Yes	93	134	Yes
568	hsa-miR-342-5p	1.5	11	0	14	No	0	12	No	0	10	Yes	0	9	Yes
569	hsa-miR-345	8.5	72.5	1	25	Yes	2	23	Yes	3	20	Yes	4	18	Yes
570	hsa-miR-346	0	0	0	10	No	0	8	No	0	7	No	0	6	No
571	hsa-miR-34a	0	0	0	10	No	0	8	No	0	7	No	0	6	No
572	hsa-miR-34a*	0	0	0	10	No	0	8	No	0	7	No	0	6	No
573	hsa-miR-34b	0	0	0	10	No	0	8	No	0	7	No	0	6	No
574	hsa-miR-34b*	0	0	0	10	No	0	8	No	0	7	No	0	6	No
575	hsa-miR-34c-3p	0	0	0	10	No	0	8	No	0	7	No	0	6	No
576	hsa-miR-34c-5p	96.5	2	67	135	Yes	72	129	Yes	76	124	Yes	80	118	Yes
577	hsa-miR-361-3p	52	18	31	81	Yes	34	77	Yes	37	73	Yes	40	69	Yes
578	hsa-miR-361-5p	58	417	36	89	Yes	39	84	Yes	42	80	Yes	45	75	Yes
579	hsa-miR-362-3p	0	27.5	0	10	Yes	0	8	Yes	0	7	Yes	0	6	Yes
580	hsa-miR-362-5p	18.5	75	7	39	Yes	9	36	Yes	10	33	Yes	12	31	Yes
581	hsa-miR-363	0	2	0	10	No	0	8	No	0	7	No	0	6	No
582	hsa-miR-363*	0	0	0	10	No	0	8	No	0	7	No	0	6	No
583	hsa-miR-365	51.5	8	31	81	Yes	34	77	Yes	37	73	Yes	40	69	Yes
584	hsa-miR-365*	0	14.5	0	10	Yes	0	8	Yes	0	7	Yes	0	6	Yes
585	hsa-miR-367	0	0	0	10	No	0	8	No	0	7	No	0	6	No
586	hsa-miR-367*	0	0	0	10	No	0	8	No	0	7	No	0	6	No
587	hsa-miR-369-3p	3	0	0	15	No	0	14	No	0	12	No	1	10	No
588	hsa-miR-369-5p	0.5	0	0	12	No	0	10	No	0	9	No	0	7	No
589	hsa-miR-370	0	0	0	10	No	0	8	No	0	7	No	0	6	No
590	hsa-miR-371-3p	0	0	0	10	No	0	8	No	0	7	No	0	6	No
591	hsa-miR-371-5p	0	0	0	10	No	0	8	No	0	7	No	0	6	No
592	hsa-miR-372	0	2	0	10	No	0	8	No	0	7	No	0	6	No
593	hsa-miR-373	0	0	0	10	No	0	8	No	0	7	No	0	6	No
594	hsa-miR-373*	0	0	0	10	No	0	8	No	0	7	No	0	6	No
595	hsa-miR-374a	127	298	93	170	Yes	98	163	Yes	102	157	Yes	108	151	Yes
596	hsa-miR-374a*	886	916	791	989	No	806	973	No	819	959	No	833	943	No
597	hsa-miR-374b	62	819.5	39	93	Yes	42	89	Yes	45	84	Yes	49	80	Yes
598	hsa-miR-374b*	22	93	9	43	Yes	11	40	Yes	13	37	Yes	14	34	Yes
599	hsa-miR-375	18	0	7	38	Yes	8	35	Yes	10	32	Yes	11	29	Yes
600	hsa-miR-376a	3	0	0	15	No	0	14	No	0	12	No	1	10	No
601	hsa-miR-376a*	0	0	0	10	No	0	8	No	0	7	No	0	6	No
602	hsa-miR-376b	0	0	0	10	No	0	8	No	0	7	No	0	6	No
603	hsa-miR-376c	1.5	0	0	14	No	0	12	No	0	10	No	0	9	No
604	hsa-miR-377	0.5	0	0	12	No	0	10	No	0	9	No	0	7	No
605	hsa-miR-377*	0	0	0	10	No	0	8	No	0	7	No	0	6	No
606	hsa-miR-378	19468	7958.5	1804	2096	Yes	1826	2073	Yes	1845	2053	Yes	1867	2029	Yes
607	hsa-miR-378*	26	63	12	49	Yes	14	45	Yes	16	42	Yes	18	39	Yes
608	hsa-miR-378b	0	0	0	10	No	0	8	No	0	7	No	0	6	No
609	hsa-miR-378c	0	0	0	10	No	0	8	No	0	7	No	0	6	No
610	hsa-miR-379	8.5	0	1	25	No	2	23	Yes	3	20	Yes	4	18	Yes
611	hsa-miR-379*	0	0	0	10	No	0	8	No	0	7	No	0	6	No
612	hsa-miR-380	0	0	0	10	No	0	8	No	0	7	No	0	6	No
613	hsa-miR-380*	0	0	0	10	No	0	8	No	0	7	No	0	6	No
614	hsa-miR-381	0	0	0	10	No	0	8	No	0	7	No	0	6	No
615	hsa-miR-382	17.5	8	7	38	No	8	35	No	10	32	Yes	11	29	Yes
616	hsa-miR-383	121.5	0	89	164	Yes	94	157	Yes	98	152	Yes	103	145	Yes
617	hsa-miR-384	0	0	0	10	No	0	8	No	0	7	No	0	6	No
618	hsa-miR-409-3p	2	0	0	14	No	0	12	No	0	10	No	0	9	No
619	hsa-miR-409-5p	0	0	0	10	No	0	8	No	0	7	No	0	6	No
620	hsa-miR-410	0.5	0	0	12	No	0	10	No	0	9	No	0	7	No
621	hsa-miR-411	3	0	0	15	No	0	14	No	0	12	No	1	10	No
622	hsa-miR-411*	0	0	0	10	No	0	8	No	0	7	No	0	6	No
623	hsa-miR-412	0	0	0	10	No	0	8	No	0	7	No	0	6	No
624	hsa-miR-421	19.5	121.5	8	41	Yes	9	37	Yes	11	35	Yes	13	32	Yes
625	hsa-miR-422a	0	0	0	10	No	0	8	No	0	7	No	0	6	No
626	hsa-miR-423-3p	2857.5	2050.5	2685	3039	Yes	2712	3011	Yes	2735	2986	Yes	2762	2958	Yes
627	hsa-miR-423-5p	33456	19468	3158	3541	Yes	3187	3510	Yes	3212	3483	Yes	3241	3453	Yes
628	hsa-miR-424	1.5	127	0	14	Yes	0	12	Yes	0	10	Yes	0	9	Yes
629	hsa-miR-424*	47.5	215.5	28	76	Yes	31	72	Yes	33	68	Yes	37	64	Yes
630	hsa-miR-425	134	1520.5	99	178	Yes	104	171	Yes	109	165	Yes	114	158	Yes
631	hsa-miR-425*	7	164	1	22	Yes	1	20	Yes	2	18	Yes	3	16	Yes
632	hsa-miR-4251	0	0	0	10	No	0	8	No	0	7	No	0	6	No
633	hsa-miR-4252	0	0	0	10	No	0	8	No	0	7	No	0	6	No
634	hsa-miR-4253	0	0	0	10	No	0	8	No	0	7	No	0	6	No
635	hsa-miR-4254	0	0	0	10	No	0	8	No	0	7	No	0	6	No
636	hsa-miR-4255	0	0	0	10	No	0	8	No	0	7	No	0	6	No
637	hsa-miR-4256	0	0	0	10	No	0	8	No	0	7	No	0	6	No
638	hsa-miR-4257	0	0	0	10	No	0	8	No	0	7	No	0	6	No
639	hsa-miR-4258	0	0	0	10	No	0	8	No	0	7	No	0	6	No
640	hsa-miR-4259	0	0	0	10	No	0	8	No	0	7	No	0	6	No
641	hsa-miR-4260	0	0	0	10	No	0	8	No	0	7	No	0	6	No
642	hsa-miR-4261	0	0	0	10	No	0	8	No	0	7	No	0	6	No
643	hsa-miR-4262	0	0	0	10	No	0	8	No	0	7	No	0	6	No
644	hsa-miR-4263	0	0	0	10	No	0	8	No	0	7	No	0	6	No
645	hsa-miR-4264	0	0	0	10	No	0	8	No	0	7	No	0	6	No
646	hsa-miR-4265	0	0	0	10	No	0	8	No	0	7	No	0	6	No
647	hsa-miR-4266	0	0	0	10	No	0	8	No	0	7	No	0	6	No
648	hsa-miR-4267	0	0	0	10	No	0	8	No	0	7	No	0	6	No
649	hsa-miR-4268	0	0	0	10	No	0	8	No	0	7	No	0	6	No
650	hsa-miR-4269	0	0	0	10	No	0	8	No	0	7	No	0	6	No
651	hsa-miR-4270	0	0	0	10	No	0	8	No	0	7	No	0	6	No
652	hsa-miR-4271	0	0	0	10	No	0	8	No	0	7	No	0	6	No
653	hsa-miR-4272	0	0	0	10	No	0	8	No	0	7	No	0	6	No
654	hsa-miR-4273	0	0	0	10	No	0	8	No	0	7	No	0	6	No
655	hsa-miR-4274	0	0	0	10	No	0	8	No	0	7	No	0	6	No
656	hsa-miR-4275	0	0	0	10	No	0	8	No	0	7	No	0	6	No
657	hsa-miR-4276	0	0	0	10	No	0	8	No	0	7	No	0	6	No
658	hsa-miR-4277	0	0	0	10	No	0	8	No	0	7	No	0	6	No
659	hsa-miR-4278	0	0	0	10	No	0	8	No	0	7	No	0	6	No
660	hsa-miR-4279	0	0	0	10	No	0	8	No	0	7	No	0	6	No
661	hsa-miR-4280	0	0	0	10	No	0	8	No	0	7	No	0	6	No
662	hsa-miR-4281	0	0	0	10	No	0	8	No	0	7	No	0	6	No
663	hsa-miR-4282	0	0	0	10	No	0	8	No	0	7	No	0	6	No
664	hsa-miR-4283	0	0	0	10	No	0	8	No	0	7	No	0	6	No
665	hsa-miR-4284	0	0	0	10	No	0	8	No	0	7	No	0	6	No
666	hsa-miR-4285	0	0	0	10	No	0	8	No	0	7	No	0	6	No
667	hsa-miR-4286	0	0	0	10	No	0	8	No	0	7	No	0	6	No
668	hsa-miR-4287	0	0	0	10	No	0	8	No	0	7	No	0	6	No
669	hsa-miR-4288	0	0	0	10	No	0	8	No	0	7	No	0	6	No
670	hsa-miR-4289	0	0	0	10	No	0	8	No	0	7	No	0	6	No
671	hsa-miR-429	0	0	0	10	No	0	8	No	0	7	No	0	6	No
672	hsa-miR-4290	0	0	0	10	No	0	8	No	0	7	No	0	6	No
673	hsa-miR-4291	0	0	0	10	No	0	8	No	0	7	No	0	6	No
674	hsa-miR-4292	0	0	0	10	No	0	8	No	0	7	No	0	6	No
675	hsa-miR-4293	0	0	0	10	No	0	8	No	0	7	No	0	6	No
676	hsa-miR-4294	0	0	0	10	No	0	8	No	0	7	No	0	6	No
677	hsa-miR-4295	0	0	0	10	No	0	8	No	0	7	No	0	6	No
678	hsa-miR-4296	0	0	0	10	No	0	8	No	0	7	No	0	6	No
679	hsa-miR-4297	0	0	0	10	No	0	8	No	0	7	No	0	6	No
680	hsa-miR-4298	0	0	0	10	No	0	8	No	0	7	No	0	6	No
681	hsa-miR-4299	0	0	0	10	No	0	8	No	0	7	No	0	6	No
682	hsa-miR-4300	0	0	0	10	No	0	8	No	0	7	No	0	6	No
683	hsa-miR-4301	0	0	0	10	No	0	8	No	0	7	No	0	6	No
684	hsa-miR-4302	0	0	0	10	No	0	8	No	0	7	No	0	6	No
685	hsa-miR-4303	0	0	0	10	No	0	8	No	0	7	No	0	6	No
686	hsa-miR-4304	0	0	0	10	No	0	8	No	0	7	No	0	6	No
687	hsa-miR-4305	0	0	0	10	No	0	8	No	0	7	No	0	6	No
688	hsa-miR-4306	0	0	0	10	No	0	8	No	0	7	No	0	6	No
689	hsa-miR-4307	0	0	0	10	No	0	8	No	0	7	No	0	6	No
690	hsa-miR-4308	0	0	0	10	No	0	8	No	0	7	No	0	6	No
691	hsa-miR-4309	0	0	0	10	No	0	8	No	0	7	No	0	6	No
692	hsa-miR-431	0	0	0	10	No	0	8	No	0	7	No	0	6	No
693	hsa-miR-431*	0	0	0	10	No	0	8	No	0	7	No	0	6	No
694	hsa-miR-4310	0	0	0	10	No	0	8	No	0	7	No	0	6	No
695	hsa-miR-4311	0	0	0	10	No	0	8	No	0	7	No	0	6	No
696	hsa-miR-4312	0	0	0	10	No	0	8	No	0	7	No	0	6	No
697	hsa-miR-4313	0	0	0	10	No	0	8	No	0	7	No	0	6	No
698	hsa-miR-4314	0	0	0	10	No	0	8	No	0	7	No	0	6	No
699	hsa-miR-4315	0	0	0	10	No	0	8	No	0	7	No	0	6	No
700	hsa-miR-4316	0	0	0	10	No	0	8	No	0	7	No	0	6	No
701	hsa-miR-4317	0	0	0	10	No	0	8	No	0	7	No	0	6	No
702	hsa-miR-4318	0	0	0	10	No	0	8	No	0	7	No	0	6	No
703	hsa-miR-4319	0	0	0	10	No	0	8	No	0	7	No	0	6	No
704	hsa-miR-432	0	0	0	10	No	0	8	No	0	7	No	0	6	No
705	hsa-miR-432*	0	0	0	10	No	0	8	No	0	7	No	0	6	No
706	hsa-miR-4320	0	0	0	10	No	0	8	No	0	7	No	0	6	No
707	hsa-miR-4321	0	0	0	10	No	0	8	No	0	7	No	0	6	No
708	hsa-miR-4322	0	0	0	10	No	0	8	No	0	7	No	0	6	No
709	hsa-miR-4323	0	0	0	10	No	0	8	No	0	7	No	0	6	No
710	hsa-miR-4324	0	0	0	10	No	0	8	No	0	7	No	0	6	No
711	hsa-miR-4325	0	0	0	10	No	0	8	No	0	7	No	0	6	No
712	hsa-miR-4326	0	0	0	10	No	0	8	No	0	7	No	0	6	No
713	hsa-miR-4327	0	0	0	10	No	0	8	No	0	7	No	0	6	No
714	hsa-miR-4328	0	0	0	10	No	0	8	No	0	7	No	0	6	No
715	hsa-miR-4329	0	0	0	10	No	0	8	No	0	7	No	0	6	No
716	hsa-miR-433	25	11	11	47	No	13	44	Yes	15	41	Yes	17	38	Yes
717	hsa-miR-4330	0	0	0	10	No	0	8	No	0	7	No	0	6	No
718	hsa-miR-448	0.5	0	0	12	No	0	10	No	0	9	No	0	7	No
719	hsa-miR-449a	2	0	0	14	No	0	12	No	0	10	No	0	9	No
720	hsa-miR-449b	0	0	0	10	No	0	8	No	0	7	No	0	6	No
721	hsa-miR-449b*	0	0	0	10	No	0	8	No	0	7	No	0	6	No
722	hsa-miR-449c	0	0	0	10	No	0	8	No	0	7	No	0	6	No
723	hsa-miR-449c*	0	0	0	10	No	0	8	No	0	7	No	0	6	No
724	hsa-miR-450a	3	36	0	15	Yes	0	14	Yes	0	12	Yes	1	10	Yes
725	hsa-miR-450b-3p	0	0	0	10	No	0	8	No	0	7	No	0	6	No
726	hsa-miR-450b-5p	0	10	0	10	Yes	0	8	Yes	0	7	Yes	0	6	Yes
727	hsa-miR-451	77	0	51	111	Yes	55	106	Yes	58	101	Yes	62	96	Yes
728	hsa-miR-452	1520.5	0	1396	1655	Yes	1415	1634	Yes	1432	1616	Yes	1452	1595	Yes
729	hsa-miR-452*	0	0	0	10	No	0	8	No	0	7	No	0	6	No
730	hsa-miR-454	13	23	4	31	No	5	28	No	6	26	No	7	23	Yes
731	hsa-miR-454*	0.5	8	0	12	No	0	10	No	0	9	No	0	7	Yes
732	hsa-miR-455-3p	0	11.5	0	10	Yes	0	8	Yes	0	7	Yes	0	6	Yes
733	hsa-miR-455-5p	0	3.5	0	10	No	0	8	No	0	7	No	0	6	No
734	hsa-miR-466	0	0	0	10	No	0	8	No	0	7	No	0	6	No
735	hsa-miR-483-3p	0	2	0	10	No	0	8	No	0	7	No	0	6	No
736	hsa-miR-483-5p	0	0	0	10	No	0	8	No	0	7	No	0	6	No
737	hsa-miR-484	53.5	43	33	84	No	36	79	No	38	75	No	42	71	No
738	hsa-miR-485-3p	0.5	0	0	12	No	0	10	No	0	9	No	0	7	No
739	hsa-miR-485-5p	2	0	0	14	No	0	12	No	0	10	No	0	9	No
740	hsa-miR-486-3p	304	0	250	367	Yes	258	357	Yes	265	349	Yes	274	339	Yes
741	hsa-miR-486-5p	9816	0	9493	9994	Yes	9544	9983	Yes	9587	9966	Yes	9638	9938	Yes
742	hsa-miR-487a	0	0	0	10	No	0	8	No	0	7	No	0	6	No
743	hsa-miR-487b	1.5	0	0	14	No	0	12	No	0	10	No	0	9	No
744	hsa-miR-488	0	0	0	10	No	0	8	No	0	7	No	0	6	No
745	hsa-miR-488*	0	0	0	10	No	0	8	No	0	7	No	0	6	No
746	hsa-miR-489	0	0	0	10	No	0	8	No	0	7	No	0	6	No
747	hsa-miR-490-3p	0	0	0	10	No	0	8	No	0	7	No	0	6	No
748	hsa-miR-490-5p	0	0	0	10	No	0	8	No	0	7	No	0	6	No
749	hsa-miR-491-3p	0	4.5	0	10	No	0	8	No	0	7	No	0	6	No
750	hsa-miR-491-5p	4.5	0	0	19	No	0	17	No	1	15	No	2	13	Yes
751	hsa-miR-492	0	0	0	10	No	0	8	No	0	7	No	0	6	No
752	hsa-miR-493	0	0	0	10	No	0	8	No	0	7	No	0	6	No
753	hsa-miR-493*	27.5	0	13	51	Yes	15	48	Yes	17	45	Yes	19	41	Yes
754	hsa-miR-494	0	0	0	10	No	0	8	No	0	7	No	0	6	No
755	hsa-miR-495	2	2	0	14	No	0	12	No	0	10	No	0	9	No
756	hsa-miR-496	0	0	0	10	No	0	8	No	0	7	No	0	6	No
757	hsa-miR-497	10.5	0	2	28	Yes	3	25	Yes	5	23	Yes	6	21	Yes
758	hsa-miR-497*	0	0	0	10	No	0	8	No	0	7	No	0	6	No
759	hsa-miR-498	0	0	0	10	No	0	8	No	0	7	No	0	6	No
760	hsa-miR-499-3p	0	0	0	10	No	0	8	No	0	7	No	0	6	No
761	hsa-miR-499-5p	18.5	14.5	7	39	No	9	36	No	10	33	No	12	31	No
762	hsa-miR-500	0	4.5	0	10	No	0	8	No	0	7	No	0	6	No
763	hsa-miR-500*	14.5	24	5	34	No	6	31	No	7	28	No	9	26	No
764	hsa-miR-500b	0	0	0	10	No	0	8	No	0	7	No	0	6	No
765	hsa-miR-501-3p	84.5	27.5	58	121	Yes	62	115	Yes	65	111	Yes	69	105	Yes
766	hsa-miR-501-5p	0	0	0	10	No	0	8	No	0	7	No	0	6	No
767	hsa-miR-502-3p	164	73	125	212	Yes	131	204	Yes	136	198	Yes	142	191	Yes
768	hsa-miR-502-5p	0	0	0	10	No	0	8	No	0	7	No	0	6	No
769	hsa-miR-503	16	134	5	35	Yes	7	32	Yes	8	30	Yes	10	27	Yes
770	hsa-miR-504	13.5	0	4	32	Yes	5	29	Yes	7	27	Yes	8	25	Yes
771	hsa-miR-505	7.5	13	1	24	No	2	21	No	3	19	No	4	17	No
772	hsa-miR-505*	16	36.5	5	35	Yes	7	32	Yes	8	30	Yes	10	27	Yes
773	hsa-miR-506	0	0	0	10	No	0	8	No	0	7	No	0	6	No
774	hsa-miR-507	0	0	0	10	No	0	8	No	0	7	No	0	6	No
775	hsa-miR-508-3p	0	2	0	10	No	0	8	No	0	7	No	0	6	No
776	hsa-miR-508-5p	0	0	0	10	No	0	8	No	0	7	No	0	6	No
777	hsa-miR-509-3-5p	0	0	0	10	No	0	8	No	0	7	No	0	6	No
778	hsa-miR-509-3p	0	0	0	10	No	0	8	No	0	7	No	0	6	No
779	hsa-miR-509-5p	0	0	0	10	No	0	8	No	0	7	No	0	6	No
780	hsa-miR-510	0	0	0	10	No	0	8	No	0	7	No	0	6	No
781	hsa-miR-511	0	0	0	10	No	0	8	No	0	7	No	0	6	No
782	hsa-miR-512-3p	0	2	0	10	No	0	8	No	0	7	No	0	6	No
783	hsa-miR-512-5p	0	0	0	10	No	0	8	No	0	7	No	0	6	No
784	hsa-miR-513a-3p	0	0	0	10	No	0	8	No	0	7	No	0	6	No
785	hsa-miR-513a-5p	0	0	0	10	No	0	8	No	0	7	No	0	6	No
786	hsa-miR-513b	0	0	0	10	No	0	8	No	0	7	No	0	6	No
787	hsa-miR-513c	0	0	0	10	No	0	8	No	0	7	No	0	6	No
788	hsa-miR-514	0	0	0	10	No	0	8	No	0	7	No	0	6	No
789	hsa-miR-514b-3p	0	0	0	10	No	0	8	No	0	7	No	0	6	No
790	hsa-miR-514b-5p	0	0	0	10	No	0	8	No	0	7	No	0	6	No
791	hsa-miR-515-3p	0	0	0	10	No	0	8	No	0	7	No	0	6	No
792	hsa-miR-515-5p	0	0	0	10	No	0	8	No	0	7	No	0	6	No
793	hsa-miR-516a-3p	0	0	0	10	No	0	8	No	0	7	No	0	6	No
794	hsa-miR-516a-5p	0	0	0	10	No	0	8	No	0	7	No	0	6	No
795	hsa-miR-516b	0	0	0	10	No	0	8	No	0	7	No	0	6	No
796	hsa-miR-516b*	0	0	0	10	No	0	8	No	0	7	No	0	6	No
797	hsa-miR-517*	0	0	0	10	No	0	8	No	0	7	No	0	6	No
798	hsa-miR-517a	0	0	0	10	No	0	8	No	0	7	No	0	6	No
799	hsa-miR-517b	0	0	0	10	No	0	8	No	0	7	No	0	6	No
800	hsa-miR-517c	0	0	0	10	No	0	8	No	0	7	No	0	6	No
801	hsa-miR-518a-3p	0	0	0	10	No	0	8	No	0	7	No	0	6	No
802	hsa-miR-518a-5p	0	0	0	10	No	0	8	No	0	7	No	0	6	No
803	hsa-miR-518b	0	0	0	10	No	0	8	No	0	7	No	0	6	No
804	hsa-miR-518c	0	0	0	10	No	0	8	No	0	7	No	0	6	No
805	hsa-miR-518c*	0	0	0	10	No	0	8	No	0	7	No	0	6	No
806	hsa-miR-518d-3p	0	0	0	10	No	0	8	No	0	7	No	0	6	No
807	hsa-miR-518d-5p	0	0	0	10	No	0	8	No	0	7	No	0	6	No
808	hsa-miR-518e	0	0	0	10	No	0	8	No	0	7	No	0	6	No
809	hsa-miR-518e*	0	0	0	10	No	0	8	No	0	7	No	0	6	No
810	hsa-miR-518f	0	0	0	10	No	0	8	No	0	7	No	0	6	No
811	hsa-miR-518f*	0	0	0	10	No	0	8	No	0	7	No	0	6	No
812	hsa-miR-519a	0	0	0	10	No	0	8	No	0	7	No	0	6	No
813	hsa-miR-519a*	0	0	0	10	No	0	8	No	0	7	No	0	6	No
814	hsa-miR-519b-3p	0	0	0	10	No	0	8	No	0	7	No	0	6	No
815	hsa-miR-519b-5p	0	0	0	10	No	0	8	No	0	7	No	0	6	No
816	hsa-miR-519c-3p	0	0	0	10	No	0	8	No	0	7	No	0	6	No
817	hsa-miR-519c-5p	0	0	0	10	No	0	8	No	0	7	No	0	6	No
818	hsa-miR-519d	0	0	0	10	No	0	8	No	0	7	No	0	6	No
819	hsa-miR-519e	0.5	0	0	12	No	0	10	No	0	9	No	0	7	No
820	hsa-miR-519e*	0	0	0	10	No	0	8	No	0	7	No	0	6	No
821	hsa-miR-520a-3p	0	0	0	10	No	0	8	No	0	7	No	0	6	No
822	hsa-miR-520a-5p	0	0	0	10	No	0	8	No	0	7	No	0	6	No
823	hsa-miR-520b	0	0	0	10	No	0	8	No	0	7	No	0	6	No
824	hsa-miR-520c-3p	0	0	0	10	No	0	8	No	0	7	No	0	6	No
825	hsa-miR-520c-5p	0	0	0	10	No	0	8	No	0	7	No	0	6	No
826	hsa-miR-520d-3p	0	2	0	10	No	0	8	No	0	7	No	0	6	No
827	hsa-miR-520d-5p	0	0	0	10	No	0	8	No	0	7	No	0	6	No
828	hsa-miR-520e	0	0	0	10	No	0	8	No	0	7	No	0	6	No
829	hsa-miR-520f	0	0	0	10	No	0	8	No	0	7	No	0	6	No
830	hsa-miR-520g	0	0	0	10	No	0	8	No	0	7	No	0	6	No
831	hsa-miR-520h	0	0	0	10	No	0	8	No	0	7	No	0	6	No
832	hsa-miR-521	0	0	0	10	No	0	8	No	0	7	No	0	6	No
833	hsa-miR-522	0	0	0	10	No	0	8	No	0	7	No	0	6	No
834	hsa-miR-522*	0	0	0	10	No	0	8	No	0	7	No	0	6	No
835	hsa-miR-523	0	0	0	10	No	0	8	No	0	7	No	0	6	No
836	hsa-miR-523*	0	0	0	10	No	0	8	No	0	7	No	0	6	No
837	hsa-miR-524-3p	0	0	0	10	No	0	8	No	0	7	No	0	6	No
838	hsa-miR-524-5p	0	0	0	10	No	0	8	No	0	7	No	0	6	No
839	hsa-miR-525-3p	0	0	0	10	No	0	8	No	0	7	No	0	6	No
840	hsa-miR-525-5p	0	0	0	10	No	0	8	No	0	7	No	0	6	No
841	hsa-miR-526a	0	0	0	10	No	0	8	No	0	7	No	0	6	No
842	hsa-miR-526b	0	0	0	10	No	0	8	No	0	7	No	0	6	No
843	hsa-miR-526b*	0	0	0	10	No	0	8	No	0	7	No	0	6	No
844	hsa-miR-527	0	0	0	10	No	0	8	No	0	7	No	0	6	No
845	hsa-miR-532-3p	32	158.5	16	56	Yes	18	53	Yes	20	49	Yes	23	46	Yes
846	hsa-miR-532-5p	432	485	367	506	No	377	494	No	385	484	Yes	396	473	Yes
847	hsa-miR-539	0	0	0	10	No	0	8	No	0	7	No	0	6	No
848	hsa-miR-541	0	0	0	10	No	0	8	No	0	7	No	0	6	No
849	hsa-miR-541*	0	0	0	10	No	0	8	No	0	7	No	0	6	No
850	hsa-miR-542-3p	4.5	55	0	19	Yes	0	17	Yes	1	15	Yes	2	13	Yes
851	hsa-miR-542-5p	0.5	0	0	12	No	0	10	No	0	9	No	0	7	No
852	hsa-miR-543	3	0	0	15	No	0	14	No	0	12	No	1	10	No
853	hsa-miR-544	0	0	0	10	No	0	8	No	0	7	No	0	6	No
854	hsa-miR-544b	0	8.5	0	10	No	0	8	Yes	0	7	Yes	0	6	Yes
855	hsa-miR-545	0	0	0	10	No	0	8	No	0	7	No	0	6	No
856	hsa-miR-545*	0	0	0	10	No	0	8	No	0	7	No	0	6	No
857	hsa-miR-548a-3p	8.5	6	1	25	No	2	23	No	3	20	No	4	18	No
858	hsa-miR-548a-5p	0	0	0	10	No	0	8	No	0	7	No	0	6	No
859	hsa-miR-548b-3p	30	0	15	54	Yes	17	50	Yes	19	47	Yes	21	44	Yes
860	hsa-miR-548b-5p	9.5	0	2	27	Yes	3	24	Yes	4	22	Yes	5	20	Yes
861	hsa-miR-548c-3p	0	0	0	10	No	0	8	No	0	7	No	0	6	No
862	hsa-miR-548c-5p	0.5	3.5	0	12	No	0	10	No	0	9	No	0	7	No
863	hsa-miR-548d-3p	0.5	0	0	12	No	0	10	No	0	9	No	0	7	No
864	hsa-miR-548d-5p	27.5	16.5	13	51	No	15	48	No	17	45	No	19	41	Yes
865	hsa-miR-548e	694	1294.5	610	786	Yes	623	772	Yes	634	759	Yes	648	745	Yes
866	hsa-miR-548f	0	0	0	10	No	0	8	No	0	7	No	0	6	No
867	hsa-miR-548g	0	0	0	10	No	0	8	No	0	7	No	0	6	No
868	hsa-miR-548h	105.5	0	75	145	Yes	80	139	Yes	84	134	Yes	89	128	Yes
869	hsa-miR-548i	0	0	0	10	No	0	8	No	0	7	No	0	6	No
870	hsa-miR-548j	186	85.5	144	236	Yes	150	228	Yes	156	222	Yes	162	214	Yes
871	hsa-miR-548k	603.5	186	526	690	Yes	538	677	Yes	549	665	Yes	561	652	Yes
872	hsa-miR-548l	11	31	2	28	Yes	3	25	Yes	5	23	Yes	6	21	Yes
873	hsa-miR-548m	0	0	0	10	No	0	8	No	0	7	No	0	6	No
874	hsa-miR-548n	14.5	8.5	5	34	No	6	31	No	7	28	No	9	26	No
875	hsa-miR-548o	144	18.5	107	189	Yes	113	182	Yes	118	176	Yes	123	169	Yes
876	hsa-miR-548p	0.5	0	0	12	No	0	10	No	0	9	No	0	7	No
877	hsa-miR-548q	0	0	0	10	No	0	8	No	0	7	No	0	6	No
878	hsa-miR-548s	0	0	0	10	No	0	8	No	0	7	No	0	6	No
879	hsa-miR-548T	31	19.5	15	55	No	18	51	No	20	48	No	22	45	Yes
880	hsa-miR-548t	5.5	19.5	0	20	Yes	1	18	Yes	1	16	Yes	2	14	Yes
881	hsa-miR-548v	0	0	0	10	No	0	8	No	0	7	No	0	6	No
882	hsa-miR-548w	0	0	0	10	No	0	8	No	0	7	No	0	6	No
883	hsa-miR-548x	67	0	43	100	Yes	46	94	Yes	50	90	Yes	53	85	Yes
884	hsa-miR-549	0	0	0	10	No	0	8	No	0	7	No	0	6	No
885	hsa-miR-550	8.5	2	1	25	No	2	23	No	3	20	No	4	18	Yes
886	hsa-miR-550*	29	20.5	14	52	No	16	49	No	18	46	No	20	42	No
887	hsa-miR-551a	2	16.5	0	14	Yes	0	12	Yes	0	10	Yes	0	9	Yes
888	hsa-miR-551b	0	3.5	0	10	No	0	8	No	0	7	No	0	6	No
889	hsa-miR-551b*	0	0	0	10	No	0	8	No	0	7	No	0	6	No
890	hsa-miR-552	0	0	0	10	No	0	8	No	0	7	No	0	6	No
891	hsa-miR-553	0	0	0	10	No	0	8	No	0	7	No	0	6	No
892	hsa-miR-554	0	0	0	10	No	0	8	No	0	7	No	0	6	No
893	hsa-miR-555	0	0	0	10	No	0	8	No	0	7	No	0	6	No
894	hsa-miR-556-3p	0	0	0	10	No	0	8	No	0	7	No	0	6	No
895	hsa-miR-556-5p	0	0	0	10	No	0	8	No	0	7	No	0	6	No
896	hsa-miR-557	0	0	0	10	No	0	8	No	0	7	No	0	6	No
897	hsa-miR-558	0	0	0	10	No	0	8	No	0	7	No	0	6	No
898	hsa-miR-559	0	0	0	10	No	0	8	No	0	7	No	0	6	No
899	hsa-miR-561	0	0	0	10	No	0	8	No	0	7	No	0	6	No
900	hsa-miR-562	0	0	0	10	No	0	8	No	0	7	No	0	6	No
901	hsa-miR-563	0	0	0	10	No	0	8	No	0	7	No	0	6	No
902	hsa-miR-564	0	0	0	10	No	0	8	No	0	7	No	0	6	No
903	hsa-miR-566	0	0	0	10	No	0	8	No	0	7	No	0	6	No
904	hsa-miR-567	0	0	0	10	No	0	8	No	0	7	No	0	6	No
905	hsa-miR-568	0	0	0	10	No	0	8	No	0	7	No	0	6	No
906	hsa-miR-569	0	0	0	10	No	0	8	No	0	7	No	0	6	No
907	hsa-miR-570	3	0	0	15	No	0	14	No	0	12	No	1	10	No
908	hsa-miR-571	0	0	0	10	No	0	8	No	0	7	No	0	6	No
909	hsa-miR-572	0	0	0	10	No	0	8	No	0	7	No	0	6	No
910	hsa-miR-573	1.5	8.5	0	14	No	0	12	No	0	10	No	0	9	Yes
911	hsa-miR-574-3p	14.5	41.5	5	34	Yes	6	31	Yes	7	28	Yes	9	26	Yes
912	hsa-miR-574-5p	75	6.5	49	109	Yes	53	104	Yes	56	99	Yes	60	94	Yes
913	hsa-miR-575	0	0	0	10	No	0	8	No	0	7	No	0	6	No
914	hsa-miR-576-3p	158.5	33	120	206	Yes	126	199	Yes	131	192	Yes	137	185	Yes
915	hsa-miR-576-5p	2	47.5	0	14	Yes	0	12	Yes	0	10	Yes	0	9	Yes
916	hsa-miR-577	0	0	0	10	No	0	8	No	0	7	No	0	6	No
917	hsa-miR-578	0	0	0	10	No	0	8	No	0	7	No	0	6	No
918	hsa-miR-579	2	0	0	14	No	0	12	No	0	10	No	0	9	No
919	hsa-miR-580	2	3.5	0	14	No	0	12	No	0	10	No	0	9	No
920	hsa-miR-581	0	0	0	10	No	0	8	No	0	7	No	0	6	No
921	hsa-miR-582-3p	0	0	0	10	No	0	8	No	0	7	No	0	6	No
922	hsa-miR-582-5p	0	3.5	0	10	No	0	8	No	0	7	No	0	6	No
923	hsa-miR-583	0	0	0	10	No	0	8	No	0	7	No	0	6	No
924	hsa-miR-584	0	0	0	10	No	0	8	No	0	7	No	0	6	No
925	hsa-miR-585	0	0	0	10	No	0	8	No	0	7	No	0	6	No
926	hsa-miR-586	0	0	0	10	No	0	8	No	0	7	No	0	6	No
927	hsa-miR-587	0	0	0	10	No	0	8	No	0	7	No	0	6	No
928	hsa-miR-588	0	0	0	10	No	0	8	No	0	7	No	0	6	No
929	hsa-miR-589	11	3.5	2	28	No	3	25	No	5	23	No	6	21	Yes
930	hsa-miR-589*	67.5	3.5	44	101	Yes	47	96	Yes	50	91	Yes	54	86	Yes
931	hsa-miR-590-3p	9.5	21.5	2	27	No	3	24	No	4	22	Yes	5	20	Yes
932	hsa-miR-590-5p	19.5	42	8	41	Yes	9	37	Yes	11	35	Yes	13	32	Yes
933	hsa-miR-591	0	2	0	10	No	0	8	No	0	7	No	0	6	No
934	hsa-miR-592	0.5	0	0	12	No	0	10	No	0	9	No	0	7	No
935	hsa-miR-593	0	0	0	10	No	0	8	No	0	7	No	0	6	No
936	hsa-miR-593*	0	0	0	10	No	0	8	No	0	7	No	0	6	No
937	hsa-miR-595	0	0	0	10	No	0	8	No	0	7	No	0	6	No
938	hsa-miR-596	0	0	0	10	No	0	8	No	0	7	No	0	6	No
939	hsa-miR-597	0	0	0	10	No	0	8	No	0	7	No	0	6	No
940	hsa-miR-598	0.5	0	0	12	No	0	10	No	0	9	No	0	7	No
941	hsa-miR-599	0	0	0	10	No	0	8	No	0	7	No	0	6	No
942	hsa-miR-600	0	0	0	10	No	0	8	No	0	7	No	0	6	No
943	hsa-miR-601	0	0	0	10	No	0	8	No	0	7	No	0	6	No
944	hsa-miR-602	0	0	0	10	No	0	8	No	0	7	No	0	6	No
945	hsa-miR-603	0	0	0	10	No	0	8	No	0	7	No	0	6	No
946	hsa-miR-604	0	0	0	10	No	0	8	No	0	7	No	0	6	No
947	hsa-miR-605	0	0	0	10	No	0	8	No	0	7	No	0	6	No
948	hsa-miR-606	0	0	0	10	No	0	8	No	0	7	No	0	6	No
949	hsa-miR-607	0	0	0	10	No	0	8	No	0	7	No	0	6	No
950	hsa-miR-608	0	0	0	10	No	0	8	No	0	7	No	0	6	No
951	hsa-miR-609	0	0	0	10	No	0	8	No	0	7	No	0	6	No
952	hsa-miR-610	0.5	0	0	12	No	0	10	No	0	9	No	0	7	No
953	hsa-miR-611	0	0	0	10	No	0	8	No	0	7	No	0	6	No
954	hsa-miR-612	0	0	0	10	No	0	8	No	0	7	No	0	6	No
955	hsa-miR-613	0	0	0	10	No	0	8	No	0	7	No	0	6	No
956	hsa-miR-614	0	0	0	10	No	0	8	No	0	7	No	0	6	No
957	hsa-miR-615-3p	2	0	0	14	No	0	12	No	0	10	No	0	9	No
958	hsa-miR-615-5p	0.5	0	0	12	No	0	10	No	0	9	No	0	7	No
959	hsa-miR-616	8.5	0	1	25	No	2	23	Yes	3	20	Yes	4	18	Yes
960	hsa-miR-616*	2	2	0	14	No	0	12	No	0	10	No	0	9	No
961	hsa-miR-617	0	0	0	10	No	0	8	No	0	7	No	0	6	No
962	hsa-miR-618	0	127.5	0	10	Yes	0	8	Yes	0	7	Yes	0	6	Yes
963	hsa-miR-619	0	0	0	10	No	0	8	No	0	7	No	0	6	No
964	hsa-miR-620	0	0	0	10	No	0	8	No	0	7	No	0	6	No
965	hsa-miR-621	0	0	0	10	No	0	8	No	0	7	No	0	6	No
966	hsa-miR-622	0	0	0	10	No	0	8	No	0	7	No	0	6	No
967	hsa-miR-623	0	0	0	10	No	0	8	No	0	7	No	0	6	No
968	hsa-miR-624	0	0	0	10	No	0	8	No	0	7	No	0	6	No
969	hsa-miR-624*	4.5	8.5	0	19	No	0	17	No	1	15	No	2	13	No
970	hsa-miR-625	3	6.5	0	15	No	0	14	No	0	12	No	1	10	No
971	hsa-miR-625*	78	14.5	52	113	Yes	56	107	Yes	59	103	Yes	63	98	Yes
972	hsa-miR-626	0	0	0	10	No	0	8	No	0	7	No	0	6	No
973	hsa-miR-627	0	2	0	10	No	0	8	No	0	7	No	0	6	No
974	hsa-miR-628-3p	0	0	0	10	No	0	8	No	0	7	No	0	6	No
975	hsa-miR-628-5p	25.5	31	12	49	No	14	45	No	16	42	No	18	39	No
976	hsa-miR-629	127.5	22	94	171	Yes	99	164	Yes	103	158	Yes	109	152	Yes
977	hsa-miR-629*	0.5	6.5	0	12	No	0	10	No	0	9	No	0	7	Yes
978	hsa-miR-630	0	0	0	10	No	0	8	No	0	7	No	0	6	No
979	hsa-miR-631	0	0	0	10	No	0	8	No	0	7	No	0	6	No
980	hsa-miR-632	0	0	0	10	No	0	8	No	0	7	No	0	6	No
981	hsa-miR-633	0	0	0	10	No	0	8	No	0	7	No	0	6	No
982	hsa-miR-634	0	0	0	10	No	0	8	No	0	7	No	0	6	No
983	hsa-miR-635	0	0	0	10	No	0	8	No	0	7	No	0	6	No
984	hsa-miR-636	0	0	0	10	No	0	8	No	0	7	No	0	6	No
985	hsa-miR-637	0	2.5	0	10	No	0	8	No	0	7	No	0	6	No
986	hsa-miR-638	0	0	0	10	No	0	8	No	0	7	No	0	6	No
987	hsa-miR-639	0	0	0	10	No	0	8	No	0	7	No	0	6	No
988	hsa-miR-640	0	0	0	10	No	0	8	No	0	7	No	0	6	No
989	hsa-miR-641	14	19.5	4	32	No	5	29	No	7	27	No	8	25	No
990	hsa-miR-642	5.5	0	0	20	No	1	18	No	1	16	No	2	14	Yes
991	hsa-miR-643	0	6.5	0	10	No	0	8	No	0	7	Yes	0	6	Yes
992	hsa-miR-644	0	0	0	10	No	0	8	No	0	7	No	0	6	No
993	hsa-miR-645	0	0	0	10	No	0	8	No	0	7	No	0	6	No
994	hsa-miR-646	0	0	0	10	No	0	8	No	0	7	No	0	6	No
995	hsa-miR-647	0	0	0	10	No	0	8	No	0	7	No	0	6	No
996	hsa-miR-648	0	0	0	10	No	0	8	No	0	7	No	0	6	No
997	hsa-miR-649	0	0	0	10	No	0	8	No	0	7	No	0	6	No
998	hsa-miR-650	0	0	0	10	No	0	8	No	0	7	No	0	6	No
999	hsa-miR-651	39	46.5	21	65	No	24	61	No	26	58	No	29	54	No
1000	hsa-miR-652	28	47.5	13	51	No	15	48	Yes	17	45	Yes	19	41	Yes
1001	hsa-miR-653	0	0	0	10	No	0	8	No	0	7	No	0	6	No
1002	hsa-miR-654-3p	0	0	0	10	No	0	8	No	0	7	No	0	6	No
1003	hsa-miR-654-5p	0	0	0	10	No	0	8	No	0	7	No	0	6	No
1004	hsa-miR-655	0	0	0	10	No	0	8	No	0	7	No	0	6	No
1005	hsa-miR-656	0	0	0	10	No	0	8	No	0	7	No	0	6	No
1006	hsa-miR-657	0	0.5	0	10	No	0	8	No	0	7	No	0	6	No
1007	hsa-miR-658	0	0.5	0	10	No	0	8	No	0	7	No	0	6	No
1008	hsa-miR-659	0	0.5	0	10	No	0	8	No	0	7	No	0	6	No
1009	hsa-miR-660	21.5	56	9	43	Yes	11	40	Yes	13	37	Yes	14	34	Yes
1010	hsa-miR-661	0	0.5	0	10	No	0	8	No	0	7	No	0	6	No
1011	hsa-miR-662	0	0.5	0	10	No	0	8	No	0	7	No	0	6	No
1012	hsa-miR-663	0	0.5	0	10	No	0	8	No	0	7	No	0	6	No
1013	hsa-miR-663b	0	0.5	0	10	No	0	8	No	0	7	No	0	6	No
1014	hsa-miR-664	0.5	40.5	0	12	Yes	0	10	Yes	0	9	Yes	0	7	Yes
1015	hsa-miR-664*	1.5	8.5	0	14	No	0	12	No	0	10	No	0	9	Yes
1016	hsa-miR-665	0	0.5	0	10	No	0	8	No	0	7	No	0	6	No
1017	hsa-miR-668	0	0.5	0	10	No	0	8	No	0	7	No	0	6	No
1018	hsa-miR-670	0	0.5	0	10	No	0	8	No	0	7	No	0	6	No
1019	hsa-miR-671-3p	12.5	3.5	4	31	No	5	28	No	6	26	Yes	7	23	Yes
1020	hsa-miR-671-5p	9	0.5	1	25	No	2	23	No	3	20	Yes	4	18	Yes
1021	hsa-miR-675	31	0.5	15	55	Yes	18	51	Yes	20	48	Yes	22	45	Yes
1022	hsa-miR-675*	0	0.5	0	10	No	0	8	No	0	7	No	0	6	No
1023	hsa-miR-7	763	103.5	675	859	Yes	689	844	Yes	701	831	Yes	714	816	Yes
1024	hsa-miR-7-1*	3.5	76	0	17	Yes	0	15	Yes	0	13	Yes	1	12	Yes
1025	hsa-miR-7-2*	0	0.5	0	10	No	0	8	No	0	7	No	0	6	No
1026	hsa-miR-708	1.5	6.5	0	14	No	0	12	No	0	10	No	0	9	No
1027	hsa-miR-708*	0	0.5	0	10	No	0	8	No	0	7	No	0	6	No
1028	hsa-miR-711	0	0.5	0	10	No	0	8	No	0	7	No	0	6	No
1029	hsa-miR-718	0	0.5	0	10	No	0	8	No	0	7	No	0	6	No
1030	hsa-miR-720	0	0.5	0	10	No	0	8	No	0	7	No	0	6	No
1031	hsa-miR-744	2316	694	2161	2480	Yes	2185	2454	Yes	2206	2432	Yes	2230	2407	Yes
1032	hsa-miR-744*	0	0.5	0	10	No	0	8	No	0	7	No	0	6	No
1033	hsa-miR-758	0	0.5	0	10	No	0	8	No	0	7	No	0	6	No
1034	hsa-miR-759	0	0.5	0	10	No	0	8	No	0	7	No	0	6	No
1035	hsa-miR-760	1.5	4.5	0	14	No	0	12	No	0	10	No	0	9	No
1036	hsa-miR-761	0	0.5	0	10	No	0	8	No	0	7	No	0	6	No
1037	hsa-miR-762	0	0.5	0	10	No	0	8	No	0	7	No	0	6	No
1038	hsa-miR-764	0	0.5	0	10	No	0	8	No	0	7	No	0	6	No
1039	hsa-miR-765	0	0.5	0	10	No	0	8	No	0	7	No	0	6	No
1040	hsa-miR-766	3	45.5	0	15	Yes	0	14	Yes	0	12	Yes	1	10	Yes
1041	hsa-miR-767-3p	0	0.5	0	10	No	0	8	No	0	7	No	0	6	No
1042	hsa-miR-767-5p	5.5	0.5	0	20	No	1	18	No	1	16	No	2	14	No
1043	hsa-miR-769-3p	2	15	0	14	Yes	0	12	Yes	0	10	Yes	0	9	Yes
1044	hsa-miR-769-5p	14.5	4.5	5	34	No	6	31	No	7	28	Yes	9	26	Yes
1045	hsa-miR-770-5p	0	0.5	0	10	No	0	8	No	0	7	No	0	6	No
1046	hsa-miR-802	0	0.5	0	10	No	0	8	No	0	7	No	0	6	No
1047	hsa-miR-873	0.5	0.5	0	12	No	0	10	No	0	9	No	0	7	No
1048	hsa-miR-874	3	2.5	0	15	No	0	14	No	0	12	No	1	10	No
1049	hsa-miR-875-3p	0	0.5	0	10	No	0	8	No	0	7	No	0	6	No
1050	hsa-miR-875-5p	0	0.5	0	10	No	0	8	No	0	7	No	0	6	No
1051	hsa-miR-876-3p	0	0.5	0	10	No	0	8	No	0	7	No	0	6	No
1052	hsa-miR-876-5p	0	0.5	0	10	No	0	8	No	0	7	No	0	6	No
1053	hsa-miR-877	11	29.5	2	28	Yes	3	25	Yes	5	23	Yes	6	21	Yes
1054	hsa-miR-877*	0	0.5	0	10	No	0	8	No	0	7	No	0	6	No
1055	hsa-miR-885-3p	0	0.5	0	10	No	0	8	No	0	7	No	0	6	No
1056	hsa-miR-885-5p	0	4	0	10	No	0	8	No	0	7	No	0	6	No
1057	hsa-miR-886-3p	2	0.5	0	14	No	0	12	No	0	10	No	0	9	No
1058	hsa-miR-886-5p	1150	0.5	1042	1267	Yes	1058	1248	Yes	1073	1233	Yes	1090	1215	Yes
1059	hsa-miR-887	0	0.5	0	10	No	0	8	No	0	7	No	0	6	No
1060	hsa-miR-888	0	0.5	0	10	No	0	8	No	0	7	No	0	6	No
1061	hsa-miR-888*	0	0.5	0	10	No	0	8	No	0	7	No	0	6	No
1062	hsa-miR-889	0	0.5	0	10	No	0	8	No	0	7	No	0	6	No
1063	hsa-miR-890	0	0.5	0	10	No	0	8	No	0	7	No	0	6	No
1064	hsa-miR-891a	0	0.5	0	10	No	0	8	No	0	7	No	0	6	No
1065	hsa-miR-891b	0	0.5	0	10	No	0	8	No	0	7	No	0	6	No
1066	hsa-miR-892a	0	0.5	0	10	No	0	8	No	0	7	No	0	6	No
1067	hsa-miR-892b	0.5	0.5	0	12	No	0	10	No	0	9	No	0	7	No
1068	hsa-miR-9	81	22	54	116	Yes	58	111	Yes	62	106	Yes	66	101	Yes
1069	hsa-miR-9*	21.5	4.5	9	43	Yes	11	40	Yes	13	37	Yes	14	34	Yes
1070	hsa-miR-920	0	0.5	0	10	No	0	8	No	0	7	No	0	6	No
1071	hsa-miR-921	0	0.5	0	10	No	0	8	No	0	7	No	0	6	No
1072	hsa-miR-922	0	0.5	0	10	No	0	8	No	0	7	No	0	6	No
1073	hsa-miR-924	0	0.5	0	10	No	0	8	No	0	7	No	0	6	No
1074	hsa-miR-92a	29738.5	9816	2797	3158	Yes	2824	3129	Yes	2848	3104	Yes	2875	3075	Yes
1075	hsa-miR-92a-1*	5190.5	5190.5	4957	5433	No	4994	5395	No	5025	5362	No	5062	5325	No
1076	hsa-miR-92a-2*	0	0.5	0	10	No	0	8	No	0	7	No	0	6	No
1077	hsa-miR-92b	356.5	67.5	298	425	Yes	307	414	Yes	315	405	Yes	324	395	Yes
1078	hsa-miR-92b*	6	4.5	0	20	No	1	18	No	1	16	No	2	14	No
1079	hsa-miR-93	12945	6903.5	1179	1418	Yes	1197	1398	Yes	1212	1382	Yes	1230	1363	Yes
1080	hsa-miR-93*	4.5	18.5	0	19	Yes	0	17	Yes	1	15	Yes	2	13	Yes
1081	hsa-miR-933	0.5	0.5	0	12	No	0	10	No	0	9	No	0	7	No
1082	hsa-miR-934	0	0.5	0	10	No	0	8	No	0	7	No	0	6	No
1083	hsa-miR-935	0	0.5	0	10	No	0	8	No	0	7	No	0	6	No
1084	hsa-miR-936	0	0.5	0	10	No	0	8	No	0	7	No	0	6	No
1085	hsa-miR-937	0	0.5	0	10	No	0	8	No	0	7	No	0	6	No
1086	hsa-miR-938	0	1	0	10	No	0	8	No	0	7	No	0	6	No
1087	hsa-miR-939	0	2.5	0	10	No	0	8	No	0	7	No	0	6	No
1088	hsa-miR-940	0.5	2.5	0	12	No	0	10	No	0	9	No	0	7	No
1089	hsa-miR-941	1294.5	886	1180	1419	Yes	1198	1399	Yes	1213	1383	Yes	1231	1364	Yes
1090	hsa-miR-942	20.5	13	8	42	No	10	39	No	12	36	No	14	33	No
1091	hsa-miR-943	0	1	0	10	No	0	8	No	0	7	No	0	6	No
1092	hsa-miR-944	2	1	0	14	No	0	12	No	0	10	No	0	9	No
1093	hsa-miR-95	0	6.5	0	10	No	0	8	No	0	7	Yes	0	6	Yes
1094	hsa-miR-96	320	1	264	384	Yes	273	374	Yes	280	366	Yes	289	356	Yes
1095	hsa-miR-96*	0	1	0	10	No	0	8	No	0	7	No	0	6	No
1096	hsa-miR-98	36.5	2599	20	63	Yes	22	59	Yes	24	55	Yes	27	52	Yes
1097	hsa-miR-99a	9.5	206	2	27	Yes	3	24	Yes	4	22	Yes	5	20	Yes
1098	hsa-miR-99a*	0	4	0	10	No	0	8	No	0	7	No	0	6	No
1099	hsa-miR-99b	4208.5	551.5	3999	4428	Yes	4032	4393	Yes	4060	4364	Yes	4093	4330	Yes
1100	hsa-miR-99b*	11	4.5	2	28	No	3	25	No	5	23	No	6	21	No

## Sheet: N2-HL60 using BM
			Lower bound	Upper bound	DE at	Lower bound	Upper bound	DE at	Lower bound	Upper bound	DE at	Lower bound	Upper bound	DE at
Id	N2	HL60	a	b	0.01	c	d	0.025	e	f	0.05	g	h	0.1
1	156814	626980	1441	1704	Yes	1461	1682	Yes	1478	1664	Yes	1498	1643	Yes
2	0	0	0	10	No	0	8	No	0	7	No	0	6	No
3	2.5	7	0	15	No	0	14	No	0	12	No	1	10	No
4	9061.5	34613.5	810	1010	Yes	825	994	Yes	838	980	Yes	853	964	Yes
5	0	0	0	10	No	0	8	No	0	7	No	0	6	No
6	753	5647	666	849	Yes	679	834	Yes	691	821	Yes	705	806	Yes
7	0	0	0	10	No	0	8	No	0	7	No	0	6	No
8	13499.5	70504.5	1232	1476	Yes	1251	1456	Yes	1266	1439	Yes	1285	1420	Yes
9	36	170	19	61	Yes	21	57	Yes	24	54	Yes	26	50	Yes
10	1222	8694	1110	1342	Yes	1127	1323	Yes	1142	1307	Yes	1160	1289	Yes
11	1.5	8	0	14	No	0	12	No	0	10	No	0	9	No
12	626980	1097403	547	714	Yes	559	700	Yes	570	688	Yes	582	675	Yes
13	0	0	0	10	No	0	8	No	0	7	No	0	6	No
14	0	0	0	10	No	0	8	No	0	7	No	0	6	No
15	1097403	156814	991	1211	Yes	1008	1193	Yes	1022	1178	Yes	1038	1160	Yes
16	1.5	0	0	14	No	0	12	No	0	10	No	0	9	No
17	56074.5	30050.5	5364	5859	Yes	5402	5819	Yes	5435	5785	Yes	5473	5746	Yes
18	8.5	0	1	25	No	2	23	Yes	3	20	Yes	4	18	Yes
19	30050.5	188.5	2828	3191	Yes	2855	3161	Yes	2879	3136	Yes	2907	3108	Yes
20	5.5	17.5	0	20	No	1	18	Yes	1	16	Yes	2	14	Yes
21	0	0	0	10	No	0	8	No	0	7	No	0	6	No
22	8694	2826	8390	9006	Yes	8438	8957	Yes	8479	8915	Yes	8526	8866	Yes
23	0.5	2	0	12	No	0	10	No	0	9	No	0	7	No
24	58113	56074.5	5563	6067	No	5602	6027	No	5636	5992	Yes	5674	5953	Yes
25	0.5	1	0	12	No	0	10	No	0	9	No	0	7	No
26	70504.5	58113	6777	7331	Yes	6820	7287	Yes	6857	7249	Yes	6899	7206	Yes
27	0	0	0	10	No	0	8	No	0	7	No	0	6	No
28	0	0	0	10	No	0	8	No	0	7	No	0	6	No
29	22	14	9	43	No	11	40	No	13	37	No	14	34	No
30	0	0	0	10	No	0	8	No	0	7	No	0	6	No
31	1540	741.5	1414	1674	Yes	1434	1653	Yes	1451	1635	Yes	1470	1614	Yes
32	69.5	933	45	103	Yes	49	98	Yes	52	94	Yes	56	89	Yes
33	3756.5	13499.5	314	444	Yes	324	433	Yes	332	424	Yes	341	414	Yes
34	21.5	0	9	43	Yes	11	40	Yes	13	37	Yes	14	34	Yes
35	0	0	0	10	No	0	8	No	0	7	No	0	6	No
36	0	0	0	10	No	0	8	No	0	7	No	0	6	No
37	0	0	0	10	No	0	8	No	0	7	No	0	6	No
38	0	0	0	10	No	0	8	No	0	7	No	0	6	No
39	0	0	0	10	No	0	8	No	0	7	No	0	6	No
40	0	0	0	10	No	0	8	No	0	7	No	0	6	No
41	0	0	0	10	No	0	8	No	0	7	No	0	6	No
42	0	0	0	10	No	0	8	No	0	7	No	0	6	No
43	0	0	0	10	No	0	8	No	0	7	No	0	6	No
44	0	0	0	10	No	0	8	No	0	7	No	0	6	No
45	0.5	0	0	12	No	0	10	No	0	9	No	0	7	No
46	0.5	0	0	12	No	0	10	No	0	9	No	0	7	No
47	21	0	8	42	Yes	10	39	Yes	12	36	Yes	14	33	Yes
48	0	0	0	10	No	0	8	No	0	7	No	0	6	No
49	0	0	0	10	No	0	8	No	0	7	No	0	6	No
50	0	0	0	10	No	0	8	No	0	7	No	0	6	No
51	0	0	0	10	No	0	8	No	0	7	No	0	6	No
52	0	0	0	10	No	0	8	No	0	7	No	0	6	No
53	0	0	0	10	No	0	8	No	0	7	No	0	6	No
54	0	0	0	10	No	0	8	No	0	7	No	0	6	No
55	0	0	0	10	No	0	8	No	0	7	No	0	6	No
56	0	0	0	10	No	0	8	No	0	7	No	0	6	No
57	0	0	0	10	No	0	8	No	0	7	No	0	6	No
58	0.5	25.5	0	12	Yes	0	10	Yes	0	9	Yes	0	7	Yes
59	0	0	0	10	No	0	8	No	0	7	No	0	6	No
60	0	0	0	10	No	0	8	No	0	7	No	0	6	No
61	0	0	0	10	No	0	8	No	0	7	No	0	6	No
62	0	0	0	10	No	0	8	No	0	7	No	0	6	No
63	0	0	0	10	No	0	8	No	0	7	No	0	6	No
64	0	2	0	10	No	0	8	No	0	7	No	0	6	No
65	0	2	0	10	No	0	8	No	0	7	No	0	6	No
66	0	0	0	10	No	0	8	No	0	7	No	0	6	No
67	0	0	0	10	No	0	8	No	0	7	No	0	6	No
68	0	0	0	10	No	0	8	No	0	7	No	0	6	No
69	0	0	0	10	No	0	8	No	0	7	No	0	6	No
70	0	0	0	10	No	0	8	No	0	7	No	0	6	No
71	0	0	0	10	No	0	8	No	0	7	No	0	6	No
72	0	0	0	10	No	0	8	No	0	7	No	0	6	No
73	0	0	0	10	No	0	8	No	0	7	No	0	6	No
74	0	0	0	10	No	0	8	No	0	7	No	0	6	No
75	0	0	0	10	No	0	8	No	0	7	No	0	6	No
76	0.5	2	0	12	No	0	10	No	0	9	No	0	7	No
77	0	29	0	10	Yes	0	8	Yes	0	7	Yes	0	6	Yes
78	0	0	0	10	No	0	8	No	0	7	No	0	6	No
79	0	1	0	10	No	0	8	No	0	7	No	0	6	No
80	0	0	0	10	No	0	8	No	0	7	No	0	6	No
81	0	479.5	0	10	Yes	0	8	Yes	0	7	Yes	0	6	Yes
82	0	0	0	10	No	0	8	No	0	7	No	0	6	No
83	0	9.5	0	10	Yes	0	8	Yes	0	7	Yes	0	6	Yes
84	0	11.5	0	10	Yes	0	8	Yes	0	7	Yes	0	6	Yes
85	0	4	0	10	No	0	8	No	0	7	No	0	6	No
86	0	0	0	10	No	0	8	No	0	7	No	0	6	No
87	0	0	0	10	No	0	8	No	0	7	No	0	6	No
88	0	0	0	10	No	0	8	No	0	7	No	0	6	No
89	2.5	97	0	15	Yes	0	14	Yes	0	12	Yes	1	10	Yes
90	162.5	660.5	124	210	Yes	130	203	Yes	135	197	Yes	141	190	Yes
91	14.5	33.5	5	34	Yes	6	31	Yes	7	28	Yes	9	26	Yes
92	10.5	7	2	28	No	3	25	No	5	23	No	6	21	No
93	0	0	0	10	No	0	8	No	0	7	No	0	6	No
94	0	0	0	10	No	0	8	No	0	7	No	0	6	No
95	2.5	8.5	0	15	No	0	14	No	0	12	No	1	10	No
96	0.5	2	0	12	No	0	10	No	0	9	No	0	7	No
97	13.5	28.5	4	32	No	5	29	Yes	7	27	Yes	8	25	Yes
98	16	28.5	5	35	No	7	32	No	8	30	No	10	27	Yes
99	0	0	0	10	No	0	8	No	0	7	No	0	6	No
100	0	0	0	10	No	0	8	No	0	7	No	0	6	No
101	112.5	3	81	153	Yes	86	147	Yes	90	142	Yes	95	136	Yes
102	229	0	182	284	Yes	189	276	Yes	196	268	Yes	203	260	Yes
103	1.5	0	0	14	No	0	12	No	0	10	No	0	9	No
104	0	0	0	10	No	0	8	No	0	7	No	0	6	No
105	0	0	0	10	No	0	8	No	0	7	No	0	6	No
106	5.5	0	0	20	No	1	18	No	1	16	No	2	14	Yes
107	0	0	0	10	No	0	8	No	0	7	No	0	6	No
108	0	0	0	10	No	0	8	No	0	7	No	0	6	No
109	0	0	0	10	No	0	8	No	0	7	No	0	6	No
110	0	0	0	10	No	0	8	No	0	7	No	0	6	No
111	0	0	0	10	No	0	8	No	0	7	No	0	6	No
112	7.5	140.5	1	24	Yes	2	21	Yes	3	19	Yes	4	17	Yes
113	0	0	0	10	No	0	8	No	0	7	No	0	6	No
114	170	1	130	218	Yes	136	211	Yes	141	204	Yes	148	197	Yes
115	4.5	0	0	19	No	0	17	No	1	15	No	2	13	Yes
116	7.5	24.5	1	24	Yes	2	21	Yes	3	19	Yes	4	17	Yes
117	37.5	9.5	20	64	Yes	23	60	Yes	25	57	Yes	28	53	Yes
118	0	0	0	10	No	0	8	No	0	7	No	0	6	No
119	0	0	0	10	No	0	8	No	0	7	No	0	6	No
120	0.5	4	0	12	No	0	10	No	0	9	No	0	7	No
121	0	1	0	10	No	0	8	No	0	7	No	0	6	No
122	0	0	0	10	No	0	8	No	0	7	No	0	6	No
123	140.5	0	105	186	Yes	110	179	Yes	115	173	Yes	121	166	Yes
124	7.5	0	1	24	No	2	21	Yes	3	19	Yes	4	17	Yes
125	0	0	0	10	No	0	8	No	0	7	No	0	6	No
126	171	51.5	131	219	Yes	137	212	Yes	142	205	Yes	148	198	Yes
127	50	67.5	30	79	No	32	74	No	35	71	No	38	66	Yes
128	0	0	0	10	No	0	8	No	0	7	No	0	6	No
129	422.5	2903.5	358	496	Yes	368	485	Yes	377	475	Yes	387	464	Yes
130	0	0	0	10	No	0	8	No	0	7	No	0	6	No
131	0	0	0	10	No	0	8	No	0	7	No	0	6	No
132	0	0	0	10	No	0	8	No	0	7	No	0	6	No
133	0	0	0	10	No	0	8	No	0	7	No	0	6	No
134	3.5	6	0	17	No	0	15	No	0	13	No	1	12	No
135	19.5	18	8	41	No	9	37	No	11	35	No	13	32	No
136	0	0	0	10	No	0	8	No	0	7	No	0	6	No
137	1.5	1	0	14	No	0	12	No	0	10	No	0	9	No
138	0	0	0	10	No	0	8	No	0	7	No	0	6	No
139	0.5	0	0	12	No	0	10	No	0	9	No	0	7	No
140	3.5	11.5	0	17	No	0	15	No	0	13	No	1	12	Yes
141	0	53.5	0	10	Yes	0	8	Yes	0	7	Yes	0	6	Yes
142	0	269.5	0	10	Yes	0	8	Yes	0	7	Yes	0	6	Yes
143	0	0	0	10	No	0	8	No	0	7	No	0	6	No
144	0	3	0	10	No	0	8	No	0	7	No	0	6	No
145	1.5	4	0	14	No	0	12	No	0	10	No	0	9	No
146	0	0	0	10	No	0	8	No	0	7	No	0	6	No
147	3.5	7	0	17	No	0	15	No	0	13	No	1	12	No
148	0	0	0	10	No	0	8	No	0	7	No	0	6	No
149	0	1	0	10	No	0	8	No	0	7	No	0	6	No
150	0	0	0	10	No	0	8	No	0	7	No	0	6	No
151	2.5	0	0	15	No	0	14	No	0	12	No	1	10	No
152	1.5	0	0	14	No	0	12	No	0	10	No	0	9	No
153	13.5	13	4	32	No	5	29	No	7	27	No	8	25	No
154	0.5	0	0	12	No	0	10	No	0	9	No	0	7	No
155	0.5	0	0	12	No	0	10	No	0	9	No	0	7	No
156	0.5	2	0	12	No	0	10	No	0	9	No	0	7	No
157	0	0	0	10	No	0	8	No	0	7	No	0	6	No
158	0	0	0	10	No	0	8	No	0	7	No	0	6	No
159	50.5	496	30	80	Yes	33	76	Yes	36	72	Yes	39	67	Yes
160	0.5	27	0	12	Yes	0	10	Yes	0	9	Yes	0	7	Yes
161	2260.5	0	2108	2423	Yes	2132	2397	Yes	2152	2376	Yes	2176	2351	Yes
162	0	0	0	10	No	0	8	No	0	7	No	0	6	No
163	722.5	650.5	638	817	No	651	802	No	662	789	Yes	676	775	Yes
164	0	1	0	10	No	0	8	No	0	7	No	0	6	No
165	8.5	1	1	25	No	2	23	No	3	20	Yes	4	18	Yes
166	2.5	0	0	15	No	0	14	No	0	12	No	1	10	No
167	0	0	0	10	No	0	8	No	0	7	No	0	6	No
168	0	0	0	10	No	0	8	No	0	7	No	0	6	No
169	0	1	0	10	No	0	8	No	0	7	No	0	6	No
170	0	0	0	10	No	0	8	No	0	7	No	0	6	No
171	0	0	0	10	No	0	8	No	0	7	No	0	6	No
172	0	0	0	10	No	0	8	No	0	7	No	0	6	No
173	385	1	323	455	Yes	333	444	Yes	341	435	Yes	351	424	Yes
174	0	0	0	10	No	0	8	No	0	7	No	0	6	No
175	0	0	0	10	No	0	8	No	0	7	No	0	6	No
176	0.5	0	0	12	No	0	10	No	0	9	No	0	7	No
177	0	0	0	10	No	0	8	No	0	7	No	0	6	No
178	18	1	7	38	Yes	8	35	Yes	10	32	Yes	11	29	Yes
179	4.5	0	0	19	No	0	17	No	1	15	No	2	13	Yes
180	0	0	0	10	No	0	8	No	0	7	No	0	6	No
181	3.5	2	0	17	No	0	15	No	0	13	No	1	12	No
182	0	0	0	10	No	0	8	No	0	7	No	0	6	No
183	0	0	0	10	No	0	8	No	0	7	No	0	6	No
184	0	0	0	10	No	0	8	No	0	7	No	0	6	No
185	1.5	0	0	14	No	0	12	No	0	10	No	0	9	No
186	2903.5	526.5	2730	3087	Yes	2757	3058	Yes	2780	3033	Yes	2808	3005	Yes
187	6.5	7	1	22	No	1	20	No	2	18	No	3	16	No
188	0.5	0	0	12	No	0	10	No	0	9	No	0	7	No
189	0	0	0	10	No	0	8	No	0	7	No	0	6	No
190	91.5	77	63	129	No	68	123	No	71	118	No	76	113	No
191	1664.5	828.5	1534	1805	Yes	1554	1783	Yes	1572	1764	Yes	1592	1742	Yes
192	707	46.5	623	800	Yes	636	785	Yes	647	773	Yes	660	759	Yes
193	0.5	1	0	12	No	0	10	No	0	9	No	0	7	No
194	3.5	0	0	17	No	0	15	No	0	13	No	1	12	No
195	18	0	7	38	Yes	8	35	Yes	10	32	Yes	11	29	Yes
196	6.5	18	1	22	No	1	20	No	2	18	Yes	3	16	Yes
197	0.5	0	0	12	No	0	10	No	0	9	No	0	7	No
198	0	0	0	10	No	0	8	No	0	7	No	0	6	No
199	0	0	0	10	No	0	8	No	0	7	No	0	6	No
200	959.5	48	861	1067	Yes	876	1050	Yes	890	1036	Yes	905	1020	Yes
201	0	1	0	10	No	0	8	No	0	7	No	0	6	No
202	0.5	0	0	12	No	0	10	No	0	9	No	0	7	No
203	6685.5	8.5	6420	6960	Yes	6462	6917	Yes	6498	6880	Yes	6539	6838	Yes
204	0	0	0	10	No	0	8	No	0	7	No	0	6	No
205	0	0	0	10	No	0	8	No	0	7	No	0	6	No
206	0	0	0	10	No	0	8	No	0	7	No	0	6	No
207	0.5	2.5	0	12	No	0	10	No	0	9	No	0	7	No
208	837.5	753	746	939	No	760	923	Yes	772	909	Yes	787	894	Yes
209	2.5	9.5	0	15	No	0	14	No	0	12	No	1	10	Yes
210	731	422.5	645	825	Yes	658	810	Yes	670	798	Yes	683	783	Yes
211	0	0	0	10	No	0	8	No	0	7	No	0	6	No
212	0	0	0	10	No	0	8	No	0	7	No	0	6	No
213	0	0	0	10	No	0	8	No	0	7	No	0	6	No
214	438.5	0	373	513	Yes	383	502	Yes	392	492	Yes	402	480	Yes
215	0	0	0	10	No	0	8	No	0	7	No	0	6	No
216	250	3	201	307	Yes	208	298	Yes	215	291	Yes	223	282	Yes
217	120.5	0	88	163	Yes	93	156	Yes	97	151	Yes	102	144	Yes
218	2483	95.5	2322	2652	Yes	2347	2626	Yes	2369	2603	Yes	2394	2577	Yes
219	0	0	0	10	No	0	8	No	0	7	No	0	6	No
220	2.5	41.5	0	15	Yes	0	14	Yes	0	12	Yes	1	10	Yes
221	0	0	0	10	No	0	8	No	0	7	No	0	6	No
222	0	0	0	10	No	0	8	No	0	7	No	0	6	No
223	3.5	0	0	17	No	0	15	No	0	13	No	1	12	No
224	3.5	0	0	17	No	0	15	No	0	13	No	1	12	No
225	46.5	182	27	75	Yes	30	71	Yes	33	67	Yes	36	63	Yes
226	4.5	2.5	0	19	No	0	17	No	1	15	No	2	13	No
227	741.5	247.5	655	837	Yes	669	822	Yes	680	809	Yes	694	795	Yes
228	2.5	5	0	15	No	0	14	No	0	12	No	1	10	No
229	1835	566	1697	1981	Yes	1719	1958	Yes	1737	1939	Yes	1759	1916	Yes
230	2.5	37	0	15	Yes	0	14	Yes	0	12	Yes	1	10	Yes
231	10497	3080.5	946	1161	Yes	962	1143	Yes	975	1128	Yes	992	1111	Yes
232	0.5	21	0	12	Yes	0	10	Yes	0	9	Yes	0	7	Yes
233	2.5	69.5	0	15	Yes	0	14	Yes	0	12	Yes	1	10	Yes
234	1156.5	3756.5	1048	1274	Yes	1065	1256	Yes	1080	1240	Yes	1097	1222	Yes
235	496	873.5	426	575	Yes	437	562	Yes	446	552	Yes	457	540	Yes
236	873.5	4088.5	780	977	Yes	794	960	Yes	807	947	Yes	822	931	Yes
237	14.5	100.5	5	34	Yes	6	31	Yes	7	28	Yes	9	26	Yes
238	25	438.5	11	47	Yes	13	44	Yes	15	41	Yes	17	38	Yes
239	100.5	1626.5	71	140	Yes	75	134	Yes	79	128	Yes	84	123	Yes
240	0.5	0	0	12	No	0	10	No	0	9	No	0	7	No
241	0	0	0	10	No	0	8	No	0	7	No	0	6	No
242	27	9.5	13	50	Yes	15	46	Yes	16	43	Yes	19	40	Yes
243	5.5	0	0	20	No	1	18	No	1	16	No	2	14	Yes
244	0	0	0	10	No	0	8	No	0	7	No	0	6	No
245	0	0	0	10	No	0	8	No	0	7	No	0	6	No
246	0	0	0	10	No	0	8	No	0	7	No	0	6	No
247	0	0	0	10	No	0	8	No	0	7	No	0	6	No
248	0	0	0	10	No	0	8	No	0	7	No	0	6	No
249	0	0	0	10	No	0	8	No	0	7	No	0	6	No
250	0	0	0	10	No	0	8	No	0	7	No	0	6	No
251	27980.5	15946	2627	2977	Yes	2654	2949	Yes	2677	2925	Yes	2703	2897	Yes
252	0	0	0	10	No	0	8	No	0	7	No	0	6	No
253	349	501.5	291	416	Yes	300	405	Yes	307	396	Yes	316	386	Yes
254	0	2.5	0	10	No	0	8	No	0	7	No	0	6	No
255	0.5	0	0	12	No	0	10	No	0	9	No	0	7	No
256	0	0	0	10	No	0	8	No	0	7	No	0	6	No
257	1.5	0	0	14	No	0	12	No	0	10	No	0	9	No
258	0.5	1	0	12	No	0	10	No	0	9	No	0	7	No
259	24	84.5	10	46	Yes	12	42	Yes	14	40	Yes	16	37	Yes
260	0	25.5	0	10	Yes	0	8	Yes	0	7	Yes	0	6	Yes
261	0	0	0	10	No	0	8	No	0	7	No	0	6	No
262	0	0	0	10	No	0	8	No	0	7	No	0	6	No
263	0	0	0	10	No	0	8	No	0	7	No	0	6	No
264	0.5	0	0	12	No	0	10	No	0	9	No	0	7	No
265	0	0	0	10	No	0	8	No	0	7	No	0	6	No
266	0	0	0	10	No	0	8	No	0	7	No	0	6	No
267	0	0	0	10	No	0	8	No	0	7	No	0	6	No
268	15946	46188	1466	1731	Yes	1486	1709	Yes	1503	1691	Yes	1523	1670	Yes
269	0.5	71.5	0	12	Yes	0	10	Yes	0	9	Yes	0	7	Yes
270	0	0	0	10	No	0	8	No	0	7	No	0	6	No
271	0	0	0	10	No	0	8	No	0	7	No	0	6	No
272	0	0	0	10	No	0	8	No	0	7	No	0	6	No
273	0	0	0	10	No	0	8	No	0	7	No	0	6	No
274	0	0	0	10	No	0	8	No	0	7	No	0	6	No
275	0	0	0	10	No	0	8	No	0	7	No	0	6	No
276	0	0	0	10	No	0	8	No	0	7	No	0	6	No
277	0	0	0	10	No	0	8	No	0	7	No	0	6	No
278	0	0	0	10	No	0	8	No	0	7	No	0	6	No
279	4295.5	385	4084	4517	Yes	4117	4482	Yes	4145	4452	Yes	4179	4418	Yes
280	0	0	0	10	No	0	8	No	0	7	No	0	6	No
281	18.5	21.5	7	39	No	9	36	No	10	33	No	12	31	No
282	53.5	15.5	33	84	Yes	36	79	Yes	38	75	Yes	42	71	Yes
283	0	2.5	0	10	No	0	8	No	0	7	No	0	6	No
284	0	1	0	10	No	0	8	No	0	7	No	0	6	No
285	32.5	2.5	17	58	Yes	19	54	Yes	21	51	Yes	24	47	Yes
286	0	0	0	10	No	0	8	No	0	7	No	0	6	No
287	1.5	1	0	14	No	0	12	No	0	10	No	0	9	No
288	0	0	0	10	No	0	8	No	0	7	No	0	6	No
289	4.5	1	0	19	No	0	17	No	1	15	No	2	13	No
290	0	0	0	10	No	0	8	No	0	7	No	0	6	No
291	7.5	0	1	24	No	2	21	Yes	3	19	Yes	4	17	Yes
292	0	0	0	10	No	0	8	No	0	7	No	0	6	No
293	16	66	5	35	Yes	7	32	Yes	8	30	Yes	10	27	Yes
294	0	0	0	10	No	0	8	No	0	7	No	0	6	No
295	0	0	0	10	No	0	8	No	0	7	No	0	6	No
296	5.5	9.5	0	20	No	1	18	No	1	16	No	2	14	No
297	0	0	0	10	No	0	8	No	0	7	No	0	6	No
298	0	250.5	0	10	Yes	0	8	Yes	0	7	Yes	0	6	Yes
299	0	1	0	10	No	0	8	No	0	7	No	0	6	No
300	32262.5	9061.5	3042	3418	Yes	3071	3388	Yes	3096	3362	Yes	3124	3332	Yes
301	8.5	0	1	25	No	2	23	Yes	3	20	Yes	4	18	Yes
302	34613.5	9247.5	3271	3660	Yes	3300	3629	Yes	3326	3602	Yes	3356	3571	Yes
303	10.5	162.5	2	28	Yes	3	25	Yes	5	23	Yes	6	21	Yes
304	12	37.5	3	29	Yes	4	27	Yes	5	24	Yes	7	22	Yes
305	0	0	0	10	No	0	8	No	0	7	No	0	6	No
306	160.5	1156.5	122	208	Yes	128	201	Yes	133	195	Yes	139	187	Yes
307	1.5	11	0	14	No	0	12	No	0	10	Yes	0	9	Yes
308	0	0	0	10	No	0	8	No	0	7	No	0	6	No
309	0.5	0	0	12	No	0	10	No	0	9	No	0	7	No
310	0	0	0	10	No	0	8	No	0	7	No	0	6	No
311	1.5	1	0	14	No	0	12	No	0	10	No	0	9	No
312	2.5	0	0	15	No	0	14	No	0	12	No	1	10	No
313	6.5	13	1	22	No	1	20	No	2	18	No	3	16	No
314	0	0	0	10	No	0	8	No	0	7	No	0	6	No
315	0	0	0	10	No	0	8	No	0	7	No	0	6	No
316	0	0	0	10	No	0	8	No	0	7	No	0	6	No
317	0	0	0	10	No	0	8	No	0	7	No	0	6	No
318	1.5	0	0	14	No	0	12	No	0	10	No	0	9	No
319	0	0	0	10	No	0	8	No	0	7	No	0	6	No
320	0	0	0	10	No	0	8	No	0	7	No	0	6	No
321	0	0	0	10	No	0	8	No	0	7	No	0	6	No
322	0	0	0	10	No	0	8	No	0	7	No	0	6	No
323	0	0	0	10	No	0	8	No	0	7	No	0	6	No
324	6.5	3	1	22	No	1	20	No	2	18	No	3	16	No
325	0	0	0	10	No	0	8	No	0	7	No	0	6	No
326	0	0	0	10	No	0	8	No	0	7	No	0	6	No
327	238.5	1165	191	295	Yes	198	286	Yes	205	279	Yes	212	270	Yes
328	0	3	0	10	No	0	8	No	0	7	No	0	6	No
329	61.5	0	39	93	Yes	42	89	Yes	45	84	Yes	49	80	Yes
330	1.5	0	0	14	No	0	12	No	0	10	No	0	9	No
331	35879.5	4361.5	3394	3790	Yes	3424	3758	Yes	3450	3731	Yes	3481	3700	Yes
332	25.5	13	12	49	No	14	45	No	16	42	Yes	18	39	Yes
333	42	5	23	69	Yes	26	65	Yes	28	61	Yes	31	57	Yes
334	0	0	0	10	No	0	8	No	0	7	No	0	6	No
335	5.5	3	0	20	No	1	18	No	1	16	No	2	14	No
336	0	0	0	10	No	0	8	No	0	7	No	0	6	No
337	0	0	0	10	No	0	8	No	0	7	No	0	6	No
338	0	0	0	10	No	0	8	No	0	7	No	0	6	No
339	0	0	0	10	No	0	8	No	0	7	No	0	6	No
340	5.5	3.5	0	20	No	1	18	No	1	16	No	2	14	No
341	0	0	0	10	No	0	8	No	0	7	No	0	6	No
342	0	0	0	10	No	0	8	No	0	7	No	0	6	No
343	0	0	0	10	No	0	8	No	0	7	No	0	6	No
344	0.5	0	0	12	No	0	10	No	0	9	No	0	7	No
345	0	0	0	10	No	0	8	No	0	7	No	0	6	No
346	0	0	0	10	No	0	8	No	0	7	No	0	6	No
347	0.5	1	0	12	No	0	10	No	0	9	No	0	7	No
348	0	0	0	10	No	0	8	No	0	7	No	0	6	No
349	0	0	0	10	No	0	8	No	0	7	No	0	6	No
350	0	0	0	10	No	0	8	No	0	7	No	0	6	No
351	0	1	0	10	No	0	8	No	0	7	No	0	6	No
352	0	0	0	10	No	0	8	No	0	7	No	0	6	No
353	0	0	0	10	No	0	8	No	0	7	No	0	6	No
354	0.5	17	0	12	Yes	0	10	Yes	0	9	Yes	0	7	Yes
355	12.5	6	4	31	No	5	28	No	6	26	No	7	23	No
356	0.5	1	0	12	No	0	10	No	0	9	No	0	7	No
357	1333	72.5	1216	1458	Yes	1234	1439	Yes	1250	1422	Yes	1268	1403	Yes
358	84.5	2.5	58	121	Yes	62	115	Yes	65	111	Yes	69	105	Yes
359	0	0	0	10	No	0	8	No	0	7	No	0	6	No
360	0	0	0	10	No	0	8	No	0	7	No	0	6	No
361	0	0	0	10	No	0	8	No	0	7	No	0	6	No
362	5647	35879.5	489	647	Yes	500	634	Yes	511	623	Yes	522	610	Yes
363	1626.5	959.5	1497	1765	Yes	1518	1743	Yes	1535	1725	Yes	1555	1703	Yes
364	617.5	532.5	539	705	Yes	551	691	Yes	562	680	Yes	574	666	Yes
365	0	0	0	10	No	0	8	No	0	7	No	0	6	No
366	1165	2260.5	1056	1283	Yes	1073	1264	Yes	1087	1248	Yes	1104	1230	Yes
367	64	127	41	96	Yes	44	91	Yes	47	87	Yes	51	82	Yes
368	0.5	0	0	12	No	0	10	No	0	9	No	0	7	No
369	0	0	0	10	No	0	8	No	0	7	No	0	6	No
370	0	0	0	10	No	0	8	No	0	7	No	0	6	No
371	0	0	0	10	No	0	8	No	0	7	No	0	6	No
372	0	0	0	10	No	0	8	No	0	7	No	0	6	No
373	10.5	3.5	2	28	No	3	25	No	5	23	No	6	21	Yes
374	650.5	707	570	740	No	583	726	No	593	714	No	606	701	Yes
375	3.5	129	0	17	Yes	0	15	Yes	0	13	Yes	1	12	Yes
376	25.5	10	12	49	Yes	14	45	Yes	16	42	Yes	18	39	Yes
377	37	16.5	20	63	Yes	22	59	Yes	24	55	Yes	27	52	Yes
378	6537.5	1835	6275	6809	Yes	6316	6767	Yes	6352	6730	Yes	6393	6688	Yes
379	0	0	0	10	No	0	8	No	0	7	No	0	6	No
380	1.5	0	0	14	No	0	12	No	0	10	No	0	9	No
381	4088.5	32262.5	345	480	Yes	354	469	Yes	363	459	Yes	373	448	Yes
382	119	1540	86	160	Yes	91	154	Yes	95	148	Yes	100	142	Yes
383	23037.5	2483	2148	2466	Yes	2172	2440	Yes	2193	2419	Yes	2217	2393	Yes
384	1.5	0	0	14	No	0	12	No	0	10	No	0	9	No
385	0	5	0	10	No	0	8	No	0	7	No	0	6	No
386	3080.5	301	2902	3269	Yes	2930	3239	Yes	2954	3214	Yes	2982	3185	Yes
387	0	2.5	0	10	No	0	8	No	0	7	No	0	6	No
388	479.5	250	411	557	Yes	422	545	Yes	431	535	Yes	442	523	Yes
389	25.5	120.5	12	49	Yes	14	45	Yes	16	42	Yes	18	39	Yes
390	532.5	168	460	614	Yes	471	602	Yes	481	591	Yes	492	578	Yes
391	1.5	10	0	14	No	0	12	No	0	10	Yes	0	9	Yes
392	301	155	247	363	Yes	255	354	Yes	262	345	Yes	271	336	Yes
393	87.5	82.5	60	124	No	64	119	No	68	114	No	72	108	No
394	0	0	0	10	No	0	8	No	0	7	No	0	6	No
395	0	0	0	10	No	0	8	No	0	7	No	0	6	No
396	0	0	0	10	No	0	8	No	0	7	No	0	6	No
397	0.5	0	0	12	No	0	10	No	0	9	No	0	7	No
398	0	0	0	10	No	0	8	No	0	7	No	0	6	No
399	0	0	0	10	No	0	8	No	0	7	No	0	6	No
400	10.5	0	2	28	Yes	3	25	Yes	5	23	Yes	6	21	Yes
401	3.5	0	0	17	No	0	15	No	0	13	No	1	12	No
402	46188	6685.5	4398	4847	Yes	4432	4811	Yes	4462	4780	Yes	4496	4745	Yes
403	1.5	2.5	0	14	No	0	12	No	0	10	No	0	9	No
404	403	340.5	340	474	No	350	463	Yes	358	454	Yes	368	443	Yes
405	0.5	4	0	12	No	0	10	No	0	9	No	0	7	No
406	2.5	4	0	15	No	0	14	No	0	12	No	1	10	No
407	4536.5	1222	4319	4764	Yes	4353	4728	Yes	4382	4698	Yes	4416	4662	Yes
408	0.5	2.5	0	12	No	0	10	No	0	9	No	0	7	No
409	0	0	0	10	No	0	8	No	0	7	No	0	6	No
410	1.5	10	0	14	No	0	12	No	0	10	Yes	0	9	Yes
411	0	5.5	0	10	No	0	8	No	0	7	No	0	6	Yes
412	0	0	0	10	No	0	8	No	0	7	No	0	6	No
413	0	0	0	10	No	0	8	No	0	7	No	0	6	No
414	0	0	0	10	No	0	8	No	0	7	No	0	6	No
415	0	0	0	10	No	0	8	No	0	7	No	0	6	No
416	0	0	0	10	No	0	8	No	0	7	No	0	6	No
417	0	0	0	10	No	0	8	No	0	7	No	0	6	No
418	0	0	0	10	No	0	8	No	0	7	No	0	6	No
419	0	0	0	10	No	0	8	No	0	7	No	0	6	No
420	0	0	0	10	No	0	8	No	0	7	No	0	6	No
421	0	0	0	10	No	0	8	No	0	7	No	0	6	No
422	0	0	0	10	No	0	8	No	0	7	No	0	6	No
423	23.5	7	10	46	Yes	12	42	Yes	14	40	Yes	16	37	Yes
424	0	0	0	10	No	0	8	No	0	7	No	0	6	No
425	5.5	2.5	0	20	No	1	18	No	1	16	No	2	14	No
426	1.5	0	0	14	No	0	12	No	0	10	No	0	9	No
427	77	77.5	51	111	No	55	106	No	58	101	No	62	96	No
428	0.5	23	0	12	Yes	0	10	Yes	0	9	Yes	0	7	Yes
429	39	77.5	21	65	Yes	24	61	Yes	26	58	Yes	29	54	Yes
430	0.5	39	0	12	Yes	0	10	Yes	0	9	Yes	0	7	Yes
431	0.5	0	0	12	No	0	10	No	0	9	No	0	7	No
432	188.5	192	147	240	No	153	232	No	159	225	No	165	217	No
433	1.5	4	0	14	No	0	12	No	0	10	No	0	9	No
434	77.5	25.5	52	113	Yes	56	107	Yes	59	103	Yes	63	98	Yes
435	97	349	67	135	Yes	72	129	Yes	76	124	Yes	80	118	Yes
436	192	0	149	243	Yes	156	235	Yes	161	228	Yes	168	221	Yes
437	0	0	0	10	No	0	8	No	0	7	No	0	6	No
438	0	0	0	10	No	0	8	No	0	7	No	0	6	No
439	0	0	0	10	No	0	8	No	0	7	No	0	6	No
440	0	0	0	10	No	0	8	No	0	7	No	0	6	No
441	0	0	0	10	No	0	8	No	0	7	No	0	6	No
442	0	0	0	10	No	0	8	No	0	7	No	0	6	No
443	10.5	0	2	28	Yes	3	25	Yes	5	23	Yes	6	21	Yes
444	0.5	5.5	0	12	No	0	10	No	0	9	No	0	7	No
445	0	0	0	10	No	0	8	No	0	7	No	0	6	No
446	0	0	0	10	No	0	8	No	0	7	No	0	6	No
447	0.5	0	0	12	No	0	10	No	0	9	No	0	7	No
448	0	0	0	10	No	0	8	No	0	7	No	0	6	No
449	0	0	0	10	No	0	8	No	0	7	No	0	6	No
450	0	0	0	10	No	0	8	No	0	7	No	0	6	No
451	0	1	0	10	No	0	8	No	0	7	No	0	6	No
452	0	0	0	10	No	0	8	No	0	7	No	0	6	No
453	0	0	0	10	No	0	8	No	0	7	No	0	6	No
454	0	23.5	0	10	Yes	0	8	Yes	0	7	Yes	0	6	Yes
455	0	1	0	10	No	0	8	No	0	7	No	0	6	No
456	0	1	0	10	No	0	8	No	0	7	No	0	6	No
457	0	0	0	10	No	0	8	No	0	7	No	0	6	No
458	0	0	0	10	No	0	8	No	0	7	No	0	6	No
459	0	1.5	0	10	No	0	8	No	0	7	No	0	6	No
460	0	0	0	10	No	0	8	No	0	7	No	0	6	No
461	5.5	6.5	0	20	No	1	18	No	1	16	No	2	14	No
462	0	0	0	10	No	0	8	No	0	7	No	0	6	No
463	0	1.5	0	10	No	0	8	No	0	7	No	0	6	No
464	0	0	0	10	No	0	8	No	0	7	No	0	6	No
465	0	7.5	0	10	No	0	8	Yes	0	7	Yes	0	6	Yes
466	0	1.5	0	10	No	0	8	No	0	7	No	0	6	No
467	0	0	0	10	No	0	8	No	0	7	No	0	6	No
468	0	0	0	10	No	0	8	No	0	7	No	0	6	No
469	0.5	0	0	12	No	0	10	No	0	9	No	0	7	No
470	0	0	0	10	No	0	8	No	0	7	No	0	6	No
471	0	0	0	10	No	0	8	No	0	7	No	0	6	No
472	0	2.5	0	10	No	0	8	No	0	7	No	0	6	No
473	0	0	0	10	No	0	8	No	0	7	No	0	6	No
474	0	1.5	0	10	No	0	8	No	0	7	No	0	6	No
475	0.5	1.5	0	12	No	0	10	No	0	9	No	0	7	No
476	0	0	0	10	No	0	8	No	0	7	No	0	6	No
477	0	0	0	10	No	0	8	No	0	7	No	0	6	No
478	0	0	0	10	No	0	8	No	0	7	No	0	6	No
479	0	0	0	10	No	0	8	No	0	7	No	0	6	No
480	0	18.5	0	10	Yes	0	8	Yes	0	7	Yes	0	6	Yes
481	0	0	0	10	No	0	8	No	0	7	No	0	6	No
482	0	0	0	10	No	0	8	No	0	7	No	0	6	No
483	0	0	0	10	No	0	8	No	0	7	No	0	6	No
484	0	7.5	0	10	No	0	8	Yes	0	7	Yes	0	6	Yes
485	0	0	0	10	No	0	8	No	0	7	No	0	6	No
486	0	1.5	0	10	No	0	8	No	0	7	No	0	6	No
487	0	0	0	10	No	0	8	No	0	7	No	0	6	No
488	0	0	0	10	No	0	8	No	0	7	No	0	6	No
489	0	0	0	10	No	0	8	No	0	7	No	0	6	No
490	2.5	4.5	0	15	No	0	14	No	0	12	No	1	10	No
491	0.5	11.5	0	12	Yes	0	10	Yes	0	9	Yes	0	7	Yes
492	0	0	0	10	No	0	8	No	0	7	No	0	6	No
493	0	0	0	10	No	0	8	No	0	7	No	0	6	No
494	0	0	0	10	No	0	8	No	0	7	No	0	6	No
495	0	0	0	10	No	0	8	No	0	7	No	0	6	No
496	0	0	0	10	No	0	8	No	0	7	No	0	6	No
497	0	0	0	10	No	0	8	No	0	7	No	0	6	No
498	0	0	0	10	No	0	8	No	0	7	No	0	6	No
499	0	0	0	10	No	0	8	No	0	7	No	0	6	No
500	0.5	1.5	0	12	No	0	10	No	0	9	No	0	7	No
501	0.5	0	0	12	No	0	10	No	0	9	No	0	7	No
502	0	0	0	10	No	0	8	No	0	7	No	0	6	No
503	0	0	0	10	No	0	8	No	0	7	No	0	6	No
504	0	0	0	10	No	0	8	No	0	7	No	0	6	No
505	0	25.5	0	10	Yes	0	8	Yes	0	7	Yes	0	6	Yes
506	0	0	0	10	No	0	8	No	0	7	No	0	6	No
507	0	0	0	10	No	0	8	No	0	7	No	0	6	No
508	0	0	0	10	No	0	8	No	0	7	No	0	6	No
509	0	0	0	10	No	0	8	No	0	7	No	0	6	No
510	1.5	0	0	14	No	0	12	No	0	10	No	0	9	No
511	0	0	0	10	No	0	8	No	0	7	No	0	6	No
512	0	0	0	10	No	0	8	No	0	7	No	0	6	No
513	0	0	0	10	No	0	8	No	0	7	No	0	6	No
514	0	1.5	0	10	No	0	8	No	0	7	No	0	6	No
515	0	0	0	10	No	0	8	No	0	7	No	0	6	No
516	0	0	0	10	No	0	8	No	0	7	No	0	6	No
517	0	0	0	10	No	0	8	No	0	7	No	0	6	No
518	1.5	0	0	14	No	0	12	No	0	10	No	0	9	No
519	0.5	0	0	12	No	0	10	No	0	9	No	0	7	No
520	0	0	0	10	No	0	8	No	0	7	No	0	6	No
521	0.5	2.5	0	12	No	0	10	No	0	9	No	0	7	No
522	0	0	0	10	No	0	8	No	0	7	No	0	6	No
523	0.5	1.5	0	12	No	0	10	No	0	9	No	0	7	No
524	0	0	0	10	No	0	8	No	0	7	No	0	6	No
525	0	0	0	10	No	0	8	No	0	7	No	0	6	No
526	0	0	0	10	No	0	8	No	0	7	No	0	6	No
527	0	4.5	0	10	No	0	8	No	0	7	No	0	6	No
528	0	0	0	10	No	0	8	No	0	7	No	0	6	No
529	6.5	11	1	22	No	1	20	No	2	18	No	3	16	No
530	0	0	0	10	No	0	8	No	0	7	No	0	6	No
531	0	0	0	10	No	0	8	No	0	7	No	0	6	No
532	0	0	0	10	No	0	8	No	0	7	No	0	6	No
533	2.5	3.5	0	15	No	0	14	No	0	12	No	1	10	No
534	9247.5	27980.5	827	1029	Yes	842	1013	Yes	855	999	Yes	870	982	Yes
535	72.5	204.5	48	107	Yes	51	101	Yes	55	97	Yes	59	92	Yes
536	4.5	6.5	0	19	No	0	17	No	1	15	No	2	13	No
537	0	0	0	10	No	0	8	No	0	7	No	0	6	No
538	0	0	0	10	No	0	8	No	0	7	No	0	6	No
539	26	0	12	49	Yes	14	45	Yes	16	42	Yes	18	39	Yes
540	0	0	0	10	No	0	8	No	0	7	No	0	6	No
541	2.5	0	0	15	No	0	14	No	0	12	No	1	10	No
542	0	0	0	10	No	0	8	No	0	7	No	0	6	No
543	0	1.5	0	10	No	0	8	No	0	7	No	0	6	No
544	127	91.5	93	170	No	98	163	Yes	102	157	Yes	108	151	Yes
545	0	0	0	10	No	0	8	No	0	7	No	0	6	No
546	1.5	0	0	14	No	0	12	No	0	10	No	0	9	No
547	13	10.5	4	31	No	5	28	No	6	26	No	7	23	No
548	1.5	0	0	14	No	0	12	No	0	10	No	0	9	No
549	501.5	837.5	431	581	Yes	442	569	Yes	452	558	Yes	463	546	Yes
550	0	1.5	0	10	No	0	8	No	0	7	No	0	6	No
551	27.5	238.5	13	51	Yes	15	48	Yes	17	45	Yes	19	41	Yes
552	0	6.5	0	10	No	0	8	No	0	7	Yes	0	6	Yes
553	127.5	61.5	94	171	Yes	99	164	Yes	103	158	Yes	109	152	Yes
554	1.5	6.5	0	14	No	0	12	No	0	10	No	0	9	No
555	1	0	0	12	No	0	10	No	0	9	No	0	7	No
556	0	0	0	10	No	0	8	No	0	7	No	0	6	No
557	1	0	0	12	No	0	10	No	0	9	No	0	7	No
558	0	1.5	0	10	No	0	8	No	0	7	No	0	6	No
559	48	50	28	76	No	31	72	No	33	68	No	37	64	No
560	16.5	22	6	36	No	7	33	No	9	31	No	10	28	No
561	168	1664.5	128	216	Yes	134	209	Yes	140	202	Yes	146	195	Yes
562	0	0	0	10	No	0	8	No	0	7	No	0	6	No
563	2.5	1.5	0	15	No	0	14	No	0	12	No	1	10	No
564	0	0	0	10	No	0	8	No	0	7	No	0	6	No
565	7471	4295.5	7190	7761	Yes	7234	7715	Yes	7272	7676	Yes	7316	7631	Yes
566	0	2.5	0	10	No	0	8	No	0	7	No	0	6	No
567	2726	403	2557	2903	Yes	2584	2875	Yes	2606	2851	Yes	2633	2824	Yes
568	79	7.5	53	114	Yes	57	108	Yes	60	104	Yes	64	99	Yes
569	4.5	61.5	0	19	Yes	0	17	Yes	1	15	Yes	2	13	Yes
570	0	0	0	10	No	0	8	No	0	7	No	0	6	No
571	1	0	0	12	No	0	10	No	0	9	No	0	7	No
572	0	0	0	10	No	0	8	No	0	7	No	0	6	No
573	0	0	0	10	No	0	8	No	0	7	No	0	6	No
574	0	0	0	10	No	0	8	No	0	7	No	0	6	No
575	0	0	0	10	No	0	8	No	0	7	No	0	6	No
576	28.5	1.5	14	52	Yes	16	49	Yes	18	46	Yes	20	42	Yes
577	29.5	13.5	15	54	No	17	50	Yes	19	47	Yes	21	44	Yes
578	144.5	328.5	108	190	Yes	114	183	Yes	119	177	Yes	124	170	Yes
579	3.5	19.5	0	17	Yes	0	15	Yes	0	13	Yes	1	12	Yes
580	7	64	1	22	Yes	1	20	Yes	2	18	Yes	3	16	Yes
581	452.5	1.5	386	528	Yes	396	517	Yes	405	506	Yes	416	495	Yes
582	2.5	0	0	15	No	0	14	No	0	12	No	1	10	No
583	13.5	5.5	4	32	No	5	29	No	7	27	No	8	25	Yes
584	0	10.5	0	10	Yes	0	8	Yes	0	7	Yes	0	6	Yes
585	0	0	0	10	No	0	8	No	0	7	No	0	6	No
586	0	0	0	10	No	0	8	No	0	7	No	0	6	No
587	25.5	0	12	49	Yes	14	45	Yes	16	42	Yes	18	39	Yes
588	1	0	0	12	No	0	10	No	0	9	No	0	7	No
589	5.5	0	0	20	No	1	18	No	1	16	No	2	14	Yes
590	0	0	0	10	No	0	8	No	0	7	No	0	6	No
591	0	0	0	10	No	0	8	No	0	7	No	0	6	No
592	0	1.5	0	10	No	0	8	No	0	7	No	0	6	No
593	0	0	0	10	No	0	8	No	0	7	No	0	6	No
594	0	0	0	10	No	0	8	No	0	7	No	0	6	No
595	269.5	229	219	329	No	227	320	No	234	312	Yes	241	303	Yes
596	155	731	117	201	Yes	123	194	Yes	128	188	Yes	134	181	Yes
597	672.5	672.5	591	764	No	603	749	No	614	737	No	627	723	No
598	7	79	1	22	Yes	1	20	Yes	2	18	Yes	3	16	Yes
599	0	0	0	10	No	0	8	No	0	7	No	0	6	No
600	16.5	0	6	36	Yes	7	33	Yes	9	31	Yes	10	28	Yes
601	0	0	0	10	No	0	8	No	0	7	No	0	6	No
602	2.5	0	0	15	No	0	14	No	0	12	No	1	10	No
603	828.5	0	737	929	Yes	752	913	Yes	764	900	Yes	778	885	Yes
604	10	0	2	27	Yes	3	24	Yes	4	22	Yes	5	20	Yes
605	1.5	0	0	14	No	0	12	No	0	10	No	0	9	No
606	2826	7471	2654	3006	Yes	2681	2978	Yes	2704	2954	Yes	2731	2926	Yes
607	0	50.5	0	10	Yes	0	8	Yes	0	7	Yes	0	6	Yes
608	0	0	0	10	No	0	8	No	0	7	No	0	6	No
609	0	0	0	10	No	0	8	No	0	7	No	0	6	No
610	114.5	0	83	156	Yes	87	149	Yes	92	144	Yes	97	138	Yes
611	0	0	0	10	No	0	8	No	0	7	No	0	6	No
612	0	0	0	10	No	0	8	No	0	7	No	0	6	No
613	0	0	0	10	No	0	8	No	0	7	No	0	6	No
614	11	0	2	28	Yes	3	25	Yes	5	23	Yes	6	21	Yes
615	182	5.5	141	232	Yes	147	224	Yes	152	217	Yes	159	210	Yes
616	0	0	0	10	No	0	8	No	0	7	No	0	6	No
617	0	0	0	10	No	0	8	No	0	7	No	0	6	No
618	77.5	0	52	113	Yes	56	107	Yes	59	103	Yes	63	98	Yes
619	22	0	9	43	Yes	11	40	Yes	13	37	Yes	14	34	Yes
620	660.5	0	580	751	Yes	592	737	Yes	603	725	Yes	616	711	Yes
621	33.5	0	18	59	Yes	20	55	Yes	22	52	Yes	24	48	Yes
622	1	0	0	12	No	0	10	No	0	9	No	0	7	No
623	0	0	0	10	No	0	8	No	0	7	No	0	6	No
624	24	112.5	10	46	Yes	12	42	Yes	14	40	Yes	16	37	Yes
625	0	0	0	10	No	0	8	No	0	7	No	0	6	No
626	566	2050.5	491	650	Yes	502	636	Yes	512	625	Yes	524	613	Yes
627	4361.5	23037.5	370	510	Yes	380	498	Yes	389	489	Yes	399	477	Yes
628	56.5	114.5	35	87	Yes	38	83	Yes	41	79	Yes	44	74	Yes
629	30	174.5	15	54	Yes	17	50	Yes	19	47	Yes	21	44	Yes
630	204.5	1333	161	258	Yes	168	249	Yes	173	242	Yes	180	234	Yes
631	35.5	147	19	61	Yes	21	57	Yes	24	54	Yes	26	50	Yes
632	0	0	0	10	No	0	8	No	0	7	No	0	6	No
633	0	0	0	10	No	0	8	No	0	7	No	0	6	No
634	0	0	0	10	No	0	8	No	0	7	No	0	6	No
635	0	0	0	10	No	0	8	No	0	7	No	0	6	No
636	0	0	0	10	No	0	8	No	0	7	No	0	6	No
637	0	0	0	10	No	0	8	No	0	7	No	0	6	No
638	0	0	0	10	No	0	8	No	0	7	No	0	6	No
639	0	0	0	10	No	0	8	No	0	7	No	0	6	No
640	0	0	0	10	No	0	8	No	0	7	No	0	6	No
641	0	0	0	10	No	0	8	No	0	7	No	0	6	No
642	0	0	0	10	No	0	8	No	0	7	No	0	6	No
643	0	0	0	10	No	0	8	No	0	7	No	0	6	No
644	0	0	0	10	No	0	8	No	0	7	No	0	6	No
645	0	0	0	10	No	0	8	No	0	7	No	0	6	No
646	0	0	0	10	No	0	8	No	0	7	No	0	6	No
647	0	0	0	10	No	0	8	No	0	7	No	0	6	No
648	0	0	0	10	No	0	8	No	0	7	No	0	6	No
649	0	0	0	10	No	0	8	No	0	7	No	0	6	No
650	0	0	0	10	No	0	8	No	0	7	No	0	6	No
651	0	0	0	10	No	0	8	No	0	7	No	0	6	No
652	0	0	0	10	No	0	8	No	0	7	No	0	6	No
653	0	0	0	10	No	0	8	No	0	7	No	0	6	No
654	0	0	0	10	No	0	8	No	0	7	No	0	6	No
655	0	0	0	10	No	0	8	No	0	7	No	0	6	No
656	0	0	0	10	No	0	8	No	0	7	No	0	6	No
657	0	0	0	10	No	0	8	No	0	7	No	0	6	No
658	0	0	0	10	No	0	8	No	0	7	No	0	6	No
659	0	0	0	10	No	0	8	No	0	7	No	0	6	No
660	0	0	0	10	No	0	8	No	0	7	No	0	6	No
661	0	0	0	10	No	0	8	No	0	7	No	0	6	No
662	0	0	0	10	No	0	8	No	0	7	No	0	6	No
663	0	0	0	10	No	0	8	No	0	7	No	0	6	No
664	0	0	0	10	No	0	8	No	0	7	No	0	6	No
665	0	0	0	10	No	0	8	No	0	7	No	0	6	No
666	0	0	0	10	No	0	8	No	0	7	No	0	6	No
667	0	0	0	10	No	0	8	No	0	7	No	0	6	No
668	0	0	0	10	No	0	8	No	0	7	No	0	6	No
669	0	0	0	10	No	0	8	No	0	7	No	0	6	No
670	0	0	0	10	No	0	8	No	0	7	No	0	6	No
671	1.5	0	0	14	No	0	12	No	0	10	No	0	9	No
672	0	0	0	10	No	0	8	No	0	7	No	0	6	No
673	0	0	0	10	No	0	8	No	0	7	No	0	6	No
674	0	0	0	10	No	0	8	No	0	7	No	0	6	No
675	0	0	0	10	No	0	8	No	0	7	No	0	6	No
676	0	0	0	10	No	0	8	No	0	7	No	0	6	No
677	0	0	0	10	No	0	8	No	0	7	No	0	6	No
678	0	0	0	10	No	0	8	No	0	7	No	0	6	No
679	0	0	0	10	No	0	8	No	0	7	No	0	6	No
680	0	0	0	10	No	0	8	No	0	7	No	0	6	No
681	0	0	0	10	No	0	8	No	0	7	No	0	6	No
682	0	0	0	10	No	0	8	No	0	7	No	0	6	No
683	0	0	0	10	No	0	8	No	0	7	No	0	6	No
684	0	0	0	10	No	0	8	No	0	7	No	0	6	No
685	0	0	0	10	No	0	8	No	0	7	No	0	6	No
686	0	0	0	10	No	0	8	No	0	7	No	0	6	No
687	0	0	0	10	No	0	8	No	0	7	No	0	6	No
688	0	0	0	10	No	0	8	No	0	7	No	0	6	No
689	0	0	0	10	No	0	8	No	0	7	No	0	6	No
690	0	0	0	10	No	0	8	No	0	7	No	0	6	No
691	0	0	0	10	No	0	8	No	0	7	No	0	6	No
692	4	0	0	17	No	0	15	No	0	13	No	1	12	No
693	0	0	0	10	No	0	8	No	0	7	No	0	6	No
694	0	0	0	10	No	0	8	No	0	7	No	0	6	No
695	0	0	0	10	No	0	8	No	0	7	No	0	6	No
696	0	0	0	10	No	0	8	No	0	7	No	0	6	No
697	0	0	0	10	No	0	8	No	0	7	No	0	6	No
698	0	0	0	10	No	0	8	No	0	7	No	0	6	No
699	0	0	0	10	No	0	8	No	0	7	No	0	6	No
700	0	0	0	10	No	0	8	No	0	7	No	0	6	No
701	0	0	0	10	No	0	8	No	0	7	No	0	6	No
702	0	0	0	10	No	0	8	No	0	7	No	0	6	No
703	0	0	0	10	No	0	8	No	0	7	No	0	6	No
704	20	0	8	41	Yes	9	37	Yes	11	35	Yes	13	32	Yes
705	0	0	0	10	No	0	8	No	0	7	No	0	6	No
706	0	0	0	10	No	0	8	No	0	7	No	0	6	No
707	0	0	0	10	No	0	8	No	0	7	No	0	6	No
708	0	0	0	10	No	0	8	No	0	7	No	0	6	No
709	0	0	0	10	No	0	8	No	0	7	No	0	6	No
710	0	0	0	10	No	0	8	No	0	7	No	0	6	No
711	0	0	0	10	No	0	8	No	0	7	No	0	6	No
712	0	0	0	10	No	0	8	No	0	7	No	0	6	No
713	0	0	0	10	No	0	8	No	0	7	No	0	6	No
714	0	0	0	10	No	0	8	No	0	7	No	0	6	No
715	0	0	0	10	No	0	8	No	0	7	No	0	6	No
716	62.5	7.5	40	95	Yes	43	90	Yes	46	86	Yes	50	81	Yes
717	0	0	0	10	No	0	8	No	0	7	No	0	6	No
718	0	0	0	10	No	0	8	No	0	7	No	0	6	No
719	1	0	0	12	No	0	10	No	0	9	No	0	7	No
720	0	0	0	10	No	0	8	No	0	7	No	0	6	No
721	0	0	0	10	No	0	8	No	0	7	No	0	6	No
722	0	0	0	10	No	0	8	No	0	7	No	0	6	No
723	0	0	0	10	No	0	8	No	0	7	No	0	6	No
724	2.5	26	0	15	Yes	0	14	Yes	0	12	Yes	1	10	Yes
725	0	0	0	10	No	0	8	No	0	7	No	0	6	No
726	1	6.5	0	12	No	0	10	No	0	9	No	0	7	Yes
727	174.5	0	134	224	Yes	141	216	Yes	146	210	Yes	152	202	Yes
728	14	0	4	32	Yes	5	29	Yes	7	27	Yes	8	25	Yes
729	0	0	0	10	No	0	8	No	0	7	No	0	6	No
730	7	16.5	1	22	No	1	20	No	2	18	No	3	16	Yes
731	0	5.5	0	10	No	0	8	No	0	7	No	0	6	Yes
732	0	7.5	0	10	No	0	8	Yes	0	7	Yes	0	6	Yes
733	0	2.5	0	10	No	0	8	No	0	7	No	0	6	No
734	0	0	0	10	No	0	8	No	0	7	No	0	6	No
735	0	1.5	0	10	No	0	8	No	0	7	No	0	6	No
736	0	0	0	10	No	0	8	No	0	7	No	0	6	No
737	23	32.5	10	45	No	12	41	No	13	38	No	15	35	No
738	66	0	42	98	Yes	46	93	Yes	49	89	Yes	52	84	Yes
739	41.5	0	23	69	Yes	26	65	Yes	28	61	Yes	31	57	Yes
740	11	0	2	28	Yes	3	25	Yes	5	23	Yes	6	21	Yes
741	250.5	0	202	309	Yes	209	299	Yes	216	292	Yes	224	283	Yes
742	9.5	0	2	27	Yes	3	24	Yes	4	22	Yes	5	20	Yes
743	328.5	0	272	394	Yes	281	384	Yes	289	375	Yes	297	365	Yes
744	0	0	0	10	No	0	8	No	0	7	No	0	6	No
745	0	0	0	10	No	0	8	No	0	7	No	0	6	No
746	0	0	0	10	No	0	8	No	0	7	No	0	6	No
747	0	0	0	10	No	0	8	No	0	7	No	0	6	No
748	0	0	0	10	No	0	8	No	0	7	No	0	6	No
749	1	3.5	0	12	No	0	10	No	0	9	No	0	7	No
750	1	0	0	12	No	0	10	No	0	9	No	0	7	No
751	0	0	0	10	No	0	8	No	0	7	No	0	6	No
752	5.5	0	0	20	No	1	18	No	1	16	No	2	14	Yes
753	95.5	0	67	134	Yes	71	128	Yes	75	123	Yes	79	117	Yes
754	2.5	0	0	15	No	0	14	No	0	12	No	1	10	No
755	61.5	1.5	39	93	Yes	42	89	Yes	45	84	Yes	49	80	Yes
756	7	0	1	22	No	1	20	No	2	18	Yes	3	16	Yes
757	11.5	0	3	29	Yes	4	27	Yes	5	24	Yes	7	22	Yes
758	0	0	0	10	No	0	8	No	0	7	No	0	6	No
759	0	0	0	10	No	0	8	No	0	7	No	0	6	No
760	0	0	0	10	No	0	8	No	0	7	No	0	6	No
761	34	10.5	18	59	Yes	20	55	Yes	22	52	Yes	24	48	Yes
762	1.5	3.5	0	14	No	0	12	No	0	10	No	0	9	No
763	1	16.5	0	12	Yes	0	10	Yes	0	9	Yes	0	7	Yes
764	0	0	0	10	No	0	8	No	0	7	No	0	6	No
765	2.5	20	0	15	Yes	0	14	Yes	0	12	Yes	1	10	Yes
766	0	0	0	10	No	0	8	No	0	7	No	0	6	No
767	30.5	62.5	15	55	Yes	18	51	Yes	20	48	Yes	22	45	Yes
768	0	0	0	10	No	0	8	No	0	7	No	0	6	No
769	71.5	127.5	47	105	Yes	51	100	Yes	54	96	Yes	58	91	Yes
770	1	0	0	12	No	0	10	No	0	9	No	0	7	No
771	1	8.5	0	12	No	0	10	No	0	9	Yes	0	7	Yes
772	4	27.5	0	17	Yes	0	15	Yes	0	13	Yes	1	12	Yes
773	0	0	0	10	No	0	8	No	0	7	No	0	6	No
774	0	0	0	10	No	0	8	No	0	7	No	0	6	No
775	9.5	1.5	2	27	No	3	24	No	4	22	Yes	5	20	Yes
776	0	0	0	10	No	0	8	No	0	7	No	0	6	No
777	11.5	0	3	29	Yes	4	27	Yes	5	24	Yes	7	22	Yes
778	0	0	0	10	No	0	8	No	0	7	No	0	6	No
779	1.5	0	0	14	No	0	12	No	0	10	No	0	9	No
780	0	0	0	10	No	0	8	No	0	7	No	0	6	No
781	0	0	0	10	No	0	8	No	0	7	No	0	6	No
782	1	1.5	0	12	No	0	10	No	0	9	No	0	7	No
783	0	0	0	10	No	0	8	No	0	7	No	0	6	No
784	0	0	0	10	No	0	8	No	0	7	No	0	6	No
785	0	0	0	10	No	0	8	No	0	7	No	0	6	No
786	0	0	0	10	No	0	8	No	0	7	No	0	6	No
787	0	0	0	10	No	0	8	No	0	7	No	0	6	No
788	2	0	0	14	No	0	12	No	0	10	No	0	9	No
789	0	0	0	10	No	0	8	No	0	7	No	0	6	No
790	0	0	0	10	No	0	8	No	0	7	No	0	6	No
791	0	0	0	10	No	0	8	No	0	7	No	0	6	No
792	0	0	0	10	No	0	8	No	0	7	No	0	6	No
793	0	0	0	10	No	0	8	No	0	7	No	0	6	No
794	0	0	0	10	No	0	8	No	0	7	No	0	6	No
795	0	0	0	10	No	0	8	No	0	7	No	0	6	No
796	0	0	0	10	No	0	8	No	0	7	No	0	6	No
797	0	0	0	10	No	0	8	No	0	7	No	0	6	No
798	0	0	0	10	No	0	8	No	0	7	No	0	6	No
799	0	0	0	10	No	0	8	No	0	7	No	0	6	No
800	0	0	0	10	No	0	8	No	0	7	No	0	6	No
801	0	0	0	10	No	0	8	No	0	7	No	0	6	No
802	0	0	0	10	No	0	8	No	0	7	No	0	6	No
803	0	0	0	10	No	0	8	No	0	7	No	0	6	No
804	0	0	0	10	No	0	8	No	0	7	No	0	6	No
805	0	0	0	10	No	0	8	No	0	7	No	0	6	No
806	0	0	0	10	No	0	8	No	0	7	No	0	6	No
807	0	0	0	10	No	0	8	No	0	7	No	0	6	No
808	0	0	0	10	No	0	8	No	0	7	No	0	6	No
809	0	0	0	10	No	0	8	No	0	7	No	0	6	No
810	0	0	0	10	No	0	8	No	0	7	No	0	6	No
811	0	0	0	10	No	0	8	No	0	7	No	0	6	No
812	0	0	0	10	No	0	8	No	0	7	No	0	6	No
813	0	0	0	10	No	0	8	No	0	7	No	0	6	No
814	0	0	0	10	No	0	8	No	0	7	No	0	6	No
815	0	0	0	10	No	0	8	No	0	7	No	0	6	No
816	0	0	0	10	No	0	8	No	0	7	No	0	6	No
817	0	0	0	10	No	0	8	No	0	7	No	0	6	No
818	0	0	0	10	No	0	8	No	0	7	No	0	6	No
819	0	0	0	10	No	0	8	No	0	7	No	0	6	No
820	0	0	0	10	No	0	8	No	0	7	No	0	6	No
821	0	0	0	10	No	0	8	No	0	7	No	0	6	No
822	0	0	0	10	No	0	8	No	0	7	No	0	6	No
823	0	0	0	10	No	0	8	No	0	7	No	0	6	No
824	0	0	0	10	No	0	8	No	0	7	No	0	6	No
825	0	0	0	10	No	0	8	No	0	7	No	0	6	No
826	0	1.5	0	10	No	0	8	No	0	7	No	0	6	No
827	0	0	0	10	No	0	8	No	0	7	No	0	6	No
828	0	0	0	10	No	0	8	No	0	7	No	0	6	No
829	0	0	0	10	No	0	8	No	0	7	No	0	6	No
830	0	0	0	10	No	0	8	No	0	7	No	0	6	No
831	0	0	0	10	No	0	8	No	0	7	No	0	6	No
832	0	0	0	10	No	0	8	No	0	7	No	0	6	No
833	2	0	0	14	No	0	12	No	0	10	No	0	9	No
834	0	0	0	10	No	0	8	No	0	7	No	0	6	No
835	0	0	0	10	No	0	8	No	0	7	No	0	6	No
836	0	0	0	10	No	0	8	No	0	7	No	0	6	No
837	0	0	0	10	No	0	8	No	0	7	No	0	6	No
838	0	0	0	10	No	0	8	No	0	7	No	0	6	No
839	0	0	0	10	No	0	8	No	0	7	No	0	6	No
840	0	0	0	10	No	0	8	No	0	7	No	0	6	No
841	0	0	0	10	No	0	8	No	0	7	No	0	6	No
842	0	0	0	10	No	0	8	No	0	7	No	0	6	No
843	0	0	0	10	No	0	8	No	0	7	No	0	6	No
844	0	0	0	10	No	0	8	No	0	7	No	0	6	No
845	15	144.5	5	34	Yes	6	31	Yes	7	28	Yes	9	26	Yes
846	44	395.5	25	71	Yes	28	67	Yes	30	64	Yes	33	60	Yes
847	2	0	0	14	No	0	12	No	0	10	No	0	9	No
848	0	0	0	10	No	0	8	No	0	7	No	0	6	No
849	0	0	0	10	No	0	8	No	0	7	No	0	6	No
850	6	42	0	20	Yes	1	18	Yes	1	16	Yes	2	14	Yes
851	1	0	0	12	No	0	10	No	0	9	No	0	7	No
852	16.5	0	6	36	Yes	7	33	Yes	9	31	Yes	10	28	Yes
853	0	0	0	10	No	0	8	No	0	7	No	0	6	No
854	2.5	5.5	0	15	No	0	14	No	0	12	No	1	10	No
855	0	0	0	10	No	0	8	No	0	7	No	0	6	No
856	0	0	0	10	No	0	8	No	0	7	No	0	6	No
857	4.5	4.5	0	19	No	0	17	No	1	15	No	2	13	No
858	0	0	0	10	No	0	8	No	0	7	No	0	6	No
859	0	0	0	10	No	0	8	No	0	7	No	0	6	No
860	0	0	0	10	No	0	8	No	0	7	No	0	6	No
861	0	0	0	10	No	0	8	No	0	7	No	0	6	No
862	0	2.5	0	10	No	0	8	No	0	7	No	0	6	No
863	1	0	0	12	No	0	10	No	0	9	No	0	7	No
864	0	12	0	10	Yes	0	8	Yes	0	7	Yes	0	6	Yes
865	395.5	1014	334	467	Yes	343	456	Yes	351	446	Yes	361	435	Yes
866	0	0	0	10	No	0	8	No	0	7	No	0	6	No
867	0	0	0	10	No	0	8	No	0	7	No	0	6	No
868	0	0	0	10	No	0	8	No	0	7	No	0	6	No
869	0	0	0	10	No	0	8	No	0	7	No	0	6	No
870	64.5	74	41	97	No	45	92	No	48	88	No	52	83	No
871	51.5	160.5	31	81	Yes	34	77	Yes	37	73	Yes	40	69	Yes
872	1	24	0	12	Yes	0	10	Yes	0	9	Yes	0	7	Yes
873	0	0	0	10	No	0	8	No	0	7	No	0	6	No
874	4	5.5	0	17	No	0	15	No	0	13	No	1	12	No
875	9.5	13.5	2	27	No	3	24	No	4	22	No	5	20	No
876	0	0	0	10	No	0	8	No	0	7	No	0	6	No
877	0	0	0	10	No	0	8	No	0	7	No	0	6	No
878	0	0	0	10	No	0	8	No	0	7	No	0	6	No
879	2	14	0	14	Yes	0	12	Yes	0	10	Yes	0	9	Yes
880	4	14.5	0	17	No	0	15	Yes	0	13	Yes	1	12	Yes
881	0	0	0	10	No	0	8	No	0	7	No	0	6	No
882	0	0	0	10	No	0	8	No	0	7	No	0	6	No
883	0	0	0	10	No	0	8	No	0	7	No	0	6	No
884	0	0	0	10	No	0	8	No	0	7	No	0	6	No
885	0	1.5	0	10	No	0	8	No	0	7	No	0	6	No
886	1	15	0	12	Yes	0	10	Yes	0	9	Yes	0	7	Yes
887	2.5	12.5	0	15	No	0	14	No	0	12	Yes	1	10	Yes
888	0	2.5	0	10	No	0	8	No	0	7	No	0	6	No
889	0	0	0	10	No	0	8	No	0	7	No	0	6	No
890	1	0	0	12	No	0	10	No	0	9	No	0	7	No
891	0	0	0	10	No	0	8	No	0	7	No	0	6	No
892	0	0	0	10	No	0	8	No	0	7	No	0	6	No
893	0	0	0	10	No	0	8	No	0	7	No	0	6	No
894	1	0	0	12	No	0	10	No	0	9	No	0	7	No
895	0	0	0	10	No	0	8	No	0	7	No	0	6	No
896	0	0	0	10	No	0	8	No	0	7	No	0	6	No
897	0	0	0	10	No	0	8	No	0	7	No	0	6	No
898	0	0	0	10	No	0	8	No	0	7	No	0	6	No
899	0	0	0	10	No	0	8	No	0	7	No	0	6	No
900	0	0	0	10	No	0	8	No	0	7	No	0	6	No
901	0	0	0	10	No	0	8	No	0	7	No	0	6	No
902	0	0	0	10	No	0	8	No	0	7	No	0	6	No
903	0	0	0	10	No	0	8	No	0	7	No	0	6	No
904	0	0	0	10	No	0	8	No	0	7	No	0	6	No
905	0	0	0	10	No	0	8	No	0	7	No	0	6	No
906	0	0	0	10	No	0	8	No	0	7	No	0	6	No
907	0	0	0	10	No	0	8	No	0	7	No	0	6	No
908	0	0	0	10	No	0	8	No	0	7	No	0	6	No
909	0	0	0	10	No	0	8	No	0	7	No	0	6	No
910	0	5.5	0	10	No	0	8	No	0	7	No	0	6	Yes
911	4.5	30	0	19	Yes	0	17	Yes	1	15	Yes	2	13	Yes
912	1	4.5	0	12	No	0	10	No	0	9	No	0	7	No
913	0	0	0	10	No	0	8	No	0	7	No	0	6	No
914	13	25	4	31	No	5	28	No	6	26	No	7	23	Yes
915	13	35.5	4	31	Yes	5	28	Yes	6	26	Yes	7	23	Yes
916	0	0	0	10	No	0	8	No	0	7	No	0	6	No
917	0	0	0	10	No	0	8	No	0	7	No	0	6	No
918	0	0	0	10	No	0	8	No	0	7	No	0	6	No
919	0	2.5	0	10	No	0	8	No	0	7	No	0	6	No
920	0	0	0	10	No	0	8	No	0	7	No	0	6	No
921	0	0	0	10	No	0	8	No	0	7	No	0	6	No
922	7.5	2.5	1	24	No	2	21	No	3	19	No	4	17	No
923	0	0	0	10	No	0	8	No	0	7	No	0	6	No
924	0	0	0	10	No	0	8	No	0	7	No	0	6	No
925	0	0	0	10	No	0	8	No	0	7	No	0	6	No
926	0	0	0	10	No	0	8	No	0	7	No	0	6	No
927	0	0	0	10	No	0	8	No	0	7	No	0	6	No
928	0	0	0	10	No	0	8	No	0	7	No	0	6	No
929	0	2.5	0	10	No	0	8	No	0	7	No	0	6	No
930	3	2.5	0	15	No	0	14	No	0	12	No	1	10	No
931	10	15.5	2	27	No	3	24	No	4	22	No	5	20	No
932	15.5	30.5	5	35	No	7	32	No	8	30	Yes	10	27	Yes
933	0	1.5	0	10	No	0	8	No	0	7	No	0	6	No
934	0	0	0	10	No	0	8	No	0	7	No	0	6	No
935	0	0	0	10	No	0	8	No	0	7	No	0	6	No
936	0	0	0	10	No	0	8	No	0	7	No	0	6	No
937	0	0	0	10	No	0	8	No	0	7	No	0	6	No
938	0	0	0	10	No	0	8	No	0	7	No	0	6	No
939	0	0	0	10	No	0	8	No	0	7	No	0	6	No
940	82.5	0	56	119	Yes	60	113	Yes	63	108	Yes	68	103	Yes
941	0	0	0	10	No	0	8	No	0	7	No	0	6	No
942	0	0	0	10	No	0	8	No	0	7	No	0	6	No
943	0	0	0	10	No	0	8	No	0	7	No	0	6	No
944	0	0	0	10	No	0	8	No	0	7	No	0	6	No
945	0	0	0	10	No	0	8	No	0	7	No	0	6	No
946	0	0	0	10	No	0	8	No	0	7	No	0	6	No
947	0	0	0	10	No	0	8	No	0	7	No	0	6	No
948	0	0	0	10	No	0	8	No	0	7	No	0	6	No
949	0	0	0	10	No	0	8	No	0	7	No	0	6	No
950	0	0	0	10	No	0	8	No	0	7	No	0	6	No
951	0	0	0	10	No	0	8	No	0	7	No	0	6	No
952	0	0	0	10	No	0	8	No	0	7	No	0	6	No
953	0	0	0	10	No	0	8	No	0	7	No	0	6	No
954	0	0	0	10	No	0	8	No	0	7	No	0	6	No
955	0	0	0	10	No	0	8	No	0	7	No	0	6	No
956	0	0	0	10	No	0	8	No	0	7	No	0	6	No
957	0	0	0	10	No	0	8	No	0	7	No	0	6	No
958	0	0	0	10	No	0	8	No	0	7	No	0	6	No
959	0	0	0	10	No	0	8	No	0	7	No	0	6	No
960	0	1.5	0	10	No	0	8	No	0	7	No	0	6	No
961	0	0	0	10	No	0	8	No	0	7	No	0	6	No
962	3	119	0	15	Yes	0	14	Yes	0	12	Yes	1	10	Yes
963	0	0	0	10	No	0	8	No	0	7	No	0	6	No
964	0	0	0	10	No	0	8	No	0	7	No	0	6	No
965	0	0	0	10	No	0	8	No	0	7	No	0	6	No
966	0	0	0	10	No	0	8	No	0	7	No	0	6	No
967	0	0	0	10	No	0	8	No	0	7	No	0	6	No
968	0	0	0	10	No	0	8	No	0	7	No	0	6	No
969	2	5.5	0	14	No	0	12	No	0	10	No	0	9	No
970	6	4.5	0	20	No	1	18	No	1	16	No	2	14	No
971	4	10.5	0	17	No	0	15	No	0	13	No	1	12	No
972	0	0	0	10	No	0	8	No	0	7	No	0	6	No
973	4.5	1.5	0	19	No	0	17	No	1	15	No	2	13	No
974	0	0	0	10	No	0	8	No	0	7	No	0	6	No
975	10	24	2	27	No	3	24	Yes	4	22	Yes	5	20	Yes
976	14	16	4	32	No	5	29	No	7	27	No	8	25	No
977	1	4.5	0	12	No	0	10	No	0	9	No	0	7	No
978	0	0	0	10	No	0	8	No	0	7	No	0	6	No
979	0	0	0	10	No	0	8	No	0	7	No	0	6	No
980	0	0	0	10	No	0	8	No	0	7	No	0	6	No
981	0	0	0	10	No	0	8	No	0	7	No	0	6	No
982	0	0	0	10	No	0	8	No	0	7	No	0	6	No
983	0	0	0	10	No	0	8	No	0	7	No	0	6	No
984	0	0	0	10	No	0	8	No	0	7	No	0	6	No
985	0	1.5	0	10	No	0	8	No	0	7	No	0	6	No
986	0	0	0	10	No	0	8	No	0	7	No	0	6	No
987	0	0	0	10	No	0	8	No	0	7	No	0	6	No
988	0	0	0	10	No	0	8	No	0	7	No	0	6	No
989	0	14.5	0	10	Yes	0	8	Yes	0	7	Yes	0	6	Yes
990	0	0	0	10	No	0	8	No	0	7	No	0	6	No
991	0	4.5	0	10	No	0	8	No	0	7	No	0	6	No
992	0	0	0	10	No	0	8	No	0	7	No	0	6	No
993	0	0	0	10	No	0	8	No	0	7	No	0	6	No
994	0	0	0	10	No	0	8	No	0	7	No	0	6	No
995	0	0	0	10	No	0	8	No	0	7	No	0	6	No
996	0	0	0	10	No	0	8	No	0	7	No	0	6	No
997	0	0	0	10	No	0	8	No	0	7	No	0	6	No
998	0	0	0	10	No	0	8	No	0	7	No	0	6	No
999	5	34.5	0	19	Yes	0	17	Yes	1	15	Yes	2	13	Yes
1000	28.5	36	14	52	No	16	49	No	18	46	No	20	42	No
1001	0	0	0	10	No	0	8	No	0	7	No	0	6	No
1002	3	0	0	15	No	0	14	No	0	12	No	1	10	No
1003	17	0	6	36	Yes	7	33	Yes	9	31	Yes	10	28	Yes
1004	11.5	0	3	29	Yes	4	27	Yes	5	24	Yes	7	22	Yes
1005	3	0	0	15	No	0	14	No	0	12	No	1	10	No
1006	0	0	0	10	No	0	8	No	0	7	No	0	6	No
1007	0	0	0	10	No	0	8	No	0	7	No	0	6	No
1008	0	0	0	10	No	0	8	No	0	7	No	0	6	No
1009	34.5	44	18	60	No	21	56	No	23	53	No	25	49	No
1010	0	0	0	10	No	0	8	No	0	7	No	0	6	No
1011	0	0	0	10	No	0	8	No	0	7	No	0	6	No
1012	0	0	0	10	No	0	8	No	0	7	No	0	6	No
1013	0	0	0	10	No	0	8	No	0	7	No	0	6	No
1014	247.5	29.5	199	305	Yes	207	296	Yes	213	289	Yes	221	280	Yes
1015	2	5.5	0	14	No	0	12	No	0	10	No	0	9	No
1016	0	0	0	10	No	0	8	No	0	7	No	0	6	No
1017	0	0	0	10	No	0	8	No	0	7	No	0	6	No
1018	0	0	0	10	No	0	8	No	0	7	No	0	6	No
1019	2	2.5	0	14	No	0	12	No	0	10	No	0	9	No
1020	0	0	0	10	No	0	8	No	0	7	No	0	6	No
1021	0	0	0	10	No	0	8	No	0	7	No	0	6	No
1022	0	0	0	10	No	0	8	No	0	7	No	0	6	No
1023	129	87.5	95	172	Yes	100	165	Yes	104	159	Yes	110	153	Yes
1024	17.5	64.5	7	38	Yes	8	35	Yes	10	32	Yes	11	29	Yes
1025	0	0	0	10	No	0	8	No	0	7	No	0	6	No
1026	0	4.5	0	10	No	0	8	No	0	7	No	0	6	No
1027	0	0	0	10	No	0	8	No	0	7	No	0	6	No
1028	0	0.5	0	10	No	0	8	No	0	7	No	0	6	No
1029	0	0.5	0	10	No	0	8	No	0	7	No	0	6	No
1030	74	0.5	49	108	Yes	52	103	Yes	56	98	Yes	60	93	Yes
1031	933	617.5	836	1039	Yes	851	1022	Yes	864	1008	Yes	879	992	Yes
1032	0	0.5	0	10	No	0	8	No	0	7	No	0	6	No
1033	0	0.5	0	10	No	0	8	No	0	7	No	0	6	No
1034	0	0.5	0	10	No	0	8	No	0	7	No	0	6	No
1035	1	3.5	0	12	No	0	10	No	0	9	No	0	7	No
1036	0	0.5	0	10	No	0	8	No	0	7	No	0	6	No
1037	0	0.5	0	10	No	0	8	No	0	7	No	0	6	No
1038	0	0.5	0	10	No	0	8	No	0	7	No	0	6	No
1039	0	0.5	0	10	No	0	8	No	0	7	No	0	6	No
1040	4	34	0	17	Yes	0	15	Yes	0	13	Yes	1	12	Yes
1041	0	0.5	0	10	No	0	8	No	0	7	No	0	6	No
1042	0	0.5	0	10	No	0	8	No	0	7	No	0	6	No
1043	1	10.5	0	12	No	0	10	Yes	0	9	Yes	0	7	Yes
1044	5	3.5	0	19	No	0	17	No	1	15	No	2	13	No
1045	0	0.5	0	10	No	0	8	No	0	7	No	0	6	No
1046	0	0.5	0	10	No	0	8	No	0	7	No	0	6	No
1047	8.5	0.5	1	25	No	2	23	No	3	20	Yes	4	18	Yes
1048	5	1.5	0	19	No	0	17	No	1	15	No	2	13	No
1049	0	0.5	0	10	No	0	8	No	0	7	No	0	6	No
1050	0	0.5	0	10	No	0	8	No	0	7	No	0	6	No
1051	0	0.5	0	10	No	0	8	No	0	7	No	0	6	No
1052	0	0.5	0	10	No	0	8	No	0	7	No	0	6	No
1053	3	22	0	15	Yes	0	14	Yes	0	12	Yes	1	10	Yes
1054	0	0.5	0	10	No	0	8	No	0	7	No	0	6	No
1055	0	0.5	0	10	No	0	8	No	0	7	No	0	6	No
1056	0	2.5	0	10	No	0	8	No	0	7	No	0	6	No
1057	9.5	0.5	2	27	No	3	24	Yes	4	22	Yes	5	20	Yes
1058	8	0.5	1	24	No	2	21	No	3	19	Yes	4	17	Yes
1059	0	0.5	0	10	No	0	8	No	0	7	No	0	6	No
1060	0	0.5	0	10	No	0	8	No	0	7	No	0	6	No
1061	0	0.5	0	10	No	0	8	No	0	7	No	0	6	No
1062	147	0.5	110	192	Yes	116	185	Yes	120	179	Yes	126	172	Yes
1063	0	0.5	0	10	No	0	8	No	0	7	No	0	6	No
1064	0	0.5	0	10	No	0	8	No	0	7	No	0	6	No
1065	0	0.5	0	10	No	0	8	No	0	7	No	0	6	No
1066	0	0.5	0	10	No	0	8	No	0	7	No	0	6	No
1067	0	0.5	0	10	No	0	8	No	0	7	No	0	6	No
1068	9.5	16	2	27	No	3	24	No	4	22	No	5	20	No
1069	1	3.5	0	12	No	0	10	No	0	9	No	0	7	No
1070	0	0.5	0	10	No	0	8	No	0	7	No	0	6	No
1071	0	0.5	0	10	No	0	8	No	0	7	No	0	6	No
1072	0	0.5	0	10	No	0	8	No	0	7	No	0	6	No
1073	0	0.5	0	10	No	0	8	No	0	7	No	0	6	No
1074	1014	10497	71	140	Yes	75	134	Yes	79	128	Yes	84	123	Yes
1075	24.5	4536.5	11	47	Yes	13	44	Yes	15	41	Yes	17	38	Yes
1076	0	0.5	0	10	No	0	8	No	0	7	No	0	6	No
1077	7	56.5	1	22	Yes	1	20	Yes	2	18	Yes	3	16	Yes
1078	0	3.5	0	10	No	0	8	No	0	7	No	0	6	No
1079	2050.5	6537.5	1905	2205	Yes	1928	2181	Yes	1947	2160	Yes	1970	2136	Yes
1080	0	13.5	0	10	Yes	0	8	Yes	0	7	Yes	0	6	Yes
1081	0	0.5	0	10	No	0	8	No	0	7	No	0	6	No
1082	0	0.5	0	10	No	0	8	No	0	7	No	0	6	No
1083	0	0.5	0	10	No	0	8	No	0	7	No	0	6	No
1084	0	0.5	0	10	No	0	8	No	0	7	No	0	6	No
1085	0	0.5	0	10	No	0	8	No	0	7	No	0	6	No
1086	0	0.5	0	10	No	0	8	No	0	7	No	0	6	No
1087	0	1.5	0	10	No	0	8	No	0	7	No	0	6	No
1088	0	1.5	0	10	No	0	8	No	0	7	No	0	6	No
1089	67.5	722.5	44	101	Yes	47	96	Yes	50	91	Yes	54	86	Yes
1090	0	8.5	0	10	No	0	8	Yes	0	7	Yes	0	6	Yes
1091	0	0.5	0	10	No	0	8	No	0	7	No	0	6	No
1092	0	0.5	0	10	No	0	8	No	0	7	No	0	6	No
1093	29	4.5	14	52	Yes	16	49	Yes	18	46	Yes	20	42	Yes
1094	1	0.5	0	12	No	0	10	No	0	9	No	0	7	No
1095	0	0.5	0	10	No	0	8	No	0	7	No	0	6	No
1096	526.5	2726	455	608	Yes	466	595	Yes	475	584	Yes	487	572	Yes
1097	15.5	171	5	35	Yes	7	32	Yes	8	30	Yes	10	27	Yes
1098	0	2.5	0	10	No	0	8	No	0	7	No	0	6	No
1099	340.5	452.5	283	407	Yes	292	397	Yes	300	388	Yes	309	378	Yes
1100	3	3.5	0	15	No	0	14	No	0	12	No	1	10	No

## Sheet: N-HL60 comparision bw LR and BM
Likelihood ratio test					DE at 1%	DE at 1%	Log ratio	Log ratio		Bayesian Method					Lower bound	Upper bound	DE at 1%	Lower bound	Upper bound	DE at 1%	Log ratio	Log ratio
mirnas	Id	N1	N2	HL60	N1-HL60	N2-HL60	HL60/N1	HL60/N2		mirnas	Id	N1	N2	HL60	a	b	N1-HL60	a	b	N2-HL60	HL60/N1	HL60/N2
hsa-let-7a	1	157570	156814	375379	Yes	Yes	0.289767	1.2593		hsa-let-7a	1	157570	156814	375379	1448	1711	Yes	1441	1704	Yes	1.25235	1.2593
hsa-let-7b	4	592.5	9061.5	33456	Yes	Yes	1.34646	1.88444		hsa-let-7b	4	592.5	9061.5	33456	37	90	Yes	810	1010	Yes	5.81931	1.88444
hsa-let-7c	6	1788	753	6342.5	Yes	Yes	0.42266	3.07433		hsa-let-7c	6	1788	753	6342.5	1652	1932	Yes	666	849	Yes	1.8267	3.07433
hsa-let-7d	8	452	13499.5	84703.5	Yes	Yes	1.7469	2.64952		hsa-let-7d	8	452	13499.5	84703.5	26	73	Yes	1232	1476	Yes	7.54996	2.64952
hsa-let-7f	12	84703.5	626980	845234	Yes	Yes	0.767911	0.430932		hsa-let-7f	12	84703.5	626980	845234	754	948	Yes	547	714	Yes	3.31886	0.430932
hsa-miR-1	19	1052.5	30050.5	234	Yes	Yes	-0.501915	-7.00474		hsa-miR-1	19	1052.5	30050.5	234	949	1165	Yes	2828	3191	Yes	-2.16924	-7.00474
hsa-miR-101	22	8939	8694	2781.5	Yes	Yes	-0.389699	-1.64416		hsa-miR-101	22	8939	8694	2781.5	8631	9255	Yes	8390	9006	Yes	-1.68425	-1.64416
hsa-miR-106b	31	1433	1540	1013	Yes	Yes	-0.115783	-0.604296		hsa-miR-106b	31	1433	1540	1013	1312	1563	Yes	1414	1674	Yes	-0.500404	-0.604296
hsa-miR-107	33	1660.5	3756.5	11603.5	Yes	Yes	0.648986	1.6271		hsa-miR-107	33	1660.5	3756.5	11603.5	127	214	Yes	314	444	Yes	2.80487	1.6271
hsa-miR-1255a	90	72.5	162.5	763	Yes	Yes	0.785675	2.23124		hsa-miR-1255a	90	72.5	162.5	763	48	107	Yes	124	210	Yes	3.39563	2.23124
hsa-miR-126	101	1400.5	112.5	4.5	Yes	Yes	-1.91623	-4.64386		hsa-miR-126	101	1400.5	112.5	4.5	1281	1529	Yes	81	153	Yes	-8.2818	-4.64386
hsa-miR-1268	112	103.5	7.5	156.5	Yes	Yes	0.138024	4.38313		hsa-miR-1268	112	103.5	7.5	156.5	73	143	Yes	1	24	Yes	0.596532	4.38313
hsa-miR-1307	159	102.5	50.5	576.5	Yes	Yes	0.576524	3.51297		hsa-miR-1307	159	102.5	50.5	576.5	73	142	Yes	30	80	Yes	2.4917	3.51297
hsa-miR-146b-5p	203	1881.5	6685.5	13	Yes	Yes	-1.66065	-9.00638		hsa-miR-146b-5p	203	1881.5	6685.5	13	1742	2030	Yes	6420	6960	Yes	-7.17723	-9.00638
hsa-miR-151-3p	216	1126	250	4.5	Yes	Yes	-1.84341	-5.79586		hsa-miR-151-3p	216	1126	250	4.5	1019	1242	Yes	201	307	Yes	-7.96707	-5.79586
hsa-miR-152	218	276	2483	111	Yes	Yes	-0.304056	-4.48345		hsa-miR-152	218	276	2483	111	224	336	Yes	2322	2652	Yes	-1.31411	-4.48345
hsa-miR-181a	236	11	873.5	4208.5	Yes	Yes	1.98515	2.26843		hsa-miR-181a	236	11	873.5	4208.5	2	28	Yes	780	977	Yes	8.57966	2.26843
hsa-miR-181b	239	6.5	100.5	1720.5	Yes	Yes	1.86217	4.09756		hsa-miR-181b	239	6.5	100.5	1720.5	1	22	Yes	71	140	Yes	8.04817	4.09756
hsa-miR-185	251	845234	27980.5	12945	Yes	Yes	-1.39495	-1.11203		hsa-miR-185	251	845234	27980.5	12945	8153	8760	Yes	2627	2977	Yes	-6.02888	-1.11203
hsa-miR-191	268	8563	15946	47108	Yes	Yes	0.56914	1.56278		hsa-miR-191	268	8563	15946	47108	763	958	Yes	1466	1731	Yes	2.45978	1.56278
hsa-miR-192	279	6903.5	4295.5	478	Yes	Yes	-0.891326	-3.16774		hsa-miR-192	279	6903.5	4295.5	478	6634	7183	Yes	4084	4517	Yes	-3.85225	-3.16774
hsa-miR-197	293	36	16	77	Yes	Yes	0.25379	2.26679		hsa-miR-197	293	36	16	77	19	61	Yes	5	35	Yes	1.09686	2.26679
hsa-miR-199b-5p	303	55	10.5	194.5	Yes	Yes	0.421633	4.21131		hsa-miR-199b-5p	303	55	10.5	194.5	33	85	Yes	2	28	Yes	1.82227	4.21131
hsa-miR-21	331	47108	35879.5	4830	Yes	Yes	-0.76028	-2.89306		hsa-miR-21	331	47108	35879.5	4830	4487	4941	Yes	3394	3790	Yes	-3.28588	-2.89306
hsa-miR-210	333	2141.5	42	7	Yes	Yes	-1.9105	-2.58496		hsa-miR-210	333	2141.5	42	7	1993	2300	Yes	23	69	Yes	-8.25705	-2.58496
hsa-miR-22	357	1374	1333	84.5	Yes	Yes	-0.930901	-3.97958		hsa-miR-22	357	1374	1333	84.5	1255	1501	Yes	1216	1458	Yes	-4.02329	-3.97958
hsa-miR-221	362	417	5647	36678.5	Yes	Yes	1.49441	2.69938		hsa-miR-221	362	417	5647	36678.5	23	68	Yes	489	647	Yes	6.45874	2.69938
hsa-miR-223	366	131.5	1165	2141.5	Yes	Yes	0.93141	0.878292		hsa-miR-223	366	131.5	1165	2141.5	97	175	Yes	1056	1283	Yes	4.02549	0.878292
hsa-miR-223*	367	93	64	133	Yes	Yes	0.11942	1.05528		hsa-miR-223*	367	93	64	133	64	130	Yes	41	96	Yes	0.516124	1.05528
hsa-miR-25	381	24376	4088.5	29738.5	Yes	Yes	0.0663756	2.86269		hsa-miR-25	381	24376	4088.5	29738.5	2278	2605	Yes	345	480	Yes	0.28687	2.86269
hsa-miR-25*	382	1094	119	1660.5	Yes	Yes	0.139291	3.80258		hsa-miR-25*	382	1094	119	1660.5	988	1208	Yes	86	160	Yes	0.602005	3.80258
hsa-miR-26a	383	4732	23037.5	2316	Yes	Yes	-0.238508	-3.31428		hsa-miR-26a	383	4732	23037.5	2316	4509	4964	Yes	2148	2466	Yes	-1.03081	-3.31428
hsa-miR-27a*	389	47.5	25.5	131.5	Yes	Yes	0.339909	2.36649		hsa-miR-27a*	389	47.5	25.5	131.5	28	76	Yes	12	49	Yes	1.46906	2.36649
hsa-miR-27b	390	625.5	532.5	200	Yes	Yes	-0.380619	-1.41278		hsa-miR-27b	390	625.5	532.5	200	547	714	Yes	460	614	Yes	-1.64501	-1.41278
hsa-miR-30c	429	36	39	92	Yes	Yes	0.313202	1.23816		hsa-miR-30c	429	36	39	92	19	61	Yes	21	65	Yes	1.35364	1.23816
hsa-miR-30e	434	68.5	77.5	35.5	Yes	Yes	-0.219412	-1.12638		hsa-miR-30e	434	68.5	77.5	35.5	45	102	Yes	52	113	Yes	-0.948285	-1.12638
hsa-miR-30e*	435	92	97	452	Yes	Yes	0.531387	2.22027		hsa-miR-30e*	435	92	97	452	63	129	Yes	67	135	Yes	2.29662	2.22027
hsa-miR-330-3p	549	847.5	501.5	1094	Yes	Yes	0.085223	1.12529		hsa-miR-330-3p	549	847.5	501.5	1094	755	949	Yes	431	581	Yes	0.368327	1.12529
hsa-miR-331-3p	551	15.5	27.5	304	Yes	Yes	0.993476	3.46657		hsa-miR-331-3p	551	15.5	27.5	304	5	35	Yes	13	51	Yes	4.29373	3.46657
hsa-miR-33a	561	551.5	168	1788	Yes	Yes	0.392629	3.41181		hsa-miR-33a	561	551.5	168	1788	478	635	Yes	128	216	Yes	1.69691	3.41181
										hsa-miR-340	565	2988.5	7471	4732	2812	3174	Yes	7190	7761	Yes	0.663029	-0.658851
hsa-miR-345	569	8.5	4.5	72.5	FALSE	FALSE	0.715525	4.00998		hsa-miR-345	569	8.5	4.5	72.5	1	25	Yes	0	19	Yes	3.09245	4.00998
hsa-miR-361-5p	578	58	144.5	417	FALSE	FALSE	0.658484	1.52898		hsa-miR-361-5p	578	58	144.5	417	36	89	Yes	108	190	Yes	2.84592	1.52898
hsa-miR-362-5p	580	18.5	7	75	FALSE	FALSE	0.467237	3.42146		hsa-miR-362-5p	580	18.5	7	75	7	39	Yes	1	22	Yes	2.01937	3.42146
hsa-miR-374b*	598	22	7	93	FALSE	FALSE	0.481204	3.7318		hsa-miR-374b*	598	22	7	93	9	43	Yes	1	22	Yes	2.07973	3.7318
hsa-miR-421	624	19.5	24	121.5	FALSE	FALSE	0.610702	2.33985		hsa-miR-421	624	19.5	24	121.5	8	41	Yes	10	46	Yes	2.63941	2.33985
hsa-miR-424*	629	47.5	30	215.5	FALSE	FALSE	0.504795	2.84465		hsa-miR-424*	629	47.5	30	215.5	28	76	Yes	15	54	Yes	2.18169	2.84465
hsa-miR-425	630	134	204.5	1520.5	FALSE	FALSE	0.810805	2.89437		hsa-miR-425	630	134	204.5	1520.5	99	178	Yes	161	258	Yes	3.50424	2.89437
hsa-miR-425*	631	7	35.5	164	FALSE	FALSE	1.05282	2.2078		hsa-miR-425*	631	7	35.5	164	1	22	Yes	19	61	Yes	4.5502	2.2078
hsa-miR-503	769	16	71.5	134	FALSE	FALSE	0.709426	0.906218		hsa-miR-503	769	16	71.5	134	5	35	Yes	47	105	Yes	3.06609	0.906218
hsa-miR-532-3p	845	32	15	158.5	FALSE	FALSE	0.534099	3.40145		hsa-miR-532-3p	845	32	15	158.5	16	56	Yes	5	34	Yes	2.30834	3.40145
hsa-miR-542-3p	850	4.5	6	55	FALSE	FALSE	0.835607	3.1964		hsa-miR-542-3p	850	4.5	6	55	0	19	Yes	0	20	Yes	3.61143	3.1964
hsa-miR-548e	865	694	395.5	1294.5	FALSE	FALSE	0.208099	1.71065		hsa-miR-548e	865	694	395.5	1294.5	610	786	Yes	334	467	Yes	0.899387	1.71065
hsa-miR-574-3p	911	14.5	4.5	41.5	FALSE	FALSE	0.351014	3.20511		hsa-miR-574-3p	911	14.5	4.5	41.5	5	34	Yes	0	19	Yes	1.51706	3.20511
hsa-miR-7	1023	763	129	103.5	FALSE	FALSE	-0.666844	-0.31774		hsa-miR-7	1023	763	129	103.5	675	859	Yes	95	172	Yes	-2.88205	-0.31774
hsa-miR-744	1031	2316	933	694	FALSE	FALSE	-0.402281	-0.426941		hsa-miR-744	1031	2316	933	694	2161	2480	Yes	836	1039	Yes	-1.73863	-0.426941
hsa-miR-98	1096	36.5	526.5	2599	FALSE	FALSE	1.42388	2.30345		hsa-miR-98	1096	36.5	526.5	2599	20	63	Yes	455	608	Yes	6.15392	2.30345
hsa-miR-99a	1097	9.5	15.5	206	FALSE	FALSE	1.02699	3.7323		hsa-miR-99a	1097	9.5	15.5	206	2	27	Yes	5	35	Yes	4.43857	3.7323

## Sheet: N-HL60 using DESeq
id	mirna	N1	N2	HL60	baseMean	baseMeanA	baseMeanB	foldChange	log2FoldChange	pval	padj	resVarA	resVarB
1	hsa-let-7a	73247	71733	660980	254690	81360.8	601349	7.39114	2.8858	0.0348686	1	0.0153537	NA
2	hsa-let-7a-2*	0	0	0	0	0	0	NA	NA	NA	NA	NA	NA
3	hsa-let-7a*	1	3	7	3.83762	2.57218	6.36849	2.47591	1.30796	0.224095	1	0.310507	NA
4	hsa-let-7b	691	7891	45223	17704.5	5985.12	41143.1	6.87423	2.7812	0.0755884	1	0.181148	NA
5	hsa-let-7b*	0	0	0	0	0	0	NA	NA	NA	NA	NA	NA
6	hsa-let-7c	1895	687	7748	3189.39	1259.58	7049	5.5963	2.48447	0.0717084	1	0.0125557	NA
7	hsa-let-7c*	0	0	0	0	0	0	NA	NA	NA	NA	NA	NA
8	hsa-let-7d	512	12605	107085	38689.7	9322.38	97424.2	10.4506	3.38551	0.0984654	1	0.103903	NA
9	hsa-let-7d*	3	39	148	64.4916	29.4134	134.648	4.57777	2.19465	0.1055	1	0.311979	NA
10	hsa-let-7e	25982	1343	9976	10644.6	11428.9	9076	0.79413	-0.332553	0.495378	1	1.50408	NA
11	hsa-let-7e*	3	2	8	4.19538	2.65394	7.27827	2.74244	1.45546	0.236006	1	0.00491629	NA
12	hsa-let-7f	62322	592979	1589907	784786	453944	1.44647e+06	3.18645	1.67195	0.155245	1	0.527943	NA
13	hsa-let-7f-1*	0	0	0	0	0	0	NA	NA	NA	NA	NA	NA
14	hsa-let-7f-2*	0	0	0	0	0	0	NA	NA	NA	NA	NA	NA
15	hsa-let-7g	16997	604899	241894	369572	444322	220071	0.495297	-1.01363	0.499844	1	2.70072	NA
16	hsa-let-7g*	0	2	0	0.964306	1.44646	0	0	#NAME?	1	1	1.123	NA
17	hsa-let-7i	930	29847	38710	26379.6	21960.5	35217.7	1.60368	0.681388	0.251924	1	1.25796	NA
18	hsa-let-7i*	0	9	0	4.33938	6.50906	0	0	#NAME?	1	1	2.55471	NA
19	hsa-miR-1	1286	21391	175	10711.9	15988.2	159.212	0.0099581	-6.64991	0.91643	1	3.69084	NA
20	hsa-miR-100	8	6	18	10.4982	7.55932	16.3761	2.16635	1.11526	0.249688	1	0.0193967	NA
21	hsa-miR-100*	0	0	0	0	0	0	NA	NA	NA	NA	NA	NA
22	hsa-miR-101	7646	7412	2896	6503.6	8438.04	2634.73	0.312245	-1.67925	0.59589	1	0.229016	NA
23	hsa-miR-101*	1	1	2	1.357	1.12572	1.81957	1.61636	0.692745	0.414428	1	0.0534412	NA
24	hsa-miR-103	45229	33924	82302	53451.8	42739.2	74877	1.75195	0.808964	0.305386	1	0.0275921	NA
25	hsa-miR-103-2*	1	1	1	1.05374	1.12572	0.909784	0.808178	-0.307255	0.750331	1	0.0649877	NA
26	hsa-miR-103-as	45229	33924	82302	53451.8	42739.2	74877	1.75195	0.808964	0.305386	1	0.0275921	NA
27	hsa-miR-105	5	0	0	1.34164	2.01246	0	0	#NAME?	1	1	1.39493	NA
28	hsa-miR-105*	1	0	0	0.268329	0.402493	0	0	#NAME?	1	1	0.357542	NA
29	hsa-miR-106a	19	24	13	20.6123	25.0049	11.8272	0.472995	-1.0801	0.522663	1	0.378543	NA
30	hsa-miR-106a*	0	0	0	0	0	0	NA	NA	NA	NA	NA	NA
31	hsa-miR-106b	1765	1586	798	1480.3	1857.44	726.007	0.390864	-1.35526	0.514245	1	0.152595	NA
32	hsa-miR-106b*	1439	76	890	692.671	634.153	809.708	1.27683	0.352571	0.291198	1	0.982005	NA
33	hsa-miR-107	1827	3248	14394	6421.41	3084.4	13095.4	4.24569	2.086	0.0133717	1	0.117326	NA
34	hsa-miR-10a	1832	23	0	502.667	754.001	0	0	#NAME?	1	1	3.49168	NA
35	hsa-miR-10a*	3	0	0	0.804986	1.20748	0	0	#NAME?	0.739543	1	0.989857	NA
36	hsa-miR-10b	1	0	0	0.268329	0.402493	0	0	#NAME?	1	1	0.357542	NA
37	hsa-miR-10b*	0	0	0	0	0	0	NA	NA	NA	NA	NA	NA
38	hsa-miR-1178	0	0	0	0	0	0	NA	NA	NA	NA	NA	NA
39	hsa-miR-1179	0	0	0	0	0	0	NA	NA	NA	NA	NA	NA
40	hsa-miR-1180	8	0	0	2.14663	3.21994	0	0	#NAME?	1	1	1.83589	NA
41	hsa-miR-1181	0	0	0	0	0	0	NA	NA	NA	NA	NA	NA
42	hsa-miR-1182	0	0	0	0	0	0	NA	NA	NA	NA	NA	NA
43	hsa-miR-1183	0	0	0	0	0	0	NA	NA	NA	NA	NA	NA
44	hsa-miR-1184	0	0	0	0	0	0	NA	NA	NA	NA	NA	NA
45	hsa-miR-1185	0	1	0	0.482153	0.723229	0	0	#NAME?	1	1	0.642458	NA
46	hsa-miR-1193	0	1	0	0.482153	0.723229	0	0	#NAME?	1	1	0.642458	NA
47	hsa-miR-1197	0	22	0	10.6074	15.911	0	0	#NAME?	1	1	3.36686	NA
48	hsa-miR-1200	0	0	0	0	0	0	NA	NA	NA	NA	NA	NA
49	hsa-miR-1201	0	0	0	0	0	0	NA	NA	NA	NA	NA	NA
50	hsa-miR-1202	0	0	0	0	0	0	NA	NA	NA	NA	NA	NA
51	hsa-miR-1203	0	0	0	0	0	0	NA	NA	NA	NA	NA	NA
52	hsa-miR-1204	0	0	0	0	0	0	NA	NA	NA	NA	NA	NA
53	hsa-miR-1205	0	0	0	0	0	0	NA	NA	NA	NA	NA	NA
54	hsa-miR-1206	0	0	0	0	0	0	NA	NA	NA	NA	NA	NA
55	hsa-miR-1207-3p	0	0	0	0	0	0	NA	NA	NA	NA	NA	NA
56	hsa-miR-1207-5p	0	0	0	0	0	0	NA	NA	NA	NA	NA	NA
57	hsa-miR-1208	0	0	0	0	0	0	NA	NA	NA	NA	NA	NA
58	hsa-miR-122	7	1	23	9.33546	3.54068	20.925	5.90989	2.56313	0.107597	1	0.0909368	NA
59	hsa-miR-122*	0	0	0	0	0	0	NA	NA	NA	NA	NA	NA
60	hsa-miR-1224-3p	0	0	0	0	0	0	NA	NA	NA	NA	NA	NA
61	hsa-miR-1224-5p	0	0	0	0	0	0	NA	NA	NA	NA	NA	NA
62	hsa-miR-1225-3p	0	0	0	0	0	0	NA	NA	NA	NA	NA	NA
63	hsa-miR-1225-5p	0	0	0	0	0	0	NA	NA	NA	NA	NA	NA
64	hsa-miR-1226	0	0	2	0.606522	0	1.81957	Inf	Inf	0.173176	1	0	NA
65	hsa-miR-1226*	0	0	2	0.606522	0	1.81957	Inf	Inf	0.173176	1	0	NA
66	hsa-miR-1227	0	0	0	0	0	0	NA	NA	NA	NA	NA	NA
67	hsa-miR-1228	0	0	0	0	0	0	NA	NA	NA	NA	NA	NA
68	hsa-miR-1228*	0	0	0	0	0	0	NA	NA	NA	NA	NA	NA
69	hsa-miR-1229	0	0	0	0	0	0	NA	NA	NA	NA	NA	NA
70	hsa-miR-1231	0	0	0	0	0	0	NA	NA	NA	NA	NA	NA
71	hsa-miR-1233	0	0	0	0	0	0	NA	NA	NA	NA	NA	NA
72	hsa-miR-1234	0	0	0	0	0	0	NA	NA	NA	NA	NA	NA
73	hsa-miR-1236	0	0	0	0	0	0	NA	NA	NA	NA	NA	NA
74	hsa-miR-1237	0	0	0	0	0	0	NA	NA	NA	NA	NA	NA
75	hsa-miR-1238	0	0	0	0	0	0	NA	NA	NA	NA	NA	NA
76	hsa-miR-124	6	1	2	2.69865	3.13819	1.81957	0.579815	-0.786335	0.57148	1	0.414467	NA
77	hsa-miR-124*	0	0	26	7.88479	0	23.6544	Inf	Inf	0.260691	1	0	NA
78	hsa-miR-1243	0	0	0	0	0	0	NA	NA	NA	NA	NA	NA
79	hsa-miR-1244	0	0	1	0.303261	0	0.909784	Inf	Inf	0.362421	1	0	NA
80	hsa-miR-1245	0	0	0	0	0	0	NA	NA	NA	NA	NA	NA
81	hsa-miR-1246	1304	0	473	493.343	524.851	430.328	0.819905	-0.286471	0.396579	1	1.92478	NA
82	hsa-miR-1247	0	0	0	0	0	0	NA	NA	NA	NA	NA	NA
83	hsa-miR-1248	5	0	9	4.07099	2.01246	8.18805	4.06867	2.02456	0.220703	1	0.390564	NA
84	hsa-miR-1249	0	0	11	3.33587	0	10.0076	Inf	Inf	0.040411	1	0	NA
85	hsa-miR-1250	0	0	4	1.21304	0	3.63913	Inf	Inf	0.0567097	1	0	NA
86	hsa-miR-1251	0	0	0	0	0	0	NA	NA	NA	NA	NA	NA
87	hsa-miR-1252	2	0	0	0.536657	0.804986	0	0	#NAME?	0.699783	1	0.715084	NA
88	hsa-miR-1253	0	0	0	0	0	0	NA	NA	NA	NA	NA	NA
89	hsa-miR-1254	136	3	90	65.2326	56.9087	81.8805	1.43881	0.524871	0.312137	1	1.14108	NA
90	hsa-miR-1255a	91	178	691	319.795	165.362	628.661	3.80173	1.92666	0.0876518	1	0.140909	NA
91	hsa-miR-1255b	253	16	31	85.0027	113.402	28.2033	0.248701	-2.00751	0.634096	1	1.9511	NA
92	hsa-miR-1256	6	12	7	9.51863	11.0937	6.36849	0.574063	-0.800719	0.488943	1	0.670633	NA
93	hsa-miR-1257	0	0	0	0	0	0	NA	NA	NA	NA	NA	NA
94	hsa-miR-1258	0	0	0	0	0	0	NA	NA	NA	NA	NA	NA
95	hsa-miR-1259	61	3	8	20.2406	26.7217	7.27827	0.272373	-1.87635	0.655155	1	2.06219	NA
96	hsa-miR-125a-3p	6	1	2	2.69865	3.13819	1.81957	0.579815	-0.786335	0.57148	1	0.414467	NA
97	hsa-miR-125a-5p	783	15	25	224.915	326	22.7446	0.0697686	-3.84128	0.765472	1	3.10274	NA
98	hsa-miR-125b	26	17	25	22.7547	22.7597	22.7446	0.999336	-0.000958526	0.390841	1	0.011308	NA
99	hsa-miR-125b-1*	0	0	0	0	0	0	NA	NA	NA	NA	NA	NA
100	hsa-miR-125b-2*	0	0	0	0	0	0	NA	NA	NA	NA	NA	NA
101	hsa-miR-126	1725	123	3	523.081	783.257	2.72935	0.00348462	-8.16478	0.926972	1	2.27666	NA
102	hsa-miR-126*	682	245	0	301.127	451.691	0	0	#NAME?	1	1	0.176365	NA
103	hsa-miR-1260	0	2	0	0.964306	1.44646	0	0	#NAME?	1	1	1.123	NA
104	hsa-miR-1260b	0	0	0	0	0	0	NA	NA	NA	NA	NA	NA
105	hsa-miR-1261	0	0	0	0	0	0	NA	NA	NA	NA	NA	NA
106	hsa-miR-1262	0	6	0	2.89292	4.33938	0	0	#NAME?	1	1	2.13775	NA
107	hsa-miR-1263	3	0	0	0.804986	1.20748	0	0	#NAME?	0.739543	1	0.989857	NA
108	hsa-miR-1264	0	0	0	0	0	0	NA	NA	NA	NA	NA	NA
109	hsa-miR-1265	0	0	0	0	0	0	NA	NA	NA	NA	NA	NA
110	hsa-miR-1266	0	0	0	0	0	0	NA	NA	NA	NA	NA	NA
111	hsa-miR-1267	0	0	0	0	0	0	NA	NA	NA	NA	NA	NA
112	hsa-miR-1268	128	8	126	76.4142	57.3049	114.633	2.0004	1.00029	0.217044	1	0.629684	NA
113	hsa-miR-1269	9	0	0	2.41496	3.62243	0	0	#NAME?	1	1	1.9537	NA
114	hsa-miR-127-3p	56	192	1	107.903	161.4	0.909784	0.00563684	-7.4709	0.926454	1	1.99809	NA
115	hsa-miR-127-5p	1	5	0	2.67909	4.01864	0	0	#NAME?	1	1	1.31679	NA
116	hsa-miR-1270	30	8	22	18.5788	17.8606	20.0152	1.12064	0.164317	0.406085	1	0.198997	NA
117	hsa-miR-1271	0	40	9	22.0155	28.9292	8.18805	0.283038	-1.82093	0.566409	1	2.93226	NA
118	hsa-miR-1272	0	0	0	0	0	0	NA	NA	NA	NA	NA	NA
119	hsa-miR-1273	0	0	0	0	0	0	NA	NA	NA	NA	NA	NA
120	hsa-miR-1273c	3	1	4	2.50018	1.93071	3.63913	1.88487	0.914466	0.375465	1	0.0466788	NA
121	hsa-miR-1273d	8	0	1	2.44989	3.21994	0.909784	0.282547	-1.82344	0.806803	1	1.63297	NA
122	hsa-miR-1274a	11	0	0	2.95161	4.42742	0	0	#NAME?	1	1	2.15839	NA
123	hsa-miR-1274b	0	155	0	74.7337	112.101	0	0	#NAME?	1	1	3.87994	NA
124	hsa-miR-1275	0	8	0	3.85722	5.78583	0	0	#NAME?	1	1	2.4342	NA
125	hsa-miR-1276	1	0	0	0.268329	0.402493	0	0	#NAME?	1	1	0.357542	NA
126	hsa-miR-1277	39	192	49	117.898	154.557	44.5794	0.288433	-1.79369	0.525057	1	1.87917	NA
127	hsa-miR-1278	293	53	60	122.37	156.262	54.587	0.349331	-1.51733	0.561084	1	0.728394	NA
128	hsa-miR-1279	0	0	0	0	0	0	NA	NA	NA	NA	NA	NA
129	hsa-miR-128	4279	396	2996	2247.68	2008.67	2725.71	1.35698	0.440396	0.309231	1	0.727134	NA
130	hsa-miR-1280	0	0	0	0	0	0	NA	NA	NA	NA	NA	NA
131	hsa-miR-1281	0	0	0	0	0	0	NA	NA	NA	NA	NA	NA
132	hsa-miR-1282	0	0	0	0	0	0	NA	NA	NA	NA	NA	NA
133	hsa-miR-1283	0	0	0	0	0	0	NA	NA	NA	NA	NA	NA
134	hsa-miR-1284	4	4	6	4.82149	4.50289	5.4587	1.21227	0.277707	0.393636	1	0.0992587	NA
135	hsa-miR-1285	39	20	18	25.5666	30.1618	16.3761	0.542942	-0.88113	0.508149	1	0.00402349	NA
136	hsa-miR-1286	2	0	0	0.536657	0.804986	0	0	#NAME?	0.699783	1	0.715084	NA
137	hsa-miR-1287	1	2	1	1.5359	1.84895	0.909784	0.492054	-1.02311	0.760622	1	0.364631	NA
138	hsa-miR-1288	4	0	0	1.07331	1.60997	0	0	#NAME?	1	1	1.20727	NA
139	hsa-miR-1289	0	1	0	0.482153	0.723229	0	0	#NAME?	1	1	0.642458	NA
140	hsa-miR-129-3p	34	4	11	14.3877	16.5777	10.0076	0.603681	-0.728142	0.535064	1	0.933191	NA
141	hsa-miR-129-5p	9	0	52	18.1845	3.62243	47.3088	13.0599	3.70708	0.0757078	1	0.0749554	NA
142	hsa-miR-129*	1	0	269	81.8456	0.402493	244.732	608.04	9.24802	0.652667	1	4.32314e-05	NA
143	hsa-miR-1290	1	0	0	0.268329	0.402493	0	0	#NAME?	1	1	0.357542	NA
144	hsa-miR-1291	0	0	3	0.909784	0	2.72935	Inf	Inf	0.131295	1	0	NA
145	hsa-miR-1292	9	2	4	4.59231	5.06889	3.63913	0.717935	-0.478075	0.51314	1	0.293779	NA
146	hsa-miR-1293	11	0	0	2.95161	4.42742	0	0	#NAME?	1	1	2.15839	NA
147	hsa-miR-1294	50	4	7	17.4679	23.0176	6.36849	0.27668	-1.85371	0.655129	1	1.61882	NA
148	hsa-miR-1295	0	0	0	0	0	0	NA	NA	NA	NA	NA	NA
149	hsa-miR-1296	19	0	1	5.4015	7.64736	0.909784	0.118967	-3.07137	0.842727	1	2.52587	NA
150	hsa-miR-1297	0	0	0	0	0	0	NA	NA	NA	NA	NA	NA
151	hsa-miR-1298	4	3	0	2.51977	3.77966	0	0	#NAME?	1	1	0.0437867	NA
152	hsa-miR-1299	2	2	0	1.50096	2.25144	0	0	#NAME?	1	1	0.121365	NA
153	hsa-miR-1301	23	15	12	17.043	20.1058	10.9174	0.542999	-0.88098	0.518162	1	0.0146818	NA
154	hsa-miR-1302	0	1	0	0.482153	0.723229	0	0	#NAME?	1	1	0.642458	NA
155	hsa-miR-1303	20	1	0	5.84872	8.77308	0	0	#NAME?	1	1	1.98862	NA
156	hsa-miR-1304	18	1	2	5.91859	7.9681	1.81957	0.228357	-2.13064	0.686487	1	1.60451	NA
157	hsa-miR-1305	0	0	0	0	0	0	NA	NA	NA	NA	NA	NA
158	hsa-miR-1306	0	0	0	0	0	0	NA	NA	NA	NA	NA	NA
159	hsa-miR-1307	126	53	481	205.232	89.0452	437.606	4.91442	2.29702	0.0913666	1	0.0062398	NA
160	hsa-miR-1308	22	1	24	13.6636	9.57807	21.8348	2.27967	1.18882	0.29016	1	0.621623	NA
161	hsa-miR-130a	0	2433	0	1173.08	1759.62	0	0	#NAME?	1	1	3.91321	NA
162	hsa-miR-130a*	0	0	0	0	0	0	NA	NA	NA	NA	NA	NA
163	hsa-miR-130b	5533	678	687	2019.9	2717.34	625.021	0.230012	-2.12022	0.649711	1	1.31118	NA
164	hsa-miR-130b*	91	0	1	24.7212	36.6268	0.909784	0.0248393	-5.33123	0.906559	1	3.70619	NA
165	hsa-miR-132	20	9	1	10.0092	14.5589	0.909784	0.0624898	-4.00024	0.861352	1	0.0352611	NA
166	hsa-miR-132*	22	3	0	7.34969	11.0245	0	0	#NAME?	1	1	1.1267	NA
167	hsa-miR-1321	0	0	0	0	0	0	NA	NA	NA	NA	NA	NA
168	hsa-miR-1322	0	0	0	0	0	0	NA	NA	NA	NA	NA	NA
169	hsa-miR-1323	3	0	1	1.10825	1.20748	0.909784	0.753458	-0.408402	0.793769	1	0.843368	NA
170	hsa-miR-1324	0	0	0	0	0	0	NA	NA	NA	NA	NA	NA
171	hsa-miR-133a	0	0	0	0	0	0	NA	NA	NA	NA	NA	NA
172	hsa-miR-133b	0	0	0	0	0	0	NA	NA	NA	NA	NA	NA
173	hsa-miR-134	3	368	1	178.54	267.356	0.909784	0.00340289	-8.19902	0.930642	1	3.7474	NA
174	hsa-miR-135a	6	0	0	1.60997	2.41496	0	0	#NAME?	1	1	1.55942	NA
175	hsa-miR-135a*	0	0	0	0	0	0	NA	NA	NA	NA	NA	NA
176	hsa-miR-135b	44	1	0	12.2886	18.4329	0	0	#NAME?	1	1	2.94803	NA
177	hsa-miR-135b*	4	0	0	1.07331	1.60997	0	0	#NAME?	1	1	1.20727	NA
178	hsa-miR-136	1	18	1	9.25034	13.4206	0.909784	0.06779	-3.88278	0.835337	1	2.7188	NA
179	hsa-miR-136*	2	5	0	2.94742	4.42113	0	0	#NAME?	1	1	0.872049	NA
180	hsa-miR-137	0	0	0	0	0	0	NA	NA	NA	NA	NA	NA
181	hsa-miR-138	9	4	2	4.95009	6.51535	1.81957	0.279274	-1.84025	0.640462	1	0.0273059	NA
182	hsa-miR-138-1*	0	0	0	0	0	0	NA	NA	NA	NA	NA	NA
183	hsa-miR-138-2*	0	0	0	0	0	0	NA	NA	NA	NA	NA	NA
184	hsa-miR-139-3p	1	0	0	0.268329	0.402493	0	0	#NAME?	1	1	0.357542	NA
185	hsa-miR-139-5p	6	2	0	2.57428	3.86142	0	0	#NAME?	1	1	0.126975	NA
186	hsa-miR-140-3p	323	2811	494	1591.81	2163	449.433	0.207782	-2.26686	0.586918	1	2.51275	NA
187	hsa-miR-140-5p	9	7	7	7.91286	8.68504	6.36849	0.733271	-0.447582	0.471925	1	0.0500568	NA
188	hsa-miR-141	0	1	0	0.482153	0.723229	0	0	#NAME?	1	1	0.642458	NA
189	hsa-miR-141*	0	0	0	0	0	0	NA	NA	NA	NA	NA	NA
190	hsa-miR-142-3p	50	100	70	82.86	92.4476	63.6849	0.688875	-0.537685	0.379443	1	0.690436	NA
191	hsa-miR-142-5p	187	1648	858	1104.96	1267.15	780.594	0.616025	-0.69894	0.359836	1	1.77367	NA
192	hsa-miR-143	46	650	43	338.783	488.614	39.1207	0.0800647	-3.64269	0.681798	1	3.00148	NA
193	hsa-miR-143*	0	1	1	0.785414	0.723229	0.909784	1.25795	0.331071	0.452129	1	0.571652	NA
194	hsa-miR-144	20	4	0	7.29518	10.9428	0	0	#NAME?	1	1	0.679028	NA
195	hsa-miR-144*	106	18	0	37.1216	55.6824	0	0	#NAME?	1	1	1.09453	NA
196	hsa-miR-145	3	7	18	9.63876	6.27008	16.3761	2.61178	1.38504	0.19915	1	0.273921	NA
197	hsa-miR-145*	0	1	0	0.482153	0.723229	0	0	#NAME?	1	1	0.642458	NA
198	hsa-miR-1468	0	0	0	0	0	0	NA	NA	NA	NA	NA	NA
199	hsa-miR-1469	0	0	0	0	0	0	NA	NA	NA	NA	NA	NA
200	hsa-miR-146a	2	1001	45	496.818	724.757	40.9403	0.0564882	-4.14591	0.722675	1	3.59803	NA
201	hsa-miR-146a*	0	0	1	0.303261	0	0.909784	Inf	Inf	0.362421	1	0	NA
202	hsa-miR-146b-3p	4	1	0	1.55547	2.3332	0	0	#NAME?	1	1	0.220654	NA
203	hsa-miR-146b-5p	1989	4533	8	2721.73	4078.96	7.27827	0.00178435	-9.13039	0.959553	1	1.48708	NA
204	hsa-miR-147	0	0	0	0	0	0	NA	NA	NA	NA	NA	NA
205	hsa-miR-1470	0	0	0	0	0	0	NA	NA	NA	NA	NA	NA
206	hsa-miR-1471	0	0	0	0	0	0	NA	NA	NA	NA	NA	NA
207	hsa-miR-147b	1	1	2	1.357	1.12572	1.81957	1.61636	0.692745	0.414428	1	0.0534412	NA
208	hsa-miR-148a	2501	812	819	1310.97	1593.9	745.113	0.467479	-1.09703	0.50211	1	0.178727	NA
209	hsa-miR-148a*	57	3	9	19.4705	25.1118	8.18805	0.326064	-1.61677	0.631218	1	1.91877	NA
210	hsa-miR-148b	395	683	449	571.464	652.95	408.493	0.625611	-0.676662	0.368734	1	0.586004	NA
211	hsa-miR-148b*	0	0	0	0	0	0	NA	NA	NA	NA	NA	NA
212	hsa-miR-149	0	0	0	0	0	0	NA	NA	NA	NA	NA	NA
213	hsa-miR-149*	0	0	0	0	0	0	NA	NA	NA	NA	NA	NA
214	hsa-miR-150	0	414	0	199.611	299.417	0	0	#NAME?	1	1	3.82027	NA
215	hsa-miR-150*	0	0	0	0	0	0	NA	NA	NA	NA	NA	NA
216	hsa-miR-151-3p	1387	268	3	502.298	752.083	2.72935	0.00362906	-8.10619	0.924281	1	0.894036	NA
217	hsa-miR-151-5p	383	134	0	167.378	251.067	0	0	#NAME?	1	1	0.199308	NA
218	hsa-miR-152	354	2643	89	1396.31	2053.98	80.9708	0.0394214	-4.66488	0.790725	1	2.80843	NA
219	hsa-miR-153	1	0	0	0.268329	0.402493	0	0	#NAME?	1	1	0.357542	NA
220	hsa-miR-1537	0	3	38	12.9704	2.16969	34.5718	15.934	3.99404	0.152764	1	0.0532115	NA
221	hsa-miR-1538	0	0	0	0	0	0	NA	NA	NA	NA	NA	NA
222	hsa-miR-1539	0	0	0	0	0	0	NA	NA	NA	NA	NA	NA
223	hsa-miR-154	0	4	0	1.92861	2.89292	0	0	#NAME?	1	1	1.73086	NA
224	hsa-miR-154*	0	4	0	1.92861	2.89292	0	0	#NAME?	1	1	1.73086	NA
225	hsa-miR-155	0	50	163	73.5392	36.1615	148.295	4.10091	2.03594	0.0937811	1	0.428353	NA
226	hsa-miR-155*	0	5	2	3.01729	3.61615	1.81957	0.503179	-0.990858	0.521199	1	1.56273	NA
227	hsa-miR-15a	100	685	232	427.464	535.661	211.07	0.394036	-1.3436	0.437401	1	1.92143	NA
228	hsa-miR-15a*	0	3	5	2.96276	2.16969	4.54892	2.09658	1.06804	0.230889	1	0.716117	NA
229	hsa-miR-15b	242	1896	539	1142.56	1468.65	490.373	0.333895	-1.58253	0.492938	1	2.16075	NA
230	hsa-miR-15b*	3	3	35	12.8656	3.37717	31.8424	9.42874	3.23707	0.0412384	1	0.0104701	NA
231	hsa-miR-16	2667	9937	3064	6435.98	8260.18	2787.58	0.337472	-1.56716	0.558556	1	1.67594	NA
232	hsa-miR-16-1*	4	1	20	7.62069	2.3332	18.1957	7.79859	2.96321	0.0651825	1	0.0246035	NA
233	hsa-miR-16-2*	60	3	63	36.6516	26.3193	57.3164	2.17774	1.12283	0.241768	1	0.643502	NA
234	hsa-miR-17	8813	1239	4265	4255.58	4443.25	3880.23	0.873286	-0.195474	0.435386	1	0.709103	NA
235	hsa-miR-17*	6596	511	865	2278.6	3024.41	786.963	0.260204	-1.94229	0.640175	1	1.79249	NA
236	hsa-miR-181a	15	882	4905	1916.78	643.926	4462.49	6.93013	2.79288	0.227387	1	0.192568	NA
237	hsa-miR-181a-2*	5	16	90	36.3496	13.5841	81.8805	6.02766	2.5916	0.0991189	1	0.126172	NA
238	hsa-miR-181a*	1	28	463	154.179	20.6529	421.23	20.3957	4.35019	0.422898	1	0.0287812	NA
239	hsa-miR-181b	9	111	1609	543.881	83.9009	1463.84	17.4473	4.12493	0.413881	1	0.0339595	NA
240	hsa-miR-181c	0	1	0	0.482153	0.723229	0	0	#NAME?	1	1	0.642458	NA
241	hsa-miR-181c*	0	0	0	0	0	0	NA	NA	NA	NA	NA	NA
242	hsa-miR-181d	15	30	9	21.2189	27.7343	8.18805	0.295232	-1.76008	0.585509	1	0.923017	NA
243	hsa-miR-182	2081	6	0	561.285	841.927	0	0	#NAME?	1	1	3.75245	NA
244	hsa-miR-182*	6	0	0	1.60997	2.41496	0	0	#NAME?	1	1	1.55942	NA
245	hsa-miR-1825	0	0	0	0	0	0	NA	NA	NA	NA	NA	NA
246	hsa-miR-1826	0	0	0	0	0	0	NA	NA	NA	NA	NA	NA
247	hsa-miR-1827	0	0	0	0	0	0	NA	NA	NA	NA	NA	NA
248	hsa-miR-183	607	0	0	162.875	244.313	0	0	#NAME?	1	1	3.83647	NA
249	hsa-miR-183*	6	0	0	1.60997	2.41496	0	0	#NAME?	1	1	1.55942	NA
250	hsa-miR-184	1	0	0	0.268329	0.402493	0	0	#NAME?	1	1	0.357542	NA
251	hsa-miR-185	100560	18867	16522	41090.4	54119.8	15031.4	0.277744	-1.84817	0.678305	1	0.835872	NA
252	hsa-miR-185*	1	0	0	0.268329	0.402493	0	0	#NAME?	1	1	0.357542	NA
253	hsa-miR-186	630	306	490	465.184	474.879	445.794	0.938754	-0.0911815	0.311682	1	0.0081721	NA
254	hsa-miR-186*	1	0	2	0.874851	0.402493	1.81957	4.52075	2.17656	0.290619	1	0.262902	NA
255	hsa-miR-187	1	1	0	0.750481	1.12572	0	0	#NAME?	1	1	0.0764077	NA
256	hsa-miR-187*	0	0	0	0	0	0	NA	NA	NA	NA	NA	NA
257	hsa-miR-188-3p	1	2	0	1.23263	1.84895	0	0	#NAME?	1	1	0.421394	NA
258	hsa-miR-188-5p	6	1	1	2.39539	3.13819	0.909784	0.289908	-1.78634	0.798467	1	0.467342	NA
259	hsa-miR-18a	462	27	79	160.944	205.479	71.8729	0.349783	-1.51547	0.56393	1	1.82855	NA
260	hsa-miR-18a*	59	0	23	22.8064	23.7471	20.925	0.881162	-0.18252	0.472095	1	1.88884	NA
261	hsa-miR-18b	3	0	0	0.804986	1.20748	0	0	#NAME?	0.739543	1	0.989857	NA
262	hsa-miR-18b*	0	0	0	0	0	0	NA	NA	NA	NA	NA	NA
263	hsa-miR-190	0	0	0	0	0	0	NA	NA	NA	NA	NA	NA
264	hsa-miR-1908	73	1	0	20.0701	30.1052	0	0	#NAME?	1	1	3.37871	NA
265	hsa-miR-1909	0	0	0	0	0	0	NA	NA	NA	NA	NA	NA
266	hsa-miR-1909*	0	0	0	0	0	0	NA	NA	NA	NA	NA	NA
267	hsa-miR-190b	0	0	0	0	0	0	NA	NA	NA	NA	NA	NA
268	hsa-miR-191	7150	15370	66845	29600.7	13993.9	60814.5	4.3458	2.11962	0.0671214	1	0.151049	NA
269	hsa-miR-191*	5	1	66	21.839	2.73569	60.0457	21.949	4.45608	0.20458	1	0.0066013	NA
270	hsa-miR-1910	0	0	0	0	0	0	NA	NA	NA	NA	NA	NA
271	hsa-miR-1911	0	0	0	0	0	0	NA	NA	NA	NA	NA	NA
272	hsa-miR-1911*	0	0	0	0	0	0	NA	NA	NA	NA	NA	NA
273	hsa-miR-1912	0	0	0	0	0	0	NA	NA	NA	NA	NA	NA
274	hsa-miR-1913	0	0	0	0	0	0	NA	NA	NA	NA	NA	NA
275	hsa-miR-1914	0	0	0	0	0	0	NA	NA	NA	NA	NA	NA
276	hsa-miR-1914*	0	0	0	0	0	0	NA	NA	NA	NA	NA	NA
277	hsa-miR-1915	0	0	0	0	0	0	NA	NA	NA	NA	NA	NA
278	hsa-miR-1915*	0	0	0	0	0	0	NA	NA	NA	NA	NA	NA
279	hsa-miR-192	5234	3302	402	3118.41	4494.75	365.733	0.0813689	-3.61938	0.760542	1	0.0146962	NA
280	hsa-miR-192*	0	0	0	0	0	0	NA	NA	NA	NA	NA	NA
281	hsa-miR-193a-3p	4	19	20	16.2994	15.3513	18.1957	1.18528	0.245232	0.315852	1	0.955254	NA
282	hsa-miR-193a-5p	18	55	15	35.8972	47.0225	13.6468	0.290218	-1.78479	0.561747	1	1.42287	NA
283	hsa-miR-193b	110	0	2	30.1227	44.2742	1.81957	0.0410977	-4.6048	0.832561	1	3.68911	NA
284	hsa-miR-193b*	262	0	1	70.6053	105.453	0.909784	0.00862738	-6.85686	0.932929	1	3.84711	NA
285	hsa-miR-194	55	36	2	32.7221	48.1734	1.81957	0.0377712	-4.72657	0.813766	1	0.0243184	NA
286	hsa-miR-194*	0	0	0	0	0	0	NA	NA	NA	NA	NA	NA
287	hsa-miR-195	3	2	1	2.07255	2.65394	0.909784	0.342805	-1.54454	0.779466	1	0.0117667	NA
288	hsa-miR-195*	0	0	0	0	0	0	NA	NA	NA	NA	NA	NA
289	hsa-miR-196a	74	5	1	22.5703	33.4006	0.909784	0.0272385	-5.19821	0.902234	1	2.25492	NA
290	hsa-miR-196a*	0	0	0	0	0	0	NA	NA	NA	NA	NA	NA
291	hsa-miR-196b	0	8	0	3.85722	5.78583	0	0	#NAME?	1	1	2.4342	NA
292	hsa-miR-196b*	0	0	0	0	0	0	NA	NA	NA	NA	NA	NA
293	hsa-miR-197	49	17	58	38.9338	32.017	52.7675	1.64811	0.720808	0.269012	1	0.064694	NA
294	hsa-miR-1972	0	0	0	0	0	0	NA	NA	NA	NA	NA	NA
295	hsa-miR-1973	0	0	0	0	0	0	NA	NA	NA	NA	NA	NA
296	hsa-miR-1975	104	6	9	33.5284	46.1986	8.18805	0.177236	-2.49626	0.702355	1	2.15811	NA
297	hsa-miR-1976	0	0	0	0	0	0	NA	NA	NA	NA	NA	NA
298	hsa-miR-1979	259	0	233	140.157	104.246	211.98	2.03346	1.02394	0.192728	1	0.956282	NA
299	hsa-miR-198	0	0	1	0.303261	0	0.909784	Inf	Inf	0.362421	1	0	NA
300	hsa-miR-199a-3p	672	24004	10232	14856.9	17630.9	9308.91	0.527989	-0.92142	0.47562	1	2.53526	NA
301	hsa-miR-199a-5p	0	9	0	4.33938	6.50906	0	0	#NAME?	1	1	2.55471	NA
302	hsa-miR-199b-3p	672	24004	10232	14856.9	17630.9	9308.91	0.527989	-0.92142	0.47562	1	2.53526	NA
303	hsa-miR-199b-5p	72	12	147	69.6849	37.6582	133.738	3.55137	1.82837	0.0570132	1	0.150357	NA
304	hsa-miR-19a	554	13	35	165.536	232.383	31.8424	0.137026	-2.86748	0.695679	1	2.84062	NA
305	hsa-miR-19a*	0	0	0	0	0	0	NA	NA	NA	NA	NA	NA
306	hsa-miR-19b	8175	177	1074	2604.63	3418.39	977.108	0.285839	-1.80673	0.63563	1	2.6407	NA
307	hsa-miR-19b-1*	4	2	10	5.07023	3.05643	9.09784	2.97662	1.57368	0.230859	1	0.0016492	NA
308	hsa-miR-19b-2*	0	0	0	0	0	0	NA	NA	NA	NA	NA	NA
309	hsa-miR-200a	0	1	0	0.482153	0.723229	0	0	#NAME?	1	1	0.642458	NA
310	hsa-miR-200a*	0	0	0	0	0	0	NA	NA	NA	NA	NA	NA
311	hsa-miR-200b	0	2	1	1.26757	1.44646	0.909784	0.628973	-0.668929	0.7349	1	0.962214	NA
312	hsa-miR-200b*	0	3	0	1.44646	2.16969	0	0	#NAME?	1	1	1.46166	NA
313	hsa-miR-200c	63	7	12	23.9189	30.4196	10.9174	0.358893	-1.47837	0.60943	1	1.23322	NA
314	hsa-miR-200c*	1	0	0	0.268329	0.402493	0	0	#NAME?	1	1	0.357542	NA
315	hsa-miR-202	2	0	0	0.536657	0.804986	0	0	#NAME?	0.699783	1	0.715084	NA
316	hsa-miR-202*	0	0	0	0	0	0	NA	NA	NA	NA	NA	NA
317	hsa-miR-203	0	0	0	0	0	0	NA	NA	NA	NA	NA	NA
318	hsa-miR-204	5	2	0	2.30595	3.45892	0	0	#NAME?	1	1	0.05107	NA
319	hsa-miR-205	0	0	0	0	0	0	NA	NA	NA	NA	NA	NA
320	hsa-miR-205*	0	0	0	0	0	0	NA	NA	NA	NA	NA	NA
321	hsa-miR-2052	0	0	0	0	0	0	NA	NA	NA	NA	NA	NA
322	hsa-miR-2053	0	0	0	0	0	0	NA	NA	NA	NA	NA	NA
323	hsa-miR-2054	0	0	0	0	0	0	NA	NA	NA	NA	NA	NA
324	hsa-miR-206	9	7	3	6.69981	8.68504	2.72935	0.314259	-1.66997	0.607504	1	0.0640982	NA
325	hsa-miR-208a	0	0	0	0	0	0	NA	NA	NA	NA	NA	NA
326	hsa-miR-208b	0	0	0	0	0	0	NA	NA	NA	NA	NA	NA
327	hsa-miR-20a	3098	262	1076	1283.91	1436.41	978.927	0.68151	-0.553193	0.450056	1	1.18405	NA
328	hsa-miR-20a*	2	0	3	1.44644	0.804986	2.72935	3.39056	1.76152	0.345302	1	0.38471	NA
329	hsa-miR-20b	0	69	0	33.2685	49.9028	0	0	#NAME?	1	1	3.84939	NA
330	hsa-miR-20b*	0	2	0	0.964306	1.44646	0	0	#NAME?	1	1	1.123	NA
331	hsa-miR-21	27371	24384	5381	20733.1	28651.9	4895.55	0.170863	-2.54909	0.709997	1	0.197147	NA
332	hsa-miR-21*	21	28	12	22.7743	28.7028	10.9174	0.380361	-1.39456	0.554478	1	0.458856	NA
333	hsa-miR-210	2195	46	5	612.676	916.74	4.54892	0.00496206	-7.65485	0.92418	1	3.28581	NA
334	hsa-miR-211	0	0	0	0	0	0	NA	NA	NA	NA	NA	NA
335	hsa-miR-2110	11	6	3	6.75431	8.7668	2.72935	0.311328	-1.68349	0.61569	1	0.000236157	NA
336	hsa-miR-2113	0	0	0	0	0	0	NA	NA	NA	NA	NA	NA
337	hsa-miR-2114	0	0	0	0	0	0	NA	NA	NA	NA	NA	NA
338	hsa-miR-2114*	0	0	0	0	0	0	NA	NA	NA	NA	NA	NA
339	hsa-miR-2115	0	0	0	0	0	0	NA	NA	NA	NA	NA	NA
340	hsa-miR-2115*	0	6	3	3.8027	4.33938	2.72935	0.628973	-0.668929	0.473243	1	1.58092	NA
341	hsa-miR-2116	0	0	0	0	0	0	NA	NA	NA	NA	NA	NA
342	hsa-miR-2116*	0	0	0	0	0	0	NA	NA	NA	NA	NA	NA
343	hsa-miR-2117	0	0	0	0	0	0	NA	NA	NA	NA	NA	NA
344	hsa-miR-212	0	1	0	0.482153	0.723229	0	0	#NAME?	1	1	0.642458	NA
345	hsa-miR-214	0	0	0	0	0	0	NA	NA	NA	NA	NA	NA
346	hsa-miR-214*	0	0	0	0	0	0	NA	NA	NA	NA	NA	NA
347	hsa-miR-215	23	1	1	6.95697	9.98056	0.909784	0.0911556	-3.45553	0.853794	1	2.04502	NA
348	hsa-miR-216a	0	0	0	0	0	0	NA	NA	NA	NA	NA	NA
349	hsa-miR-216b	0	0	0	0	0	0	NA	NA	NA	NA	NA	NA
350	hsa-miR-217	0	0	0	0	0	0	NA	NA	NA	NA	NA	NA
351	hsa-miR-218	46	0	1	12.6464	18.5147	0.909784	0.0491385	-4.347	0.889391	1	3.34183	NA
352	hsa-miR-218-1*	0	0	0	0	0	0	NA	NA	NA	NA	NA	NA
353	hsa-miR-218-2*	0	0	0	0	0	0	NA	NA	NA	NA	NA	NA
354	hsa-miR-219-1-3p	16	1	17	9.93085	7.16311	15.4663	2.15916	1.11047	0.291063	1	0.561526	NA
355	hsa-miR-219-2-3p	37	14	6	18.4979	25.0174	5.4587	0.218196	-2.1963	0.662339	1	0.110732	NA
356	hsa-miR-219-5p	1	1	1	1.05374	1.12572	0.909784	0.808178	-0.307255	0.750331	1	0.0649877	NA
357	hsa-miR-22	1674	1407	66	1147.59	1691.36	60.0457	0.0355015	-4.81598	0.820367	1	0.155998	NA
358	hsa-miR-22*	17	90	2	48.5619	71.933	1.81957	0.0252953	-5.30499	0.816904	1	2.48044	NA
359	hsa-miR-220a	0	0	0	0	0	0	NA	NA	NA	NA	NA	NA
360	hsa-miR-220b	0	0	0	0	0	0	NA	NA	NA	NA	NA	NA
361	hsa-miR-220c	0	0	0	0	0	0	NA	NA	NA	NA	NA	NA
362	hsa-miR-221	468	3546	47375	16202.3	2752.94	43101	15.6564	3.96868	0.223738	1	0.0413297	NA
363	hsa-miR-221*	13	1644	918	1074.54	1194.22	835.181	0.699352	-0.515909	0.318902	1	2.10611	NA
364	hsa-miR-222	6	614	496	448.069	446.478	451.253	1.01069	0.0153475	0.203222	1	1.64969	NA
365	hsa-miR-222*	0	0	0	0	0	0	NA	NA	NA	NA	NA	NA
366	hsa-miR-223	156	1254	2088	1279.69	969.718	1899.63	1.95895	0.97008	0.0702142	1	0.759882	NA
367	hsa-miR-223*	114	72	110	98.6632	97.9567	100.076	1.02164	0.0308832	0.317624	1	0.00684044	NA
368	hsa-miR-224	558	1	0	150.209	225.314	0	0	#NAME?	1	1	3.79405	NA
369	hsa-miR-224*	0	0	0	0	0	0	NA	NA	NA	NA	NA	NA
370	hsa-miR-2276	0	0	0	0	0	0	NA	NA	NA	NA	NA	NA
371	hsa-miR-2277	0	0	0	0	0	0	NA	NA	NA	NA	NA	NA
372	hsa-miR-2278	0	0	0	0	0	0	NA	NA	NA	NA	NA	NA
373	hsa-miR-2355	0	12	3	6.69562	8.67875	2.72935	0.314487	-1.66893	0.565464	1	2.33031	NA
374	hsa-miR-23a	56	614	764	542.76	466.602	695.075	1.48965	0.574975	0.115001	1	1.0285	NA
375	hsa-miR-23a*	32	4	114	45.0869	15.7727	103.715	6.57563	2.71713	0.0540071	1	0.0888633	NA
376	hsa-miR-23b	3	28	9	17.0346	21.4579	8.18805	0.381587	-1.38992	0.530315	1	2.08645	NA
377	hsa-miR-23b*	30	39	16	31.706	40.2807	14.5565	0.361377	-1.46842	0.548625	1	0.448339	NA
378	hsa-miR-24	1228	4502	1774	3038.14	3750.24	1613.96	0.430361	-1.21638	0.485332	1	1.48936	NA
379	hsa-miR-24-1*	0	0	0	0	0	0	NA	NA	NA	NA	NA	NA
380	hsa-miR-24-2*	0	2	0	0.964306	1.44646	0	0	#NAME?	1	1	1.123	NA
381	hsa-miR-25	11658	3272	40521	16994.2	7058.67	36865.3	5.22271	2.3848	0.0527787	1	0.0360428	NA
382	hsa-miR-25*	1325	133	1494	872.734	629.492	1359.22	2.15923	1.11051	0.150871	1	0.432965	NA
383	hsa-miR-26a	4175	17588	2323	10304.9	14400.6	2113.43	0.14676	-2.76847	0.691754	1	2.17082	NA
384	hsa-miR-26a-1*	0	2	0	0.964306	1.44646	0	0	#NAME?	1	1	1.123	NA
385	hsa-miR-26a-2*	0	0	5	1.51631	0	4.54892	Inf	Inf	0.0536262	1	0	NA
386	hsa-miR-26b	277	3097	327	1666.72	2351.33	297.499	0.126524	-2.98252	0.658991	1	2.87157	NA
387	hsa-miR-26b*	0	0	2	0.606522	0	1.81957	Inf	Inf	0.173176	1	0	NA
388	hsa-miR-27a	228	486	232	365.862	443.258	211.07	0.476179	-1.07043	0.416782	1	0.852626	NA
389	hsa-miR-27a*	62	28	107	62.5856	45.205	97.3469	2.15345	1.10665	0.161622	1	0.00998146	NA
390	hsa-miR-27b	712	569	147	509.974	698.092	133.738	0.191577	-2.38401	0.608718	1	0.102029	NA
391	hsa-miR-27b*	5	2	9	5.0353	3.45892	8.18805	2.36723	1.2432	0.267297	1	0.0194343	NA
392	hsa-miR-28-3p	1	275	141	175.62	199.291	128.28	0.643681	-0.635583	0.328645	1	2.18317	NA
393	hsa-miR-28-5p	0	96	77	69.6378	69.43	70.0533	1.00898	0.0128946	0.258627	1	1.73839	NA
394	hsa-miR-2861	0	0	0	0	0	0	NA	NA	NA	NA	NA	NA
395	hsa-miR-2909	0	0	0	0	0	0	NA	NA	NA	NA	NA	NA
396	hsa-miR-296-3p	0	0	0	0	0	0	NA	NA	NA	NA	NA	NA
397	hsa-miR-296-5p	0	1	0	0.482153	0.723229	0	0	#NAME?	1	1	0.642458	NA
398	hsa-miR-297	0	0	0	0	0	0	NA	NA	NA	NA	NA	NA
399	hsa-miR-298	0	0	0	0	0	0	NA	NA	NA	NA	NA	NA
400	hsa-miR-299-3p	0	12	0	5.78583	8.67875	0	0	#NAME?	1	1	2.84091	NA
401	hsa-miR-299-5p	0	4	0	1.92861	2.89292	0	0	#NAME?	1	1	1.73086	NA
402	hsa-miR-29a	4937	25531	8838	16314.8	20451.9	8040.67	0.393151	-1.34685	0.542019	1	1.96022	NA
403	hsa-miR-29a*	0	2	2	1.57083	1.44646	1.81957	1.25795	0.331071	0.414391	1	0.808206	NA
404	hsa-miR-29b	137	386	389	340.841	334.308	353.906	1.05862	0.0821878	0.223707	1	0.731672	NA
405	hsa-miR-29b-1*	1	1	4	1.96353	1.12572	3.63913	3.23271	1.69274	0.29097	1	0.0353088	NA
406	hsa-miR-29b-2*	0	3	4	2.6595	2.16969	3.63913	1.67726	0.746108	0.337915	1	0.824641	NA
407	hsa-miR-29c	429	3398	1101	2087.36	2630.2	1001.67	0.380835	-1.39276	0.487295	1	2.12818	NA
408	hsa-miR-29c*	0	1	2	1.08868	0.723229	1.81957	2.51589	1.33107	0.307749	1	0.449386	NA
409	hsa-miR-300	0	0	0	0	0	0	NA	NA	NA	NA	NA	NA
410	hsa-miR-301a	0	2	9	3.69366	1.44646	8.18805	5.66076	2.501	0.128619	1	0.253997	NA
411	hsa-miR-301b	0	0	5	1.51631	0	4.54892	Inf	Inf	0.0536262	1	0	NA
412	hsa-miR-302a	0	0	0	0	0	0	NA	NA	NA	NA	NA	NA
413	hsa-miR-302a*	0	0	0	0	0	0	NA	NA	NA	NA	NA	NA
414	hsa-miR-302b	0	0	0	0	0	0	NA	NA	NA	NA	NA	NA
415	hsa-miR-302b*	0	0	0	0	0	0	NA	NA	NA	NA	NA	NA
416	hsa-miR-302c	0	0	0	0	0	0	NA	NA	NA	NA	NA	NA
417	hsa-miR-302c*	0	0	0	0	0	0	NA	NA	NA	NA	NA	NA
418	hsa-miR-302d	0	0	0	0	0	0	NA	NA	NA	NA	NA	NA
419	hsa-miR-302d*	0	0	0	0	0	0	NA	NA	NA	NA	NA	NA
420	hsa-miR-302e	0	0	0	0	0	0	NA	NA	NA	NA	NA	NA
421	hsa-miR-302f	0	0	0	0	0	0	NA	NA	NA	NA	NA	NA
422	hsa-miR-3065-3p	0	0	0	0	0	0	NA	NA	NA	NA	NA	NA
423	hsa-miR-3065-5p	2	26	7	15.1955	19.6089	6.36849	0.324775	-1.62249	0.555005	1	2.30304	NA
424	hsa-miR-3074	0	0	0	0	0	0	NA	NA	NA	NA	NA	NA
425	hsa-miR-30a	11	6	2	6.45105	8.7668	1.81957	0.207552	-2.26845	0.67073	1	0.000251881	NA
426	hsa-miR-30a*	1	2	0	1.23263	1.84895	0	0	#NAME?	1	1	0.421394	NA
427	hsa-miR-30b	156	84	71	103.892	123.54	64.5946	0.522864	-0.935493	0.467809	1	0.000665575	NA
428	hsa-miR-30b*	21	1	21	12.4855	9.17558	19.1055	2.08221	1.05811	0.303041	1	0.663958	NA
429	hsa-miR-30c	49	43	71	55.4122	50.821	64.5946	1.27102	0.34599	0.278718	1	0.0741782	NA
430	hsa-miR-30c-1*	29	1	35	18.8778	12.3955	31.8424	2.56887	1.36113	0.246695	1	0.603869	NA
431	hsa-miR-30c-2*	0	1	0	0.482153	0.723229	0	0	#NAME?	1	1	0.642458	NA
432	hsa-miR-30d	1053	202	177	433.622	569.917	161.032	0.282553	-1.82341	0.575538	1	0.695212	NA
433	hsa-miR-30d*	3	2	4	2.98234	2.65394	3.63913	1.37122	0.455461	0.40127	1	0.00795651	NA
434	hsa-miR-30e	83	84	23	69.7471	94.1582	20.925	0.222233	-2.16986	0.610741	1	0.26614	NA
435	hsa-miR-30e*	113	104	392	199.343	120.698	356.635	2.95478	1.56305	0.00347476	1	0.0381041	NA
436	hsa-miR-31	1	207	0	100.074	150.111	0	0	#NAME?	1	1	3.83116	NA
437	hsa-miR-31*	0	0	0	0	0	0	NA	NA	NA	NA	NA	NA
438	hsa-miR-3115	0	0	0	0	0	0	NA	NA	NA	NA	NA	NA
439	hsa-miR-3116	0	0	0	0	0	0	NA	NA	NA	NA	NA	NA
440	hsa-miR-3117	0	0	0	0	0	0	NA	NA	NA	NA	NA	NA
441	hsa-miR-3118	0	0	0	0	0	0	NA	NA	NA	NA	NA	NA
442	hsa-miR-3119	0	0	0	0	0	0	NA	NA	NA	NA	NA	NA
443	hsa-miR-3120	1	12	0	6.05416	9.08124	0	0	#NAME?	1	1	2.39574	NA
444	hsa-miR-3121	34	1	5	11.1216	14.408	4.54892	0.315722	-1.66327	0.642286	1	2.1198	NA
445	hsa-miR-3122	0	0	0	0	0	0	NA	NA	NA	NA	NA	NA
446	hsa-miR-3123	0	0	0	0	0	0	NA	NA	NA	NA	NA	NA
447	hsa-miR-3124	15	1	0	4.50708	6.76062	0	0	#NAME?	1	1	1.60226	NA
448	hsa-miR-3125	0	0	0	0	0	0	NA	NA	NA	NA	NA	NA
449	hsa-miR-3126-3p	0	0	0	0	0	0	NA	NA	NA	NA	NA	NA
450	hsa-miR-3126-5p	0	0	0	0	0	0	NA	NA	NA	NA	NA	NA
451	hsa-miR-3127	96	0	1	26.0628	38.6393	0.909784	0.0235456	-5.4084	0.91018	1	3.72301	NA
452	hsa-miR-3128	1	0	0	0.268329	0.402493	0	0	#NAME?	1	1	0.357542	NA
453	hsa-miR-3129	0	0	0	0	0	0	NA	NA	NA	NA	NA	NA
454	hsa-miR-3130-3p	3	0	21	7.17347	1.20748	19.1055	15.8226	3.98392	0.0224858	1	0.053399	NA
455	hsa-miR-3130-5p	0	0	1	0.303261	0	0.909784	Inf	Inf	0.362421	1	0	NA
456	hsa-miR-3131	3	0	1	1.10825	1.20748	0.909784	0.753458	-0.408402	0.793769	1	0.843368	NA
457	hsa-miR-3132	0	0	0	0	0	0	NA	NA	NA	NA	NA	NA
458	hsa-miR-3133	0	0	0	0	0	0	NA	NA	NA	NA	NA	NA
459	hsa-miR-3134	4	0	1	1.37658	1.60997	0.909784	0.565093	-0.823439	0.799684	1	1.03859	NA
460	hsa-miR-3135	4	0	0	1.07331	1.60997	0	0	#NAME?	1	1	1.20727	NA
461	hsa-miR-3136	1	6	6	4.98081	4.74187	5.4587	1.15117	0.203102	0.374781	1	0.878151	NA
462	hsa-miR-3137	0	0	0	0	0	0	NA	NA	NA	NA	NA	NA
463	hsa-miR-3138	0	0	1	0.303261	0	0.909784	Inf	Inf	0.362421	1	0	NA
464	hsa-miR-3139	1	0	0	0.268329	0.402493	0	0	#NAME?	1	1	0.357542	NA
465	hsa-miR-3140	6	0	7	3.7328	2.41496	6.36849	2.6371	1.39895	0.281091	1	0.615463	NA
466	hsa-miR-3141	1	0	1	0.57159	0.402493	0.909784	2.26037	1.17656	1	1	0.357542	NA
467	hsa-miR-3142	0	0	0	0	0	0	NA	NA	NA	NA	NA	NA
468	hsa-miR-3143	0	0	0	0	0	0	NA	NA	NA	NA	NA	NA
469	hsa-miR-3144-3p	0	1	0	0.482153	0.723229	0	0	#NAME?	1	1	0.642458	NA
470	hsa-miR-3144-5p	6	0	0	1.60997	2.41496	0	0	#NAME?	1	1	1.55942	NA
471	hsa-miR-3145	0	0	0	0	0	0	NA	NA	NA	NA	NA	NA
472	hsa-miR-3146	3	0	2	1.41151	1.20748	1.81957	1.50692	0.591598	0.477115	1	0.69782	NA
473	hsa-miR-3147	0	0	0	0	0	0	NA	NA	NA	NA	NA	NA
474	hsa-miR-3148	0	0	1	0.303261	0	0.909784	Inf	Inf	0.362421	1	0	NA
475	hsa-miR-3149	0	1	1	0.785414	0.723229	0.909784	1.25795	0.331071	0.452129	1	0.571652	NA
476	hsa-miR-3150	0	0	0	0	0	0	NA	NA	NA	NA	NA	NA
477	hsa-miR-3151	0	0	0	0	0	0	NA	NA	NA	NA	NA	NA
478	hsa-miR-3152	0	0	0	0	0	0	NA	NA	NA	NA	NA	NA
479	hsa-miR-3153	0	0	0	0	0	0	NA	NA	NA	NA	NA	NA
480	hsa-miR-3154	2	0	18	5.99536	0.804986	16.3761	20.3434	4.34649	0.026412	1	0.0342645	NA
481	hsa-miR-3155	7	0	0	1.8783	2.81745	0	0	#NAME?	1	1	1.7053	NA
482	hsa-miR-3156	0	0	0	0	0	0	NA	NA	NA	NA	NA	NA
483	hsa-miR-3157	2	0	0	0.536657	0.804986	0	0	#NAME?	0.699783	1	0.715084	NA
484	hsa-miR-3158	48	0	7	15.0026	19.3197	6.36849	0.329638	-1.60105	0.638165	1	2.71843	NA
485	hsa-miR-3159	0	0	0	0	0	0	NA	NA	NA	NA	NA	NA
486	hsa-miR-3160	5	0	1	1.6449	2.01246	0.909784	0.452075	-1.14537	0.797498	1	1.21167	NA
487	hsa-miR-3161	0	0	0	0	0	0	NA	NA	NA	NA	NA	NA
488	hsa-miR-3162	1	0	0	0.268329	0.402493	0	0	#NAME?	1	1	0.357542	NA
489	hsa-miR-3163	14	0	0	3.7566	5.6349	0	0	#NAME?	1	1	2.40701	NA
490	hsa-miR-3164	15	3	4	6.68443	8.20708	3.63913	0.443414	-1.17327	0.582932	1	0.471679	NA
491	hsa-miR-3165	20	1	11	9.1846	8.77308	10.0076	1.14072	0.189943	0.439689	1	1.01888	NA
492	hsa-miR-3166	0	0	0	0	0	0	NA	NA	NA	NA	NA	NA
493	hsa-miR-3167	0	0	0	0	0	0	NA	NA	NA	NA	NA	NA
494	hsa-miR-3168	0	0	0	0	0	0	NA	NA	NA	NA	NA	NA
495	hsa-miR-3169	0	0	0	0	0	0	NA	NA	NA	NA	NA	NA
496	hsa-miR-3170	0	0	0	0	0	0	NA	NA	NA	NA	NA	NA
497	hsa-miR-3171	0	0	0	0	0	0	NA	NA	NA	NA	NA	NA
498	hsa-miR-3172	5	0	0	1.34164	2.01246	0	0	#NAME?	1	1	1.39493	NA
499	hsa-miR-3173	3	0	0	0.804986	1.20748	0	0	#NAME?	0.739543	1	0.989857	NA
500	hsa-miR-3174	2	1	1	1.32207	1.52821	0.909784	0.595325	-0.748252	0.775493	1	0.00286453	NA
501	hsa-miR-3175	5	1	0	1.8238	2.73569	0	0	#NAME?	1	1	0.372444	NA
502	hsa-miR-3176	3	0	0	0.804986	1.20748	0	0	#NAME?	0.739543	1	0.989857	NA
503	hsa-miR-3177	9	0	0	2.41496	3.62243	0	0	#NAME?	1	1	1.9537	NA
504	hsa-miR-3178	0	0	0	0	0	0	NA	NA	NA	NA	NA	NA
505	hsa-miR-3179	26	0	23	13.9515	10.4648	20.925	1.99956	0.999683	0.318	1	0.982206	NA
506	hsa-miR-3180-3p	280	0	0	75.132	112.698	0	0	#NAME?	1	1	3.87997	NA
507	hsa-miR-3180-5p	0	0	0	0	0	0	NA	NA	NA	NA	NA	NA
508	hsa-miR-3181	0	0	0	0	0	0	NA	NA	NA	NA	NA	NA
509	hsa-miR-3182	0	0	0	0	0	0	NA	NA	NA	NA	NA	NA
510	hsa-miR-3183	0	2	0	0.964306	1.44646	0	0	#NAME?	1	1	1.123	NA
511	hsa-miR-3184	0	0	0	0	0	0	NA	NA	NA	NA	NA	NA
512	hsa-miR-3185	0	0	0	0	0	0	NA	NA	NA	NA	NA	NA
513	hsa-miR-3186-3p	0	0	0	0	0	0	NA	NA	NA	NA	NA	NA
514	hsa-miR-3186-5p	0	0	1	0.303261	0	0.909784	Inf	Inf	0.362421	1	0	NA
515	hsa-miR-3187	0	0	0	0	0	0	NA	NA	NA	NA	NA	NA
516	hsa-miR-3188	0	0	0	0	0	0	NA	NA	NA	NA	NA	NA
517	hsa-miR-3189	4	0	0	1.07331	1.60997	0	0	#NAME?	1	1	1.20727	NA
518	hsa-miR-3190-3p	4	2	0	2.03762	3.05643	0	0	#NAME?	1	1	0.00510729	NA
519	hsa-miR-3190-5p	0	1	0	0.482153	0.723229	0	0	#NAME?	1	1	0.642458	NA
520	hsa-miR-3191	3	0	0	0.804986	1.20748	0	0	#NAME?	0.739543	1	0.989857	NA
521	hsa-miR-3192	6	1	2	2.69865	3.13819	1.81957	0.579815	-0.786335	0.57148	1	0.414467	NA
522	hsa-miR-3193	1	0	0	0.268329	0.402493	0	0	#NAME?	1	1	0.357542	NA
523	hsa-miR-3194	0	1	1	0.785414	0.723229	0.909784	1.25795	0.331071	0.452129	1	0.571652	NA
524	hsa-miR-3195	0	0	0	0	0	0	NA	NA	NA	NA	NA	NA
525	hsa-miR-3196	0	0	0	0	0	0	NA	NA	NA	NA	NA	NA
526	hsa-miR-3197	0	0	0	0	0	0	NA	NA	NA	NA	NA	NA
527	hsa-miR-3198	4	0	4	2.28636	1.60997	3.63913	2.26037	1.17656	0.376484	1	0.625137	NA
528	hsa-miR-3199	0	0	0	0	0	0	NA	NA	NA	NA	NA	NA
529	hsa-miR-32	3	7	10	7.21267	6.27008	9.09784	1.45099	0.537039	0.306009	1	0.446417	NA
530	hsa-miR-32*	0	0	0	0	0	0	NA	NA	NA	NA	NA	NA
531	hsa-miR-3200	0	0	0	0	0	0	NA	NA	NA	NA	NA	NA
532	hsa-miR-3201	0	0	0	0	0	0	NA	NA	NA	NA	NA	NA
533	hsa-miR-3202	6	3	3	3.96621	4.58464	2.72935	0.595325	-0.748252	0.532304	1	0.00468682	NA
534	hsa-miR-320a	89778	8263	37094	39323.2	42111	33747.5	0.801394	-0.319417	0.503343	1	1.15255	NA
535	hsa-miR-320b	624	79	198	265.573	308.291	180.137	0.58431	-0.775195	0.449673	1	0.904471	NA
536	hsa-miR-320c	22	5	6	10.1336	12.471	5.4587	0.437712	-1.19195	0.578486	1	0.414156	NA
537	hsa-miR-320d	14	0	0	3.7566	5.6349	0	0	#NAME?	1	1	2.40701	NA
538	hsa-miR-320e	0	0	0	0	0	0	NA	NA	NA	NA	NA	NA
539	hsa-miR-323-3p	3	29	0	14.7874	22.1811	0	0	#NAME?	1	1	2.84804	NA
540	hsa-miR-323-5p	0	0	0	0	0	0	NA	NA	NA	NA	NA	NA
541	hsa-miR-323b-3p	0	3	0	1.44646	2.16969	0	0	#NAME?	1	1	1.46166	NA
542	hsa-miR-323b-5p	0	0	0	0	0	0	NA	NA	NA	NA	NA	NA
543	hsa-miR-324-3p	0	0	1	0.303261	0	0.909784	Inf	Inf	0.362421	1	0	NA
544	hsa-miR-324-5p	79	144	83	115.799	135.942	75.512	0.555473	-0.848212	0.415954	1	0.673957	NA
545	hsa-miR-325	0	0	0	0	0	0	NA	NA	NA	NA	NA	NA
546	hsa-miR-326	0	2	0	0.964306	1.44646	0	0	#NAME?	1	1	1.123	NA
547	hsa-miR-328	6	14	9	11.0895	12.5402	8.18805	0.652946	-0.614964	0.463067	1	0.774237	NA
548	hsa-miR-329	1	2	0	1.23263	1.84895	0	0	#NAME?	1	1	0.421394	NA
549	hsa-miR-330-3p	931	513	863	758.873	745.737	785.143	1.05284	0.0742884	0.289864	1	4.09384e-05	NA
550	hsa-miR-330-5p	1	0	1	0.57159	0.402493	0.909784	2.26037	1.17656	1	1	0.357542	NA
551	hsa-miR-331-3p	21	31	215	85.7828	30.8725	195.604	6.33586	2.66354	0.15271	1	0.0469129	NA
552	hsa-miR-331-5p	2	0	6	2.35622	0.804986	5.4587	6.78112	2.76152	0.16105	1	0.190393	NA
553	hsa-miR-335	3	144	54	86.6111	105.352	49.1283	0.466323	-1.1006	0.428642	1	2.45037	NA
554	hsa-miR-335*	0	2	6	2.78387	1.44646	5.4587	3.77384	1.91603	0.164785	1	0.399465	NA
555	hsa-miR-337-3p	0	1	0	0.482153	0.723229	0	0	#NAME?	1	1	0.642458	NA
556	hsa-miR-337-5p	0	0	0	0	0	0	NA	NA	NA	NA	NA	NA
557	hsa-miR-338-3p	0	1	0	0.482153	0.723229	0	0	#NAME?	1	1	0.642458	NA
558	hsa-miR-338-5p	0	0	1	0.303261	0	0.909784	Inf	Inf	0.362421	1	0	NA
559	hsa-miR-339-3p	78	51	47	59.7727	68.2791	42.7598	0.62625	-0.675188	0.444024	1	0.0147168	NA
560	hsa-miR-339-5p	49	17	20	27.4099	32.017	18.1957	0.568312	-0.815245	0.50952	1	0.127521	NA
561	hsa-miR-33a	631	189	1681	770.224	390.663	1529.35	3.91474	1.96892	0.0228433	1	0.0399037	NA
562	hsa-miR-33a*	0	0	0	0	0	0	NA	NA	NA	NA	NA	NA
563	hsa-miR-33b	0	3	1	1.74972	2.16969	0.909784	0.419316	-1.25389	0.750034	1	1.27416	NA
564	hsa-miR-33b*	1	0	0	0.268329	0.402493	0	0	#NAME?	1	1	0.357542	NA
565	hsa-miR-340	2913	5621	5289	5095.77	5237.73	4811.85	0.918689	-0.122352	0.353929	1	0.59313	NA
566	hsa-miR-340*	0	0	2	0.606522	0	1.81957	Inf	Inf	0.173176	1	0	NA
567	hsa-miR-342-3p	133	2755	420	1491.39	2046.03	382.109	0.186757	-2.42077	0.597848	1	2.96479	NA
568	hsa-miR-342-5p	2	86	7	44.1246	63.0027	6.36849	0.101083	-3.30639	0.691799	1	3.34265	NA
569	hsa-miR-345	12	5	54	22.0068	8.44606	49.1283	5.81671	2.5402	0.0243989	1	0.00561983	NA
570	hsa-miR-346	0	0	0	0	0	0	NA	NA	NA	NA	NA	NA
571	hsa-miR-34a	0	1	0	0.482153	0.723229	0	0	#NAME?	1	1	0.642458	NA
572	hsa-miR-34a*	0	0	0	0	0	0	NA	NA	NA	NA	NA	NA
573	hsa-miR-34b	0	0	0	0	0	0	NA	NA	NA	NA	NA	NA
574	hsa-miR-34b*	0	0	0	0	0	0	NA	NA	NA	NA	NA	NA
575	hsa-miR-34c-3p	0	0	0	0	0	0	NA	NA	NA	NA	NA	NA
576	hsa-miR-34c-5p	116	32	1	46.8583	69.8325	0.909784	0.0130281	-6.26223	0.918395	1	0.435047	NA
577	hsa-miR-361-3p	69	33	12	38.0648	51.6386	10.9174	0.21142	-2.24182	0.649968	1	0.0182077	NA
578	hsa-miR-361-5p	73	162	366	208.69	146.545	332.981	2.27221	1.18409	0.0419639	1	0.302363	NA
579	hsa-miR-362-3p	0	4	19	7.69057	2.89292	17.2859	5.97525	2.579	0.0466607	1	0.252553	NA
580	hsa-miR-362-5p	25	7	56	27.0659	15.1249	50.9479	3.36847	1.75209	0.133037	1	0.061965	NA
581	hsa-miR-363	0	433	1	209.075	313.158	0.909784	0.00290519	-8.42715	0.932601	1	3.80596	NA
582	hsa-miR-363*	0	3	0	1.44646	2.16969	0	0	#NAME?	1	1	1.46166	NA
583	hsa-miR-365	68	15	5	26.9949	38.2179	4.54892	0.119026	-3.07065	0.735755	1	0.638733	NA
584	hsa-miR-365*	0	0	9	2.72935	0	8.18805	Inf	Inf	0.0447949	1	0	NA
585	hsa-miR-367	0	0	0	0	0	0	NA	NA	NA	NA	NA	NA
586	hsa-miR-367*	0	0	0	0	0	0	NA	NA	NA	NA	NA	NA
587	hsa-miR-369-3p	4	28	0	14.5736	21.8604	0	0	#NAME?	1	1	2.60175	NA
588	hsa-miR-369-5p	1	1	0	0.750481	1.12572	0	0	#NAME?	1	1	0.0764077	NA
589	hsa-miR-370	0	6	0	2.89292	4.33938	0	0	#NAME?	1	1	2.13775	NA
590	hsa-miR-371-3p	0	0	0	0	0	0	NA	NA	NA	NA	NA	NA
591	hsa-miR-371-5p	0	0	0	0	0	0	NA	NA	NA	NA	NA	NA
592	hsa-miR-372	0	0	1	0.303261	0	0.909784	Inf	Inf	0.362421	1	0	NA
593	hsa-miR-373	0	0	0	0	0	0	NA	NA	NA	NA	NA	NA
594	hsa-miR-373*	0	0	0	0	0	0	NA	NA	NA	NA	NA	NA
595	hsa-miR-374a	150	270	213	235.025	255.646	193.784	0.758017	-0.399697	0.32128	1	0.559656	NA
596	hsa-miR-374a*	1005	169	779	587.394	526.731	708.722	1.34551	0.428153	0.256053	1	0.394421	NA
597	hsa-miR-374b	77	636	709	542.323	490.966	645.037	1.31381	0.393759	0.150261	1	1.06675	NA
598	hsa-miR-374b*	29	7	72	32.9914	16.7349	65.5044	3.91424	1.96873	0.0754242	1	0.0728733	NA
599	hsa-miR-375	24	0	0	6.43988	9.65983	0	0	#NAME?	1	1	2.94289	NA
600	hsa-miR-376a	4	17	0	9.26991	13.9049	0	0	#NAME?	1	1	1.92624	NA
601	hsa-miR-376a*	0	0	0	0	0	0	NA	NA	NA	NA	NA	NA
602	hsa-miR-376b	0	3	0	1.44646	2.16969	0	0	#NAME?	1	1	1.46166	NA
603	hsa-miR-376c	2	799	0	385.777	578.665	0	0	#NAME?	1	1	3.78185	NA
604	hsa-miR-377	1	11	0	5.57201	8.35801	0	0	#NAME?	1	1	2.29018	NA
605	hsa-miR-377*	0	2	0	0.964306	1.44646	0	0	#NAME?	1	1	1.123	NA
606	hsa-miR-378	10449	2756	9321	6959.28	6198.87	8480.09	1.36801	0.452076	0.335452	1	0.18834	NA
607	hsa-miR-378*	34	0	48	23.6797	13.6848	43.6696	3.19111	1.67406	0.18709	1	0.606028	NA
608	hsa-miR-378b	0	0	0	0	0	0	NA	NA	NA	NA	NA	NA
609	hsa-miR-378c	0	0	0	0	0	0	NA	NA	NA	NA	NA	NA
610	hsa-miR-379	12	125	0	63.489	95.2336	0	0	#NAME?	1	1	3.13234	NA
611	hsa-miR-379*	0	0	0	0	0	0	NA	NA	NA	NA	NA	NA
612	hsa-miR-380	0	0	0	0	0	0	NA	NA	NA	NA	NA	NA
613	hsa-miR-380*	0	0	0	0	0	0	NA	NA	NA	NA	NA	NA
614	hsa-miR-381	0	12	0	5.78583	8.67875	0	0	#NAME?	1	1	2.84091	NA
615	hsa-miR-382	23	201	5	104.601	154.626	4.54892	0.0294188	-5.08712	0.796571	1	2.9137	NA
616	hsa-miR-383	141	0	0	37.8343	56.7515	0	0	#NAME?	1	1	3.86292	NA
617	hsa-miR-384	0	0	0	0	0	0	NA	NA	NA	NA	NA	NA
618	hsa-miR-409-3p	3	84	0	41.3058	61.9587	0	0	#NAME?	1	1	3.57354	NA
619	hsa-miR-409-5p	0	24	0	11.5717	17.3575	0	0	#NAME?	1	1	3.43002	NA
620	hsa-miR-410	1	630	0	304.025	456.037	0	0	#NAME?	1	1	3.78652	NA
621	hsa-miR-411	4	36	0	18.4308	27.6462	0	0	#NAME?	1	1	2.88412	NA
622	hsa-miR-411*	0	1	0	0.482153	0.723229	0	0	#NAME?	1	1	0.642458	NA
623	hsa-miR-412	0	0	0	0	0	0	NA	NA	NA	NA	NA	NA
624	hsa-miR-421	26	27	102	50.9273	29.992	92.7979	3.09409	1.62951	0.0556103	1	0.0565298	NA
625	hsa-miR-422a	0	0	0	0	0	0	NA	NA	NA	NA	NA	NA
626	hsa-miR-423-3p	2719	593	2020	1628.09	1523.25	1837.76	1.20647	0.270795	0.309235	1	0.294158	NA
627	hsa-miR-423-5p	21689	3342	28487	16070.1	11146.7	25917	2.32508	1.21728	0.257288	1	0.296408	NA
628	hsa-miR-424	2	60	104	61.005	44.1987	94.6175	2.14073	1.0981	0.0790208	1	0.861548	NA
629	hsa-miR-424*	62	33	154	79.2496	48.8211	140.107	2.8698	1.52095	0.068693	1	0.000332197	NA
630	hsa-miR-425	157	211	1259	525.668	215.793	1145.42	5.30795	2.40816	0.154667	1	0.0493803	NA
631	hsa-miR-425*	9	38	129	59.8575	31.1051	117.362	3.77308	1.91574	0.0421812	1	0.282947	NA
632	hsa-miR-4251	0	0	0	0	0	0	NA	NA	NA	NA	NA	NA
633	hsa-miR-4252	0	0	0	0	0	0	NA	NA	NA	NA	NA	NA
634	hsa-miR-4253	0	0	0	0	0	0	NA	NA	NA	NA	NA	NA
635	hsa-miR-4254	0	0	0	0	0	0	NA	NA	NA	NA	NA	NA
636	hsa-miR-4255	0	0	0	0	0	0	NA	NA	NA	NA	NA	NA
637	hsa-miR-4256	0	0	0	0	0	0	NA	NA	NA	NA	NA	NA
638	hsa-miR-4257	0	0	0	0	0	0	NA	NA	NA	NA	NA	NA
639	hsa-miR-4258	0	0	0	0	0	0	NA	NA	NA	NA	NA	NA
640	hsa-miR-4259	0	0	0	0	0	0	NA	NA	NA	NA	NA	NA
641	hsa-miR-4260	0	0	0	0	0	0	NA	NA	NA	NA	NA	NA
642	hsa-miR-4261	0	0	0	0	0	0	NA	NA	NA	NA	NA	NA
643	hsa-miR-4262	0	0	0	0	0	0	NA	NA	NA	NA	NA	NA
644	hsa-miR-4263	0	0	0	0	0	0	NA	NA	NA	NA	NA	NA
645	hsa-miR-4264	0	0	0	0	0	0	NA	NA	NA	NA	NA	NA
646	hsa-miR-4265	0	0	0	0	0	0	NA	NA	NA	NA	NA	NA
647	hsa-miR-4266	0	0	0	0	0	0	NA	NA	NA	NA	NA	NA
648	hsa-miR-4267	0	0	0	0	0	0	NA	NA	NA	NA	NA	NA
649	hsa-miR-4268	0	0	0	0	0	0	NA	NA	NA	NA	NA	NA
650	hsa-miR-4269	0	0	0	0	0	0	NA	NA	NA	NA	NA	NA
651	hsa-miR-4270	0	0	0	0	0	0	NA	NA	NA	NA	NA	NA
652	hsa-miR-4271	0	0	0	0	0	0	NA	NA	NA	NA	NA	NA
653	hsa-miR-4272	0	0	0	0	0	0	NA	NA	NA	NA	NA	NA
654	hsa-miR-4273	0	0	0	0	0	0	NA	NA	NA	NA	NA	NA
655	hsa-miR-4274	0	0	0	0	0	0	NA	NA	NA	NA	NA	NA
656	hsa-miR-4275	0	0	0	0	0	0	NA	NA	NA	NA	NA	NA
657	hsa-miR-4276	0	0	0	0	0	0	NA	NA	NA	NA	NA	NA
658	hsa-miR-4277	0	0	0	0	0	0	NA	NA	NA	NA	NA	NA
659	hsa-miR-4278	0	0	0	0	0	0	NA	NA	NA	NA	NA	NA
660	hsa-miR-4279	0	0	0	0	0	0	NA	NA	NA	NA	NA	NA
661	hsa-miR-4280	0	0	0	0	0	0	NA	NA	NA	NA	NA	NA
662	hsa-miR-4281	0	0	0	0	0	0	NA	NA	NA	NA	NA	NA
663	hsa-miR-4282	0	0	0	0	0	0	NA	NA	NA	NA	NA	NA
664	hsa-miR-4283	0	0	0	0	0	0	NA	NA	NA	NA	NA	NA
665	hsa-miR-4284	0	0	0	0	0	0	NA	NA	NA	NA	NA	NA
666	hsa-miR-4285	0	0	0	0	0	0	NA	NA	NA	NA	NA	NA
667	hsa-miR-4286	0	0	0	0	0	0	NA	NA	NA	NA	NA	NA
668	hsa-miR-4287	0	0	0	0	0	0	NA	NA	NA	NA	NA	NA
669	hsa-miR-4288	0	0	0	0	0	0	NA	NA	NA	NA	NA	NA
670	hsa-miR-4289	0	0	0	0	0	0	NA	NA	NA	NA	NA	NA
671	hsa-miR-429	0	2	0	0.964306	1.44646	0	0	#NAME?	1	1	1.123	NA
672	hsa-miR-4290	0	0	0	0	0	0	NA	NA	NA	NA	NA	NA
673	hsa-miR-4291	0	0	0	0	0	0	NA	NA	NA	NA	NA	NA
674	hsa-miR-4292	0	0	0	0	0	0	NA	NA	NA	NA	NA	NA
675	hsa-miR-4293	0	0	0	0	0	0	NA	NA	NA	NA	NA	NA
676	hsa-miR-4294	0	0	0	0	0	0	NA	NA	NA	NA	NA	NA
677	hsa-miR-4295	0	0	0	0	0	0	NA	NA	NA	NA	NA	NA
678	hsa-miR-4296	0	0	0	0	0	0	NA	NA	NA	NA	NA	NA
679	hsa-miR-4297	0	0	0	0	0	0	NA	NA	NA	NA	NA	NA
680	hsa-miR-4298	0	0	0	0	0	0	NA	NA	NA	NA	NA	NA
681	hsa-miR-4299	0	0	0	0	0	0	NA	NA	NA	NA	NA	NA
682	hsa-miR-4300	0	0	0	0	0	0	NA	NA	NA	NA	NA	NA
683	hsa-miR-4301	0	0	0	0	0	0	NA	NA	NA	NA	NA	NA
684	hsa-miR-4302	0	0	0	0	0	0	NA	NA	NA	NA	NA	NA
685	hsa-miR-4303	0	0	0	0	0	0	NA	NA	NA	NA	NA	NA
686	hsa-miR-4304	0	0	0	0	0	0	NA	NA	NA	NA	NA	NA
687	hsa-miR-4305	0	0	0	0	0	0	NA	NA	NA	NA	NA	NA
688	hsa-miR-4306	0	0	0	0	0	0	NA	NA	NA	NA	NA	NA
689	hsa-miR-4307	0	0	0	0	0	0	NA	NA	NA	NA	NA	NA
690	hsa-miR-4308	0	0	0	0	0	0	NA	NA	NA	NA	NA	NA
691	hsa-miR-4309	0	0	0	0	0	0	NA	NA	NA	NA	NA	NA
692	hsa-miR-431	0	4	0	1.92861	2.89292	0	0	#NAME?	1	1	1.73086	NA
693	hsa-miR-431*	0	0	0	0	0	0	NA	NA	NA	NA	NA	NA
694	hsa-miR-4310	0	0	0	0	0	0	NA	NA	NA	NA	NA	NA
695	hsa-miR-4311	0	0	0	0	0	0	NA	NA	NA	NA	NA	NA
696	hsa-miR-4312	0	0	0	0	0	0	NA	NA	NA	NA	NA	NA
697	hsa-miR-4313	0	0	0	0	0	0	NA	NA	NA	NA	NA	NA
698	hsa-miR-4314	0	0	0	0	0	0	NA	NA	NA	NA	NA	NA
699	hsa-miR-4315	0	0	0	0	0	0	NA	NA	NA	NA	NA	NA
700	hsa-miR-4316	0	0	0	0	0	0	NA	NA	NA	NA	NA	NA
701	hsa-miR-4317	0	0	0	0	0	0	NA	NA	NA	NA	NA	NA
702	hsa-miR-4318	0	0	0	0	0	0	NA	NA	NA	NA	NA	NA
703	hsa-miR-4319	0	0	0	0	0	0	NA	NA	NA	NA	NA	NA
704	hsa-miR-432	0	21	0	10.1252	15.1878	0	0	#NAME?	1	1	3.33164	NA
705	hsa-miR-432*	0	0	0	0	0	0	NA	NA	NA	NA	NA	NA
706	hsa-miR-4320	0	0	0	0	0	0	NA	NA	NA	NA	NA	NA
707	hsa-miR-4321	0	0	0	0	0	0	NA	NA	NA	NA	NA	NA
708	hsa-miR-4322	0	0	0	0	0	0	NA	NA	NA	NA	NA	NA
709	hsa-miR-4323	0	0	0	0	0	0	NA	NA	NA	NA	NA	NA
710	hsa-miR-4324	0	0	0	0	0	0	NA	NA	NA	NA	NA	NA
711	hsa-miR-4325	0	0	0	0	0	0	NA	NA	NA	NA	NA	NA
712	hsa-miR-4326	0	0	0	0	0	0	NA	NA	NA	NA	NA	NA
713	hsa-miR-4327	0	0	0	0	0	0	NA	NA	NA	NA	NA	NA
714	hsa-miR-4328	0	0	0	0	0	0	NA	NA	NA	NA	NA	NA
715	hsa-miR-4329	0	0	0	0	0	0	NA	NA	NA	NA	NA	NA
716	hsa-miR-433	33	70	7	44.7284	63.9083	6.36849	0.0996504	-3.32698	0.707967	1	1.2037	NA
717	hsa-miR-4330	0	0	0	0	0	0	NA	NA	NA	NA	NA	NA
718	hsa-miR-448	1	0	0	0.268329	0.402493	0	0	#NAME?	1	1	0.357542	NA
719	hsa-miR-449a	3	1	0	1.28714	1.93071	0	0	#NAME?	1	1	0.0854832	NA
720	hsa-miR-449b	0	0	0	0	0	0	NA	NA	NA	NA	NA	NA
721	hsa-miR-449b*	0	0	0	0	0	0	NA	NA	NA	NA	NA	NA
722	hsa-miR-449c	0	0	0	0	0	0	NA	NA	NA	NA	NA	NA
723	hsa-miR-449c*	0	0	0	0	0	0	NA	NA	NA	NA	NA	NA
724	hsa-miR-450a	4	3	23	9.49478	3.77966	20.925	5.53622	2.4689	0.0920805	1	0.00626088	NA
725	hsa-miR-450b-3p	0	0	0	0	0	0	NA	NA	NA	NA	NA	NA
726	hsa-miR-450b-5p	0	1	6	2.30172	0.723229	5.4587	7.54768	2.91603	0.112839	1	0.1643	NA
727	hsa-miR-451	96	195	0	119.779	179.669	0	0	#NAME?	1	1	1.254	NA
728	hsa-miR-452	1782	15	0	485.394	728.091	0	0	#NAME?	1	1	3.59441	NA
729	hsa-miR-452*	0	0	0	0	0	0	NA	NA	NA	NA	NA	NA
730	hsa-miR-454	18	7	16	13.0572	12.3075	14.5565	1.18274	0.242133	0.402022	1	0.0471283	NA
731	hsa-miR-454*	1	0	5	1.78463	0.402493	4.54892	11.3019	3.49849	0.120963	1	0.0917201	NA
732	hsa-miR-455-3p	0	0	7	2.12283	0	6.36849	Inf	Inf	0.0492667	1	0	NA
733	hsa-miR-455-5p	0	0	2	0.606522	0	1.81957	Inf	Inf	0.173176	1	0	NA
734	hsa-miR-466	0	0	0	0	0	0	NA	NA	NA	NA	NA	NA
735	hsa-miR-483-3p	0	0	1	0.303261	0	0.909784	Inf	Inf	0.362421	1	0	NA
736	hsa-miR-483-5p	0	0	0	0	0	0	NA	NA	NA	NA	NA	NA
737	hsa-miR-484	69	25	29	39.3631	45.8527	26.3837	0.575401	-0.797359	0.496139	1	0.105896	NA
738	hsa-miR-485-3p	1	74	0	35.9476	53.9215	0	0	#NAME?	1	1	3.74385	NA
739	hsa-miR-485-5p	3	45	0	22.5019	33.7528	0	0	#NAME?	1	1	3.24726	NA
740	hsa-miR-486-3p	393	12	0	111.239	166.858	0	0	#NAME?	1	1	3.1038	NA
741	hsa-miR-486-5p	8575	268	0	2430.13	3645.2	0	0	#NAME?	1	1	3.20968	NA
742	hsa-miR-487a	0	10	0	4.82153	7.23229	0	0	#NAME?	1	1	2.66119	NA
743	hsa-miR-487b	2	291	0	140.843	211.265	0	0	#NAME?	1	1	3.79015	NA
744	hsa-miR-488	0	0	0	0	0	0	NA	NA	NA	NA	NA	NA
745	hsa-miR-488*	0	0	0	0	0	0	NA	NA	NA	NA	NA	NA
746	hsa-miR-489	0	0	0	0	0	0	NA	NA	NA	NA	NA	NA
747	hsa-miR-490-3p	0	0	0	0	0	0	NA	NA	NA	NA	NA	NA
748	hsa-miR-490-5p	0	0	0	0	0	0	NA	NA	NA	NA	NA	NA
749	hsa-miR-491-3p	0	1	3	1.39194	0.723229	2.72935	3.77384	1.91603	0.273595	1	0.344601	NA
750	hsa-miR-491-5p	6	1	0	2.09212	3.13819	0	0	#NAME?	1	1	0.526131	NA
751	hsa-miR-492	0	0	0	0	0	0	NA	NA	NA	NA	NA	NA
752	hsa-miR-493	0	6	0	2.89292	4.33938	0	0	#NAME?	1	1	2.13775	NA
753	hsa-miR-493*	36	102	0	58.8394	88.2591	0	0	#NAME?	1	1	1.74995	NA
754	hsa-miR-494	0	3	0	1.44646	2.16969	0	0	#NAME?	1	1	1.46166	NA
755	hsa-miR-495	3	69	1	34.3768	51.1103	0.909784	0.0178004	-5.81195	0.889438	1	3.43894	NA
756	hsa-miR-496	0	7	0	3.37507	5.0626	0	0	#NAME?	1	1	2.29659	NA
757	hsa-miR-497	14	12	0	9.54243	14.3136	0	0	#NAME?	1	1	0.148568	NA
758	hsa-miR-497*	0	0	0	0	0	0	NA	NA	NA	NA	NA	NA
759	hsa-miR-498	0	0	0	0	0	0	NA	NA	NA	NA	NA	NA
760	hsa-miR-499-3p	0	0	0	0	0	0	NA	NA	NA	NA	NA	NA
761	hsa-miR-499-5p	25	37	9	27.2772	36.8218	8.18805	0.22237	-2.16897	0.627168	1	0.642297	NA
762	hsa-miR-500	0	2	3	1.87409	1.44646	2.72935	1.88692	0.916033	0.346531	1	0.674108	NA
763	hsa-miR-500*	20	1	16	10.7009	8.77308	14.5565	1.65923	0.730511	0.355622	1	0.787291	NA
764	hsa-miR-500b	0	0	0	0	0	0	NA	NA	NA	NA	NA	NA
765	hsa-miR-501-3p	103	3	19	34.8463	43.6264	17.2859	0.396225	-1.33561	0.593362	1	2.20811	NA
766	hsa-miR-501-5p	0	0	0	0	0	0	NA	NA	NA	NA	NA	NA
767	hsa-miR-502-3p	199	33	55	85.9878	103.963	50.0381	0.481309	-1.05497	0.517427	1	0.741994	NA
768	hsa-miR-502-5p	0	0	0	0	0	0	NA	NA	NA	NA	NA	NA
769	hsa-miR-503	21	77	111	76.4227	64.141	100.986	1.57444	0.654836	0.162135	1	0.670053	NA
770	hsa-miR-504	18	1	0	5.31207	7.9681	0	0	#NAME?	1	1	1.84725	NA
771	hsa-miR-505	10	1	8	5.59153	4.74816	7.27827	1.53286	0.616228	0.393119	1	0.520154	NA
772	hsa-miR-505*	21	4	24	14.8418	11.3453	21.8348	1.92457	0.94454	0.303912	1	0.245639	NA
773	hsa-miR-506	0	0	0	0	0	0	NA	NA	NA	NA	NA	NA
774	hsa-miR-507	0	0	0	0	0	0	NA	NA	NA	NA	NA	NA
775	hsa-miR-508-3p	0	10	1	5.12479	7.23229	0.909784	0.125795	-2.99086	0.798735	1	2.46763	NA
776	hsa-miR-508-5p	0	0	0	0	0	0	NA	NA	NA	NA	NA	NA
777	hsa-miR-509-3-5p	0	12	0	5.78583	8.67875	0	0	#NAME?	1	1	2.84091	NA
778	hsa-miR-509-3p	0	0	0	0	0	0	NA	NA	NA	NA	NA	NA
779	hsa-miR-509-5p	0	2	0	0.964306	1.44646	0	0	#NAME?	1	1	1.123	NA
780	hsa-miR-510	0	0	0	0	0	0	NA	NA	NA	NA	NA	NA
781	hsa-miR-511	0	0	0	0	0	0	NA	NA	NA	NA	NA	NA
782	hsa-miR-512-3p	0	1	1	0.785414	0.723229	0.909784	1.25795	0.331071	0.452129	1	0.571652	NA
783	hsa-miR-512-5p	0	0	0	0	0	0	NA	NA	NA	NA	NA	NA
784	hsa-miR-513a-3p	0	0	0	0	0	0	NA	NA	NA	NA	NA	NA
785	hsa-miR-513a-5p	0	0	0	0	0	0	NA	NA	NA	NA	NA	NA
786	hsa-miR-513b	0	0	0	0	0	0	NA	NA	NA	NA	NA	NA
787	hsa-miR-513c	0	0	0	0	0	0	NA	NA	NA	NA	NA	NA
788	hsa-miR-514	0	2	0	0.964306	1.44646	0	0	#NAME?	1	1	1.123	NA
789	hsa-miR-514b-3p	0	0	0	0	0	0	NA	NA	NA	NA	NA	NA
790	hsa-miR-514b-5p	0	0	0	0	0	0	NA	NA	NA	NA	NA	NA
791	hsa-miR-515-3p	0	0	0	0	0	0	NA	NA	NA	NA	NA	NA
792	hsa-miR-515-5p	0	0	0	0	0	0	NA	NA	NA	NA	NA	NA
793	hsa-miR-516a-3p	0	0	0	0	0	0	NA	NA	NA	NA	NA	NA
794	hsa-miR-516a-5p	0	0	0	0	0	0	NA	NA	NA	NA	NA	NA
795	hsa-miR-516b	0	0	0	0	0	0	NA	NA	NA	NA	NA	NA
796	hsa-miR-516b*	0	0	0	0	0	0	NA	NA	NA	NA	NA	NA
797	hsa-miR-517*	0	0	0	0	0	0	NA	NA	NA	NA	NA	NA
798	hsa-miR-517a	0	0	0	0	0	0	NA	NA	NA	NA	NA	NA
799	hsa-miR-517b	0	0	0	0	0	0	NA	NA	NA	NA	NA	NA
800	hsa-miR-517c	0	0	0	0	0	0	NA	NA	NA	NA	NA	NA
801	hsa-miR-518a-3p	0	0	0	0	0	0	NA	NA	NA	NA	NA	NA
802	hsa-miR-518a-5p	0	0	0	0	0	0	NA	NA	NA	NA	NA	NA
803	hsa-miR-518b	0	0	0	0	0	0	NA	NA	NA	NA	NA	NA
804	hsa-miR-518c	0	0	0	0	0	0	NA	NA	NA	NA	NA	NA
805	hsa-miR-518c*	0	0	0	0	0	0	NA	NA	NA	NA	NA	NA
806	hsa-miR-518d-3p	0	0	0	0	0	0	NA	NA	NA	NA	NA	NA
807	hsa-miR-518d-5p	0	0	0	0	0	0	NA	NA	NA	NA	NA	NA
808	hsa-miR-518e	0	0	0	0	0	0	NA	NA	NA	NA	NA	NA
809	hsa-miR-518e*	0	0	0	0	0	0	NA	NA	NA	NA	NA	NA
810	hsa-miR-518f	0	0	0	0	0	0	NA	NA	NA	NA	NA	NA
811	hsa-miR-518f*	0	0	0	0	0	0	NA	NA	NA	NA	NA	NA
812	hsa-miR-519a	0	0	0	0	0	0	NA	NA	NA	NA	NA	NA
813	hsa-miR-519a*	0	0	0	0	0	0	NA	NA	NA	NA	NA	NA
814	hsa-miR-519b-3p	0	0	0	0	0	0	NA	NA	NA	NA	NA	NA
815	hsa-miR-519b-5p	0	0	0	0	0	0	NA	NA	NA	NA	NA	NA
816	hsa-miR-519c-3p	0	0	0	0	0	0	NA	NA	NA	NA	NA	NA
817	hsa-miR-519c-5p	0	0	0	0	0	0	NA	NA	NA	NA	NA	NA
818	hsa-miR-519d	0	0	0	0	0	0	NA	NA	NA	NA	NA	NA
819	hsa-miR-519e	1	0	0	0.268329	0.402493	0	0	#NAME?	1	1	0.357542	NA
820	hsa-miR-519e*	0	0	0	0	0	0	NA	NA	NA	NA	NA	NA
821	hsa-miR-520a-3p	0	0	0	0	0	0	NA	NA	NA	NA	NA	NA
822	hsa-miR-520a-5p	0	0	0	0	0	0	NA	NA	NA	NA	NA	NA
823	hsa-miR-520b	0	0	0	0	0	0	NA	NA	NA	NA	NA	NA
824	hsa-miR-520c-3p	0	0	0	0	0	0	NA	NA	NA	NA	NA	NA
825	hsa-miR-520c-5p	0	0	0	0	0	0	NA	NA	NA	NA	NA	NA
826	hsa-miR-520d-3p	0	0	1	0.303261	0	0.909784	Inf	Inf	0.362421	1	0	NA
827	hsa-miR-520d-5p	0	0	0	0	0	0	NA	NA	NA	NA	NA	NA
828	hsa-miR-520e	0	0	0	0	0	0	NA	NA	NA	NA	NA	NA
829	hsa-miR-520f	0	0	0	0	0	0	NA	NA	NA	NA	NA	NA
830	hsa-miR-520g	0	0	0	0	0	0	NA	NA	NA	NA	NA	NA
831	hsa-miR-520h	0	0	0	0	0	0	NA	NA	NA	NA	NA	NA
832	hsa-miR-521	0	0	0	0	0	0	NA	NA	NA	NA	NA	NA
833	hsa-miR-522	0	2	0	0.964306	1.44646	0	0	#NAME?	1	1	1.123	NA
834	hsa-miR-522*	0	0	0	0	0	0	NA	NA	NA	NA	NA	NA
835	hsa-miR-523	0	0	0	0	0	0	NA	NA	NA	NA	NA	NA
836	hsa-miR-523*	0	0	0	0	0	0	NA	NA	NA	NA	NA	NA
837	hsa-miR-524-3p	0	0	0	0	0	0	NA	NA	NA	NA	NA	NA
838	hsa-miR-524-5p	0	0	0	0	0	0	NA	NA	NA	NA	NA	NA
839	hsa-miR-525-3p	0	0	0	0	0	0	NA	NA	NA	NA	NA	NA
840	hsa-miR-525-5p	0	0	0	0	0	0	NA	NA	NA	NA	NA	NA
841	hsa-miR-526a	0	0	0	0	0	0	NA	NA	NA	NA	NA	NA
842	hsa-miR-526b	0	0	0	0	0	0	NA	NA	NA	NA	NA	NA
843	hsa-miR-526b*	0	0	0	0	0	0	NA	NA	NA	NA	NA	NA
844	hsa-miR-527	0	0	0	0	0	0	NA	NA	NA	NA	NA	NA
845	hsa-miR-532-3p	42	16	127	57.4984	28.4764	115.543	4.05749	2.02059	0.0154947	1	0.0153516	NA
846	hsa-miR-532-5p	475	49	412	276.025	226.622	374.831	1.65399	0.72595	0.208379	1	0.540536	NA
847	hsa-miR-539	0	2	0	0.964306	1.44646	0	0	#NAME?	1	1	1.123	NA
848	hsa-miR-541	0	0	0	0	0	0	NA	NA	NA	NA	NA	NA
849	hsa-miR-541*	0	0	0	0	0	0	NA	NA	NA	NA	NA	NA
850	hsa-miR-542-3p	6	6	38	16.0268	6.75433	34.5718	5.11846	2.35571	0.0570095	1	0.0264966	NA
851	hsa-miR-542-5p	1	1	0	0.750481	1.12572	0	0	#NAME?	1	1	0.0764077	NA
852	hsa-miR-543	4	17	0	9.26991	13.9049	0	0	#NAME?	1	1	1.92624	NA
853	hsa-miR-544	0	0	0	0	0	0	NA	NA	NA	NA	NA	NA
854	hsa-miR-544b	0	3	5	2.96276	2.16969	4.54892	2.09658	1.06804	0.230889	1	0.716117	NA
855	hsa-miR-545	0	0	0	0	0	0	NA	NA	NA	NA	NA	NA
856	hsa-miR-545*	0	0	0	0	0	0	NA	NA	NA	NA	NA	NA
857	hsa-miR-548a-3p	12	5	4	6.84375	8.44606	3.63913	0.430868	-1.21468	0.573593	1	0.0445264	NA
858	hsa-miR-548a-5p	0	0	0	0	0	0	NA	NA	NA	NA	NA	NA
859	hsa-miR-548b-3p	39	0	0	10.4648	15.6972	0	0	#NAME?	1	1	3.35672	NA
860	hsa-miR-548b-5p	13	0	0	3.48827	5.23241	0	0	#NAME?	1	1	2.33063	NA
861	hsa-miR-548c-3p	0	0	0	0	0	0	NA	NA	NA	NA	NA	NA
862	hsa-miR-548c-5p	1	0	2	0.874851	0.402493	1.81957	4.52075	2.17656	0.290619	1	0.262902	NA
863	hsa-miR-548d-3p	1	1	0	0.750481	1.12572	0	0	#NAME?	1	1	0.0764077	NA
864	hsa-miR-548d-5p	36	0	11	12.9957	14.4897	10.0076	0.690669	-0.533933	0.527435	1	2.04478	NA
865	hsa-miR-548e	767	379	969	682.404	582.816	881.58	1.51262	0.597052	0.196615	1	0.00440882	NA
866	hsa-miR-548f	0	0	0	0	0	0	NA	NA	NA	NA	NA	NA
867	hsa-miR-548g	0	0	0	0	0	0	NA	NA	NA	NA	NA	NA
868	hsa-miR-548h	128	0	0	34.3461	51.5191	0	0	#NAME?	1	1	3.85326	NA
869	hsa-miR-548i	0	0	0	0	0	0	NA	NA	NA	NA	NA	NA
870	hsa-miR-548j	228	73	67	116.695	144.564	60.9555	0.42165	-1.24588	0.519201	1	0.192334	NA
871	hsa-miR-548k	711	54	144	260.487	325.227	131.009	0.402823	-1.31178	0.527616	1	1.52452	NA
872	hsa-miR-548l	15	1	21	10.8756	6.76062	19.1055	2.82599	1.49876	0.250055	1	0.416174	NA
873	hsa-miR-548m	0	0	0	0	0	0	NA	NA	NA	NA	NA	NA
874	hsa-miR-548n	20	4	5	8.81149	10.9428	4.54892	0.415701	-1.26638	0.595591	1	0.514575	NA
875	hsa-miR-548o	174	10	12	55.1498	77.266	10.9174	0.141296	-2.8232	0.717798	1	2.24315	NA
876	hsa-miR-548p	1	0	0	0.268329	0.402493	0	0	#NAME?	1	1	0.357542	NA
877	hsa-miR-548q	0	0	0	0	0	0	NA	NA	NA	NA	NA	NA
878	hsa-miR-548s	0	0	0	0	0	0	NA	NA	NA	NA	NA	NA
879	hsa-miR-548T	41	2	13	15.9082	17.9487	11.8272	0.658945	-0.601769	0.527554	1	1.50729	NA
880	hsa-miR-548t	7	4	13	7.74931	5.71037	11.8272	2.07118	1.05045	0.281419	1	0.000154876	NA
881	hsa-miR-548v	0	0	0	0	0	0	NA	NA	NA	NA	NA	NA
882	hsa-miR-548w	0	0	0	0	0	0	NA	NA	NA	NA	NA	NA
883	hsa-miR-548x	82	0	0	22.0029	33.0044	0	0	#NAME?	1	1	3.76003	NA
884	hsa-miR-549	0	0	0	0	0	0	NA	NA	NA	NA	NA	NA
885	hsa-miR-550	12	0	1	3.5232	4.82991	0.909784	0.188364	-2.4084	0.821711	1	2.04295	NA
886	hsa-miR-550*	38	1	14	14.9243	16.018	12.737	0.795168	-0.330668	0.499829	1	1.60412	NA
887	hsa-miR-551a	3	3	11	5.58732	3.37717	10.0076	2.96332	1.56721	0.218692	1	0.0477481	NA
888	hsa-miR-551b	0	0	2	0.606522	0	1.81957	Inf	Inf	0.173176	1	0	NA
889	hsa-miR-551b*	0	0	0	0	0	0	NA	NA	NA	NA	NA	NA
890	hsa-miR-552	0	1	0	0.482153	0.723229	0	0	#NAME?	1	1	0.642458	NA
891	hsa-miR-553	0	0	0	0	0	0	NA	NA	NA	NA	NA	NA
892	hsa-miR-554	0	0	0	0	0	0	NA	NA	NA	NA	NA	NA
893	hsa-miR-555	0	0	0	0	0	0	NA	NA	NA	NA	NA	NA
894	hsa-miR-556-3p	0	1	0	0.482153	0.723229	0	0	#NAME?	1	1	0.642458	NA
895	hsa-miR-556-5p	0	0	0	0	0	0	NA	NA	NA	NA	NA	NA
896	hsa-miR-557	0	0	0	0	0	0	NA	NA	NA	NA	NA	NA
897	hsa-miR-558	0	0	0	0	0	0	NA	NA	NA	NA	NA	NA
898	hsa-miR-559	0	0	0	0	0	0	NA	NA	NA	NA	NA	NA
899	hsa-miR-561	0	0	0	0	0	0	NA	NA	NA	NA	NA	NA
900	hsa-miR-562	0	0	0	0	0	0	NA	NA	NA	NA	NA	NA
901	hsa-miR-563	0	0	0	0	0	0	NA	NA	NA	NA	NA	NA
902	hsa-miR-564	0	0	0	0	0	0	NA	NA	NA	NA	NA	NA
903	hsa-miR-566	0	0	0	0	0	0	NA	NA	NA	NA	NA	NA
904	hsa-miR-567	0	0	0	0	0	0	NA	NA	NA	NA	NA	NA
905	hsa-miR-568	0	0	0	0	0	0	NA	NA	NA	NA	NA	NA
906	hsa-miR-569	0	0	0	0	0	0	NA	NA	NA	NA	NA	NA
907	hsa-miR-570	4	0	0	1.07331	1.60997	0	0	#NAME?	1	1	1.20727	NA
908	hsa-miR-571	0	0	0	0	0	0	NA	NA	NA	NA	NA	NA
909	hsa-miR-572	0	0	0	0	0	0	NA	NA	NA	NA	NA	NA
910	hsa-miR-573	2	0	5	2.05296	0.804986	4.54892	5.65093	2.49849	0.179025	1	0.237205	NA
911	hsa-miR-574-3p	20	5	27	15.9654	11.666	24.5642	2.10562	1.07424	0.273089	1	0.136258	NA
912	hsa-miR-574-5p	94	1	4	26.9181	38.5576	3.63913	0.0943819	-3.40535	0.771028	1	3.23705	NA
913	hsa-miR-575	0	0	0	0	0	0	NA	NA	NA	NA	NA	NA
914	hsa-miR-576-3p	190	14	22	64.4043	86.5988	20.0152	0.231126	-2.11325	0.651954	1	1.83848	NA
915	hsa-miR-576-5p	3	14	33	17.5627	11.3327	30.0229	2.64923	1.40557	0.149103	1	0.462301	NA
916	hsa-miR-577	0	0	0	0	0	0	NA	NA	NA	NA	NA	NA
917	hsa-miR-578	0	0	0	0	0	0	NA	NA	NA	NA	NA	NA
918	hsa-miR-579	3	0	0	0.804986	1.20748	0	0	#NAME?	0.739543	1	0.989857	NA
919	hsa-miR-580	3	0	2	1.41151	1.20748	1.81957	1.50692	0.591598	0.477115	1	0.69782	NA
920	hsa-miR-581	0	0	0	0	0	0	NA	NA	NA	NA	NA	NA
921	hsa-miR-582-3p	0	0	0	0	0	0	NA	NA	NA	NA	NA	NA
922	hsa-miR-582-5p	0	8	2	4.46375	5.78583	1.81957	0.314487	-1.66893	0.576731	1	2.05004	NA
923	hsa-miR-583	0	0	0	0	0	0	NA	NA	NA	NA	NA	NA
924	hsa-miR-584	0	0	0	0	0	0	NA	NA	NA	NA	NA	NA
925	hsa-miR-585	0	0	0	0	0	0	NA	NA	NA	NA	NA	NA
926	hsa-miR-586	0	0	0	0	0	0	NA	NA	NA	NA	NA	NA
927	hsa-miR-587	0	0	0	0	0	0	NA	NA	NA	NA	NA	NA
928	hsa-miR-588	0	0	0	0	0	0	NA	NA	NA	NA	NA	NA
929	hsa-miR-589	15	0	2	4.63145	6.03739	1.81957	0.301383	-1.73033	0.661202	1	2.09582	NA
930	hsa-miR-589*	82	3	2	24.0559	35.1741	1.81957	0.0517303	-4.27285	0.819405	1	2.77307	NA
931	hsa-miR-590-3p	13	11	15	13.3409	13.1879	13.6468	1.03479	0.0493401	0.405551	1	0.0700107	NA
932	hsa-miR-590-5p	26	16	28	23.1823	22.0365	25.4739	1.15599	0.209129	0.358063	1	0.00400499	NA
933	hsa-miR-591	0	0	1	0.303261	0	0.909784	Inf	Inf	0.362421	1	0	NA
934	hsa-miR-592	1	0	0	0.268329	0.402493	0	0	#NAME?	1	1	0.357542	NA
935	hsa-miR-593	0	0	0	0	0	0	NA	NA	NA	NA	NA	NA
936	hsa-miR-593*	0	0	0	0	0	0	NA	NA	NA	NA	NA	NA
937	hsa-miR-595	0	0	0	0	0	0	NA	NA	NA	NA	NA	NA
938	hsa-miR-596	0	0	0	0	0	0	NA	NA	NA	NA	NA	NA
939	hsa-miR-597	0	0	0	0	0	0	NA	NA	NA	NA	NA	NA
940	hsa-miR-598	1	88	0	42.6978	64.0467	0	0	#NAME?	1	1	3.77447	NA
941	hsa-miR-599	0	0	0	0	0	0	NA	NA	NA	NA	NA	NA
942	hsa-miR-600	0	0	0	0	0	0	NA	NA	NA	NA	NA	NA
943	hsa-miR-601	0	0	0	0	0	0	NA	NA	NA	NA	NA	NA
944	hsa-miR-602	0	0	0	0	0	0	NA	NA	NA	NA	NA	NA
945	hsa-miR-603	0	0	0	0	0	0	NA	NA	NA	NA	NA	NA
946	hsa-miR-604	0	0	0	0	0	0	NA	NA	NA	NA	NA	NA
947	hsa-miR-605	0	0	0	0	0	0	NA	NA	NA	NA	NA	NA
948	hsa-miR-606	0	0	0	0	0	0	NA	NA	NA	NA	NA	NA
949	hsa-miR-607	0	0	0	0	0	0	NA	NA	NA	NA	NA	NA
950	hsa-miR-608	0	0	0	0	0	0	NA	NA	NA	NA	NA	NA
951	hsa-miR-609	0	0	0	0	0	0	NA	NA	NA	NA	NA	NA
952	hsa-miR-610	1	0	0	0.268329	0.402493	0	0	#NAME?	1	1	0.357542	NA
953	hsa-miR-611	0	0	0	0	0	0	NA	NA	NA	NA	NA	NA
954	hsa-miR-612	0	0	0	0	0	0	NA	NA	NA	NA	NA	NA
955	hsa-miR-613	0	0	0	0	0	0	NA	NA	NA	NA	NA	NA
956	hsa-miR-614	0	0	0	0	0	0	NA	NA	NA	NA	NA	NA
957	hsa-miR-615-3p	3	0	0	0.804986	1.20748	0	0	#NAME?	0.739543	1	0.989857	NA
958	hsa-miR-615-5p	1	0	0	0.268329	0.402493	0	0	#NAME?	1	1	0.357542	NA
959	hsa-miR-616	12	0	0	3.21994	4.82991	0	0	#NAME?	1	1	2.24803	NA
960	hsa-miR-616*	3	0	1	1.10825	1.20748	0.909784	0.753458	-0.408402	0.793769	1	0.843368	NA
961	hsa-miR-617	0	0	0	0	0	0	NA	NA	NA	NA	NA	NA
962	hsa-miR-618	0	3	105	33.2889	2.16969	95.5273	44.0281	5.46035	0.413379	1	0.00792595	NA
963	hsa-miR-619	0	0	0	0	0	0	NA	NA	NA	NA	NA	NA
964	hsa-miR-620	0	0	0	0	0	0	NA	NA	NA	NA	NA	NA
965	hsa-miR-621	0	0	0	0	0	0	NA	NA	NA	NA	NA	NA
966	hsa-miR-622	0	0	0	0	0	0	NA	NA	NA	NA	NA	NA
967	hsa-miR-623	0	0	0	0	0	0	NA	NA	NA	NA	NA	NA
968	hsa-miR-624	0	0	0	0	0	0	NA	NA	NA	NA	NA	NA
969	hsa-miR-624*	6	2	5	4.09058	3.86142	4.54892	1.17804	0.236394	0.428122	1	0.0748434	NA
970	hsa-miR-625	4	6	4	5.17928	5.94935	3.63913	0.611686	-0.709136	0.495707	1	0.371746	NA
971	hsa-miR-625*	96	4	9	30.4175	41.5322	8.18805	0.197149	-2.34264	0.688954	1	2.37505	NA
972	hsa-miR-626	0	0	0	0	0	0	NA	NA	NA	NA	NA	NA
973	hsa-miR-627	0	5	1	2.71403	3.61615	0.909784	0.251589	-1.99086	0.764162	1	1.74695	NA
974	hsa-miR-628-3p	0	0	0	0	0	0	NA	NA	NA	NA	NA	NA
975	hsa-miR-628-5p	33	11	21	20.527	21.2378	19.1055	0.899598	-0.152648	0.435929	1	0.116781	NA
976	hsa-miR-629	150	15	15	52.0305	71.2224	13.6468	0.191608	-2.38377	0.682442	1	1.56917	NA
977	hsa-miR-629*	1	1	4	1.96353	1.12572	3.63913	3.23271	1.69274	0.29097	1	0.0353088	NA
978	hsa-miR-630	0	0	0	0	0	0	NA	NA	NA	NA	NA	NA
979	hsa-miR-631	0	0	0	0	0	0	NA	NA	NA	NA	NA	NA
980	hsa-miR-632	0	0	0	0	0	0	NA	NA	NA	NA	NA	NA
981	hsa-miR-633	0	0	0	0	0	0	NA	NA	NA	NA	NA	NA
982	hsa-miR-634	0	0	0	0	0	0	NA	NA	NA	NA	NA	NA
983	hsa-miR-635	0	0	0	0	0	0	NA	NA	NA	NA	NA	NA
984	hsa-miR-636	0	0	0	0	0	0	NA	NA	NA	NA	NA	NA
985	hsa-miR-637	0	0	1	0.303261	0	0.909784	Inf	Inf	0.362421	1	0	NA
986	hsa-miR-638	0	0	0	0	0	0	NA	NA	NA	NA	NA	NA
987	hsa-miR-639	0	0	0	0	0	0	NA	NA	NA	NA	NA	NA
988	hsa-miR-640	0	0	0	0	0	0	NA	NA	NA	NA	NA	NA
989	hsa-miR-641	19	0	13	9.04064	7.64736	11.8272	1.54657	0.629073	0.394482	1	1.16799	NA
990	hsa-miR-642	7	0	0	1.8783	2.81745	0	0	#NAME?	1	1	1.7053	NA
991	hsa-miR-643	0	0	4	1.21304	0	3.63913	Inf	Inf	0.0567097	1	0	NA
992	hsa-miR-644	0	0	0	0	0	0	NA	NA	NA	NA	NA	NA
993	hsa-miR-645	0	0	0	0	0	0	NA	NA	NA	NA	NA	NA
994	hsa-miR-646	0	0	0	0	0	0	NA	NA	NA	NA	NA	NA
995	hsa-miR-647	0	0	0	0	0	0	NA	NA	NA	NA	NA	NA
996	hsa-miR-648	0	0	0	0	0	0	NA	NA	NA	NA	NA	NA
997	hsa-miR-649	0	0	0	0	0	0	NA	NA	NA	NA	NA	NA
998	hsa-miR-650	0	0	0	0	0	0	NA	NA	NA	NA	NA	NA
999	hsa-miR-651	52	5	32	26.0682	24.5458	29.1131	1.18607	0.246193	0.393943	1	0.777971	NA
1000	hsa-miR-652	36	32	33	35.0963	37.6331	30.0229	0.797779	-0.32594	0.415273	1	0.106689	NA
1001	hsa-miR-653	0	0	0	0	0	0	NA	NA	NA	NA	NA	NA
1002	hsa-miR-654-3p	0	3	0	1.44646	2.16969	0	0	#NAME?	1	1	1.46166	NA
1003	hsa-miR-654-5p	0	17	0	8.1966	12.2949	0	0	#NAME?	1	1	3.15973	NA
1004	hsa-miR-655	0	12	0	5.78583	8.67875	0	0	#NAME?	1	1	2.84091	NA
1005	hsa-miR-656	0	3	0	1.44646	2.16969	0	0	#NAME?	1	1	1.46166	NA
1006	hsa-miR-657	0	0	0	0	0	0	NA	NA	NA	NA	NA	NA
1007	hsa-miR-658	0	0	0	0	0	0	NA	NA	NA	NA	NA	NA
1008	hsa-miR-659	0	0	0	0	0	0	NA	NA	NA	NA	NA	NA
1009	hsa-miR-660	28	37	39	37.18	38.0293	35.4816	0.933006	-0.100041	0.364586	1	0.305444	NA
1010	hsa-miR-661	0	0	0	0	0	0	NA	NA	NA	NA	NA	NA
1011	hsa-miR-662	0	0	0	0	0	0	NA	NA	NA	NA	NA	NA
1012	hsa-miR-663	0	0	0	0	0	0	NA	NA	NA	NA	NA	NA
1013	hsa-miR-663b	0	0	0	0	0	0	NA	NA	NA	NA	NA	NA
1014	hsa-miR-664	1	263	26	134.959	190.612	23.6544	0.124097	-3.01046	0.639306	1	3.39056	NA
1015	hsa-miR-664*	2	2	5	3.01727	2.25144	4.54892	2.02044	1.01467	0.332757	1	0.0602348	NA
1016	hsa-miR-665	0	0	0	0	0	0	NA	NA	NA	NA	NA	NA
1017	hsa-miR-668	0	0	0	0	0	0	NA	NA	NA	NA	NA	NA
1018	hsa-miR-670	0	0	0	0	0	0	NA	NA	NA	NA	NA	NA
1019	hsa-miR-671-3p	17	2	2	6.13241	8.28884	1.81957	0.21952	-2.18757	0.685756	1	1.03297	NA
1020	hsa-miR-671-5p	12	0	0	3.21994	4.82991	0	0	#NAME?	1	1	2.24803	NA
1021	hsa-miR-675	41	0	0	11.0015	16.5022	0	0	#NAME?	1	1	3.39378	NA
1022	hsa-miR-675*	0	0	0	0	0	0	NA	NA	NA	NA	NA	NA
1023	hsa-miR-7	835	144	79	317.442	440.226	71.8729	0.163263	-2.61473	0.65423	1	0.902086	NA
1024	hsa-miR-7-1*	5	17	56	26.5209	14.3074	50.9479	3.56096	1.83226	0.0517113	1	0.273439	NA
1025	hsa-miR-7-2*	0	0	0	0	0	0	NA	NA	NA	NA	NA	NA
1026	hsa-miR-708	2	0	4	1.7497	0.804986	3.63913	4.52075	2.17656	0.28911	1	0.300234	NA
1027	hsa-miR-708*	0	0	0	0	0	0	NA	NA	NA	NA	NA	NA
1028	hsa-miR-711	0	0	0	0	0	0	NA	NA	NA	NA	NA	NA
1029	hsa-miR-718	0	0	0	0	0	0	NA	NA	NA	NA	NA	NA
1030	hsa-miR-720	0	81	0	39.0544	58.5816	0	0	#NAME?	1	1	3.86547	NA
1031	hsa-miR-744	2309	976	621	1278.48	1635.23	564.976	0.345503	-1.53323	0.550971	1	0.0533176	NA
1032	hsa-miR-744*	0	0	0	0	0	0	NA	NA	NA	NA	NA	NA
1033	hsa-miR-758	0	0	0	0	0	0	NA	NA	NA	NA	NA	NA
1034	hsa-miR-759	0	0	0	0	0	0	NA	NA	NA	NA	NA	NA
1035	hsa-miR-760	2	1	3	1.92859	1.52821	2.72935	1.78597	0.836711	0.387753	1	0.00202619	NA
1036	hsa-miR-761	0	0	0	0	0	0	NA	NA	NA	NA	NA	NA
1037	hsa-miR-762	0	0	0	0	0	0	NA	NA	NA	NA	NA	NA
1038	hsa-miR-764	0	0	0	0	0	0	NA	NA	NA	NA	NA	NA
1039	hsa-miR-765	0	0	0	0	0	0	NA	NA	NA	NA	NA	NA
1040	hsa-miR-766	4	4	31	12.403	4.50289	28.2033	6.26338	2.64694	0.0432063	1	0.0196759	NA
1041	hsa-miR-767-3p	0	0	0	0	0	0	NA	NA	NA	NA	NA	NA
1042	hsa-miR-767-5p	7	0	0	1.8783	2.81745	0	0	#NAME?	1	1	1.7053	NA
1043	hsa-miR-769-3p	3	1	9	4.01649	1.93071	8.18805	4.24096	2.08439	0.19309	1	0.0233271	NA
1044	hsa-miR-769-5p	20	5	3	8.68712	11.666	2.72935	0.233958	-2.09568	0.665439	1	0.382601	NA
1045	hsa-miR-770-5p	0	0	0	0	0	0	NA	NA	NA	NA	NA	NA
1046	hsa-miR-802	0	0	0	0	0	0	NA	NA	NA	NA	NA	NA
1047	hsa-miR-873	1	9	0	4.6077	6.91156	0	0	#NAME?	1	1	2.04175	NA
1048	hsa-miR-874	4	5	1	3.78734	5.22612	0.909784	0.174084	-2.52214	0.797909	1	0.313218	NA
1049	hsa-miR-875-3p	0	0	0	0	0	0	NA	NA	NA	NA	NA	NA
1050	hsa-miR-875-5p	0	0	0	0	0	0	NA	NA	NA	NA	NA	NA
1051	hsa-miR-876-3p	0	0	0	0	0	0	NA	NA	NA	NA	NA	NA
1052	hsa-miR-876-5p	0	0	0	0	0	0	NA	NA	NA	NA	NA	NA
1053	hsa-miR-877	15	3	20	11.5366	8.20708	18.1957	2.21707	1.14865	0.275977	1	0.193976	NA
1054	hsa-miR-877*	0	0	0	0	0	0	NA	NA	NA	NA	NA	NA
1055	hsa-miR-885-3p	0	0	0	0	0	0	NA	NA	NA	NA	NA	NA
1056	hsa-miR-885-5p	0	0	2	0.606522	0	1.81957	Inf	Inf	0.173176	1	0	NA
1057	hsa-miR-886-3p	3	10	0	5.62651	8.43977	0	0	#NAME?	1	1	1.43392	NA
1058	hsa-miR-886-5p	1410	8	0	382.2	573.301	0	0	#NAME?	1	1	3.65064	NA
1059	hsa-miR-887	0	0	0	0	0	0	NA	NA	NA	NA	NA	NA
1060	hsa-miR-888	0	0	0	0	0	0	NA	NA	NA	NA	NA	NA
1061	hsa-miR-888*	0	0	0	0	0	0	NA	NA	NA	NA	NA	NA
1062	hsa-miR-889	0	165	0	79.5552	119.333	0	0	#NAME?	1	1	3.87986	NA
1063	hsa-miR-890	0	0	0	0	0	0	NA	NA	NA	NA	NA	NA
1064	hsa-miR-891a	0	0	0	0	0	0	NA	NA	NA	NA	NA	NA
1065	hsa-miR-891b	0	0	0	0	0	0	NA	NA	NA	NA	NA	NA
1066	hsa-miR-892a	0	0	0	0	0	0	NA	NA	NA	NA	NA	NA
1067	hsa-miR-892b	1	0	0	0.268329	0.402493	0	0	#NAME?	1	1	0.357542	NA
1068	hsa-miR-9	99	10	15	35.935	47.0791	13.6468	0.289869	-1.78653	0.637498	1	1.42704	NA
1069	hsa-miR-9*	28	1	3	8.90514	11.993	2.72935	0.227578	-2.13557	0.684889	1	2.07075	NA
1070	hsa-miR-920	0	0	0	0	0	0	NA	NA	NA	NA	NA	NA
1071	hsa-miR-921	0	0	0	0	0	0	NA	NA	NA	NA	NA	NA
1072	hsa-miR-922	0	0	0	0	0	0	NA	NA	NA	NA	NA	NA
1073	hsa-miR-924	0	0	0	0	0	0	NA	NA	NA	NA	NA	NA
1074	hsa-miR-92a	18956	1059	11057	8950.19	8395.55	10059.5	1.19819	0.260858	0.402059	1	1.10663	NA
1075	hsa-miR-92a-1*	4706	27	5675	2996.78	1913.66	5163.02	2.69799	1.43188	0.157161	1	0.705188	NA
1076	hsa-miR-92a-2*	0	0	0	0	0	0	NA	NA	NA	NA	NA	NA
1077	hsa-miR-92b	444	7	53	138.586	183.769	48.2185	0.262386	-1.93024	0.619036	1	2.69279	NA
1078	hsa-miR-92b*	8	0	3	3.05641	3.21994	2.72935	0.84764	-0.238477	0.522665	1	1.28915	NA
1079	hsa-miR-93	9368	2081	8573	6116.92	5275.59	7799.58	1.47843	0.564063	0.315638	1	0.254327	NA
1080	hsa-miR-93*	6	0	12	5.24911	2.41496	10.9174	4.52075	2.17656	0.20751	1	0.354893	NA
1081	hsa-miR-933	1	0	0	0.268329	0.402493	0	0	#NAME?	1	1	0.357542	NA
1082	hsa-miR-934	0	0	0	0	0	0	NA	NA	NA	NA	NA	NA
1083	hsa-miR-935	0	0	0	0	0	0	NA	NA	NA	NA	NA	NA
1084	hsa-miR-936	0	0	0	0	0	0	NA	NA	NA	NA	NA	NA
1085	hsa-miR-937	0	0	0	0	0	0	NA	NA	NA	NA	NA	NA
1086	hsa-miR-938	0	0	0	0	0	0	NA	NA	NA	NA	NA	NA
1087	hsa-miR-939	0	0	1	0.303261	0	0.909784	Inf	Inf	0.362421	1	0	NA
1088	hsa-miR-940	1	0	1	0.57159	0.402493	0.909784	2.26037	1.17656	1	1	0.357542	NA
1089	hsa-miR-941	1620	75	767	703.455	706.28	697.804	0.987999	-0.0174191	0.354186	1	1.23833	NA
1090	hsa-miR-942	27	0	8	9.67096	10.8673	7.27827	0.66974	-0.578327	0.534485	1	1.9765	NA
1091	hsa-miR-943	0	0	0	0	0	0	NA	NA	NA	NA	NA	NA
1092	hsa-miR-944	3	0	0	0.804986	1.20748	0	0	#NAME?	0.739543	1	0.989857	NA
1093	hsa-miR-95	0	32	4	16.6419	23.1433	3.63913	0.157243	-2.66893	0.652369	1	3.17392	NA
1094	hsa-miR-96	408	1	0	109.96	164.94	0	0	#NAME?	1	1	3.79958	NA
1095	hsa-miR-96*	0	0	0	0	0	0	NA	NA	NA	NA	NA	NA
1096	hsa-miR-98	49	559	2697	1100.57	424.007	2453.69	5.7869	2.53279	0.197131	1	0.212322	NA
1097	hsa-miR-99a	13	16	150	56.6919	16.8041	136.468	8.1211	3.02168	0.17551	1	0.0224817	NA
1098	hsa-miR-99a*	0	0	2	0.606522	0	1.81957	Inf	Inf	0.173176	1	0	NA
1099	hsa-miR-99b	3512	292	472	1226.3	1624.74	429.418	0.2643	-1.91975	0.620956	1	1.67497	NA
1100	hsa-miR-99b*	15	3	3	6.38117	8.20708	2.72935	0.332561	-1.58831	0.625098	1	0.503892	NA

## Sheet: N-HL60 using EdgeR 
id	mirnas	N1	N2	HL60	logConc	logFC	p.value
1	hsa-let-7a	73247	71733	660980	-2.72326	3.60882	0.0761192
2	hsa-let-7a-2*	0	0	0	-50.0161	0	1
3	hsa-let-7a*	1	3	7	-18.4737	2.056	0.124993
4	hsa-let-7b	691	7891	45223	-6.51682	3.45699	0.0585371
5	hsa-let-7b*	0	0	0	-50.0161	0	1
6	hsa-let-7c	1895	687	7748	-8.95596	3.24494	0.0332876
7	hsa-let-7c*	0	0	0	-50.0161	0	1
8	hsa-let-7d	512	12605	107085	-5.57355	4.0577	0.125477
9	hsa-let-7d*	3	39	148	-14.4819	2.87659	0.0165747
10	hsa-let-7e	25982	1343	9976	-7.20739	0.477075	0.344465
11	hsa-let-7e*	3	2	8	-18.3548	2.20338	0.116107
12	hsa-let-7f	62322	592979	1589907	-3.75394	-3.5047	0.0821508
13	hsa-let-7f-1*	0	0	0	-50.0161	0	1
14	hsa-let-7f-2*	0	0	0	-50.0161	0	1
15	hsa-let-7g	16997	604899	241894	-2.19786	-0.342447	0.453092
16	hsa-let-7g*	0	2	0	-35.1999	-29.6323	1
17	hsa-let-7i	930	29847	38710	-5.68909	1.35283	0.221419
18	hsa-let-7i*	0	9	0	-34.0661	-31.8999	1
19	hsa-miR-1	1286	21391	175	-9.81378	-5.97622	0.884115
20	hsa-miR-100	8	6	18	-17.0101	1.85382	0.171798
21	hsa-miR-100*	0	0	0	-50.0161	0	1
22	hsa-miR-101	7646	7412	2896	-8.27532	-0.955858	0.527858
23	hsa-miR-101*	1	1	2	-19.9856	1.46505	0.311378
24	hsa-miR-103	45229	33924	82302	-4.69531	1.54169	0.194613
25	hsa-miR-103-2*	1	1	1	-20.4856	0.46505	0.528694
26	hsa-miR-103-as	45229	33924	82302	-4.69531	1.54169	0.194613
27	hsa-miR-105	5	0	0	-34.9284	-30.1753	1
28	hsa-miR-105*	1	0	0	-36.0189	-27.9944	1
29	hsa-miR-106a	19	24	13	-16.3718	-0.361727	0.47087
30	hsa-miR-106a*	0	0	0	-50.0161	0	1
31	hsa-miR-106b	1765	1586	798	-10.2983	-0.629138	0.489067
32	hsa-miR-106b*	1439	76	890	-11.0363	1.16163	0.248679
33	hsa-miR-107	1827	3248	14394	-7.83508	2.79033	0.0237116
34	hsa-miR-10a	1832	23	0	-30.6969	-38.6382	1
35	hsa-miR-10a*	3	0	0	-35.2775	-29.477	1
36	hsa-miR-10b	1	0	0	-36.0189	-27.9944	1
37	hsa-miR-10b*	0	0	0	-50.0161	0	1
38	hsa-miR-1178	0	0	0	-50.0161	0	1
39	hsa-miR-1179	0	0	0	-50.0161	0	1
40	hsa-miR-1180	8	0	0	-34.6033	-30.8255	1
41	hsa-miR-1181	0	0	0	-50.0161	0	1
42	hsa-miR-1182	0	0	0	-50.0161	0	1
43	hsa-miR-1183	0	0	0	-50.0161	0	1
44	hsa-miR-1184	0	0	0	-50.0161	0	1
45	hsa-miR-1185	0	1	0	-35.7455	-28.5411	1
46	hsa-miR-1193	0	1	0	-35.7455	-28.5411	1
47	hsa-miR-1197	0	22	0	-33.4118	-33.2086	1
48	hsa-miR-1200	0	0	0	-50.0161	0	1
49	hsa-miR-1201	0	0	0	-50.0161	0	1
50	hsa-miR-1202	0	0	0	-50.0161	0	1
51	hsa-miR-1203	0	0	0	-50.0161	0	1
52	hsa-miR-1204	0	0	0	-50.0161	0	1
53	hsa-miR-1205	0	0	0	-50.0161	0	1
54	hsa-miR-1206	0	0	0	-50.0161	0	1
55	hsa-miR-1207-3p	0	0	0	-50.0161	0	1
56	hsa-miR-1207-5p	0	0	0	-50.0161	0	1
57	hsa-miR-1208	0	0	0	-50.0161	0	1
58	hsa-miR-122	7	1	23	-17.3902	3.32135	0.0315856
59	hsa-miR-122*	0	0	0	-50.0161	0	1
60	hsa-miR-1224-3p	0	0	0	-50.0161	0	1
61	hsa-miR-1224-5p	0	0	0	-50.0161	0	1
62	hsa-miR-1225-3p	0	0	0	-50.0161	0	1
63	hsa-miR-1225-5p	0	0	0	-50.0161	0	1
64	hsa-miR-1226	0	0	2	-34.6346	30.763	0.208509
65	hsa-miR-1226*	0	0	2	-34.6346	30.763	0.208509
66	hsa-miR-1227	0	0	0	-50.0161	0	1
67	hsa-miR-1228	0	0	0	-50.0161	0	1
68	hsa-miR-1228*	0	0	0	-50.0161	0	1
69	hsa-miR-1229	0	0	0	-50.0161	0	1
70	hsa-miR-1231	0	0	0	-50.0161	0	1
71	hsa-miR-1233	0	0	0	-50.0161	0	1
72	hsa-miR-1234	0	0	0	-50.0161	0	1
73	hsa-miR-1236	0	0	0	-50.0161	0	1
74	hsa-miR-1237	0	0	0	-50.0161	0	1
75	hsa-miR-1238	0	0	0	-50.0161	0	1
76	hsa-miR-124	6	1	2	-19.237	-0.032205	0.431456
77	hsa-miR-124*	0	0	26	-32.7844	34.4634	0.383395
78	hsa-miR-1243	0	0	0	-50.0161	0	1
79	hsa-miR-1244	0	0	1	-35.1346	29.763	0.333333
80	hsa-miR-1245	0	0	0	-50.0161	0	1
81	hsa-miR-1246	1304	0	473	-11.6356	0.536496	0.33638
82	hsa-miR-1247	0	0	0	-50.0161	0	1
83	hsa-miR-1248	5	0	9	-18.462	2.75758	0.0384796
84	hsa-miR-1249	0	0	11	-33.4049	33.2224	0.326922
85	hsa-miR-1250	0	0	4	-34.1346	31.763	0.203326
86	hsa-miR-1251	0	0	0	-50.0161	0	1
87	hsa-miR-1252	2	0	0	-35.552	-28.928	1
88	hsa-miR-1253	0	0	0	-50.0161	0	1
89	hsa-miR-1254	136	3	90	-14.4303	1.33818	0.226042
90	hsa-miR-1255a	91	178	691	-12.1352	2.62923	0.0454086
91	hsa-miR-1255b	253	16	31	-14.6978	-1.20229	0.559651
92	hsa-miR-1256	6	12	7	-17.402	-0.0875705	0.44023
93	hsa-miR-1257	0	0	0	-50.0161	0	1
94	hsa-miR-1258	0	0	0	-50.0161	0	1
95	hsa-miR-1259	61	3	8	-16.7164	-1.07344	0.550698
96	hsa-miR-125a-3p	6	1	2	-19.237	-0.032205	0.431456
97	hsa-miR-125a-5p	783	15	25	-14.0973	-3.02396	0.727168
98	hsa-miR-125b	26	17	25	-15.9784	0.738308	0.31218
99	hsa-miR-125b-1*	0	0	0	-50.0161	0	1
100	hsa-miR-125b-2*	0	0	0	-50.0161	0	1
101	hsa-miR-126	1725	123	3	-14.9881	-7.35998	0.923488
102	hsa-miR-126*	682	245	0	-31.0372	-37.9578	1
103	hsa-miR-1260	0	2	0	-35.1999	-29.6323	1
104	hsa-miR-1260b	0	0	0	-50.0161	0	1
105	hsa-miR-1261	0	0	0	-50.0161	0	1
106	hsa-miR-1262	0	6	0	-34.3664	-31.2993	1
107	hsa-miR-1263	3	0	0	-35.2775	-29.477	1
108	hsa-miR-1264	0	0	0	-50.0161	0	1
109	hsa-miR-1265	0	0	0	-50.0161	0	1
110	hsa-miR-1266	0	0	0	-50.0161	0	1
111	hsa-miR-1267	0	0	0	-50.0161	0	1
112	hsa-miR-1268	128	8	126	-14.1779	1.80407	0.159491
113	hsa-miR-1269	9	0	0	-34.5212	-30.9897	1
114	hsa-miR-127-3p	56	192	1	-16.8629	-6.78032	0.926663
115	hsa-miR-127-5p	1	5	0	-34.4263	-31.1796	1
116	hsa-miR-1270	30	8	22	-16.2596	0.931918	0.286889
117	hsa-miR-1271	0	40	9	-16.511	-1.14436	0.562282
118	hsa-miR-1272	0	0	0	-50.0161	0	1
119	hsa-miR-1273	0	0	0	-50.0161	0	1
120	hsa-miR-1273c	3	1	4	-19.0825	1.65879	0.200082
121	hsa-miR-1273d	8	0	1	-19.7218	-1.06258	0.636557
122	hsa-miR-1274a	11	0	0	-34.3809	-31.2703	1
123	hsa-miR-1274b	0	155	0	-31.9975	-36.0371	1
124	hsa-miR-1275	0	8	0	-34.1531	-31.726	1
125	hsa-miR-1276	1	0	0	-36.0189	-27.9944	1
126	hsa-miR-1277	39	192	49	-14.0841	-1.10862	0.547317
127	hsa-miR-1278	293	53	60	-13.9792	-0.734075	0.501195
128	hsa-miR-1279	0	0	0	-50.0161	0	1
129	hsa-miR-128	4279	396	2996	-9.32462	1.24068	0.23739
130	hsa-miR-1280	0	0	0	-50.0161	0	1
131	hsa-miR-1281	0	0	0	-50.0161	0	1
132	hsa-miR-1282	0	0	0	-50.0161	0	1
133	hsa-miR-1283	0	0	0	-50.0161	0	1
134	hsa-miR-1284	4	4	6	-18.176	1.01571	0.283758
135	hsa-miR-1285	39	20	18	-16.0163	-0.133759	0.42583
136	hsa-miR-1286	2	0	0	-35.552	-28.928	1
137	hsa-miR-1287	1	2	1	-20.1233	-0.259689	0.575719
138	hsa-miR-1288	4	0	0	-35.0814	-29.8692	1
139	hsa-miR-1289	0	1	0	-35.7455	-28.5411	1
140	hsa-miR-129-3p	34	4	11	-16.8229	0.0583774	0.42021
141	hsa-miR-129-5p	9	0	52	-16.7895	4.47374	0.15942
142	hsa-miR-129*	1	0	269	-17.1017	9.84007	0.466806
143	hsa-miR-1290	1	0	0	-36.0189	-27.9944	1
144	hsa-miR-1291	0	0	3	-34.3421	31.3479	0.246547
145	hsa-miR-1292	9	2	4	-18.3947	0.283226	0.407368
146	hsa-miR-1293	11	0	0	-34.3809	-31.2703	1
147	hsa-miR-1294	50	4	7	-16.9167	-1.0581	0.54825
148	hsa-miR-1295	0	0	0	-50.0161	0	1
149	hsa-miR-1296	19	0	1	-19.1144	-2.27743	0.733347
150	hsa-miR-1297	0	0	0	-50.0161	0	1
151	hsa-miR-1298	4	3	0	-34.4791	-31.0738	1
152	hsa-miR-1299	2	2	0	-34.8566	-30.3189	1
153	hsa-miR-1301	23	15	12	-16.5974	-0.141456	0.441713
154	hsa-miR-1302	0	1	0	-35.7455	-28.5411	1
155	hsa-miR-1303	20	1	0	-33.8943	-32.2436	1
156	hsa-miR-1304	18	1	2	-18.5808	-1.34458	0.573529
157	hsa-miR-1305	0	0	0	-50.0161	0	1
158	hsa-miR-1306	0	0	0	-50.0161	0	1
159	hsa-miR-1307	126	53	481	-12.869	3.05168	0.00971809
160	hsa-miR-1308	22	1	24	-16.6582	1.98009	0.137095
161	hsa-miR-130a	0	2433	0	-30.0104	-40.0114	1
162	hsa-miR-130a*	0	0	0	-50.0161	0	1
163	hsa-miR-130b	5533	678	687	-10.1659	-1.32597	0.569717
164	hsa-miR-130b*	91	0	1	-17.9959	-4.51443	0.857227
165	hsa-miR-132	20	9	1	-18.6287	-3.24875	0.79657
166	hsa-miR-132*	22	3	0	-33.725	-32.5822	1
167	hsa-miR-1321	0	0	0	-50.0161	0	1
168	hsa-miR-1322	0	0	0	-50.0161	0	1
169	hsa-miR-1323	3	0	1	-20.3961	0.28591	0.528694
170	hsa-miR-1324	0	0	0	-50.0161	0	1
171	hsa-miR-133a	0	0	0	-50.0161	0	1
172	hsa-miR-133b	0	0	0	-50.0161	0	1
173	hsa-miR-134	3	368	1	-16.4888	-7.5286	0.941165
174	hsa-miR-135a	6	0	0	-34.8027	-30.4266	1
175	hsa-miR-135a*	0	0	0	-50.0161	0	1
176	hsa-miR-135b	44	1	0	-33.3669	-33.2983	1
177	hsa-miR-135b*	4	0	0	-35.0814	-29.8692	1
178	hsa-miR-136	1	18	1	-18.6561	-3.19398	0.793074
179	hsa-miR-136*	2	5	0	-34.358	-31.316	1
180	hsa-miR-137	0	0	0	-50.0161	0	1
181	hsa-miR-138	9	4	2	-18.7084	-1.08944	0.549069
182	hsa-miR-138-1*	0	0	0	-50.0161	0	1
183	hsa-miR-138-2*	0	0	0	-50.0161	0	1
184	hsa-miR-139-3p	1	0	0	-36.0189	-27.9944	1
185	hsa-miR-139-5p	6	2	0	-34.4682	-31.0957	1
186	hsa-miR-140-3p	323	2811	494	-10.5102	-1.589	0.59811
187	hsa-miR-140-5p	9	7	7	-17.5904	0.289342	0.390232
188	hsa-miR-141	0	1	0	-35.7455	-28.5411	1
189	hsa-miR-141*	0	0	0	-50.0161	0	1
190	hsa-miR-142-3p	50	100	70	-14.2063	0.164973	0.388463
191	hsa-miR-142-5p	187	1648	858	-10.4977	-0.021123	0.411702
192	hsa-miR-143	46	650	43	-13.3429	-2.96777	0.724611
193	hsa-miR-143*	0	1	1	-20.864	1.2219	0.458157
194	hsa-miR-144	20	4	0	-33.7264	-32.5793	1
195	hsa-miR-144*	106	18	0	-32.5586	-34.9148	1
196	hsa-miR-145	3	7	18	-17.1356	2.10476	0.131238
197	hsa-miR-145*	0	1	0	-35.7455	-28.5411	1
198	hsa-miR-1468	0	0	0	-50.0161	0	1
199	hsa-miR-1469	0	0	0	-50.0161	0	1
200	hsa-miR-146a	2	1001	45	-13.023	-3.47651	0.760534
201	hsa-miR-146a*	0	0	1	-35.1346	29.763	0.333333
202	hsa-miR-146b-3p	4	1	0	-34.8283	-30.3754	1
203	hsa-miR-146b-5p	1989	4533	8	-13.0369	-8.43238	0.94476
204	hsa-miR-147	0	0	0	-50.0161	0	1
205	hsa-miR-1470	0	0	0	-50.0161	0	1
206	hsa-miR-1471	0	0	0	-50.0161	0	1
207	hsa-miR-147b	1	1	2	-19.9856	1.46505	0.311378
208	hsa-miR-148a	2501	812	819	-10.4091	-0.332491	0.451912
209	hsa-miR-148a*	57	3	9	-16.6756	-0.815055	0.527109
210	hsa-miR-148b	395	683	449	-11.4568	0.0285853	0.405188
211	hsa-miR-148b*	0	0	0	-50.0161	0	1
212	hsa-miR-149	0	0	0	-50.0161	0	1
213	hsa-miR-149*	0	0	0	-50.0161	0	1
214	hsa-miR-150	0	414	0	-31.2882	-37.4557	1
215	hsa-miR-150*	0	0	0	-50.0161	0	1
216	hsa-miR-151-3p	1387	268	3	-15.006	-7.32432	0.92266
217	hsa-miR-151-5p	383	134	0	-31.4612	-37.1096	1
218	hsa-miR-152	354	2643	89	-11.7845	-3.98565	0.793352
219	hsa-miR-153	1	0	0	-36.0189	-27.9944	1
220	hsa-miR-1537	0	3	38	-17.3827	4.75502	0.174055
221	hsa-miR-1538	0	0	0	-50.0161	0	1
222	hsa-miR-1539	0	0	0	-50.0161	0	1
223	hsa-miR-154	0	4	0	-34.6701	-30.692	1
224	hsa-miR-154*	0	4	0	-34.6701	-30.692	1
225	hsa-miR-155	0	50	163	-14.2599	2.711	0.0377278
226	hsa-miR-155*	0	5	2	-19.121	-0.26419	0.458362
227	hsa-miR-15a	100	685	232	-12.0635	-0.663257	0.493889
228	hsa-miR-15a*	0	3	5	-18.8457	1.82902	0.217328
229	hsa-miR-15b	242	1896	539	-10.7271	-0.903719	0.5218
230	hsa-miR-15b*	3	3	35	-17.1137	3.97973	0.100576
231	hsa-miR-16	2667	9937	3064	-8.23238	-0.879042	0.518891
232	hsa-miR-16-1*	4	1	20	-17.7859	3.70946	0.0761583
233	hsa-miR-16-2*	60	3	63	-15.2385	1.92545	0.145163
234	hsa-miR-17	8813	1239	4265	-8.49247	0.595414	0.328145
235	hsa-miR-17*	6596	511	865	-9.92719	-1.1387	0.548976
236	hsa-miR-181a	15	882	4905	-9.72482	3.46353	0.05922
237	hsa-miR-181a-2*	5	16	90	-15.4084	3.29429	0.0370864
238	hsa-miR-181a*	1	28	463	-13.9144	5.03229	0.217539
239	hsa-miR-181b	9	111	1609	-12.0025	4.80265	0.198133
240	hsa-miR-181c	0	1	0	-35.7455	-28.5411	1
241	hsa-miR-181c*	0	0	0	-50.0161	0	1
242	hsa-miR-181d	15	30	9	-16.5562	-1.05402	0.552656
243	hsa-miR-182	2081	6	0	-30.6188	-38.7946	1
244	hsa-miR-182*	6	0	0	-34.8027	-30.4266	1
245	hsa-miR-1825	0	0	0	-50.0161	0	1
246	hsa-miR-1826	0	0	0	-50.0161	0	1
247	hsa-miR-1827	0	0	0	-50.0161	0	1
248	hsa-miR-183	607	0	0	-31.5113	-37.0095	1
249	hsa-miR-183*	6	0	0	-34.8027	-30.4266	1
250	hsa-miR-184	1	0	0	-36.0189	-27.9944	1
251	hsa-miR-185	100560	18867	16522	-5.70836	-1.06528	0.540508
252	hsa-miR-185*	1	0	0	-36.0189	-27.9944	1
253	hsa-miR-186	630	306	490	-11.6456	0.658181	0.319459
254	hsa-miR-186*	1	0	2	-20.6374	2.7686	0.317084
255	hsa-miR-187	1	1	0	-35.3671	-29.2979	1
256	hsa-miR-187*	0	0	0	-50.0161	0	1
257	hsa-miR-188-3p	1	2	0	-35.0047	-30.0226	1
258	hsa-miR-188-5p	6	1	1	-19.737	-1.03221	0.636557
259	hsa-miR-18a	462	27	79	-13.5951	-0.708388	0.49883
260	hsa-miR-18a*	59	0	23	-16.0449	0.630801	0.323406
261	hsa-miR-18b	3	0	0	-35.2775	-29.477	1
262	hsa-miR-18b*	0	0	0	-50.0161	0	1
263	hsa-miR-190	0	0	0	-50.0161	0	1
264	hsa-miR-1908	73	1	0	-33.0164	-33.9994	1
265	hsa-miR-1909	0	0	0	-50.0161	0	1
266	hsa-miR-1909*	0	0	0	-50.0161	0	1
267	hsa-miR-190b	0	0	0	-50.0161	0	1
268	hsa-miR-191	7150	15370	66845	-5.63407	2.81901	0.0199971
269	hsa-miR-191*	5	1	66	-16.8117	5.20605	0.239031
270	hsa-miR-1910	0	0	0	-50.0161	0	1
271	hsa-miR-1911	0	0	0	-50.0161	0	1
272	hsa-miR-1911*	0	0	0	-50.0161	0	1
273	hsa-miR-1912	0	0	0	-50.0161	0	1
274	hsa-miR-1913	0	0	0	-50.0161	0	1
275	hsa-miR-1914	0	0	0	-50.0161	0	1
276	hsa-miR-1914*	0	0	0	-50.0161	0	1
277	hsa-miR-1915	0	0	0	-50.0161	0	1
278	hsa-miR-1915*	0	0	0	-50.0161	0	1
279	hsa-miR-192	5234	3302	402	-10.162	-2.88008	0.716583
280	hsa-miR-192*	0	0	0	-50.0161	0	1
281	hsa-miR-193a-3p	4	19	20	-16.4018	0.941276	0.285818
282	hsa-miR-193a-5p	18	55	15	-15.8014	-1.08967	0.549242
283	hsa-miR-193b	110	0	2	-17.3597	-3.78687	0.774072
284	hsa-miR-193b*	262	0	1	-17.2352	-6.03576	0.908645
285	hsa-miR-194	55	36	2	-17.2591	-3.98804	0.787326
286	hsa-miR-194*	0	0	0	-50.0161	0	1
287	hsa-miR-195	3	2	1	-19.8548	-0.796617	0.610036
288	hsa-miR-195*	0	0	0	-50.0161	0	1
289	hsa-miR-196a	74	5	1	-18.0542	-4.39779	0.852846
290	hsa-miR-196a*	0	0	0	-50.0161	0	1
291	hsa-miR-196b	0	8	0	-34.1531	-31.726	1
292	hsa-miR-196b*	0	0	0	-50.0161	0	1
293	hsa-miR-197	49	17	58	-15.1359	1.48162	0.206631
294	hsa-miR-1972	0	0	0	-50.0161	0	1
295	hsa-miR-1973	0	0	0	-50.0161	0	1
296	hsa-miR-1975	104	6	9	-16.2371	-1.69221	0.618603
297	hsa-miR-1976	0	0	0	-50.0161	0	1
298	hsa-miR-1979	259	0	233	-13.3114	1.84502	0.152031
299	hsa-miR-198	0	0	1	-35.1346	29.763	0.333333
300	hsa-miR-199a-3p	672	24004	10232	-6.80718	-0.250229	0.441329
301	hsa-miR-199a-5p	0	9	0	-34.0661	-31.8999	1
302	hsa-miR-199b-3p	672	24004	10232	-6.80718	-0.250229	0.441329
303	hsa-miR-199b-5p	72	12	147	-14.3592	2.61155	0.0481623
304	hsa-miR-19a	554	13	35	-14.098	-2.05159	0.646174
305	hsa-miR-19a*	0	0	0	-50.0161	0	1
306	hsa-miR-19b	8175	177	1074	-9.68959	-0.989449	0.531819
307	hsa-miR-19b-1*	4	2	10	-18.0921	2.32193	0.121641
308	hsa-miR-19b-2*	0	0	0	-50.0161	0	1
309	hsa-miR-200a	0	1	0	-35.7455	-28.5411	1
310	hsa-miR-200a*	0	0	0	-50.0161	0	1
311	hsa-miR-200b	0	2	1	-20.3184	0.130615	0.575719
312	hsa-miR-200b*	0	3	0	-34.8881	-30.2559	1
313	hsa-miR-200c	63	7	12	-16.3247	-0.686809	0.507526
314	hsa-miR-200c*	1	0	0	-36.0189	-27.9944	1
315	hsa-miR-202	2	0	0	-35.552	-28.928	1
316	hsa-miR-202*	0	0	0	-50.0161	0	1
317	hsa-miR-203	0	0	0	-50.0161	0	1
318	hsa-miR-204	5	2	0	-34.5463	-30.9395	1
319	hsa-miR-205	0	0	0	-50.0161	0	1
320	hsa-miR-205*	0	0	0	-50.0161	0	1
321	hsa-miR-2052	0	0	0	-50.0161	0	1
322	hsa-miR-2053	0	0	0	-50.0161	0	1
323	hsa-miR-2054	0	0	0	-50.0161	0	1
324	hsa-miR-206	9	7	3	-18.2016	-0.933051	0.535023
325	hsa-miR-208a	0	0	0	-50.0161	0	1
326	hsa-miR-208b	0	0	0	-50.0161	0	1
327	hsa-miR-20a	3098	262	1076	-10.306	0.248771	0.375571
328	hsa-miR-20a*	2	0	3	-19.8781	2.41989	0.0998487
329	hsa-miR-20b	0	69	0	-32.5825	-34.867	1
330	hsa-miR-20b*	0	2	0	-35.1999	-29.6323	1
331	hsa-miR-21	27371	24384	5381	-6.9481	-1.82269	0.621879
332	hsa-miR-21*	21	28	12	-16.329	-0.678232	0.504144
333	hsa-miR-210	2195	46	5	-14.5124	-6.83756	0.913764
334	hsa-miR-211	0	0	0	-50.0161	0	1
335	hsa-miR-2110	11	6	3	-18.1994	-0.937495	0.535023
336	hsa-miR-2113	0	0	0	-50.0161	0	1
337	hsa-miR-2114	0	0	0	-50.0161	0	1
338	hsa-miR-2114*	0	0	0	-50.0161	0	1
339	hsa-miR-2115	0	0	0	-50.0161	0	1
340	hsa-miR-2115*	0	6	3	-18.6925	0.0486477	0.448439
341	hsa-miR-2116	0	0	0	-50.0161	0	1
342	hsa-miR-2116*	0	0	0	-50.0161	0	1
343	hsa-miR-2117	0	0	0	-50.0161	0	1
344	hsa-miR-212	0	1	0	-35.7455	-28.5411	1
345	hsa-miR-214	0	0	0	-50.0161	0	1
346	hsa-miR-214*	0	0	0	-50.0161	0	1
347	hsa-miR-215	23	1	1	-18.9215	-2.66318	0.761205
348	hsa-miR-216a	0	0	0	-50.0161	0	1
349	hsa-miR-216b	0	0	0	-50.0161	0	1
350	hsa-miR-217	0	0	0	-50.0161	0	1
351	hsa-miR-218	46	0	1	-18.4849	-3.53643	0.811514
352	hsa-miR-218-1*	0	0	0	-50.0161	0	1
353	hsa-miR-218-2*	0	0	0	-50.0161	0	1
354	hsa-miR-219-1-3p	16	1	17	-17.1123	1.89327	0.157335
355	hsa-miR-219-2-3p	37	14	6	-16.9488	-1.43869	0.583062
356	hsa-miR-219-5p	1	1	1	-20.4856	0.46505	0.528694
357	hsa-miR-22	1674	1407	66	-12.165	-4.08743	0.799452
358	hsa-miR-22*	17	90	2	-16.9434	-4.61947	0.822549
359	hsa-miR-220a	0	0	0	-50.0161	0	1
360	hsa-miR-220b	0	0	0	-50.0161	0	1
361	hsa-miR-220c	0	0	0	-50.0161	0	1
362	hsa-miR-221	468	3546	47375	-7.04513	4.64774	0.184518
363	hsa-miR-221*	13	1644	918	-10.4877	0.153848	0.388399
364	hsa-miR-222	6	614	496	-11.6417	0.685564	0.315773
365	hsa-miR-222*	0	0	0	-50.0161	0	1
366	hsa-miR-223	156	1254	2088	-10.0496	1.64873	0.179474
367	hsa-miR-223*	114	72	110	-13.8569	0.770409	0.304429
368	hsa-miR-224	558	1	0	-31.5694	-36.8933	1
369	hsa-miR-224*	0	0	0	-50.0161	0	1
370	hsa-miR-2276	0	0	0	-50.0161	0	1
371	hsa-miR-2277	0	0	0	-50.0161	0	1
372	hsa-miR-2278	0	0	0	-50.0161	0	1
373	hsa-miR-2355	0	12	3	-18.1806	-0.975003	0.545514
374	hsa-miR-23a	56	614	764	-11.3014	1.25144	0.236164
375	hsa-miR-23a*	32	4	114	-15.1713	3.50208	0.0664999
376	hsa-miR-23b	3	28	9	-16.7314	-0.703446	0.514549
377	hsa-miR-23b*	30	39	16	-15.8769	-0.752374	0.512528
378	hsa-miR-24	1228	4502	1774	-9.19633	-0.527964	0.476376
379	hsa-miR-24-1*	0	0	0	-50.0161	0	1
380	hsa-miR-24-2*	0	2	0	-35.1999	-29.6323	1
381	hsa-miR-25	11658	3272	40521	-6.524	3.15456	0.0222241
382	hsa-miR-25*	1325	133	1494	-10.6626	1.90899	0.142908
383	hsa-miR-26a	4175	17588	2323	-8.03016	-2.08233	0.647176
384	hsa-miR-26a-1*	0	2	0	-35.1999	-29.6323	1
385	hsa-miR-26a-2*	0	0	5	-33.9736	32.0849	0.262279
386	hsa-miR-26b	277	3097	327	-10.7467	-2.30654	0.668213
387	hsa-miR-26b*	0	0	2	-34.6346	30.763	0.208509
388	hsa-miR-27a	228	486	232	-12.2099	-0.37052	0.457369
389	hsa-miR-27a*	62	28	107	-14.4409	1.85856	0.149553
390	hsa-miR-27b	712	569	147	-12.2266	-1.65356	0.605643
391	hsa-miR-27b*	5	2	9	-18.0799	1.99338	0.161988
392	hsa-miR-28-3p	1	275	141	-13.1309	0.034756	0.404916
393	hsa-miR-28-5p	0	96	77	-14.3288	0.685023	0.316825
394	hsa-miR-2861	0	0	0	-50.0161	0	1
395	hsa-miR-2909	0	0	0	-50.0161	0	1
396	hsa-miR-296-3p	0	0	0	-50.0161	0	1
397	hsa-miR-296-5p	0	1	0	-35.7455	-28.5411	1
398	hsa-miR-297	0	0	0	-50.0161	0	1
399	hsa-miR-298	0	0	0	-50.0161	0	1
400	hsa-miR-299-3p	0	12	0	-33.8546	-32.3229	1
401	hsa-miR-299-5p	0	4	0	-34.6701	-30.692	1
402	hsa-miR-29a	4937	25531	8838	-6.81179	-0.6636	0.493031
403	hsa-miR-29a*	0	2	2	-19.8184	1.13062	0.360478
404	hsa-miR-29b	137	386	389	-12.0375	0.775963	0.303329
405	hsa-miR-29b-1*	1	1	4	-19.4856	2.46505	0.148702
406	hsa-miR-29b-2*	0	3	4	-19.0066	1.5071	0.306765
407	hsa-miR-29c	429	3398	1101	-9.79144	-0.714108	0.499249
408	hsa-miR-29c*	0	1	2	-20.364	2.2219	0.1231
409	hsa-miR-300	0	0	0	-50.0161	0	1
410	hsa-miR-301a	0	2	9	-18.7334	3.30054	0.0384796
411	hsa-miR-301b	0	0	5	-33.9736	32.0849	0.262279
412	hsa-miR-302a	0	0	0	-50.0161	0	1
413	hsa-miR-302a*	0	0	0	-50.0161	0	1
414	hsa-miR-302b	0	0	0	-50.0161	0	1
415	hsa-miR-302b*	0	0	0	-50.0161	0	1
416	hsa-miR-302c	0	0	0	-50.0161	0	1
417	hsa-miR-302c*	0	0	0	-50.0161	0	1
418	hsa-miR-302d	0	0	0	-50.0161	0	1
419	hsa-miR-302d*	0	0	0	-50.0161	0	1
420	hsa-miR-302e	0	0	0	-50.0161	0	1
421	hsa-miR-302f	0	0	0	-50.0161	0	1
422	hsa-miR-3065-3p	0	0	0	-50.0161	0	1
423	hsa-miR-3065-5p	2	26	7	-16.9772	-0.937099	0.534939
424	hsa-miR-3074	0	0	0	-50.0161	0	1
425	hsa-miR-30a	11	6	2	-18.4919	-1.52246	0.584212
426	hsa-miR-30a*	1	2	0	-35.0047	-30.0226	1
427	hsa-miR-30b	156	84	71	-14.0083	-0.190033	0.435773
428	hsa-miR-30b*	21	1	21	-16.7849	1.84822	0.154404
429	hsa-miR-30c	49	43	71	-14.6404	1.07417	0.265314
430	hsa-miR-30c-1*	29	1	35	-16.2032	2.15873	0.122923
431	hsa-miR-30c-2*	0	1	0	-35.7455	-28.5411	1
432	hsa-miR-30d	1053	202	177	-12.2648	-1.04137	0.537752
433	hsa-miR-30d*	3	2	4	-18.8548	1.20338	0.306765
434	hsa-miR-30e	83	84	23	-15.006	-1.44715	0.585921
435	hsa-miR-30e*	113	104	392	-12.7828	2.28885	0.0908893
436	hsa-miR-31	1	207	0	-31.7868	-36.4584	1
437	hsa-miR-31*	0	0	0	-50.0161	0	1
438	hsa-miR-3115	0	0	0	-50.0161	0	1
439	hsa-miR-3116	0	0	0	-50.0161	0	1
440	hsa-miR-3117	0	0	0	-50.0161	0	1
441	hsa-miR-3118	0	0	0	-50.0161	0	1
442	hsa-miR-3119	0	0	0	-50.0161	0	1
443	hsa-miR-3120	1	12	0	-33.8237	-32.3848	1
444	hsa-miR-3121	34	1	5	-17.4999	-0.862477	0.541927
445	hsa-miR-3122	0	0	0	-50.0161	0	1
446	hsa-miR-3123	0	0	0	-50.0161	0	1
447	hsa-miR-3124	15	1	0	-34.0783	-31.8756	1
448	hsa-miR-3125	0	0	0	-50.0161	0	1
449	hsa-miR-3126-3p	0	0	0	-50.0161	0	1
450	hsa-miR-3126-5p	0	0	0	-50.0161	0	1
451	hsa-miR-3127	96	0	1	-17.9575	-4.59126	0.8612
452	hsa-miR-3128	1	0	0	-36.0189	-27.9944	1
453	hsa-miR-3129	0	0	0	-50.0161	0	1
454	hsa-miR-3130-3p	3	0	21	-18.1999	4.67823	0.180125
455	hsa-miR-3130-5p	0	0	1	-35.1346	29.763	0.333333
456	hsa-miR-3131	3	0	1	-20.3961	0.28591	0.528694
457	hsa-miR-3132	0	0	0	-50.0161	0	1
458	hsa-miR-3133	0	0	0	-50.0161	0	1
459	hsa-miR-3134	4	0	1	-20.2	-0.10629	0.575719
460	hsa-miR-3135	4	0	0	-35.0814	-29.8692	1
461	hsa-miR-3136	1	6	6	-18.1293	0.922414	0.283758
462	hsa-miR-3137	0	0	0	-50.0161	0	1
463	hsa-miR-3138	0	0	1	-35.1346	29.763	0.333333
464	hsa-miR-3139	1	0	0	-36.0189	-27.9944	1
465	hsa-miR-3140	6	0	7	-18.5176	2.14368	0.124993
466	hsa-miR-3141	1	0	1	-21.1374	1.7686	0.458157
467	hsa-miR-3142	0	0	0	-50.0161	0	1
468	hsa-miR-3143	0	0	0	-50.0161	0	1
469	hsa-miR-3144-3p	0	1	0	-35.7455	-28.5411	1
470	hsa-miR-3144-5p	6	0	0	-34.8027	-30.4266	1
471	hsa-miR-3145	0	0	0	-50.0161	0	1
472	hsa-miR-3146	3	0	2	-19.8961	1.28591	0.311378
473	hsa-miR-3147	0	0	0	-50.0161	0	1
474	hsa-miR-3148	0	0	1	-35.1346	29.763	0.333333
475	hsa-miR-3149	0	1	1	-20.864	1.2219	0.458157
476	hsa-miR-3150	0	0	0	-50.0161	0	1
477	hsa-miR-3151	0	0	0	-50.0161	0	1
478	hsa-miR-3152	0	0	0	-50.0161	0	1
479	hsa-miR-3153	0	0	0	-50.0161	0	1
480	hsa-miR-3154	2	0	18	-18.5856	5.00485	0.235827
481	hsa-miR-3155	7	0	0	-34.696	-30.64	1
482	hsa-miR-3156	0	0	0	-50.0161	0	1
483	hsa-miR-3157	2	0	0	-35.552	-28.928	1
484	hsa-miR-3158	48	0	7	-17.0508	-0.789957	0.514951
485	hsa-miR-3159	0	0	0	-50.0161	0	1
486	hsa-miR-3160	5	0	1	-20.0469	-0.412345	0.575719
487	hsa-miR-3161	0	0	0	-50.0161	0	1
488	hsa-miR-3162	1	0	0	-36.0189	-27.9944	1
489	hsa-miR-3163	14	0	0	-34.2115	-31.6091	1
490	hsa-miR-3164	15	3	4	-18.0511	-0.404034	0.483952
491	hsa-miR-3165	20	1	11	-17.2831	0.978796	0.28868
492	hsa-miR-3166	0	0	0	-50.0161	0	1
493	hsa-miR-3167	0	0	0	-50.0161	0	1
494	hsa-miR-3168	0	0	0	-50.0161	0	1
495	hsa-miR-3169	0	0	0	-50.0161	0	1
496	hsa-miR-3170	0	0	0	-50.0161	0	1
497	hsa-miR-3171	0	0	0	-50.0161	0	1
498	hsa-miR-3172	5	0	0	-34.9284	-30.1753	1
499	hsa-miR-3173	3	0	0	-35.2775	-29.477	1
500	hsa-miR-3174	2	1	1	-20.2531	0	0.575719
501	hsa-miR-3175	5	1	0	-34.7154	-30.6013	1
502	hsa-miR-3176	3	0	0	-35.2775	-29.477	1
503	hsa-miR-3177	9	0	0	-34.5212	-30.9897	1
504	hsa-miR-3178	0	0	0	-50.0161	0	1
505	hsa-miR-3179	26	0	23	-16.6301	1.80103	0.162727
506	hsa-miR-3180-3p	280	0	0	-32.0688	-35.8944	1
507	hsa-miR-3180-5p	0	0	0	-50.0161	0	1
508	hsa-miR-3181	0	0	0	-50.0161	0	1
509	hsa-miR-3182	0	0	0	-50.0161	0	1
510	hsa-miR-3183	0	2	0	-35.1999	-29.6323	1
511	hsa-miR-3184	0	0	0	-50.0161	0	1
512	hsa-miR-3185	0	0	0	-50.0161	0	1
513	hsa-miR-3186-3p	0	0	0	-50.0161	0	1
514	hsa-miR-3186-5p	0	0	1	-35.1346	29.763	0.333333
515	hsa-miR-3187	0	0	0	-50.0161	0	1
516	hsa-miR-3188	0	0	0	-50.0161	0	1
517	hsa-miR-3189	4	0	0	-35.0814	-29.8692	1
518	hsa-miR-3190-3p	4	2	0	-34.6346	-30.763	1
519	hsa-miR-3190-5p	0	1	0	-35.7455	-28.5411	1
520	hsa-miR-3191	3	0	0	-35.2775	-29.477	1
521	hsa-miR-3192	6	1	2	-19.237	-0.032205	0.431456
522	hsa-miR-3193	1	0	0	-36.0189	-27.9944	1
523	hsa-miR-3194	0	1	1	-20.864	1.2219	0.458157
524	hsa-miR-3195	0	0	0	-50.0161	0	1
525	hsa-miR-3196	0	0	0	-50.0161	0	1
526	hsa-miR-3197	0	0	0	-50.0161	0	1
527	hsa-miR-3198	4	0	4	-19.2	1.89371	0.200082
528	hsa-miR-3199	0	0	0	-50.0161	0	1
529	hsa-miR-32	3	7	10	-17.5596	1.25677	0.261226
530	hsa-miR-32*	0	0	0	-50.0161	0	1
531	hsa-miR-3200	0	0	0	-50.0161	0	1
532	hsa-miR-3201	0	0	0	-50.0161	0	1
533	hsa-miR-3202	6	3	3	-18.6681	0	0.448439
534	hsa-miR-320a	89778	8263	37094	-5.31473	0.481058	0.343902
535	hsa-miR-320b	624	79	198	-12.6327	0.0178632	0.407425
536	hsa-miR-320c	22	5	6	-17.4572	-0.421933	0.4696
537	hsa-miR-320d	14	0	0	-34.2115	-31.6091	1
538	hsa-miR-320e	0	0	0	-50.0161	0	1
539	hsa-miR-323-3p	3	29	0	-33.1737	-33.6847	1
540	hsa-miR-323-5p	0	0	0	-50.0161	0	1
541	hsa-miR-323b-3p	0	3	0	-34.8881	-30.2559	1
542	hsa-miR-323b-5p	0	0	0	-50.0161	0	1
543	hsa-miR-324-3p	0	0	1	-35.1346	29.763	0.333333
544	hsa-miR-324-5p	79	144	83	-13.8062	-0.143643	0.426805
545	hsa-miR-325	0	0	0	-50.0161	0	1
546	hsa-miR-326	0	2	0	-35.1999	-29.6323	1
547	hsa-miR-328	6	14	9	-17.1301	0.0938971	0.421053
548	hsa-miR-329	1	2	0	-35.0047	-30.0226	1
549	hsa-miR-330-3p	931	513	863	-10.9093	0.818804	0.297103
550	hsa-miR-330-5p	1	0	1	-21.1374	1.7686	0.458157
551	hsa-miR-331-3p	21	31	215	-14.1933	3.37678	0.0487417
552	hsa-miR-331-5p	2	0	6	-19.3781	3.41989	0.117188
553	hsa-miR-335	3	144	54	-14.2843	-0.427918	0.466055
554	hsa-miR-335*	0	2	6	-19.0259	2.71558	0.0973259
555	hsa-miR-337-3p	0	1	0	-35.7455	-28.5411	1
556	hsa-miR-337-5p	0	0	0	-50.0161	0	1
557	hsa-miR-338-3p	0	1	0	-35.7455	-28.5411	1
558	hsa-miR-338-5p	0	0	1	-35.1346	29.763	0.333333
559	hsa-miR-339-3p	78	51	47	-14.7301	0.0631893	0.401972
560	hsa-miR-339-5p	49	17	20	-15.904	-0.0544311	0.418385
561	hsa-miR-33a	631	189	1681	-10.9061	2.73624	0.0310617
562	hsa-miR-33a*	0	0	0	-50.0161	0	1
563	hsa-miR-33b	0	3	1	-20.0066	-0.492904	0.610036
564	hsa-miR-33b*	1	0	0	-36.0189	-27.9944	1
565	hsa-miR-340	2913	5621	5289	-8.17421	0.579781	0.330283
566	hsa-miR-340*	0	0	2	-34.6346	30.763	0.208509
567	hsa-miR-342-3p	133	2755	420	-10.6649	-1.7479	0.614581
568	hsa-miR-342-5p	2	86	7	-16.1297	-2.63214	0.69846
569	hsa-miR-345	12	5	54	-16.1447	3.29306	0.0340622
570	hsa-miR-346	0	0	0	-50.0161	0	1
571	hsa-miR-34a	0	1	0	-35.7455	-28.5411	1
572	hsa-miR-34a*	0	0	0	-50.0161	0	1
573	hsa-miR-34b	0	0	0	-50.0161	0	1
574	hsa-miR-34b*	0	0	0	-50.0161	0	1
575	hsa-miR-34c-3p	0	0	0	-50.0161	0	1
576	hsa-miR-34c-5p	116	32	1	-17.5067	-5.49283	0.892808
577	hsa-miR-361-3p	69	33	12	-15.9222	-1.49195	0.594028
578	hsa-miR-361-5p	73	162	366	-12.6792	1.88368	0.147331
579	hsa-miR-362-3p	0	4	19	-17.6646	3.31891	0.0379785
580	hsa-miR-362-5p	25	7	56	-15.7046	2.51766	0.0641929
581	hsa-miR-363	0	433	1	-16.3743	-7.75751	0.945011
582	hsa-miR-363*	0	3	0	-34.8881	-30.2559	1
583	hsa-miR-365	68	15	5	-16.7836	-2.29518	0.681673
584	hsa-miR-365*	0	0	9	-33.5496	32.9329	0.30561
585	hsa-miR-367	0	0	0	-50.0161	0	1
586	hsa-miR-367*	0	0	0	-50.0161	0	1
587	hsa-miR-369-3p	4	28	0	-33.1855	-33.6611	1
588	hsa-miR-369-5p	1	1	0	-35.3671	-29.2979	1
589	hsa-miR-370	0	6	0	-34.3664	-31.2993	1
590	hsa-miR-371-3p	0	0	0	-50.0161	0	1
591	hsa-miR-371-5p	0	0	0	-50.0161	0	1
592	hsa-miR-372	0	0	1	-35.1346	29.763	0.333333
593	hsa-miR-373	0	0	0	-50.0161	0	1
594	hsa-miR-373*	0	0	0	-50.0161	0	1
595	hsa-miR-374a	150	270	213	-12.6708	0.304761	0.369499
596	hsa-miR-374a*	1005	169	779	-11.2546	1.21401	0.241514
597	hsa-miR-374b	77	636	709	-11.3196	1.07237	0.261747
598	hsa-miR-374b*	29	7	72	-15.4526	2.73883	0.0332154
599	hsa-miR-375	24	0	0	-33.8302	-32.3717	1
600	hsa-miR-376a	4	17	0	-33.5169	-32.9983	1
601	hsa-miR-376a*	0	0	0	-50.0161	0	1
602	hsa-miR-376b	0	3	0	-34.8881	-30.2559	1
603	hsa-miR-376c	2	799	0	-30.8128	-38.4064	1
604	hsa-miR-377	1	11	0	-33.8847	-32.2628	1
605	hsa-miR-377*	0	2	0	-35.1999	-29.6323	1
606	hsa-miR-378	10449	2756	9321	-7.67883	1.22399	0.239729
607	hsa-miR-378*	34	0	48	-15.9083	2.48033	0.069101
608	hsa-miR-378b	0	0	0	-50.0161	0	1
609	hsa-miR-378c	0	0	0	-50.0161	0	1
610	hsa-miR-379	12	125	0	-32.1189	-35.7942	1
611	hsa-miR-379*	0	0	0	-50.0161	0	1
612	hsa-miR-380	0	0	0	-50.0161	0	1
613	hsa-miR-380*	0	0	0	-50.0161	0	1
614	hsa-miR-381	0	12	0	-33.8546	-32.3229	1
615	hsa-miR-382	23	201	5	-15.7271	-4.4081	0.824449
616	hsa-miR-383	141	0	0	-32.5626	-34.9068	1
617	hsa-miR-384	0	0	0	-50.0161	0	1
618	hsa-miR-409-3p	3	84	0	-32.4274	-35.1773	1
619	hsa-miR-409-5p	0	24	0	-33.3484	-33.3353	1
620	hsa-miR-410	1	630	0	-30.9846	-38.0628	1
621	hsa-miR-411	4	36	0	-33.0142	-34.0037	1
622	hsa-miR-411*	0	1	0	-35.7455	-28.5411	1
623	hsa-miR-412	0	0	0	-50.0161	0	1
624	hsa-miR-421	26	27	102	-14.7573	2.35316	0.0853955
625	hsa-miR-422a	0	0	0	-50.0161	0	1
626	hsa-miR-423-3p	2719	593	2020	-9.79744	1.04897	0.264638
627	hsa-miR-423-5p	21689	3342	28487	-6.45797	2.00577	0.129332
628	hsa-miR-424	2	60	104	-14.4399	1.77456	0.16438
629	hsa-miR-424*	62	33	154	-14.1198	2.26694	0.0964544
630	hsa-miR-425	157	211	1259	-11.5156	3.12113	0.0178762
631	hsa-miR-425*	9	38	129	-14.5456	2.6075	0.0520212
632	hsa-miR-4251	0	0	0	-50.0161	0	1
633	hsa-miR-4252	0	0	0	-50.0161	0	1
634	hsa-miR-4253	0	0	0	-50.0161	0	1
635	hsa-miR-4254	0	0	0	-50.0161	0	1
636	hsa-miR-4255	0	0	0	-50.0161	0	1
637	hsa-miR-4256	0	0	0	-50.0161	0	1
638	hsa-miR-4257	0	0	0	-50.0161	0	1
639	hsa-miR-4258	0	0	0	-50.0161	0	1
640	hsa-miR-4259	0	0	0	-50.0161	0	1
641	hsa-miR-4260	0	0	0	-50.0161	0	1
642	hsa-miR-4261	0	0	0	-50.0161	0	1
643	hsa-miR-4262	0	0	0	-50.0161	0	1
644	hsa-miR-4263	0	0	0	-50.0161	0	1
645	hsa-miR-4264	0	0	0	-50.0161	0	1
646	hsa-miR-4265	0	0	0	-50.0161	0	1
647	hsa-miR-4266	0	0	0	-50.0161	0	1
648	hsa-miR-4267	0	0	0	-50.0161	0	1
649	hsa-miR-4268	0	0	0	-50.0161	0	1
650	hsa-miR-4269	0	0	0	-50.0161	0	1
651	hsa-miR-4270	0	0	0	-50.0161	0	1
652	hsa-miR-4271	0	0	0	-50.0161	0	1
653	hsa-miR-4272	0	0	0	-50.0161	0	1
654	hsa-miR-4273	0	0	0	-50.0161	0	1
655	hsa-miR-4274	0	0	0	-50.0161	0	1
656	hsa-miR-4275	0	0	0	-50.0161	0	1
657	hsa-miR-4276	0	0	0	-50.0161	0	1
658	hsa-miR-4277	0	0	0	-50.0161	0	1
659	hsa-miR-4278	0	0	0	-50.0161	0	1
660	hsa-miR-4279	0	0	0	-50.0161	0	1
661	hsa-miR-4280	0	0	0	-50.0161	0	1
662	hsa-miR-4281	0	0	0	-50.0161	0	1
663	hsa-miR-4282	0	0	0	-50.0161	0	1
664	hsa-miR-4283	0	0	0	-50.0161	0	1
665	hsa-miR-4284	0	0	0	-50.0161	0	1
666	hsa-miR-4285	0	0	0	-50.0161	0	1
667	hsa-miR-4286	0	0	0	-50.0161	0	1
668	hsa-miR-4287	0	0	0	-50.0161	0	1
669	hsa-miR-4288	0	0	0	-50.0161	0	1
670	hsa-miR-4289	0	0	0	-50.0161	0	1
671	hsa-miR-429	0	2	0	-35.1999	-29.6323	1
672	hsa-miR-4290	0	0	0	-50.0161	0	1
673	hsa-miR-4291	0	0	0	-50.0161	0	1
674	hsa-miR-4292	0	0	0	-50.0161	0	1
675	hsa-miR-4293	0	0	0	-50.0161	0	1
676	hsa-miR-4294	0	0	0	-50.0161	0	1
677	hsa-miR-4295	0	0	0	-50.0161	0	1
678	hsa-miR-4296	0	0	0	-50.0161	0	1
679	hsa-miR-4297	0	0	0	-50.0161	0	1
680	hsa-miR-4298	0	0	0	-50.0161	0	1
681	hsa-miR-4299	0	0	0	-50.0161	0	1
682	hsa-miR-4300	0	0	0	-50.0161	0	1
683	hsa-miR-4301	0	0	0	-50.0161	0	1
684	hsa-miR-4302	0	0	0	-50.0161	0	1
685	hsa-miR-4303	0	0	0	-50.0161	0	1
686	hsa-miR-4304	0	0	0	-50.0161	0	1
687	hsa-miR-4305	0	0	0	-50.0161	0	1
688	hsa-miR-4306	0	0	0	-50.0161	0	1
689	hsa-miR-4307	0	0	0	-50.0161	0	1
690	hsa-miR-4308	0	0	0	-50.0161	0	1
691	hsa-miR-4309	0	0	0	-50.0161	0	1
692	hsa-miR-431	0	4	0	-34.6701	-30.692	1
693	hsa-miR-431*	0	0	0	-50.0161	0	1
694	hsa-miR-4310	0	0	0	-50.0161	0	1
695	hsa-miR-4311	0	0	0	-50.0161	0	1
696	hsa-miR-4312	0	0	0	-50.0161	0	1
697	hsa-miR-4313	0	0	0	-50.0161	0	1
698	hsa-miR-4314	0	0	0	-50.0161	0	1
699	hsa-miR-4315	0	0	0	-50.0161	0	1
700	hsa-miR-4316	0	0	0	-50.0161	0	1
701	hsa-miR-4317	0	0	0	-50.0161	0	1
702	hsa-miR-4318	0	0	0	-50.0161	0	1
703	hsa-miR-4319	0	0	0	-50.0161	0	1
704	hsa-miR-432	0	21	0	-33.4456	-33.1408	1
705	hsa-miR-432*	0	0	0	-50.0161	0	1
706	hsa-miR-4320	0	0	0	-50.0161	0	1
707	hsa-miR-4321	0	0	0	-50.0161	0	1
708	hsa-miR-4322	0	0	0	-50.0161	0	1
709	hsa-miR-4323	0	0	0	-50.0161	0	1
710	hsa-miR-4324	0	0	0	-50.0161	0	1
711	hsa-miR-4325	0	0	0	-50.0161	0	1
712	hsa-miR-4326	0	0	0	-50.0161	0	1
713	hsa-miR-4327	0	0	0	-50.0161	0	1
714	hsa-miR-4328	0	0	0	-50.0161	0	1
715	hsa-miR-4329	0	0	0	-50.0161	0	1
716	hsa-miR-433	33	70	7	-16.1332	-2.62508	0.69846
717	hsa-miR-4330	0	0	0	-50.0161	0	1
718	hsa-miR-448	1	0	0	-36.0189	-27.9944	1
719	hsa-miR-449a	3	1	0	-34.964	-30.1042	1
720	hsa-miR-449b	0	0	0	-50.0161	0	1
721	hsa-miR-449b*	0	0	0	-50.0161	0	1
722	hsa-miR-449c	0	0	0	-50.0161	0	1
723	hsa-miR-449c*	0	0	0	-50.0161	0	1
724	hsa-miR-450a	4	3	23	-17.3359	3.21268	0.0315856
725	hsa-miR-450b-3p	0	0	0	-50.0161	0	1
726	hsa-miR-450b-5p	0	1	6	-19.5716	3.80687	0.117188
727	hsa-miR-451	96	195	0	-31.6726	-36.687	1
728	hsa-miR-452	1782	15	0	-30.7227	-38.5867	1
729	hsa-miR-452*	0	0	0	-50.0161	0	1
730	hsa-miR-454	18	7	16	-16.7519	0.997691	0.275111
731	hsa-miR-454*	1	0	5	-19.9764	4.09053	0.073431
732	hsa-miR-455-3p	0	0	7	-33.7309	32.5703	0.242124
733	hsa-miR-455-5p	0	0	2	-34.6346	30.763	0.208509
734	hsa-miR-466	0	0	0	-50.0161	0	1
735	hsa-miR-483-3p	0	0	1	-35.1346	29.763	0.333333
736	hsa-miR-483-5p	0	0	0	-50.0161	0	1
737	hsa-miR-484	69	25	29	-15.3763	-0.0376542	0.415228
738	hsa-miR-485-3p	1	74	0	-32.527	-34.9781	1
739	hsa-miR-485-5p	3	45	0	-32.8681	-34.296	1
740	hsa-miR-486-3p	393	12	0	-31.782	-36.4682	1
741	hsa-miR-486-5p	8575	268	0	-29.5578	-40.9164	1
742	hsa-miR-487a	0	10	0	-33.9885	-32.0551	1
743	hsa-miR-487b	2	291	0	-31.5402	-36.9517	1
744	hsa-miR-488	0	0	0	-50.0161	0	1
745	hsa-miR-488*	0	0	0	-50.0161	0	1
746	hsa-miR-489	0	0	0	-50.0161	0	1
747	hsa-miR-490-3p	0	0	0	-50.0161	0	1
748	hsa-miR-490-5p	0	0	0	-50.0161	0	1
749	hsa-miR-491-3p	0	1	3	-20.0716	2.80687	0.0998487
750	hsa-miR-491-5p	6	1	0	-34.6185	-30.7952	1
751	hsa-miR-492	0	0	0	-50.0161	0	1
752	hsa-miR-493	0	6	0	-34.3664	-31.2993	1
753	hsa-miR-493*	36	102	0	-32.182	-35.6681	1
754	hsa-miR-494	0	3	0	-34.8881	-30.2559	1
755	hsa-miR-495	3	69	1	-17.6854	-5.13539	0.881485
756	hsa-miR-496	0	7	0	-34.2519	-31.5283	1
757	hsa-miR-497	14	12	0	-33.5127	-33.0067	1
758	hsa-miR-497*	0	0	0	-50.0161	0	1
759	hsa-miR-498	0	0	0	-50.0161	0	1
760	hsa-miR-499-3p	0	0	0	-50.0161	0	1
761	hsa-miR-499-5p	25	37	9	-16.355	-1.45638	0.594867
762	hsa-miR-500	0	2	3	-19.5259	1.71558	0.308498
763	hsa-miR-500*	20	1	16	-17.0128	1.51936	0.216983
764	hsa-miR-500b	0	0	0	-50.0161	0	1
765	hsa-miR-501-3p	103	3	19	-15.7426	-0.525205	0.483905
766	hsa-miR-501-5p	0	0	0	-50.0161	0	1
767	hsa-miR-502-3p	199	33	55	-14.3369	-0.269649	0.447704
768	hsa-miR-502-5p	0	0	0	-50.0161	0	1
769	hsa-miR-503	21	77	111	-14.1316	1.34587	0.224288
770	hsa-miR-504	18	1	0	-33.9623	-32.1075	1
771	hsa-miR-505	10	1	8	-17.9456	1.38499	0.250189
772	hsa-miR-505*	21	4	24	-16.5271	1.71794	0.176683
773	hsa-miR-506	0	0	0	-50.0161	0	1
774	hsa-miR-507	0	0	0	-50.0161	0	1
775	hsa-miR-508-3p	0	10	1	-19.1071	-2.29209	0.741324
776	hsa-miR-508-5p	0	0	0	-50.0161	0	1
777	hsa-miR-509-3-5p	0	12	0	-33.8546	-32.3229	1
778	hsa-miR-509-3p	0	0	0	-50.0161	0	1
779	hsa-miR-509-5p	0	2	0	-35.1999	-29.6323	1
780	hsa-miR-510	0	0	0	-50.0161	0	1
781	hsa-miR-511	0	0	0	-50.0161	0	1
782	hsa-miR-512-3p	0	1	1	-20.864	1.2219	0.458157
783	hsa-miR-512-5p	0	0	0	-50.0161	0	1
784	hsa-miR-513a-3p	0	0	0	-50.0161	0	1
785	hsa-miR-513a-5p	0	0	0	-50.0161	0	1
786	hsa-miR-513b	0	0	0	-50.0161	0	1
787	hsa-miR-513c	0	0	0	-50.0161	0	1
788	hsa-miR-514	0	2	0	-35.1999	-29.6323	1
789	hsa-miR-514b-3p	0	0	0	-50.0161	0	1
790	hsa-miR-514b-5p	0	0	0	-50.0161	0	1
791	hsa-miR-515-3p	0	0	0	-50.0161	0	1
792	hsa-miR-515-5p	0	0	0	-50.0161	0	1
793	hsa-miR-516a-3p	0	0	0	-50.0161	0	1
794	hsa-miR-516a-5p	0	0	0	-50.0161	0	1
795	hsa-miR-516b	0	0	0	-50.0161	0	1
796	hsa-miR-516b*	0	0	0	-50.0161	0	1
797	hsa-miR-517*	0	0	0	-50.0161	0	1
798	hsa-miR-517a	0	0	0	-50.0161	0	1
799	hsa-miR-517b	0	0	0	-50.0161	0	1
800	hsa-miR-517c	0	0	0	-50.0161	0	1
801	hsa-miR-518a-3p	0	0	0	-50.0161	0	1
802	hsa-miR-518a-5p	0	0	0	-50.0161	0	1
803	hsa-miR-518b	0	0	0	-50.0161	0	1
804	hsa-miR-518c	0	0	0	-50.0161	0	1
805	hsa-miR-518c*	0	0	0	-50.0161	0	1
806	hsa-miR-518d-3p	0	0	0	-50.0161	0	1
807	hsa-miR-518d-5p	0	0	0	-50.0161	0	1
808	hsa-miR-518e	0	0	0	-50.0161	0	1
809	hsa-miR-518e*	0	0	0	-50.0161	0	1
810	hsa-miR-518f	0	0	0	-50.0161	0	1
811	hsa-miR-518f*	0	0	0	-50.0161	0	1
812	hsa-miR-519a	0	0	0	-50.0161	0	1
813	hsa-miR-519a*	0	0	0	-50.0161	0	1
814	hsa-miR-519b-3p	0	0	0	-50.0161	0	1
815	hsa-miR-519b-5p	0	0	0	-50.0161	0	1
816	hsa-miR-519c-3p	0	0	0	-50.0161	0	1
817	hsa-miR-519c-5p	0	0	0	-50.0161	0	1
818	hsa-miR-519d	0	0	0	-50.0161	0	1
819	hsa-miR-519e	1	0	0	-36.0189	-27.9944	1
820	hsa-miR-519e*	0	0	0	-50.0161	0	1
821	hsa-miR-520a-3p	0	0	0	-50.0161	0	1
822	hsa-miR-520a-5p	0	0	0	-50.0161	0	1
823	hsa-miR-520b	0	0	0	-50.0161	0	1
824	hsa-miR-520c-3p	0	0	0	-50.0161	0	1
825	hsa-miR-520c-5p	0	0	0	-50.0161	0	1
826	hsa-miR-520d-3p	0	0	1	-35.1346	29.763	0.333333
827	hsa-miR-520d-5p	0	0	0	-50.0161	0	1
828	hsa-miR-520e	0	0	0	-50.0161	0	1
829	hsa-miR-520f	0	0	0	-50.0161	0	1
830	hsa-miR-520g	0	0	0	-50.0161	0	1
831	hsa-miR-520h	0	0	0	-50.0161	0	1
832	hsa-miR-521	0	0	0	-50.0161	0	1
833	hsa-miR-522	0	2	0	-35.1999	-29.6323	1
834	hsa-miR-522*	0	0	0	-50.0161	0	1
835	hsa-miR-523	0	0	0	-50.0161	0	1
836	hsa-miR-523*	0	0	0	-50.0161	0	1
837	hsa-miR-524-3p	0	0	0	-50.0161	0	1
838	hsa-miR-524-5p	0	0	0	-50.0161	0	1
839	hsa-miR-525-3p	0	0	0	-50.0161	0	1
840	hsa-miR-525-5p	0	0	0	-50.0161	0	1
841	hsa-miR-526a	0	0	0	-50.0161	0	1
842	hsa-miR-526b	0	0	0	-50.0161	0	1
843	hsa-miR-526b*	0	0	0	-50.0161	0	1
844	hsa-miR-527	0	0	0	-50.0161	0	1
845	hsa-miR-532-3p	42	16	127	-14.6535	2.77813	0.0298198
846	hsa-miR-532-5p	475	49	412	-12.3283	1.5234	0.197414
847	hsa-miR-539	0	2	0	-35.1999	-29.6323	1
848	hsa-miR-541	0	0	0	-50.0161	0	1
849	hsa-miR-541*	0	0	0	-50.0161	0	1
850	hsa-miR-542-3p	6	6	38	-16.5496	3.08877	0.0188687
851	hsa-miR-542-5p	1	1	0	-35.3671	-29.2979	1
852	hsa-miR-543	4	17	0	-33.5169	-32.9983	1
853	hsa-miR-544	0	0	0	-50.0161	0	1
854	hsa-miR-544b	0	3	5	-18.8457	1.82902	0.217328
855	hsa-miR-545	0	0	0	-50.0161	0	1
856	hsa-miR-545*	0	0	0	-50.0161	0	1
857	hsa-miR-548a-3p	12	5	4	-18.0222	-0.461832	0.495678
858	hsa-miR-548a-5p	0	0	0	-50.0161	0	1
859	hsa-miR-548b-3p	39	0	0	-33.4843	-33.0634	1
860	hsa-miR-548b-5p	13	0	0	-34.2636	-31.5048	1
861	hsa-miR-548c-3p	0	0	0	-50.0161	0	1
862	hsa-miR-548c-5p	1	0	2	-20.6374	2.7686	0.317084
863	hsa-miR-548d-3p	1	1	0	-35.3671	-29.2979	1
864	hsa-miR-548d-5p	36	0	11	-16.9303	0.273246	0.373763
865	hsa-miR-548e	767	379	969	-11.0056	1.34576	0.222682
866	hsa-miR-548f	0	0	0	-50.0161	0	1
867	hsa-miR-548g	0	0	0	-50.0161	0	1
868	hsa-miR-548h	128	0	0	-32.6322	-34.7677	1
869	hsa-miR-548i	0	0	0	-50.0161	0	1
870	hsa-miR-548j	228	73	67	-13.9464	-0.481165	0.473795
871	hsa-miR-548k	711	54	144	-12.829	-0.508348	0.474469
872	hsa-miR-548l	15	1	21	-17.0006	2.27971	0.10531
873	hsa-miR-548m	0	0	0	-50.0161	0	1
874	hsa-miR-548n	20	4	5	-17.684	-0.494366	0.503334
875	hsa-miR-548o	174	10	12	-15.6594	-2.01745	0.645513
876	hsa-miR-548p	1	0	0	-36.0189	-27.9944	1
877	hsa-miR-548q	0	0	0	-50.0161	0	1
878	hsa-miR-548s	0	0	0	-50.0161	0	1
879	hsa-miR-548T	41	2	13	-16.6515	0.197758	0.385733
880	hsa-miR-548t	7	4	13	-17.4507	1.79608	0.178736
881	hsa-miR-548v	0	0	0	-50.0161	0	1
882	hsa-miR-548w	0	0	0	-50.0161	0	1
883	hsa-miR-548x	82	0	0	-32.9521	-34.1279	1
884	hsa-miR-549	0	0	0	-50.0161	0	1
885	hsa-miR-550	12	0	1	-19.4384	-1.6294	0.690461
886	hsa-miR-550*	38	1	14	-16.6818	0.47217	0.345933
887	hsa-miR-551a	3	3	11	-17.9486	2.30988	0.13768
888	hsa-miR-551b	0	0	2	-34.6346	30.763	0.208509
889	hsa-miR-551b*	0	0	0	-50.0161	0	1
890	hsa-miR-552	0	1	0	-35.7455	-28.5411	1
891	hsa-miR-553	0	0	0	-50.0161	0	1
892	hsa-miR-554	0	0	0	-50.0161	0	1
893	hsa-miR-555	0	0	0	-50.0161	0	1
894	hsa-miR-556-3p	0	1	0	-35.7455	-28.5411	1
895	hsa-miR-556-5p	0	0	0	-50.0161	0	1
896	hsa-miR-557	0	0	0	-50.0161	0	1
897	hsa-miR-558	0	0	0	-50.0161	0	1
898	hsa-miR-559	0	0	0	-50.0161	0	1
899	hsa-miR-561	0	0	0	-50.0161	0	1
900	hsa-miR-562	0	0	0	-50.0161	0	1
901	hsa-miR-563	0	0	0	-50.0161	0	1
902	hsa-miR-564	0	0	0	-50.0161	0	1
903	hsa-miR-566	0	0	0	-50.0161	0	1
904	hsa-miR-567	0	0	0	-50.0161	0	1
905	hsa-miR-568	0	0	0	-50.0161	0	1
906	hsa-miR-569	0	0	0	-50.0161	0	1
907	hsa-miR-570	4	0	0	-35.0814	-29.8692	1
908	hsa-miR-571	0	0	0	-50.0161	0	1
909	hsa-miR-572	0	0	0	-50.0161	0	1
910	hsa-miR-573	2	0	5	-19.5096	3.15685	0.073431
911	hsa-miR-574-3p	20	5	27	-16.4189	1.84147	0.159687
912	hsa-miR-574-5p	94	1	4	-16.9576	-2.591	0.703172
913	hsa-miR-575	0	0	0	-50.0161	0	1
914	hsa-miR-576-3p	190	14	22	-15.1382	-1.31084	0.569527
915	hsa-miR-576-5p	3	14	33	-16.2616	2.10584	0.126927
916	hsa-miR-577	0	0	0	-50.0161	0	1
917	hsa-miR-578	0	0	0	-50.0161	0	1
918	hsa-miR-579	3	0	0	-35.2775	-29.477	1
919	hsa-miR-580	3	0	2	-19.8961	1.28591	0.311378
920	hsa-miR-581	0	0	0	-50.0161	0	1
921	hsa-miR-582-3p	0	0	0	-50.0161	0	1
922	hsa-miR-582-5p	0	8	2	-18.7716	-0.963011	0.534926
923	hsa-miR-583	0	0	0	-50.0161	0	1
924	hsa-miR-584	0	0	0	-50.0161	0	1
925	hsa-miR-585	0	0	0	-50.0161	0	1
926	hsa-miR-586	0	0	0	-50.0161	0	1
927	hsa-miR-587	0	0	0	-50.0161	0	1
928	hsa-miR-588	0	0	0	-50.0161	0	1
929	hsa-miR-589	15	0	2	-18.7814	-0.943405	0.534926
930	hsa-miR-589*	82	3	2	-17.5204	-3.46536	0.754127
931	hsa-miR-590-3p	13	11	15	-16.7372	0.781995	0.315143
932	hsa-miR-590-5p	26	16	28	-15.921	0.950451	0.284396
933	hsa-miR-591	0	0	1	-35.1346	29.763	0.333333
934	hsa-miR-592	1	0	0	-36.0189	-27.9944	1
935	hsa-miR-593	0	0	0	-50.0161	0	1
936	hsa-miR-593*	0	0	0	-50.0161	0	1
937	hsa-miR-595	0	0	0	-50.0161	0	1
938	hsa-miR-596	0	0	0	-50.0161	0	1
939	hsa-miR-597	0	0	0	-50.0161	0	1
940	hsa-miR-598	1	88	0	-32.4025	-35.2271	1
941	hsa-miR-599	0	0	0	-50.0161	0	1
942	hsa-miR-600	0	0	0	-50.0161	0	1
943	hsa-miR-601	0	0	0	-50.0161	0	1
944	hsa-miR-602	0	0	0	-50.0161	0	1
945	hsa-miR-603	0	0	0	-50.0161	0	1
946	hsa-miR-604	0	0	0	-50.0161	0	1
947	hsa-miR-605	0	0	0	-50.0161	0	1
948	hsa-miR-606	0	0	0	-50.0161	0	1
949	hsa-miR-607	0	0	0	-50.0161	0	1
950	hsa-miR-608	0	0	0	-50.0161	0	1
951	hsa-miR-609	0	0	0	-50.0161	0	1
952	hsa-miR-610	1	0	0	-36.0189	-27.9944	1
953	hsa-miR-611	0	0	0	-50.0161	0	1
954	hsa-miR-612	0	0	0	-50.0161	0	1
955	hsa-miR-613	0	0	0	-50.0161	0	1
956	hsa-miR-614	0	0	0	-50.0161	0	1
957	hsa-miR-615-3p	3	0	0	-35.2775	-29.477	1
958	hsa-miR-615-5p	1	0	0	-36.0189	-27.9944	1
959	hsa-miR-616	12	0	0	-34.3199	-31.3924	1
960	hsa-miR-616*	3	0	1	-20.3961	0.28591	0.528694
961	hsa-miR-617	0	0	0	-50.0161	0	1
962	hsa-miR-618	0	3	105	-16.6495	6.22134	0.289967
963	hsa-miR-619	0	0	0	-50.0161	0	1
964	hsa-miR-620	0	0	0	-50.0161	0	1
965	hsa-miR-621	0	0	0	-50.0161	0	1
966	hsa-miR-622	0	0	0	-50.0161	0	1
967	hsa-miR-623	0	0	0	-50.0161	0	1
968	hsa-miR-624	0	0	0	-50.0161	0	1
969	hsa-miR-624*	6	2	5	-18.4258	0.989187	0.331272
970	hsa-miR-625	4	6	4	-18.2622	0.0181541	0.442361
971	hsa-miR-625*	96	4	9	-16.3155	-1.53544	0.604061
972	hsa-miR-626	0	0	0	-50.0161	0	1
973	hsa-miR-627	0	5	1	-19.621	-1.26419	0.657879
974	hsa-miR-628-3p	0	0	0	-50.0161	0	1
975	hsa-miR-628-5p	33	11	21	-16.1652	0.608772	0.342474
976	hsa-miR-629	150	15	15	-15.5526	-1.58722	0.600265
977	hsa-miR-629*	1	1	4	-19.4856	2.46505	0.148702
978	hsa-miR-630	0	0	0	-50.0161	0	1
979	hsa-miR-631	0	0	0	-50.0161	0	1
980	hsa-miR-632	0	0	0	-50.0161	0	1
981	hsa-miR-633	0	0	0	-50.0161	0	1
982	hsa-miR-634	0	0	0	-50.0161	0	1
983	hsa-miR-635	0	0	0	-50.0161	0	1
984	hsa-miR-636	0	0	0	-50.0161	0	1
985	hsa-miR-637	0	0	1	-35.1346	29.763	0.333333
986	hsa-miR-638	0	0	0	-50.0161	0	1
987	hsa-miR-639	0	0	0	-50.0161	0	1
988	hsa-miR-640	0	0	0	-50.0161	0	1
989	hsa-miR-641	19	0	13	-17.2642	1.42301	0.22244
990	hsa-miR-642	7	0	0	-34.696	-30.64	1
991	hsa-miR-643	0	0	4	-34.1346	31.763	0.203326
992	hsa-miR-644	0	0	0	-50.0161	0	1
993	hsa-miR-645	0	0	0	-50.0161	0	1
994	hsa-miR-646	0	0	0	-50.0161	0	1
995	hsa-miR-647	0	0	0	-50.0161	0	1
996	hsa-miR-648	0	0	0	-50.0161	0	1
997	hsa-miR-649	0	0	0	-50.0161	0	1
998	hsa-miR-650	0	0	0	-50.0161	0	1
999	hsa-miR-651	52	5	32	-15.7727	1.03925	0.27315
1000	hsa-miR-652	36	32	33	-15.4098	0.402245	0.356058
1001	hsa-miR-653	0	0	0	-50.0161	0	1
1002	hsa-miR-654-3p	0	3	0	-34.8881	-30.2559	1
1003	hsa-miR-654-5p	0	17	0	-33.5997	-32.8326	1
1004	hsa-miR-655	0	12	0	-33.8546	-32.3229	1
1005	hsa-miR-656	0	3	0	-34.8881	-30.2559	1
1006	hsa-miR-657	0	0	0	-50.0161	0	1
1007	hsa-miR-658	0	0	0	-50.0161	0	1
1008	hsa-miR-659	0	0	0	-50.0161	0	1
1009	hsa-miR-660	28	37	39	-15.2755	0.615676	0.327092
1010	hsa-miR-661	0	0	0	-50.0161	0	1
1011	hsa-miR-662	0	0	0	-50.0161	0	1
1012	hsa-miR-663	0	0	0	-50.0161	0	1
1013	hsa-miR-663b	0	0	0	-50.0161	0	1
1014	hsa-miR-664	1	263	26	-14.3826	-2.34006	0.671751
1015	hsa-miR-664*	2	2	5	-18.8141	1.76594	0.217328
1016	hsa-miR-665	0	0	0	-50.0161	0	1
1017	hsa-miR-668	0	0	0	-50.0161	0	1
1018	hsa-miR-670	0	0	0	-50.0161	0	1
1019	hsa-miR-671-3p	17	2	2	-18.5485	-1.40915	0.573529
1020	hsa-miR-671-5p	12	0	0	-34.3199	-31.3924	1
1021	hsa-miR-675	41	0	0	-33.4486	-33.1349	1
1022	hsa-miR-675*	0	0	0	-50.0161	0	1
1023	hsa-miR-7	835	144	79	-13.0345	-1.82963	0.622945
1024	hsa-miR-7-1*	5	17	56	-15.7125	2.53346	0.0641929
1025	hsa-miR-7-2*	0	0	0	-50.0161	0	1
1026	hsa-miR-708	2	0	4	-19.6706	2.83493	0.0844468
1027	hsa-miR-708*	0	0	0	-50.0161	0	1
1028	hsa-miR-711	0	0	0	-50.0161	0	1
1029	hsa-miR-718	0	0	0	-50.0161	0	1
1030	hsa-miR-720	0	81	0	-32.4665	-35.099	1
1031	hsa-miR-744	2309	976	621	-10.5854	-0.778539	0.507035
1032	hsa-miR-744*	0	0	0	-50.0161	0	1
1033	hsa-miR-758	0	0	0	-50.0161	0	1
1034	hsa-miR-759	0	0	0	-50.0161	0	1
1035	hsa-miR-760	2	1	3	-19.4606	1.58496	0.308498
1036	hsa-miR-761	0	0	0	-50.0161	0	1
1037	hsa-miR-762	0	0	0	-50.0161	0	1
1038	hsa-miR-764	0	0	0	-50.0161	0	1
1039	hsa-miR-765	0	0	0	-50.0161	0	1
1040	hsa-miR-766	4	4	31	-16.9914	3.38494	0.0354507
1041	hsa-miR-767-3p	0	0	0	-50.0161	0	1
1042	hsa-miR-767-5p	7	0	0	-34.696	-30.64	1
1043	hsa-miR-769-3p	3	1	9	-18.4975	2.82871	0.0384796
1044	hsa-miR-769-5p	20	5	3	-18.0039	-1.32845	0.580767
1045	hsa-miR-770-5p	0	0	0	-50.0161	0	1
1046	hsa-miR-802	0	0	0	-50.0161	0	1
1047	hsa-miR-873	1	9	0	-34.0246	-31.9829	1
1048	hsa-miR-874	4	5	1	-19.3582	-1.78977	0.703323
1049	hsa-miR-875-3p	0	0	0	-50.0161	0	1
1050	hsa-miR-875-5p	0	0	0	-50.0161	0	1
1051	hsa-miR-876-3p	0	0	0	-50.0161	0	1
1052	hsa-miR-876-5p	0	0	0	-50.0161	0	1
1053	hsa-miR-877	15	3	20	-16.8901	1.91789	0.147453
1054	hsa-miR-877*	0	0	0	-50.0161	0	1
1055	hsa-miR-885-3p	0	0	0	-50.0161	0	1
1056	hsa-miR-885-5p	0	0	2	-34.6346	30.763	0.208509
1057	hsa-miR-886-3p	3	10	0	-33.8824	-32.2674	1
1058	hsa-miR-886-5p	1410	8	0	-30.8955	-38.2411	1
1059	hsa-miR-887	0	0	0	-50.0161	0	1
1060	hsa-miR-888	0	0	0	-50.0161	0	1
1061	hsa-miR-888*	0	0	0	-50.0161	0	1
1062	hsa-miR-889	0	165	0	-31.9523	-36.1274	1
1063	hsa-miR-890	0	0	0	-50.0161	0	1
1064	hsa-miR-891a	0	0	0	-50.0161	0	1
1065	hsa-miR-891b	0	0	0	-50.0161	0	1
1066	hsa-miR-892a	0	0	0	-50.0161	0	1
1067	hsa-miR-892b	1	0	0	-36.0189	-27.9944	1
1068	hsa-miR-9	99	10	15	-15.8505	-0.991317	0.536978
1069	hsa-miR-9*	28	1	3	-17.9988	-1.33872	0.580767
1070	hsa-miR-920	0	0	0	-50.0161	0	1
1071	hsa-miR-921	0	0	0	-50.0161	0	1
1072	hsa-miR-922	0	0	0	-50.0161	0	1
1073	hsa-miR-924	0	0	0	-50.0161	0	1
1074	hsa-miR-92a	18956	1059	11057	-7.35516	1.06947	0.261619
1075	hsa-miR-92a-1*	4706	27	5675	-8.90946	2.25353	0.0951798
1076	hsa-miR-92a-2*	0	0	0	-50.0161	0	1
1077	hsa-miR-92b	444	7	53	-13.9689	-1.11254	0.548079
1078	hsa-miR-92b*	8	0	3	-18.9293	0.522382	0.377644
1079	hsa-miR-93	9368	2081	8573	-7.85836	1.34169	0.223022
1080	hsa-miR-93*	6	0	12	-18.1288	2.92129	0.0286644
1081	hsa-miR-933	1	0	0	-36.0189	-27.9944	1
1082	hsa-miR-934	0	0	0	-50.0161	0	1
1083	hsa-miR-935	0	0	0	-50.0161	0	1
1084	hsa-miR-936	0	0	0	-50.0161	0	1
1085	hsa-miR-937	0	0	0	-50.0161	0	1
1086	hsa-miR-938	0	0	0	-50.0161	0	1
1087	hsa-miR-939	0	0	1	-35.1346	29.763	0.333333
1088	hsa-miR-940	1	0	1	-21.1374	1.7686	0.458157
1089	hsa-miR-941	1620	75	767	-11.0666	0.79326	0.300862
1090	hsa-miR-942	27	0	8	-17.365	0.223784	0.403128
1091	hsa-miR-943	0	0	0	-50.0161	0	1
1092	hsa-miR-944	3	0	0	-35.2775	-29.477	1
1093	hsa-miR-95	0	32	4	-17.2579	-1.99047	0.650554
1094	hsa-miR-96	408	1	0	-31.7941	-36.4439	1
1095	hsa-miR-96*	0	0	0	-50.0161	0	1
1096	hsa-miR-98	49	559	2697	-10.4605	3.20903	0.028868
1097	hsa-miR-99a	13	16	150	-14.8956	3.74262	0.0909145
1098	hsa-miR-99a*	0	0	2	-34.6346	30.763	0.208509
1099	hsa-miR-99b	3512	292	472	-10.8117	-1.11746	0.546353
1100	hsa-miR-99b*	15	3	3	-18.2586	-0.819071	0.523674
