# Supplementary material for: Differential Expression Analysis for RNA-Seq Data
Source: ISRN Bioinform. 2012 Sep 20;2012:817508. doi: 10.5402/2012/817508 (PMC4393055; doi:10.5402/2012/817508)
Supplement: Supplementary file 2 [file 817508.f2.xls]

## Sheet: N1-K562 using LR
						DE at	DE at	DE at	DE at
Id	mirnas	N1	K562	average	T_lambda	0.01	0.025	0.05	0.1
1	hsa-let-7a	57825.5	81264	69544.8	0	Yes	Yes	Yes	Yes
2	hsa-let-7a-2*	0	0	0	1	Yes	Yes	Yes	Yes
3	hsa-let-7a*	1	0	0.5	0.84375	No	No	No	No
4	hsa-let-7b	486.5	1200.5	843.5	2.47625e-68	Yes	Yes	Yes	Yes
5	hsa-let-7b*	0	0	0	1	Yes	Yes	Yes	Yes
6	hsa-let-7c	1339.5	2007	1673.25	9.11708e-30	Yes	Yes	Yes	Yes
7	hsa-let-7c*	0	0	0	1	Yes	Yes	Yes	Yes
8	hsa-let-7d	360	913.5	636.75	9.79005e-55	Yes	Yes	Yes	Yes
9	hsa-let-7d*	2.5	0	1.25	0.38147	No	No	Yes	Yes
10	hsa-let-7e	24058.5	15117.5	19588	0	Yes	Yes	Yes	Yes
11	hsa-let-7e*	2.5	0.5	1.5	0.711914	No	No	No	No
12	hsa-let-7f	51545.5	57825.5	54685.5	4.54283e-79	Yes	Yes	Yes	Yes
13	hsa-let-7f-1*	0	0	0	1	Yes	Yes	Yes	Yes
14	hsa-let-7f-2*	0	0	0	1	Yes	Yes	Yes	Yes
15	hsa-let-7g	15117.5	6236	10676.8	0	Yes	Yes	Yes	Yes
16	hsa-let-7g*	0	0	0	1	Yes	Yes	Yes	Yes
17	hsa-let-7i	632	674.5	653.25	0.493422	No	No	No	No
18	hsa-let-7i*	0	0	0	1	Yes	Yes	Yes	Yes
19	hsa-miR-1	838	438	638	2.24847e-28	Yes	Yes	Yes	Yes
20	hsa-miR-100	6.5	12	9.25	0.548267	No	No	No	No
21	hsa-miR-100*	0	0	0	1	Yes	Yes	Yes	Yes
22	hsa-miR-101	5195.5	3412	4303.75	1.40556e-81	Yes	Yes	Yes	Yes
23	hsa-miR-101*	1	0	0.5	0.84375	No	No	No	No
24	hsa-miR-103	35647.5	24058.5	29853	0	Yes	Yes	Yes	Yes
25	hsa-miR-103-2*	1	3	2	0.711914	No	No	No	No
26	hsa-miR-103-as	38430.5	24753	31591.8	0	Yes	Yes	Yes	Yes
27	hsa-miR-105	4	2	3	0.776723	No	No	No	No
28	hsa-miR-105*	1	0.5	0.75	1	No	No	No	No
29	hsa-miR-106a	14.5	3	8.75	0.0211758	Yes	Yes	Yes	Yes
30	hsa-miR-106a*	0	0	0	1	Yes	Yes	Yes	Yes
31	hsa-miR-106b	1151.5	632	891.75	4.39507e-34	Yes	Yes	Yes	Yes
32	hsa-miR-106b*	962.5	335	648.75	1.93689e-69	Yes	Yes	Yes	Yes
33	hsa-miR-107	1243	5195.5	3219.25	0	Yes	Yes	Yes	Yes
34	hsa-miR-10a	1268.5	1620.5	1444.5	4.71519e-10	Yes	Yes	Yes	Yes
35	hsa-miR-10a*	2.5	3	2.75	1	No	No	No	No
36	hsa-miR-10b	1	0	0.5	0.84375	No	No	No	No
37	hsa-miR-10b*	0	0	0	1	Yes	Yes	Yes	Yes
38	hsa-miR-1178	0	0	0	1	Yes	Yes	Yes	Yes
39	hsa-miR-1179	0	0	0	1	Yes	Yes	Yes	Yes
40	hsa-miR-1180	6.5	5	5.75	0.866453	No	No	No	No
41	hsa-miR-1181	0	0	0	1	Yes	Yes	Yes	Yes
42	hsa-miR-1182	0	0	0	1	Yes	Yes	Yes	Yes
43	hsa-miR-1183	0	0	0	1	Yes	Yes	Yes	Yes
44	hsa-miR-1184	0	0	0	1	Yes	Yes	Yes	Yes
45	hsa-miR-1185	0	0.5	0.25	0.84375	No	No	Yes	Yes
46	hsa-miR-1193	0	0	0	1	Yes	Yes	Yes	Yes
47	hsa-miR-1197	0	2	1	0.592593	No	No	No	Yes
48	hsa-miR-1200	0	0	0	1	Yes	Yes	Yes	Yes
49	hsa-miR-1201	0	0	0	1	Yes	Yes	Yes	Yes
50	hsa-miR-1202	0	0	0	1	Yes	Yes	Yes	Yes
51	hsa-miR-1203	0	0	0	1	Yes	Yes	Yes	Yes
52	hsa-miR-1204	0	0	0	1	Yes	Yes	Yes	Yes
53	hsa-miR-1205	0	0	0	1	Yes	Yes	Yes	Yes
54	hsa-miR-1206	0	0	0	1	Yes	Yes	Yes	Yes
55	hsa-miR-1207-3p	0	0	0	1	Yes	Yes	Yes	Yes
56	hsa-miR-1207-5p	0	0	0	1	Yes	Yes	Yes	Yes
57	hsa-miR-1208	0	0	0	1	Yes	Yes	Yes	Yes
58	hsa-miR-122	6	10.5	8.25	0.51391	No	No	No	No
59	hsa-miR-122*	0	0	0	1	Yes	Yes	Yes	Yes
60	hsa-miR-1224-3p	0	0	0	1	Yes	Yes	Yes	Yes
61	hsa-miR-1224-5p	0	0	0	1	Yes	Yes	Yes	Yes
62	hsa-miR-1225-3p	0	0	0	1	Yes	Yes	Yes	Yes
63	hsa-miR-1225-5p	0	0	0	1	Yes	Yes	Yes	Yes
64	hsa-miR-1226	0	0	0	1	Yes	Yes	Yes	Yes
65	hsa-miR-1226*	0	0	0	1	Yes	Yes	Yes	Yes
66	hsa-miR-1227	0	0	0	1	Yes	Yes	Yes	Yes
67	hsa-miR-1228	0	0	0	1	Yes	Yes	Yes	Yes
68	hsa-miR-1228*	0	0	0	1	Yes	Yes	Yes	Yes
69	hsa-miR-1229	0	0	0	1	Yes	Yes	Yes	Yes
70	hsa-miR-1231	0	0	0	1	Yes	Yes	Yes	Yes
71	hsa-miR-1233	0	0	0	1	Yes	Yes	Yes	Yes
72	hsa-miR-1234	0	0	0	1	Yes	Yes	Yes	Yes
73	hsa-miR-1236	0	0	0	1	Yes	Yes	Yes	Yes
74	hsa-miR-1237	0	0	0	1	Yes	Yes	Yes	Yes
75	hsa-miR-1238	0	0	0	1	Yes	Yes	Yes	Yes
76	hsa-miR-124	4.5	5.5	5	0.962232	No	No	No	No
77	hsa-miR-124*	0	0.5	0.25	0.84375	No	No	Yes	Yes
78	hsa-miR-1243	0	0	0	1	Yes	Yes	Yes	Yes
79	hsa-miR-1244	0	0	0	1	Yes	Yes	Yes	Yes
80	hsa-miR-1245	0	0	0	1	Yes	Yes	Yes	Yes
81	hsa-miR-1246	852	432.5	642.25	6.79077e-31	Yes	Yes	Yes	Yes
82	hsa-miR-1247	0	0	0	1	Yes	Yes	Yes	Yes
83	hsa-miR-1248	4	2	3	0.776723	No	No	No	No
84	hsa-miR-1249	0	0	0	1	Yes	Yes	Yes	Yes
85	hsa-miR-1250	0	0	0	1	Yes	Yes	Yes	Yes
86	hsa-miR-1251	0	0	0	1	Yes	Yes	Yes	Yes
87	hsa-miR-1252	1.5	0.5	1	0.904225	No	No	No	No
88	hsa-miR-1253	0	0	0	1	Yes	Yes	Yes	Yes
89	hsa-miR-1254	108	57.5	82.75	0.000523797	Yes	Yes	Yes	Yes
90	hsa-miR-1255a	67	288	177.5	1.05867e-32	Yes	Yes	Yes	Yes
91	hsa-miR-1255b	201	125.5	163.25	0.000179694	Yes	Yes	Yes	Yes
92	hsa-miR-1256	4.5	7.5	6	0.739314	No	No	No	No
93	hsa-miR-1257	0	0	0	1	Yes	Yes	Yes	Yes
94	hsa-miR-1258	0	0	0	1	Yes	Yes	Yes	Yes
95	hsa-miR-1259	46.5	81	63.75	0.0111281	Yes	Yes	Yes	Yes
96	hsa-miR-125a-3p	5	5	5	1	No	No	No	No
97	hsa-miR-125a-5p	549.5	209.5	379.5	7.35703e-35	Yes	Yes	Yes	Yes
98	hsa-miR-125b	20	75	47.5	6.43444e-08	Yes	Yes	Yes	Yes
99	hsa-miR-125b-1*	0	0	0	1	Yes	Yes	Yes	Yes
100	hsa-miR-125b-2*	0	0	0	1	Yes	Yes	Yes	Yes
101	hsa-miR-126	1129	145	637	9.4848e-188	Yes	Yes	Yes	Yes
102	hsa-miR-126*	476	462	469	0.900992	No	No	No	No
103	hsa-miR-1260	0	0	0	1	Yes	Yes	Yes	Yes
104	hsa-miR-1260b	0	0.5	0.25	0.84375	No	No	Yes	Yes
105	hsa-miR-1261	0	0	0	1	Yes	Yes	Yes	Yes
106	hsa-miR-1262	0	0	0	1	Yes	Yes	Yes	Yes
107	hsa-miR-1263	2.5	0.5	1.5	0.711914	No	No	No	No
108	hsa-miR-1264	0	0	0	1	Yes	Yes	Yes	Yes
109	hsa-miR-1265	0	0.5	0.25	0.84375	No	No	Yes	Yes
110	hsa-miR-1266	0	0	0	1	Yes	Yes	Yes	Yes
111	hsa-miR-1267	0	0	0	1	Yes	Yes	Yes	Yes
112	hsa-miR-1268	99	54.5	76.75	0.00185451	Yes	Yes	Yes	Yes
113	hsa-miR-1269	7	0	3.5	0.0451017	Yes	Yes	Yes	Yes
114	hsa-miR-127-3p	42.5	48.5	45.5	0.825621	No	No	No	No
115	hsa-miR-127-5p	1	0	0.5	0.84375	No	No	No	No
116	hsa-miR-1270	23.5	38.5	31	0.174389	No	No	No	Yes
117	hsa-miR-1271	0	0	0	1	Yes	Yes	Yes	Yes
118	hsa-miR-1272	0	0	0	1	Yes	Yes	Yes	Yes
119	hsa-miR-1273	0	0	0	1	Yes	Yes	Yes	Yes
120	hsa-miR-1273c	2.5	3.5	3	0.945851	No	No	No	No
121	hsa-miR-1273d	6.5	2	4.25	0.307543	No	No	No	Yes
122	hsa-miR-1274a	8.5	2	5.25	0.136934	No	No	Yes	Yes
123	hsa-miR-1274b	0	0	0	1	Yes	Yes	Yes	Yes
124	hsa-miR-1275	0	0	0	1	Yes	Yes	Yes	Yes
125	hsa-miR-1276	1	0	0.5	0.84375	No	No	No	No
126	hsa-miR-1277	31.5	43	37.25	0.454568	No	No	No	No
127	hsa-miR-1278	227.5	576.5	402	1.31559e-34	Yes	Yes	Yes	Yes
128	hsa-miR-1279	0	0	0	1	Yes	Yes	Yes	Yes
129	hsa-miR-128	3189.5	3902	3545.75	2.85952e-16	Yes	Yes	Yes	Yes
130	hsa-miR-1280	0	0	0	1	Yes	Yes	Yes	Yes
131	hsa-miR-1281	0	0	0	1	Yes	Yes	Yes	Yes
132	hsa-miR-1282	0	0	0	1	Yes	Yes	Yes	Yes
133	hsa-miR-1283	0	0	0	1	Yes	Yes	Yes	Yes
134	hsa-miR-1284	3.5	3.5	3.5	1	No	No	No	No
135	hsa-miR-1285	31.5	69.5	50.5	0.000820436	Yes	Yes	Yes	Yes
136	hsa-miR-1286	1.5	0	0.75	0.592593	No	No	Yes	Yes
137	hsa-miR-1287	1	0	0.5	0.84375	No	No	No	No
138	hsa-miR-1288	3.5	2	2.75	0.776723	No	No	No	No
139	hsa-miR-1289	0	0	0	1	Yes	Yes	Yes	Yes
140	hsa-miR-129-3p	26.5	22	24.25	0.782319	No	No	No	No
141	hsa-miR-129-5p	7	0.5	3.75	0.145519	No	No	Yes	Yes
142	hsa-miR-129*	1	7.5	4.25	0.0898974	No	Yes	Yes	Yes
143	hsa-miR-1290	1	0	0.5	0.84375	No	No	No	No
144	hsa-miR-1291	0	0.5	0.25	0.84375	No	No	Yes	Yes
145	hsa-miR-1292	7	2	4.5	0.307543	No	No	No	Yes
146	hsa-miR-1293	8.5	0	4.25	0.0139312	Yes	Yes	Yes	Yes
147	hsa-miR-1294	39	38.5	38.75	1	No	No	No	No
148	hsa-miR-1295	0	0	0	1	Yes	Yes	Yes	Yes
149	hsa-miR-1296	14.5	2	8.25	0.00757644	Yes	Yes	Yes	Yes
150	hsa-miR-1297	0	0	0	1	Yes	Yes	Yes	Yes
151	hsa-miR-1298	3.5	6	4.75	0.845821	No	No	No	No
152	hsa-miR-1299	1.5	0	0.75	0.592593	No	No	Yes	Yes
153	hsa-miR-1301	17.5	9.5	13.5	0.339703	No	No	No	No
154	hsa-miR-1302	0	0	0	1	Yes	Yes	Yes	Yes
155	hsa-miR-1303	15.5	7.5	11.5	0.286229	No	No	No	Yes
156	hsa-miR-1304	14	7.5	10.75	0.468596	No	No	No	No
157	hsa-miR-1305	0	0	0	1	Yes	Yes	Yes	Yes
158	hsa-miR-1306	0	0	0	1	Yes	Yes	Yes	Yes
159	hsa-miR-1307	96	201	148.5	6.60514e-09	Yes	Yes	Yes	Yes
160	hsa-miR-1308	17	46.5	31.75	0.000846127	Yes	Yes	Yes	Yes
161	hsa-miR-130a	0	3.5	1.75	0.23328	No	Yes	Yes	Yes
162	hsa-miR-130a*	0	0	0	1	Yes	Yes	Yes	Yes
163	hsa-miR-130b	3902	4917.5	4409.75	3.42995e-26	Yes	Yes	Yes	Yes
164	hsa-miR-130b*	67.5	27	47.25	0.000130598	Yes	Yes	Yes	Yes
165	hsa-miR-132	15.5	6	10.75	0.11669	No	No	Yes	Yes
166	hsa-miR-132*	17	19.5	18.25	0.890922	No	No	No	No
167	hsa-miR-1321	0	0	0	1	Yes	Yes	Yes	Yes
168	hsa-miR-1322	0	0	0	1	Yes	Yes	Yes	Yes
169	hsa-miR-1323	2.5	9.5	6	0.182961	No	No	Yes	Yes
170	hsa-miR-1324	0	0	0	1	Yes	Yes	Yes	Yes
171	hsa-miR-133a	0	0	0	1	Yes	Yes	Yes	Yes
172	hsa-miR-133b	0	0	0	1	Yes	Yes	Yes	Yes
173	hsa-miR-134	2.5	5	3.75	0.817622	No	No	No	No
174	hsa-miR-135a	5	16.5	10.75	0.0433049	Yes	Yes	Yes	Yes
175	hsa-miR-135a*	0	0	0	1	Yes	Yes	Yes	Yes
176	hsa-miR-135b	34.5	20	27.25	0.135726	No	No	Yes	Yes
177	hsa-miR-135b*	3.5	0	1.75	0.23328	No	Yes	Yes	Yes
178	hsa-miR-136	1	2	1.5	0.904225	No	No	No	No
179	hsa-miR-136*	1.5	2	1.75	1	No	No	No	No
180	hsa-miR-137	0	0.5	0.25	0.84375	No	No	Yes	Yes
181	hsa-miR-138	7.5	10.5	9	0.806525	No	No	No	No
182	hsa-miR-138-1*	0	0	0	1	Yes	Yes	Yes	Yes
183	hsa-miR-138-2*	0	0	0	1	Yes	Yes	Yes	Yes
184	hsa-miR-139-3p	1	0	0.5	0.84375	No	No	No	No
185	hsa-miR-139-5p	5	7.5	6.25	0.739314	No	No	No	No
186	hsa-miR-140-3p	243	243	243	1	No	No	No	No
187	hsa-miR-140-5p	7.5	3.5	5.5	0.560196	No	No	No	No
188	hsa-miR-141	0	0	0	1	Yes	Yes	Yes	Yes
189	hsa-miR-141*	0	0	0	1	Yes	Yes	Yes	Yes
190	hsa-miR-142-3p	39	39	39	1	No	No	No	No
191	hsa-miR-142-5p	154.5	108	131.25	0.0151454	Yes	Yes	Yes	Yes
192	hsa-miR-143	36	16.5	26.25	0.0350695	Yes	Yes	Yes	Yes
193	hsa-miR-143*	0	0	0	1	Yes	Yes	Yes	Yes
194	hsa-miR-144	15.5	36	25.75	0.0225189	Yes	Yes	Yes	Yes
195	hsa-miR-144*	81	79.5	80.25	0.996937	No	No	No	No
196	hsa-miR-145	2.5	67	34.75	1.08376e-15	Yes	Yes	Yes	Yes
197	hsa-miR-145*	0	2	1	0.592593	No	No	No	Yes
198	hsa-miR-1468	0	0	0	1	Yes	Yes	Yes	Yes
199	hsa-miR-1469	0	0	0	1	Yes	Yes	Yes	Yes
200	hsa-miR-146a	2	2	2	1	No	No	No	No
201	hsa-miR-146a*	0	0	0	1	Yes	Yes	Yes	Yes
202	hsa-miR-146b-3p	3.5	0	1.75	0.23328	No	Yes	Yes	Yes
203	hsa-miR-146b-5p	1406.5	1458.5	1432.5	0.624106	No	No	No	No
204	hsa-miR-147	0	0	0	1	Yes	Yes	Yes	Yes
205	hsa-miR-1470	0	0	0	1	Yes	Yes	Yes	Yes
206	hsa-miR-1471	0	0	0	1	Yes	Yes	Yes	Yes
207	hsa-miR-147b	1	0	0.5	0.84375	No	No	No	No
208	hsa-miR-148a	1816	1243	1529.5	3.7186e-24	Yes	Yes	Yes	Yes
209	hsa-miR-148a*	43.5	15	29.25	0.000761741	Yes	Yes	Yes	Yes
210	hsa-miR-148b	290.5	539	414.75	5.02607e-17	Yes	Yes	Yes	Yes
211	hsa-miR-148b*	0	0	0	1	Yes	Yes	Yes	Yes
212	hsa-miR-149	0	2	1	0.592593	No	No	No	Yes
213	hsa-miR-149*	0	0	0	1	Yes	Yes	Yes	Yes
214	hsa-miR-150	0	2	1	0.592593	No	No	No	Yes
215	hsa-miR-150*	0	0	0	1	Yes	Yes	Yes	Yes
216	hsa-miR-151-3p	913.5	217.5	565.5	2.02128e-100	Yes	Yes	Yes	Yes
217	hsa-miR-151-5p	274.5	274.5	274.5	1	No	No	No	No
218	hsa-miR-152	259.5	154.5	207	1.5726e-06	Yes	Yes	Yes	Yes
219	hsa-miR-153	1	0.5	0.75	1	No	No	No	No
220	hsa-miR-1537	0	0	0	1	Yes	Yes	Yes	Yes
221	hsa-miR-1538	0	0	0	1	Yes	Yes	Yes	Yes
222	hsa-miR-1539	0	0	0	1	Yes	Yes	Yes	Yes
223	hsa-miR-154	0	0.5	0.25	0.84375	No	No	Yes	Yes
224	hsa-miR-154*	0	11	5.5	0.00414666	Yes	Yes	Yes	Yes
225	hsa-miR-155	0	0	0	1	Yes	Yes	Yes	Yes
226	hsa-miR-155*	0	0	0	1	Yes	Yes	Yes	Yes
227	hsa-miR-15a	76	99.5	87.75	0.197322	No	No	No	Yes
228	hsa-miR-15a*	0	0	0	1	Yes	Yes	Yes	Yes
229	hsa-miR-15b	191.5	852	521.75	2.1912e-98	Yes	Yes	Yes	Yes
230	hsa-miR-15b*	2.5	14	8.25	0.033662	Yes	Yes	Yes	Yes
231	hsa-miR-16	2007	1816	1911.5	0.00847409	Yes	Yes	Yes	Yes
232	hsa-miR-16-1*	3.5	2	2.75	0.776723	No	No	No	No
233	hsa-miR-16-2*	45	76	60.5	0.0192749	Yes	Yes	Yes	Yes
234	hsa-miR-17	6914.5	5798.5	6356.5	5.06223e-22	Yes	Yes	Yes	Yes
235	hsa-miR-17*	4560.5	3189.5	3875	1.19359e-53	Yes	Yes	Yes	Yes
236	hsa-miR-181a	11.5	43.5	27.5	8.7752e-05	Yes	Yes	Yes	Yes
237	hsa-miR-181a-2*	4	9.5	6.75	0.315697	No	No	No	No
238	hsa-miR-181a*	1	0	0.5	0.84375	No	No	No	No
239	hsa-miR-181b	7.5	16.5	12	0.216733	No	No	No	Yes
240	hsa-miR-181c	0	0.5	0.25	0.84375	No	No	Yes	Yes
241	hsa-miR-181c*	0	0	0	1	Yes	Yes	Yes	Yes
242	hsa-miR-181d	11.5	5	8.25	0.267041	No	No	No	Yes
243	hsa-miR-182	1458.5	1054	1256.25	5.97159e-15	Yes	Yes	Yes	Yes
244	hsa-miR-182*	5	2	3.5	0.600677	No	No	No	No
245	hsa-miR-1825	0	0	0	1	Yes	Yes	Yes	Yes
246	hsa-miR-1826	0	0	0	1	Yes	Yes	Yes	Yes
247	hsa-miR-1827	0	0	0	1	Yes	Yes	Yes	Yes
248	hsa-miR-183	412.5	116	264.25	5.78597e-39	Yes	Yes	Yes	Yes
249	hsa-miR-183*	5	15.5	10.25	0.0644928	No	Yes	Yes	Yes
250	hsa-miR-184	1	2.5	1.75	0.711914	No	No	No	No
251	hsa-miR-185	81264	67754	74509	4.6983e-267	Yes	Yes	Yes	Yes
252	hsa-miR-185*	1	0	0.5	0.84375	No	No	No	No
253	hsa-miR-186	432.5	326.5	379.5	0.000613293	Yes	Yes	Yes	Yes
254	hsa-miR-186*	1	0	0.5	0.84375	No	No	No	No
255	hsa-miR-187	1	0	0.5	0.84375	No	No	No	No
256	hsa-miR-187*	0	0	0	1	Yes	Yes	Yes	Yes
257	hsa-miR-188-3p	1	0	0.5	0.84375	No	No	No	No
258	hsa-miR-188-5p	5	3.5	4.25	0.955503	No	No	No	No
259	hsa-miR-18a	326.5	360	343.25	0.453582	No	No	No	No
260	hsa-miR-18a*	44.5	78.5	61.5	0.0096128	Yes	Yes	Yes	Yes
261	hsa-miR-18b	2.5	0	1.25	0.38147	No	No	Yes	Yes
262	hsa-miR-18b*	0	0	0	1	Yes	Yes	Yes	Yes
263	hsa-miR-190	0	0.5	0.25	0.84375	No	No	Yes	Yes
264	hsa-miR-1908	54.5	40.5	47.5	0.36662	No	No	No	No
265	hsa-miR-1909	0	0	0	1	Yes	Yes	Yes	Yes
266	hsa-miR-1909*	0	0	0	1	Yes	Yes	Yes	Yes
267	hsa-miR-190b	0	0.5	0.25	0.84375	No	No	Yes	Yes
268	hsa-miR-191	4917.5	8555	6736.25	1.47975e-216	Yes	Yes	Yes	Yes
269	hsa-miR-191*	4	11	7.5	0.226515	No	No	No	Yes
270	hsa-miR-1910	0	0	0	1	Yes	Yes	Yes	Yes
271	hsa-miR-1911	0	0	0	1	Yes	Yes	Yes	Yes
272	hsa-miR-1911*	0	0	0	1	Yes	Yes	Yes	Yes
273	hsa-miR-1912	0	0	0	1	Yes	Yes	Yes	Yes
274	hsa-miR-1913	0	0	0	1	Yes	Yes	Yes	Yes
275	hsa-miR-1914	0	0	0	1	Yes	Yes	Yes	Yes
276	hsa-miR-1914*	0	0	0	1	Yes	Yes	Yes	Yes
277	hsa-miR-1915	0	0	0	1	Yes	Yes	Yes	Yes
278	hsa-miR-1915*	0	0	0	1	Yes	Yes	Yes	Yes
279	hsa-miR-192	3711	2044	2877.5	4.64953e-107	Yes	Yes	Yes	Yes
280	hsa-miR-192*	0	0	0	1	Yes	Yes	Yes	Yes
281	hsa-miR-193a-3p	3.5	2.5	3	0.945851	No	No	No	No
282	hsa-miR-193a-5p	14	15.5	14.75	0.939375	No	No	No	No
283	hsa-miR-193b	83.5	90.5	87	0.870703	No	No	No	No
284	hsa-miR-193b*	209.5	96	152.75	4.12977e-10	Yes	Yes	Yes	Yes
285	hsa-miR-194	42	44.5	43.25	0.950686	No	No	No	No
286	hsa-miR-194*	0	0	0	1	Yes	Yes	Yes	Yes
287	hsa-miR-195	2.5	0	1.25	0.38147	No	No	Yes	Yes
288	hsa-miR-195*	0	0	0	1	Yes	Yes	Yes	Yes
289	hsa-miR-196a	55.5	220	137.75	3.65221e-23	Yes	Yes	Yes	Yes
290	hsa-miR-196a*	0	0	0	1	Yes	Yes	Yes	Yes
291	hsa-miR-196b	0	0	0	1	Yes	Yes	Yes	Yes
292	hsa-miR-196b*	0	0	0	1	Yes	Yes	Yes	Yes
293	hsa-miR-197	37.5	88.5	63	3.16124e-05	Yes	Yes	Yes	Yes
294	hsa-miR-1972	0	2.5	1.25	0.38147	No	No	Yes	Yes
295	hsa-miR-1973	0	0.5	0.25	0.84375	No	No	Yes	Yes
296	hsa-miR-1975	79.5	2.5	41	2.61537e-19	Yes	Yes	Yes	Yes
297	hsa-miR-1976	0	0	0	1	Yes	Yes	Yes	Yes
298	hsa-miR-1979	206.5	70.5	138.5	1.07334e-15	Yes	Yes	Yes	Yes
299	hsa-miR-198	0	0.5	0.25	0.84375	No	No	Yes	Yes
300	hsa-miR-199a-3p	462	290.5	376.25	3.28481e-09	Yes	Yes	Yes	Yes
301	hsa-miR-199a-5p	0	0	0	1	Yes	Yes	Yes	Yes
302	hsa-miR-199b-3p	463.5	297	380.25	9.96015e-09	Yes	Yes	Yes	Yes
303	hsa-miR-199b-5p	53.5	0.5	27	4.01929e-14	Yes	Yes	Yes	Yes
304	hsa-miR-19a	384.5	340	362.25	0.24818	No	No	No	Yes
305	hsa-miR-19a*	0	0.5	0.25	0.84375	No	No	Yes	Yes
306	hsa-miR-19b	5798.5	7366.5	6582.5	2.28895e-41	Yes	Yes	Yes	Yes
307	hsa-miR-19b-1*	3.5	15.5	9.5	0.0314889	Yes	Yes	Yes	Yes
308	hsa-miR-19b-2*	0	0	0	1	Yes	Yes	Yes	Yes
309	hsa-miR-200a	0	0	0	1	Yes	Yes	Yes	Yes
310	hsa-miR-200a*	0	0	0	1	Yes	Yes	Yes	Yes
311	hsa-miR-200b	0	0.5	0.25	0.84375	No	No	Yes	Yes
312	hsa-miR-200b*	0	0	0	1	Yes	Yes	Yes	Yes
313	hsa-miR-200c	48.5	9.5	29	1.37553e-06	Yes	Yes	Yes	Yes
314	hsa-miR-200c*	1	0	0.5	0.84375	No	No	No	No
315	hsa-miR-202	2	3.5	2.75	0.776723	No	No	No	No
316	hsa-miR-202*	0	9.5	4.75	0.00762949	Yes	Yes	Yes	Yes
317	hsa-miR-203	0	0	0	1	Yes	Yes	Yes	Yes
318	hsa-miR-204	4	0.5	2.25	0.514714	No	No	No	No
319	hsa-miR-205	0	0.5	0.25	0.84375	No	No	Yes	Yes
320	hsa-miR-205*	0	0	0	1	Yes	Yes	Yes	Yes
321	hsa-miR-2052	0	0	0	1	Yes	Yes	Yes	Yes
322	hsa-miR-2053	0	0	0	1	Yes	Yes	Yes	Yes
323	hsa-miR-2054	0	0	0	1	Yes	Yes	Yes	Yes
324	hsa-miR-206	7.5	9.5	8.5	0.904686	No	No	No	No
325	hsa-miR-208a	0	0.5	0.25	0.84375	No	No	Yes	Yes
326	hsa-miR-208b	0	0	0	1	Yes	Yes	Yes	Yes
327	hsa-miR-20a	2331.5	4560.5	3446	4.79179e-160	Yes	Yes	Yes	Yes
328	hsa-miR-20a*	2	6	4	0.439188	No	No	No	No
329	hsa-miR-20b	0	0	0	1	Yes	Yes	Yes	Yes
330	hsa-miR-20b*	0	0	0	1	Yes	Yes	Yes	Yes
331	hsa-miR-21	24753	9460	17106.5	0	Yes	Yes	Yes	Yes
332	hsa-miR-21*	16	1	8.5	0.0011404	Yes	Yes	Yes	Yes
333	hsa-miR-210	1525	801.5	1163.25	2.80594e-50	Yes	Yes	Yes	Yes
334	hsa-miR-211	0	0	0	1	Yes	Yes	Yes	Yes
335	hsa-miR-2110	8.5	2.5	5.5	0.264931	No	No	No	Yes
336	hsa-miR-2113	0	0	0	1	Yes	Yes	Yes	Yes
337	hsa-miR-2114	0	0	0	1	Yes	Yes	Yes	Yes
338	hsa-miR-2114*	0	0	0	1	Yes	Yes	Yes	Yes
339	hsa-miR-2115	0	0	0	1	Yes	Yes	Yes	Yes
340	hsa-miR-2115*	0	0	0	1	Yes	Yes	Yes	Yes
341	hsa-miR-2116	0	0	0	1	Yes	Yes	Yes	Yes
342	hsa-miR-2116*	0	0	0	1	Yes	Yes	Yes	Yes
343	hsa-miR-2117	0	0	0	1	Yes	Yes	Yes	Yes
344	hsa-miR-212	0	0	0	1	Yes	Yes	Yes	Yes
345	hsa-miR-214	0	0	0	1	Yes	Yes	Yes	Yes
346	hsa-miR-214*	0	0	0	1	Yes	Yes	Yes	Yes
347	hsa-miR-215	17.5	6	11.75	0.0563018	No	Yes	Yes	Yes
348	hsa-miR-216a	0	0	0	1	Yes	Yes	Yes	Yes
349	hsa-miR-216b	0	0	0	1	Yes	Yes	Yes	Yes
350	hsa-miR-217	0	5	2.5	0.137901	Yes	Yes	Yes	Yes
351	hsa-miR-218	36	20.5	28.25	0.145458	No	No	Yes	Yes
352	hsa-miR-218-1*	0	0	0	1	Yes	Yes	Yes	Yes
353	hsa-miR-218-2*	0	0	0	1	Yes	Yes	Yes	Yes
354	hsa-miR-219-1-3p	12.5	52	32.25	5.56658e-06	Yes	Yes	Yes	Yes
355	hsa-miR-219-2-3p	30	33	31.5	0.933088	No	No	No	No
356	hsa-miR-219-5p	1	1	1	1	No	No	No	No
357	hsa-miR-22	1096.5	925	1010.75	0.000664071	Yes	Yes	Yes	Yes
358	hsa-miR-22*	13	54.5	33.75	1.38179e-06	Yes	Yes	Yes	Yes
359	hsa-miR-220a	0	0	0	1	Yes	Yes	Yes	Yes
360	hsa-miR-220b	0	0	0	1	Yes	Yes	Yes	Yes
361	hsa-miR-220c	0	1	0.5	0.84375	No	No	No	No
362	hsa-miR-221	335	1339.5	837.25	9.60849e-141	Yes	Yes	Yes	Yes
363	hsa-miR-221*	10	22	16	0.114869	No	No	Yes	Yes
364	hsa-miR-222	5	11	8	0.360813	No	No	No	No
365	hsa-miR-222*	0	0	0	1	Yes	Yes	Yes	Yes
366	hsa-miR-223	125.5	838	481.75	2.97557e-128	Yes	Yes	Yes	Yes
367	hsa-miR-223*	88.5	36	62.25	1.11423e-05	Yes	Yes	Yes	Yes
368	hsa-miR-224	387.5	61	224.25	4.47108e-58	Yes	Yes	Yes	Yes
369	hsa-miR-224*	0	0	0	1	Yes	Yes	Yes	Yes
370	hsa-miR-2276	0	0	0	1	Yes	Yes	Yes	Yes
371	hsa-miR-2277	0	0	0	1	Yes	Yes	Yes	Yes
372	hsa-miR-2278	0	0	0	1	Yes	Yes	Yes	Yes
373	hsa-miR-2355	0	0	0	1	Yes	Yes	Yes	Yes
374	hsa-miR-23a	43	99	71	1.39303e-05	Yes	Yes	Yes	Yes
375	hsa-miR-23a*	25	33.5	29.25	0.513572	No	No	No	No
376	hsa-miR-23b	2.5	16.5	9.5	0.00808154	Yes	Yes	Yes	Yes
377	hsa-miR-23b*	24	31	27.5	0.649916	No	No	No	No
378	hsa-miR-24	801.5	705.5	753.5	0.0471833	No	Yes	Yes	Yes
379	hsa-miR-24-1*	0	0	0	1	Yes	Yes	Yes	Yes
380	hsa-miR-24-2*	0	0	0	1	Yes	Yes	Yes	Yes
381	hsa-miR-25	9460	20751.5	15105.8	0	Yes	Yes	Yes	Yes
382	hsa-miR-25*	870	2171	1520.5	1.73069e-125	Yes	Yes	Yes	Yes
383	hsa-miR-26a	2991.5	2991.5	2991.5	1	No	No	No	No
384	hsa-miR-26a-1*	0	2.5	1.25	0.38147	No	No	Yes	Yes
385	hsa-miR-26a-2*	0	0	0	1	Yes	Yes	Yes	Yes
386	hsa-miR-26b	217.5	163.5	190.5	0.0221595	Yes	Yes	Yes	Yes
387	hsa-miR-26b*	0	1	0.5	0.84375	No	No	No	No
388	hsa-miR-27a	180	67.5	123.75	5.09441e-12	Yes	Yes	Yes	Yes
389	hsa-miR-27a*	47	18.5	32.75	0.00263261	Yes	Yes	Yes	Yes
390	hsa-miR-27b	508.5	425.5	467	0.0251999	Yes	Yes	Yes	Yes
391	hsa-miR-27b*	4	7.5	5.75	0.560196	No	No	No	No
392	hsa-miR-28-3p	1	0	0.5	0.84375	No	No	No	No
393	hsa-miR-28-5p	0	3.5	1.75	0.23328	No	Yes	Yes	Yes
394	hsa-miR-2861	0	0	0	1	Yes	Yes	Yes	Yes
395	hsa-miR-2909	0	0	0	1	Yes	Yes	Yes	Yes
396	hsa-miR-296-3p	0	0	0	1	Yes	Yes	Yes	Yes
397	hsa-miR-296-5p	0	14	7	0.000642793	Yes	Yes	Yes	Yes
398	hsa-miR-297	0	0	0	1	Yes	Yes	Yes	Yes
399	hsa-miR-298	0	0	0	1	Yes	Yes	Yes	Yes
400	hsa-miR-299-3p	0	0	0	1	Yes	Yes	Yes	Yes
401	hsa-miR-299-5p	0	1	0.5	0.84375	No	No	No	No
402	hsa-miR-29a	3545.5	3711	3628.25	0.153291	No	No	No	Yes
403	hsa-miR-29a*	0	0	0	1	Yes	Yes	Yes	Yes
404	hsa-miR-29b	109	183	146	8.15871e-05	Yes	Yes	Yes	Yes
405	hsa-miR-29b-1*	1	0	0.5	0.84375	No	No	No	No
406	hsa-miR-29b-2*	0	0	0	1	Yes	Yes	Yes	Yes
407	hsa-miR-29c	307.5	463.5	385.5	1.33504e-07	Yes	Yes	Yes	Yes
408	hsa-miR-29c*	0	0	0	1	Yes	Yes	Yes	Yes
409	hsa-miR-300	0	0	0	1	Yes	Yes	Yes	Yes
410	hsa-miR-301a	0	6	3	0.0795781	Yes	Yes	Yes	Yes
411	hsa-miR-301b	0	8	4	0.0252068	Yes	Yes	Yes	Yes
412	hsa-miR-302a	0	2.5	1.25	0.38147	No	No	Yes	Yes
413	hsa-miR-302a*	0	0	0	1	Yes	Yes	Yes	Yes
414	hsa-miR-302b	0	0	0	1	Yes	Yes	Yes	Yes
415	hsa-miR-302b*	0	0	0	1	Yes	Yes	Yes	Yes
416	hsa-miR-302c	0	0	0	1	Yes	Yes	Yes	Yes
417	hsa-miR-302c*	0	0	0	1	Yes	Yes	Yes	Yes
418	hsa-miR-302d	0	0	0	1	Yes	Yes	Yes	Yes
419	hsa-miR-302d*	0	0	0	1	Yes	Yes	Yes	Yes
420	hsa-miR-302e	0	0	0	1	Yes	Yes	Yes	Yes
421	hsa-miR-302f	0	0	0	1	Yes	Yes	Yes	Yes
422	hsa-miR-3065-3p	0	1	0.5	0.84375	No	No	No	No
423	hsa-miR-3065-5p	2	2.5	2.25	0.930835	No	No	No	No
424	hsa-miR-3074	0	0	0	1	Yes	Yes	Yes	Yes
425	hsa-miR-30a	8.5	8.5	8.5	1	No	No	No	No
426	hsa-miR-30a*	1	0	0.5	0.84375	No	No	No	No
427	hsa-miR-30b	128.5	86.5	107.5	0.0170555	Yes	Yes	Yes	Yes
428	hsa-miR-30b*	16.5	20.5	18.5	0.818457	No	No	No	No
429	hsa-miR-30c	38	70.5	54.25	0.00687166	Yes	Yes	Yes	Yes
430	hsa-miR-30c-1*	22.5	12	17.25	0.190117	No	No	No	Yes
431	hsa-miR-30c-2*	0	0	0	1	Yes	Yes	Yes	Yes
432	hsa-miR-30d	705.5	486.5	596	1.7195e-09	Yes	Yes	Yes	Yes
433	hsa-miR-30d*	2.5	1	1.75	0.711914	No	No	No	No
434	hsa-miR-30e	62	38	50	0.0578341	No	Yes	Yes	Yes
435	hsa-miR-30e*	86.5	122	104.25	0.0541334	No	Yes	Yes	Yes
436	hsa-miR-31	1	0	0.5	0.84375	No	No	No	No
437	hsa-miR-31*	0	0	0	1	Yes	Yes	Yes	Yes
438	hsa-miR-3115	0	1	0.5	0.84375	No	No	No	No
439	hsa-miR-3116	0	0	0	1	Yes	Yes	Yes	Yes
440	hsa-miR-3117	0	0	0	1	Yes	Yes	Yes	Yes
441	hsa-miR-3118	0	0	0	1	Yes	Yes	Yes	Yes
442	hsa-miR-3119	0	0	0	1	Yes	Yes	Yes	Yes
443	hsa-miR-3120	1	0	0.5	0.84375	No	No	No	No
444	hsa-miR-3121	27	29.5	28.25	0.926534	No	No	No	No
445	hsa-miR-3122	0	0	0	1	Yes	Yes	Yes	Yes
446	hsa-miR-3123	0	0	0	1	Yes	Yes	Yes	Yes
447	hsa-miR-3124	11.5	3.5	7.5	0.158581	No	No	Yes	Yes
448	hsa-miR-3125	0	0	0	1	Yes	Yes	Yes	Yes
449	hsa-miR-3126-3p	0	0	0	1	Yes	Yes	Yes	Yes
450	hsa-miR-3126-5p	0	0	0	1	Yes	Yes	Yes	Yes
451	hsa-miR-3127	70.5	20.5	45.5	8.24062e-07	Yes	Yes	Yes	Yes
452	hsa-miR-3128	1	1	1	1	No	No	No	No
453	hsa-miR-3129	0	0	0	1	Yes	Yes	Yes	Yes
454	hsa-miR-3130-3p	2.5	12	7.25	0.0813988	No	Yes	Yes	Yes
455	hsa-miR-3130-5p	0	0	0	1	Yes	Yes	Yes	Yes
456	hsa-miR-3131	2.5	0	1.25	0.38147	No	No	Yes	Yes
457	hsa-miR-3132	0	0	0	1	Yes	Yes	Yes	Yes
458	hsa-miR-3133	0	0	0	1	Yes	Yes	Yes	Yes
459	hsa-miR-3134	3.5	2.5	3	0.945851	No	No	No	No
460	hsa-miR-3135	3.5	0	1.75	0.23328	No	Yes	Yes	Yes
461	hsa-miR-3136	1	1	1	1	No	No	No	No
462	hsa-miR-3137	0	0	0	1	Yes	Yes	Yes	Yes
463	hsa-miR-3138	0	0	0	1	Yes	Yes	Yes	Yes
464	hsa-miR-3139	1	0	0.5	0.84375	No	No	No	No
465	hsa-miR-3140	5	3.5	4.25	0.955503	No	No	No	No
466	hsa-miR-3141	1	1	1	1	No	No	No	No
467	hsa-miR-3142	0	0	0	1	Yes	Yes	Yes	Yes
468	hsa-miR-3143	0	0	0	1	Yes	Yes	Yes	Yes
469	hsa-miR-3144-3p	0	1	0.5	0.84375	No	No	No	No
470	hsa-miR-3144-5p	5	6.5	5.75	0.866453	No	No	No	No
471	hsa-miR-3145	0	0	0	1	Yes	Yes	Yes	Yes
472	hsa-miR-3146	2.5	0	1.25	0.38147	No	Yes	Yes	Yes
473	hsa-miR-3147	0	0	0	1	Yes	Yes	Yes	Yes
474	hsa-miR-3148	0	0	0	1	Yes	Yes	Yes	Yes
475	hsa-miR-3149	0	2.5	1.25	0.38147	No	No	Yes	Yes
476	hsa-miR-3150	0	0	0	1	Yes	Yes	Yes	Yes
477	hsa-miR-3151	0	0	0	1	Yes	Yes	Yes	Yes
478	hsa-miR-3152	0	0	0	1	Yes	Yes	Yes	Yes
479	hsa-miR-3153	0	0	0	1	Yes	Yes	Yes	Yes
480	hsa-miR-3154	2	1	1.5	0.904225	No	No	No	No
481	hsa-miR-3155	6	2.5	4.25	0.66079	No	No	No	No
482	hsa-miR-3156	0	0	0	1	Yes	Yes	Yes	Yes
483	hsa-miR-3157	2	0	1	0.592593	No	No	No	Yes
484	hsa-miR-3158	37	15.5	26.25	0.016364	Yes	Yes	Yes	Yes
485	hsa-miR-3159	0	0	0	1	Yes	Yes	Yes	Yes
486	hsa-miR-3160	4	3.5	3.75	1	No	No	No	No
487	hsa-miR-3161	0	0	0	1	Yes	Yes	Yes	Yes
488	hsa-miR-3162	1	0	0.5	0.84375	No	No	No	No
489	hsa-miR-3163	11	12	11.5	0.980193	No	No	No	No
490	hsa-miR-3164	12	3.5	7.75	0.158581	No	No	Yes	Yes
491	hsa-miR-3165	15.5	5	10.25	0.0644928	No	Yes	Yes	Yes
492	hsa-miR-3166	0	0	0	1	Yes	Yes	Yes	Yes
493	hsa-miR-3167	0	0	0	1	Yes	Yes	Yes	Yes
494	hsa-miR-3168	0	0	0	1	Yes	Yes	Yes	Yes
495	hsa-miR-3169	0	0	0	1	Yes	Yes	Yes	Yes
496	hsa-miR-3170	0	0	0	1	Yes	Yes	Yes	Yes
497	hsa-miR-3171	0	0	0	1	Yes	Yes	Yes	Yes
498	hsa-miR-3172	4	0	2	0.23328	No	No	Yes	Yes
499	hsa-miR-3173	2.5	0	1.25	0.38147	No	No	Yes	Yes
500	hsa-miR-3174	2	0	1	0.592593	No	No	No	Yes
501	hsa-miR-3175	4	1	2.5	0.514714	No	No	No	No
502	hsa-miR-3176	2.5	0	1.25	0.38147	No	No	Yes	Yes
503	hsa-miR-3177	7.5	1	4.25	0.0898974	No	Yes	Yes	Yes
504	hsa-miR-3178	0	0	0	1	Yes	Yes	Yes	Yes
505	hsa-miR-3179	20.5	21	20.75	1	No	No	No	No
506	hsa-miR-3180-3p	220	191.5	205.75	0.387677	No	No	No	No
507	hsa-miR-3180-5p	0	0	0	1	Yes	Yes	Yes	Yes
508	hsa-miR-3181	0	0	0	1	Yes	Yes	Yes	Yes
509	hsa-miR-3182	0	0	0	1	Yes	Yes	Yes	Yes
510	hsa-miR-3183	0	0	0	1	Yes	Yes	Yes	Yes
511	hsa-miR-3184	0	0	0	1	Yes	Yes	Yes	Yes
512	hsa-miR-3185	0	0	0	1	Yes	Yes	Yes	Yes
513	hsa-miR-3186-3p	0	0	0	1	Yes	Yes	Yes	Yes
514	hsa-miR-3186-5p	0	0	0	1	Yes	Yes	Yes	Yes
515	hsa-miR-3187	0	0	0	1	Yes	Yes	Yes	Yes
516	hsa-miR-3188	0	0	0	1	Yes	Yes	Yes	Yes
517	hsa-miR-3189	3.5	0	1.75	0.23328	No	Yes	Yes	Yes
518	hsa-miR-3190-3p	3.5	0	1.75	0.23328	No	Yes	Yes	Yes
519	hsa-miR-3190-5p	0	0	0	1	Yes	Yes	Yes	Yes
520	hsa-miR-3191	2.5	0	1.25	0.38147	No	No	Yes	Yes
521	hsa-miR-3192	5	0	2.5	0.137901	Yes	Yes	Yes	Yes
522	hsa-miR-3193	1	0	0.5	0.84375	No	No	No	No
523	hsa-miR-3194	0	0	0	1	Yes	Yes	Yes	Yes
524	hsa-miR-3195	0	0	0	1	Yes	Yes	Yes	Yes
525	hsa-miR-3196	0	0	0	1	Yes	Yes	Yes	Yes
526	hsa-miR-3197	0	0	0	1	Yes	Yes	Yes	Yes
527	hsa-miR-3198	3.5	0	1.75	0.23328	No	Yes	Yes	Yes
528	hsa-miR-3199	0	0	0	1	Yes	Yes	Yes	Yes
529	hsa-miR-32	2.5	5	3.75	0.817622	No	No	No	No
530	hsa-miR-32*	0	1	0.5	0.84375	No	No	No	No
531	hsa-miR-3200	0	0	0	1	Yes	Yes	Yes	Yes
532	hsa-miR-3201	0	0	0	1	Yes	Yes	Yes	Yes
533	hsa-miR-3202	5	3.5	4.25	0.955503	No	No	No	No
534	hsa-miR-320a	67754	51545.5	59649.8	0	Yes	Yes	Yes	Yes
535	hsa-miR-320b	425.5	549.5	487.5	0.000377425	Yes	Yes	Yes	Yes
536	hsa-miR-320c	17	17	17	1	No	No	No	No
537	hsa-miR-320d	11	6.5	8.75	0.668506	No	No	No	No
538	hsa-miR-320e	0	0	0	1	Yes	Yes	Yes	Yes
539	hsa-miR-323-3p	2.5	5	3.75	0.817622	No	No	No	No
540	hsa-miR-323-5p	0	0	0	1	Yes	Yes	Yes	Yes
541	hsa-miR-323b-3p	0	0	0	1	Yes	Yes	Yes	Yes
542	hsa-miR-323b-5p	0	0	0	1	Yes	Yes	Yes	Yes
543	hsa-miR-324-3p	0	0	0	1	Yes	Yes	Yes	Yes
544	hsa-miR-324-5p	59	23.5	41.25	0.000596326	Yes	Yes	Yes	Yes
545	hsa-miR-325	0	0	0	1	Yes	Yes	Yes	Yes
546	hsa-miR-326	0	0	0	1	Yes	Yes	Yes	Yes
547	hsa-miR-328	5	3.5	4.25	0.955503	No	No	No	No
548	hsa-miR-329	1	5	3	0.351166	No	No	No	Yes
549	hsa-miR-330-3p	637	637	637	1	No	No	No	No
550	hsa-miR-330-5p	1	1	1	1	No	No	No	No
551	hsa-miR-331-3p	16.5	22.5	19.5	0.650482	No	No	No	No
552	hsa-miR-331-5p	2	0	1	0.592593	No	No	No	Yes
553	hsa-miR-335	2.5	0	1.25	0.38147	No	No	Yes	Yes
554	hsa-miR-335*	0	0	0	1	Yes	Yes	Yes	Yes
555	hsa-miR-337-3p	0	0	0	1	Yes	Yes	Yes	Yes
556	hsa-miR-337-5p	0	0	0	1	Yes	Yes	Yes	Yes
557	hsa-miR-338-3p	0	3.5	1.75	0.23328	No	Yes	Yes	Yes
558	hsa-miR-338-5p	0	0	0	1	Yes	Yes	Yes	Yes
559	hsa-miR-339-3p	58	37	47.5	0.101135	No	No	Yes	Yes
560	hsa-miR-339-5p	38.5	17	27.75	0.0138605	Yes	Yes	Yes	Yes
561	hsa-miR-33a	438	1096.5	767.25	4.08637e-64	Yes	Yes	Yes	Yes
562	hsa-miR-33a*	0	0	0	1	Yes	Yes	Yes	Yes
563	hsa-miR-33b	0	0	0	1	Yes	Yes	Yes	Yes
564	hsa-miR-33b*	1	0	0.5	0.84375	No	No	No	No
565	hsa-miR-340	2171	2331.5	2251.25	0.0562737	No	Yes	Yes	Yes
566	hsa-miR-340*	0	0	0	1	Yes	Yes	Yes	Yes
567	hsa-miR-342-3p	105	83.5	94.25	0.314495	No	No	No	No
568	hsa-miR-342-5p	2	0	1	0.592593	No	No	No	Yes
569	hsa-miR-345	9.5	6.5	8	0.788332	No	No	No	No
570	hsa-miR-346	0	0	0	1	Yes	Yes	Yes	Yes
571	hsa-miR-34a	0	0	0	1	Yes	Yes	Yes	Yes
572	hsa-miR-34a*	0	0	0	1	Yes	Yes	Yes	Yes
573	hsa-miR-34b	0	0	0	1	Yes	Yes	Yes	Yes
574	hsa-miR-34b*	0	0	0	1	Yes	Yes	Yes	Yes
575	hsa-miR-34c-3p	0	0	0	1	Yes	Yes	Yes	Yes
576	hsa-miR-34c-5p	90.5	58	74.25	0.0263779	Yes	Yes	Yes	Yes
577	hsa-miR-361-3p	51.5	3.5	27.5	8.66189e-11	Yes	Yes	Yes	Yes
578	hsa-miR-361-5p	54.5	51	52.75	0.928587	No	No	No	No
579	hsa-miR-362-3p	0	8.5	4.25	0.0139312	Yes	Yes	Yes	Yes
580	hsa-miR-362-5p	19	27	23	0.511817	No	No	No	No
581	hsa-miR-363	0	3.5	1.75	0.23328	No	Yes	Yes	Yes
582	hsa-miR-363*	0	0	0	1	Yes	Yes	Yes	Yes
583	hsa-miR-365	51	105	78	8.13738e-05	Yes	Yes	Yes	Yes
584	hsa-miR-365*	0	0	0	1	Yes	Yes	Yes	Yes
585	hsa-miR-367	0	0	0	1	Yes	Yes	Yes	Yes
586	hsa-miR-367*	0	0	0	1	Yes	Yes	Yes	Yes
587	hsa-miR-369-3p	3.5	5	4.25	0.955503	No	No	No	No
588	hsa-miR-369-5p	1	0	0.5	0.84375	No	No	No	No
589	hsa-miR-370	0	1	0.5	0.84375	No	No	No	No
590	hsa-miR-371-3p	0	0	0	1	Yes	Yes	Yes	Yes
591	hsa-miR-371-5p	0	1	0.5	0.84375	No	No	No	No
592	hsa-miR-372	0	0	0	1	Yes	Yes	Yes	Yes
593	hsa-miR-373	0	0	0	1	Yes	Yes	Yes	Yes
594	hsa-miR-373*	0	0	0	1	Yes	Yes	Yes	Yes
595	hsa-miR-374a	121.5	206.5	164	1.60929e-05	Yes	Yes	Yes	Yes
596	hsa-miR-374a*	674.5	870	772.25	4.44972e-06	Yes	Yes	Yes	Yes
597	hsa-miR-374b	57.5	508.5	283	1.07585e-89	Yes	Yes	Yes	Yes
598	hsa-miR-374b*	22.5	47.5	35	0.0126678	Yes	Yes	Yes	Yes
599	hsa-miR-375	18.5	6.5	12.5	0.0701884	No	Yes	Yes	Yes
600	hsa-miR-376a	3.5	2.5	3	0.945851	No	No	No	No
601	hsa-miR-376a*	0	0	0	1	Yes	Yes	Yes	Yes
602	hsa-miR-376b	0	0	0	1	Yes	Yes	Yes	Yes
603	hsa-miR-376c	2	1	1.5	0.904225	No	No	No	No
604	hsa-miR-377	1	0	0.5	0.84375	No	No	No	No
605	hsa-miR-377*	0	0	0	1	Yes	Yes	Yes	Yes
606	hsa-miR-378	8555	6914.5	7734.75	1.51654e-38	Yes	Yes	Yes	Yes
607	hsa-miR-378*	27	3.5	15.25	0.000145109	Yes	Yes	Yes	Yes
608	hsa-miR-378b	0	0	0	1	Yes	Yes	Yes	Yes
609	hsa-miR-378c	0	0	0	1	Yes	Yes	Yes	Yes
610	hsa-miR-379	9.5	14	11.75	0.734241	No	No	No	No
611	hsa-miR-379*	0	0	0	1	Yes	Yes	Yes	Yes
612	hsa-miR-380	0	0	0	1	Yes	Yes	Yes	Yes
613	hsa-miR-380*	0	0	0	1	Yes	Yes	Yes	Yes
614	hsa-miR-381	0	2.5	1.25	0.38147	No	Yes	Yes	Yes
615	hsa-miR-382	17.5	14	15.75	0.789907	No	No	No	No
616	hsa-miR-383	116	1	58.5	3.87002e-32	Yes	Yes	Yes	Yes
617	hsa-miR-384	0	0	0	1	Yes	Yes	Yes	Yes
618	hsa-miR-409-3p	2.5	2.5	2.5	1	No	No	No	No
619	hsa-miR-409-5p	0	2.5	1.25	0.38147	No	No	Yes	Yes
620	hsa-miR-410	1	8.5	4.75	0.0544196	Yes	Yes	Yes	Yes
621	hsa-miR-411	3.5	1	2.25	0.514714	No	No	No	No
622	hsa-miR-411*	0	0	0	1	Yes	Yes	Yes	Yes
623	hsa-miR-412	0	0	0	1	Yes	Yes	Yes	Yes
624	hsa-miR-421	20.5	34.5	27.5	0.181508	No	No	No	Yes
625	hsa-miR-422a	0	0	0	1	Yes	Yes	Yes	Yes
626	hsa-miR-423-3p	2044	1525	1784.5	3.65089e-17	Yes	Yes	Yes	Yes
627	hsa-miR-423-5p	20751.5	35647.5	28199.5	0	Yes	Yes	Yes	Yes
628	hsa-miR-424	2	15.5	8.75	0.00447718	Yes	Yes	Yes	Yes
629	hsa-miR-424*	47.5	47	47.25	0.994859	No	No	No	No
630	hsa-miR-425	134	384.5	259.25	4.15019e-28	Yes	Yes	Yes	Yes
631	hsa-miR-425*	7.5	12	9.75	0.693734	No	No	No	No
632	hsa-miR-4251	0	0	0	1	Yes	Yes	Yes	Yes
633	hsa-miR-4252	0	0	0	1	Yes	Yes	Yes	Yes
634	hsa-miR-4253	0	0	0	1	Yes	Yes	Yes	Yes
635	hsa-miR-4254	0	0	0	1	Yes	Yes	Yes	Yes
636	hsa-miR-4255	0	0	0	1	Yes	Yes	Yes	Yes
637	hsa-miR-4256	0	0	0	1	Yes	Yes	Yes	Yes
638	hsa-miR-4257	0	0	0	1	Yes	Yes	Yes	Yes
639	hsa-miR-4258	0	0	0	1	Yes	Yes	Yes	Yes
640	hsa-miR-4259	0	0	0	1	Yes	Yes	Yes	Yes
641	hsa-miR-4260	0	0	0	1	Yes	Yes	Yes	Yes
642	hsa-miR-4261	0	0	0	1	Yes	Yes	Yes	Yes
643	hsa-miR-4262	0	0	0	1	Yes	Yes	Yes	Yes
644	hsa-miR-4263	0	0	0	1	Yes	Yes	Yes	Yes
645	hsa-miR-4264	0	0	0	1	Yes	Yes	Yes	Yes
646	hsa-miR-4265	0	0	0	1	Yes	Yes	Yes	Yes
647	hsa-miR-4266	0	0	0	1	Yes	Yes	Yes	Yes
648	hsa-miR-4267	0	0	0	1	Yes	Yes	Yes	Yes
649	hsa-miR-4268	0	0	0	1	Yes	Yes	Yes	Yes
650	hsa-miR-4269	0	0	0	1	Yes	Yes	Yes	Yes
651	hsa-miR-4270	0	0	0	1	Yes	Yes	Yes	Yes
652	hsa-miR-4271	0	0	0	1	Yes	Yes	Yes	Yes
653	hsa-miR-4272	0	0	0	1	Yes	Yes	Yes	Yes
654	hsa-miR-4273	0	0	0	1	Yes	Yes	Yes	Yes
655	hsa-miR-4274	0	0	0	1	Yes	Yes	Yes	Yes
656	hsa-miR-4275	0	0	0	1	Yes	Yes	Yes	Yes
657	hsa-miR-4276	0	0	0	1	Yes	Yes	Yes	Yes
658	hsa-miR-4277	0	0	0	1	Yes	Yes	Yes	Yes
659	hsa-miR-4278	0	0	0	1	Yes	Yes	Yes	Yes
660	hsa-miR-4279	0	0	0	1	Yes	Yes	Yes	Yes
661	hsa-miR-4280	0	0	0	1	Yes	Yes	Yes	Yes
662	hsa-miR-4281	0	0	0	1	Yes	Yes	Yes	Yes
663	hsa-miR-4282	0	0	0	1	Yes	Yes	Yes	Yes
664	hsa-miR-4283	0	0	0	1	Yes	Yes	Yes	Yes
665	hsa-miR-4284	0	0	0	1	Yes	Yes	Yes	Yes
666	hsa-miR-4285	0	0	0	1	Yes	Yes	Yes	Yes
667	hsa-miR-4286	0	0	0	1	Yes	Yes	Yes	Yes
668	hsa-miR-4287	0	0	0	1	Yes	Yes	Yes	Yes
669	hsa-miR-4288	0	0	0	1	Yes	Yes	Yes	Yes
670	hsa-miR-4289	0	0	0	1	Yes	Yes	Yes	Yes
671	hsa-miR-429	0	0	0	1	Yes	Yes	Yes	Yes
672	hsa-miR-4290	0	0	0	1	Yes	Yes	Yes	Yes
673	hsa-miR-4291	0	0	0	1	Yes	Yes	Yes	Yes
674	hsa-miR-4292	0	0	0	1	Yes	Yes	Yes	Yes
675	hsa-miR-4293	0	0	0	1	Yes	Yes	Yes	Yes
676	hsa-miR-4294	0	0	0	1	Yes	Yes	Yes	Yes
677	hsa-miR-4295	0	0	0	1	Yes	Yes	Yes	Yes
678	hsa-miR-4296	0	0	0	1	Yes	Yes	Yes	Yes
679	hsa-miR-4297	0	0	0	1	Yes	Yes	Yes	Yes
680	hsa-miR-4298	0	0	0	1	Yes	Yes	Yes	Yes
681	hsa-miR-4299	0	0	0	1	Yes	Yes	Yes	Yes
682	hsa-miR-4300	0	0	0	1	Yes	Yes	Yes	Yes
683	hsa-miR-4301	0	0	0	1	Yes	Yes	Yes	Yes
684	hsa-miR-4302	0	0	0	1	Yes	Yes	Yes	Yes
685	hsa-miR-4303	0	0	0	1	Yes	Yes	Yes	Yes
686	hsa-miR-4304	0	0	0	1	Yes	Yes	Yes	Yes
687	hsa-miR-4305	0	0	0	1	Yes	Yes	Yes	Yes
688	hsa-miR-4306	0	0	0	1	Yes	Yes	Yes	Yes
689	hsa-miR-4307	0	0	0	1	Yes	Yes	Yes	Yes
690	hsa-miR-4308	0	0	0	1	Yes	Yes	Yes	Yes
691	hsa-miR-4309	0	0	0	1	Yes	Yes	Yes	Yes
692	hsa-miR-431	0	0	0	1	Yes	Yes	Yes	Yes
693	hsa-miR-431*	0	0	0	1	Yes	Yes	Yes	Yes
694	hsa-miR-4310	0	0	0	1	Yes	Yes	Yes	Yes
695	hsa-miR-4311	0	0	0	1	Yes	Yes	Yes	Yes
696	hsa-miR-4312	0	0	0	1	Yes	Yes	Yes	Yes
697	hsa-miR-4313	0	0	0	1	Yes	Yes	Yes	Yes
698	hsa-miR-4314	0	0	0	1	Yes	Yes	Yes	Yes
699	hsa-miR-4315	0	0	0	1	Yes	Yes	Yes	Yes
700	hsa-miR-4316	0	0	0	1	Yes	Yes	Yes	Yes
701	hsa-miR-4317	0	0	0	1	Yes	Yes	Yes	Yes
702	hsa-miR-4318	0	0	0	1	Yes	Yes	Yes	Yes
703	hsa-miR-4319	0	0	0	1	Yes	Yes	Yes	Yes
704	hsa-miR-432	0	3.5	1.75	0.23328	No	Yes	Yes	Yes
705	hsa-miR-432*	0	0	0	1	Yes	Yes	Yes	Yes
706	hsa-miR-4320	0	0	0	1	Yes	Yes	Yes	Yes
707	hsa-miR-4321	0	0	0	1	Yes	Yes	Yes	Yes
708	hsa-miR-4322	0	0	0	1	Yes	Yes	Yes	Yes
709	hsa-miR-4323	0	0	0	1	Yes	Yes	Yes	Yes
710	hsa-miR-4324	0	0	0	1	Yes	Yes	Yes	Yes
711	hsa-miR-4325	0	0	0	1	Yes	Yes	Yes	Yes
712	hsa-miR-4326	0	0	0	1	Yes	Yes	Yes	Yes
713	hsa-miR-4327	0	0	0	1	Yes	Yes	Yes	Yes
714	hsa-miR-4328	0	0	0	1	Yes	Yes	Yes	Yes
715	hsa-miR-4329	0	0	0	1	Yes	Yes	Yes	Yes
716	hsa-miR-433	25.5	31.5	28.5	0.740446	No	No	No	No
717	hsa-miR-4330	0	0	0	1	Yes	Yes	Yes	Yes
718	hsa-miR-448	1	1	1	1	No	No	No	No
719	hsa-miR-449a	2.5	2.5	2.5	1	No	No	No	No
720	hsa-miR-449b	0	2.5	1.25	0.38147	No	No	Yes	Yes
721	hsa-miR-449b*	0	0	0	1	Yes	Yes	Yes	Yes
722	hsa-miR-449c	0	0	0	1	Yes	Yes	Yes	Yes
723	hsa-miR-449c*	0	0	0	1	Yes	Yes	Yes	Yes
724	hsa-miR-450a	3.5	11.5	7.5	0.158581	No	No	Yes	Yes
725	hsa-miR-450b-3p	0	0	0	1	Yes	Yes	Yes	Yes
726	hsa-miR-450b-5p	0	2.5	1.25	0.38147	No	No	Yes	Yes
727	hsa-miR-451	70.5	387.5	229	9.39645e-53	Yes	Yes	Yes	Yes
728	hsa-miR-452	1200.5	962.5	1081.5	2.04083e-06	Yes	Yes	Yes	Yes
729	hsa-miR-452*	0	0	0	1	Yes	Yes	Yes	Yes
730	hsa-miR-454	14	17	15.5	0.872361	No	No	No	No
731	hsa-miR-454*	1	1	1	1	No	No	No	No
732	hsa-miR-455-3p	0	0	0	1	Yes	Yes	Yes	Yes
733	hsa-miR-455-5p	0	0	0	1	Yes	Yes	Yes	Yes
734	hsa-miR-466	0	0	0	1	Yes	Yes	Yes	Yes
735	hsa-miR-483-3p	0	0	0	1	Yes	Yes	Yes	Yes
736	hsa-miR-483-5p	0	0	0	1	Yes	Yes	Yes	Yes
737	hsa-miR-484	52	37.5	44.75	0.343226	No	No	No	No
738	hsa-miR-485-3p	1	17.5	9.25	0.000352044	Yes	Yes	Yes	Yes
739	hsa-miR-485-5p	2.5	11.5	7	0.0813988	No	Yes	Yes	Yes
740	hsa-miR-486-3p	288	1129	708.5	2.10541e-116	Yes	Yes	Yes	Yes
741	hsa-miR-486-5p	6236	3545.5	4890.75	2.06091e-163	Yes	Yes	Yes	Yes
742	hsa-miR-487a	0	2.5	1.25	0.38147	No	No	Yes	Yes
743	hsa-miR-487b	2	3.5	2.75	0.776723	No	No	No	No
744	hsa-miR-488	0	0	0	1	Yes	Yes	Yes	Yes
745	hsa-miR-488*	0	0	0	1	Yes	Yes	Yes	Yes
746	hsa-miR-489	0	0	0	1	Yes	Yes	Yes	Yes
747	hsa-miR-490-3p	0	0	0	1	Yes	Yes	Yes	Yes
748	hsa-miR-490-5p	0	0	0	1	Yes	Yes	Yes	Yes
749	hsa-miR-491-3p	0	0	0	1	Yes	Yes	Yes	Yes
750	hsa-miR-491-5p	5	1	3	0.351166	No	No	No	Yes
751	hsa-miR-492	0	1	0.5	0.84375	No	No	No	No
752	hsa-miR-493	0	1	0.5	0.84375	No	No	No	No
753	hsa-miR-493*	28	7	17.5	0.00178276	Yes	Yes	Yes	Yes
754	hsa-miR-494	0	2.5	1.25	0.38147	No	No	Yes	Yes
755	hsa-miR-495	2.5	8.5	5.5	0.264931	No	No	No	Yes
756	hsa-miR-496	0	0	0	1	Yes	Yes	Yes	Yes
757	hsa-miR-497	11	2.5	6.75	0.123318	No	No	Yes	Yes
758	hsa-miR-497*	0	0	0	1	Yes	Yes	Yes	Yes
759	hsa-miR-498	0	0	0	1	Yes	Yes	Yes	Yes
760	hsa-miR-499-3p	0	0	0	1	Yes	Yes	Yes	Yes
761	hsa-miR-499-5p	19.5	28.5	24	0.450097	No	No	No	No
762	hsa-miR-500	0	1	0.5	0.84375	No	No	No	No
763	hsa-miR-500*	15.5	7	11.25	0.190721	No	No	No	Yes
764	hsa-miR-500b	0	0	0	1	Yes	Yes	Yes	Yes
765	hsa-miR-501-3p	78.5	19	48.75	4.25796e-09	Yes	Yes	Yes	Yes
766	hsa-miR-501-5p	0	1	0.5	0.84375	No	No	No	No
767	hsa-miR-502-3p	163.5	53.5	108.5	3.17389e-13	Yes	Yes	Yes	Yes
768	hsa-miR-502-5p	0	0	0	1	Yes	Yes	Yes	Yes
769	hsa-miR-503	16.5	62	39.25	1.78032e-06	Yes	Yes	Yes	Yes
770	hsa-miR-504	14	121.5	67.75	1.15206e-21	Yes	Yes	Yes	Yes
771	hsa-miR-505	8	2.5	5.25	0.372779	No	No	No	No
772	hsa-miR-505*	16.5	22.5	19.5	0.650482	No	No	No	No
773	hsa-miR-506	0	1	0.5	0.84375	No	No	No	No
774	hsa-miR-507	0	1	0.5	0.84375	No	No	No	No
775	hsa-miR-508-3p	0	1	0.5	0.84375	No	No	No	No
776	hsa-miR-508-5p	0	0	0	1	Yes	Yes	Yes	Yes
777	hsa-miR-509-3-5p	0	1	0.5	0.84375	No	No	No	No
778	hsa-miR-509-3p	0	2.5	1.25	0.38147	No	No	Yes	Yes
779	hsa-miR-509-5p	0	0	0	1	Yes	Yes	Yes	Yes
780	hsa-miR-510	0	0	0	1	Yes	Yes	Yes	Yes
781	hsa-miR-511	0	0	0	1	Yes	Yes	Yes	Yes
782	hsa-miR-512-3p	0	0	0	1	Yes	Yes	Yes	Yes
783	hsa-miR-512-5p	0	0	0	1	Yes	Yes	Yes	Yes
784	hsa-miR-513a-3p	0	0	0	1	Yes	Yes	Yes	Yes
785	hsa-miR-513a-5p	0	0	0	1	Yes	Yes	Yes	Yes
786	hsa-miR-513b	0	0	0	1	Yes	Yes	Yes	Yes
787	hsa-miR-513c	0	0	0	1	Yes	Yes	Yes	Yes
788	hsa-miR-514	0	0	0	1	Yes	Yes	Yes	Yes
789	hsa-miR-514b-3p	0	0	0	1	Yes	Yes	Yes	Yes
790	hsa-miR-514b-5p	0	0	0	1	Yes	Yes	Yes	Yes
791	hsa-miR-515-3p	0	5	2.5	0.137901	Yes	Yes	Yes	Yes
792	hsa-miR-515-5p	0	0	0	1	Yes	Yes	Yes	Yes
793	hsa-miR-516a-3p	0	0	0	1	Yes	Yes	Yes	Yes
794	hsa-miR-516a-5p	0	0	0	1	Yes	Yes	Yes	Yes
795	hsa-miR-516b	0	0	0	1	Yes	Yes	Yes	Yes
796	hsa-miR-516b*	0	0	0	1	Yes	Yes	Yes	Yes
797	hsa-miR-517*	0	0	0	1	Yes	Yes	Yes	Yes
798	hsa-miR-517a	0	1	0.5	0.84375	No	No	No	No
799	hsa-miR-517b	0	0	0	1	Yes	Yes	Yes	Yes
800	hsa-miR-517c	0	0	0	1	Yes	Yes	Yes	Yes
801	hsa-miR-518a-3p	0	0	0	1	Yes	Yes	Yes	Yes
802	hsa-miR-518a-5p	0	0	0	1	Yes	Yes	Yes	Yes
803	hsa-miR-518b	0	0	0	1	Yes	Yes	Yes	Yes
804	hsa-miR-518c	0	0	0	1	Yes	Yes	Yes	Yes
805	hsa-miR-518c*	0	0	0	1	Yes	Yes	Yes	Yes
806	hsa-miR-518d-3p	0	0	0	1	Yes	Yes	Yes	Yes
807	hsa-miR-518d-5p	0	0	0	1	Yes	Yes	Yes	Yes
808	hsa-miR-518e	0	0	0	1	Yes	Yes	Yes	Yes
809	hsa-miR-518e*	0	0	0	1	Yes	Yes	Yes	Yes
810	hsa-miR-518f	0	0	0	1	Yes	Yes	Yes	Yes
811	hsa-miR-518f*	0	0	0	1	Yes	Yes	Yes	Yes
812	hsa-miR-519a	0	0	0	1	Yes	Yes	Yes	Yes
813	hsa-miR-519a*	0	0	0	1	Yes	Yes	Yes	Yes
814	hsa-miR-519b-3p	0	0	0	1	Yes	Yes	Yes	Yes
815	hsa-miR-519b-5p	0	0	0	1	Yes	Yes	Yes	Yes
816	hsa-miR-519c-3p	0	0	0	1	Yes	Yes	Yes	Yes
817	hsa-miR-519c-5p	0	0	0	1	Yes	Yes	Yes	Yes
818	hsa-miR-519d	0	0	0	1	Yes	Yes	Yes	Yes
819	hsa-miR-519e	1	0	0.5	0.84375	No	No	No	No
820	hsa-miR-519e*	0	0	0	1	Yes	Yes	Yes	Yes
821	hsa-miR-520a-3p	0	0	0	1	Yes	Yes	Yes	Yes
822	hsa-miR-520a-5p	0	2.5	1.25	0.38147	No	No	Yes	Yes
823	hsa-miR-520b	0	0	0	1	Yes	Yes	Yes	Yes
824	hsa-miR-520c-3p	0	0	0	1	Yes	Yes	Yes	Yes
825	hsa-miR-520c-5p	0	0	0	1	Yes	Yes	Yes	Yes
826	hsa-miR-520d-3p	0	0	0	1	Yes	Yes	Yes	Yes
827	hsa-miR-520d-5p	0	0	0	1	Yes	Yes	Yes	Yes
828	hsa-miR-520e	0	0	0	1	Yes	Yes	Yes	Yes
829	hsa-miR-520f	0	0	0	1	Yes	Yes	Yes	Yes
830	hsa-miR-520g	0	0	0	1	Yes	Yes	Yes	Yes
831	hsa-miR-520h	0	0	0	1	Yes	Yes	Yes	Yes
832	hsa-miR-521	0	0	0	1	Yes	Yes	Yes	Yes
833	hsa-miR-522	0	0	0	1	Yes	Yes	Yes	Yes
834	hsa-miR-522*	0	0	0	1	Yes	Yes	Yes	Yes
835	hsa-miR-523	0	0	0	1	Yes	Yes	Yes	Yes
836	hsa-miR-523*	0	0	0	1	Yes	Yes	Yes	Yes
837	hsa-miR-524-3p	0	0	0	1	Yes	Yes	Yes	Yes
838	hsa-miR-524-5p	0	0	0	1	Yes	Yes	Yes	Yes
839	hsa-miR-525-3p	0	1	0.5	0.84375	No	No	No	No
840	hsa-miR-525-5p	0	0	0	1	Yes	Yes	Yes	Yes
841	hsa-miR-526a	0	0	0	1	Yes	Yes	Yes	Yes
842	hsa-miR-526b	0	0	0	1	Yes	Yes	Yes	Yes
843	hsa-miR-526b*	0	0	0	1	Yes	Yes	Yes	Yes
844	hsa-miR-527	0	0	0	1	Yes	Yes	Yes	Yes
845	hsa-miR-532-3p	33.5	42	37.75	0.663001	No	No	No	No
846	hsa-miR-532-5p	340	180	260	1.50411e-11	Yes	Yes	Yes	Yes
847	hsa-miR-539	0	0	0	1	Yes	Yes	Yes	Yes
848	hsa-miR-541	0	0	0	1	Yes	Yes	Yes	Yes
849	hsa-miR-541*	0	1	0.5	0.84375	No	No	No	No
850	hsa-miR-542-3p	5	10	7.5	0.474127	No	No	No	No
851	hsa-miR-542-5p	1	0	0.5	0.84375	No	No	No	No
852	hsa-miR-543	3.5	5	4.25	0.955503	No	No	No	No
853	hsa-miR-544	0	0	0	1	Yes	Yes	Yes	Yes
854	hsa-miR-544b	0	0	0	1	Yes	Yes	Yes	Yes
855	hsa-miR-545	0	0	0	1	Yes	Yes	Yes	Yes
856	hsa-miR-545*	0	0	0	1	Yes	Yes	Yes	Yes
857	hsa-miR-548a-3p	9.5	5	7.25	0.474127	No	No	No	No
858	hsa-miR-548a-5p	0	0	0	1	Yes	Yes	Yes	Yes
859	hsa-miR-548b-3p	31.5	12.5	22	0.019206	Yes	Yes	Yes	Yes
860	hsa-miR-548b-5p	10	10	10	1	No	No	No	No
861	hsa-miR-548c-3p	0	0	0	1	Yes	Yes	Yes	Yes
862	hsa-miR-548c-5p	1	2.5	1.75	0.711914	No	No	No	No
863	hsa-miR-548d-3p	1	0	0.5	0.84375	No	No	No	No
864	hsa-miR-548d-5p	28.5	3.5	16	4.98705e-05	Yes	Yes	Yes	Yes
865	hsa-miR-548e	539	412.5	475.75	0.000237554	Yes	Yes	Yes	Yes
866	hsa-miR-548f	0	0	0	1	Yes	Yes	Yes	Yes
867	hsa-miR-548g	0	0	0	1	Yes	Yes	Yes	Yes
868	hsa-miR-548h	99.5	134	116.75	0.085632	No	No	Yes	Yes
869	hsa-miR-548i	0	0	0	1	Yes	Yes	Yes	Yes
870	hsa-miR-548j	183	476	329.5	6.20285e-30	Yes	Yes	Yes	Yes
871	hsa-miR-548k	506	307.5	406.75	2.9006e-11	Yes	Yes	Yes	Yes
872	hsa-miR-548l	12	15.5	13.75	0.765319	No	No	No	No
873	hsa-miR-548m	0	0	0	1	Yes	Yes	Yes	Yes
874	hsa-miR-548n	15.5	26	20.75	0.317793	No	No	No	No
875	hsa-miR-548o	145	28	86.5	2.7948e-19	Yes	Yes	Yes	Yes
876	hsa-miR-548p	1	1	1	1	No	No	No	No
877	hsa-miR-548q	0	0	0	1	Yes	Yes	Yes	Yes
878	hsa-miR-548s	0	0	0	1	Yes	Yes	Yes	Yes
879	hsa-miR-548T	32.5	14.5	23.5	0.0363745	Yes	Yes	Yes	Yes
880	hsa-miR-548t	6	7	6.5	0.967192	No	No	No	No
881	hsa-miR-548v	0	0	0	1	Yes	Yes	Yes	Yes
882	hsa-miR-548w	0	0	0	1	Yes	Yes	Yes	Yes
883	hsa-miR-548x	61	227.5	144.25	7.28653e-23	Yes	Yes	Yes	Yes
884	hsa-miR-549	0	0	0	1	Yes	Yes	Yes	Yes
885	hsa-miR-550	9.5	2.5	6	0.182961	No	No	Yes	Yes
886	hsa-miR-550*	31	24	27.5	0.649916	No	No	No	No
887	hsa-miR-551a	2.5	3.5	3	0.945851	No	No	No	No
888	hsa-miR-551b	0	0	0	1	Yes	Yes	Yes	Yes
889	hsa-miR-551b*	0	0	0	1	Yes	Yes	Yes	Yes
890	hsa-miR-552	0	0	0	1	Yes	Yes	Yes	Yes
891	hsa-miR-553	0	0	0	1	Yes	Yes	Yes	Yes
892	hsa-miR-554	0	0	0	1	Yes	Yes	Yes	Yes
893	hsa-miR-555	0	0	0	1	Yes	Yes	Yes	Yes
894	hsa-miR-556-3p	0	1	0.5	0.84375	No	No	No	No
895	hsa-miR-556-5p	0	0	0	1	Yes	Yes	Yes	Yes
896	hsa-miR-557	0	0	0	1	Yes	Yes	Yes	Yes
897	hsa-miR-558	0	1	0.5	0.84375	No	No	No	No
898	hsa-miR-559	0	0	0	1	Yes	Yes	Yes	Yes
899	hsa-miR-561	0	0	0	1	Yes	Yes	Yes	Yes
900	hsa-miR-562	0	0	0	1	Yes	Yes	Yes	Yes
901	hsa-miR-563	0	0	0	1	Yes	Yes	Yes	Yes
902	hsa-miR-564	0	1	0.5	0.84375	No	No	No	No
903	hsa-miR-566	0	0	0	1	Yes	Yes	Yes	Yes
904	hsa-miR-567	0	0	0	1	Yes	Yes	Yes	Yes
905	hsa-miR-568	0	0	0	1	Yes	Yes	Yes	Yes
906	hsa-miR-569	0	0	0	1	Yes	Yes	Yes	Yes
907	hsa-miR-570	3.5	1	2.25	0.514714	No	No	No	No
908	hsa-miR-571	0	0	0	1	Yes	Yes	Yes	Yes
909	hsa-miR-572	0	0	0	1	Yes	Yes	Yes	Yes
910	hsa-miR-573	2	1	1.5	0.904225	No	No	No	No
911	hsa-miR-574-3p	15.5	26.5	21	0.257132	No	No	No	Yes
912	hsa-miR-574-5p	69.5	13	41.25	8.47079e-10	Yes	Yes	Yes	Yes
913	hsa-miR-575	0	2.5	1.25	0.38147	No	No	Yes	Yes
914	hsa-miR-576-3p	157	70.5	113.75	6.99429e-08	Yes	Yes	Yes	Yes
915	hsa-miR-576-5p	2.5	39	20.75	3.76668e-08	Yes	Yes	Yes	Yes
916	hsa-miR-577	0	0	0	1	Yes	Yes	Yes	Yes
917	hsa-miR-578	0	1	0.5	0.84375	No	No	No	No
918	hsa-miR-579	2.5	3.5	3	0.945851	No	No	No	No
919	hsa-miR-580	2.5	1	1.75	0.711914	No	No	No	No
920	hsa-miR-581	0	0	0	1	Yes	Yes	Yes	Yes
921	hsa-miR-582-3p	0	0	0	1	Yes	Yes	Yes	Yes
922	hsa-miR-582-5p	0	0	0	1	Yes	Yes	Yes	Yes
923	hsa-miR-583	0	0	0	1	Yes	Yes	Yes	Yes
924	hsa-miR-584	0	0	0	1	Yes	Yes	Yes	Yes
925	hsa-miR-585	0	0	0	1	Yes	Yes	Yes	Yes
926	hsa-miR-586	0	0	0	1	Yes	Yes	Yes	Yes
927	hsa-miR-587	0	0	0	1	Yes	Yes	Yes	Yes
928	hsa-miR-588	0	0	0	1	Yes	Yes	Yes	Yes
929	hsa-miR-589	12	1	6.5	0.0110305	Yes	Yes	Yes	Yes
930	hsa-miR-589*	61	13	37	7.75311e-08	Yes	Yes	Yes	Yes
931	hsa-miR-590-3p	10.5	14.5	12.5	0.750741	No	No	No	No
932	hsa-miR-590-5p	20.5	31.5	26	0.330399	No	No	No	No
933	hsa-miR-591	0	0	0	1	Yes	Yes	Yes	Yes
934	hsa-miR-592	1	0	0.5	0.84375	No	No	No	No
935	hsa-miR-593	0	0	0	1	Yes	Yes	Yes	Yes
936	hsa-miR-593*	0	4	2	0.23328	No	No	Yes	Yes
937	hsa-miR-595	0	0	0	1	Yes	Yes	Yes	Yes
938	hsa-miR-596	0	0	0	1	Yes	Yes	Yes	Yes
939	hsa-miR-597	0	0	0	1	Yes	Yes	Yes	Yes
940	hsa-miR-598	1	4	2.5	0.514714	No	No	No	No
941	hsa-miR-599	0	0	0	1	Yes	Yes	Yes	Yes
942	hsa-miR-600	0	0	0	1	Yes	Yes	Yes	Yes
943	hsa-miR-601	0	0	0	1	Yes	Yes	Yes	Yes
944	hsa-miR-602	0	0	0	1	Yes	Yes	Yes	Yes
945	hsa-miR-603	0	1	0.5	0.84375	No	No	No	No
946	hsa-miR-604	0	0	0	1	Yes	Yes	Yes	Yes
947	hsa-miR-605	0	0	0	1	Yes	Yes	Yes	Yes
948	hsa-miR-606	0	0	0	1	Yes	Yes	Yes	Yes
949	hsa-miR-607	0	0	0	1	Yes	Yes	Yes	Yes
950	hsa-miR-608	0	0	0	1	Yes	Yes	Yes	Yes
951	hsa-miR-609	0	0	0	1	Yes	Yes	Yes	Yes
952	hsa-miR-610	1	1	1	1	No	No	No	No
953	hsa-miR-611	0	0	0	1	Yes	Yes	Yes	Yes
954	hsa-miR-612	0	0	0	1	Yes	Yes	Yes	Yes
955	hsa-miR-613	0	0	0	1	Yes	Yes	Yes	Yes
956	hsa-miR-614	0	0	0	1	Yes	Yes	Yes	Yes
957	hsa-miR-615-3p	2.5	0	1.25	0.38147	No	No	Yes	Yes
958	hsa-miR-615-5p	1	4	2.5	0.514714	No	No	No	No
959	hsa-miR-616	9.5	4	6.75	0.315697	No	No	No	No
960	hsa-miR-616*	2.5	1	1.75	0.711914	No	No	No	No
961	hsa-miR-617	0	0	0	1	Yes	Yes	Yes	Yes
962	hsa-miR-618	0	0	0	1	Yes	Yes	Yes	Yes
963	hsa-miR-619	0	0	0	1	Yes	Yes	Yes	Yes
964	hsa-miR-620	0	0	0	1	Yes	Yes	Yes	Yes
965	hsa-miR-621	0	1	0.5	0.84375	No	No	No	No
966	hsa-miR-622	0	0	0	1	Yes	Yes	Yes	Yes
967	hsa-miR-623	0	0	0	1	Yes	Yes	Yes	Yes
968	hsa-miR-624	0	0	0	1	Yes	Yes	Yes	Yes
969	hsa-miR-624*	5	4	4.5	0.955503	No	No	No	No
970	hsa-miR-625	3.5	5	4.25	0.955503	No	No	No	No
971	hsa-miR-625*	70.5	17.5	44	7.15779e-08	Yes	Yes	Yes	Yes
972	hsa-miR-626	0	0	0	1	Yes	Yes	Yes	Yes
973	hsa-miR-627	0	0	0	1	Yes	Yes	Yes	Yes
974	hsa-miR-628-3p	0	0	0	1	Yes	Yes	Yes	Yes
975	hsa-miR-628-5p	26	17.5	21.75	0.496982	No	No	No	No
976	hsa-miR-629	122	59	90.5	1.55832e-05	Yes	Yes	Yes	Yes
977	hsa-miR-629*	1	11.5	6.25	0.0110305	Yes	Yes	Yes	Yes
978	hsa-miR-630	0	1	0.5	0.84375	No	No	No	No
979	hsa-miR-631	0	0	0	1	Yes	Yes	Yes	Yes
980	hsa-miR-632	0	0	0	1	Yes	Yes	Yes	Yes
981	hsa-miR-633	0	0	0	1	Yes	Yes	Yes	Yes
982	hsa-miR-634	0	0	0	1	Yes	Yes	Yes	Yes
983	hsa-miR-635	0	0	0	1	Yes	Yes	Yes	Yes
984	hsa-miR-636	0	0	0	1	Yes	Yes	Yes	Yes
985	hsa-miR-637	0	4	2	0.23328	No	Yes	Yes	Yes
986	hsa-miR-638	0	1	0.5	0.84375	No	No	No	No
987	hsa-miR-639	0	0	0	1	Yes	Yes	Yes	Yes
988	hsa-miR-640	0	0	0	1	Yes	Yes	Yes	Yes
989	hsa-miR-641	15	109	62	7.90304e-18	Yes	Yes	Yes	Yes
990	hsa-miR-642	6	2.5	4.25	0.66079	No	No	No	No
991	hsa-miR-643	0	0	0	1	Yes	Yes	Yes	Yes
992	hsa-miR-644	0	0	0	1	Yes	Yes	Yes	Yes
993	hsa-miR-645	0	0	0	1	Yes	Yes	Yes	Yes
994	hsa-miR-646	0	0	0	1	Yes	Yes	Yes	Yes
995	hsa-miR-647	0	0	0	1	Yes	Yes	Yes	Yes
996	hsa-miR-648	0	0	0	1	Yes	Yes	Yes	Yes
997	hsa-miR-649	0	1	0.5	0.84375	No	No	No	No
998	hsa-miR-650	0	0	0	1	Yes	Yes	Yes	Yes
999	hsa-miR-651	40.5	45	42.75	0.913072	No	No	No	No
1000	hsa-miR-652	29.5	25	27.25	0.802856	No	No	No	No
1001	hsa-miR-653	0	0	0	1	Yes	Yes	Yes	Yes
1002	hsa-miR-654-3p	0	0	0	1	Yes	Yes	Yes	Yes
1003	hsa-miR-654-5p	0	0	0	1	Yes	Yes	Yes	Yes
1004	hsa-miR-655	0	0	0	1	Yes	Yes	Yes	Yes
1005	hsa-miR-656	0	1	0.5	0.84375	No	No	No	No
1006	hsa-miR-657	0	0	0	1	Yes	Yes	Yes	Yes
1007	hsa-miR-658	0	0	0	1	Yes	Yes	Yes	Yes
1008	hsa-miR-659	0	0	0	1	Yes	Yes	Yes	Yes
1009	hsa-miR-660	22	31.5	26.75	0.407521	No	No	No	No
1010	hsa-miR-661	0	0	0	1	Yes	Yes	Yes	Yes
1011	hsa-miR-662	0	0	0	1	Yes	Yes	Yes	Yes
1012	hsa-miR-663	0	0	0	1	Yes	Yes	Yes	Yes
1013	hsa-miR-663b	0	0	0	1	Yes	Yes	Yes	Yes
1014	hsa-miR-664	1	25.5	13.25	2.69644e-06	Yes	Yes	Yes	Yes
1015	hsa-miR-664*	2	4	3	0.776723	No	No	No	No
1016	hsa-miR-665	0	0	0	1	Yes	Yes	Yes	Yes
1017	hsa-miR-668	0	0	0	1	Yes	Yes	Yes	Yes
1018	hsa-miR-670	0	0	0	1	Yes	Yes	Yes	Yes
1019	hsa-miR-671-3p	13	4	8.5	0.108669	No	No	Yes	Yes
1020	hsa-miR-671-5p	9.5	1	5.25	0.0323962	Yes	Yes	Yes	Yes
1021	hsa-miR-675	33	5	19	2.00451e-05	Yes	Yes	Yes	Yes
1022	hsa-miR-675*	0	0	0	1	Yes	Yes	Yes	Yes
1023	hsa-miR-7	576.5	157	366.75	4.80711e-56	Yes	Yes	Yes	Yes
1024	hsa-miR-7-1*	4	15.5	9.75	0.0314889	Yes	Yes	Yes	Yes
1025	hsa-miR-7-2*	0	0	0	1	Yes	Yes	Yes	Yes
1026	hsa-miR-708	2	2.5	2.25	0.930835	No	No	No	No
1027	hsa-miR-708*	0	0	0	1	Yes	Yes	Yes	Yes
1028	hsa-miR-711	0	0	0	1	Yes	Yes	Yes	Yes
1029	hsa-miR-718	0	0	0	1	Yes	Yes	Yes	Yes
1030	hsa-miR-720	0	0	0	1	Yes	Yes	Yes	Yes
1031	hsa-miR-744	1620.5	1406.5	1513.5	0.000519112	Yes	Yes	Yes	Yes
1032	hsa-miR-744*	0	0	0	1	Yes	Yes	Yes	Yes
1033	hsa-miR-758	0	0	0	1	Yes	Yes	Yes	Yes
1034	hsa-miR-759	0	0	0	1	Yes	Yes	Yes	Yes
1035	hsa-miR-760	2	2.5	2.25	0.930835	No	No	No	No
1036	hsa-miR-761	0	0	0	1	Yes	Yes	Yes	Yes
1037	hsa-miR-762	0	0	0	1	Yes	Yes	Yes	Yes
1038	hsa-miR-764	0	0	0	1	Yes	Yes	Yes	Yes
1039	hsa-miR-765	0	0	0	1	Yes	Yes	Yes	Yes
1040	hsa-miR-766	3.5	15.5	9.5	0.0314889	Yes	Yes	Yes	Yes
1041	hsa-miR-767-3p	0	0	0	1	Yes	Yes	Yes	Yes
1042	hsa-miR-767-5p	6	1	3.5	0.229703	No	No	No	Yes
1043	hsa-miR-769-3p	3	1	2	0.711914	No	No	No	No
1044	hsa-miR-769-5p	15.5	2.5	9	0.0131554	Yes	Yes	Yes	Yes
1045	hsa-miR-770-5p	0	0	0	1	Yes	Yes	Yes	Yes
1046	hsa-miR-802	0	0	0	1	Yes	Yes	Yes	Yes
1047	hsa-miR-873	1	4	2.5	0.514714	No	No	No	No
1048	hsa-miR-874	3.5	0	1.75	0.23328	No	Yes	Yes	Yes
1049	hsa-miR-875-3p	0	0	0	1	Yes	Yes	Yes	Yes
1050	hsa-miR-875-5p	0	0	0	1	Yes	Yes	Yes	Yes
1051	hsa-miR-876-3p	0	0	0	1	Yes	Yes	Yes	Yes
1052	hsa-miR-876-5p	0	0	0	1	Yes	Yes	Yes	Yes
1053	hsa-miR-877	12	4	8	0.158581	No	No	Yes	Yes
1054	hsa-miR-877*	0	0	0	1	Yes	Yes	Yes	Yes
1055	hsa-miR-885-3p	0	0	0	1	Yes	Yes	Yes	Yes
1056	hsa-miR-885-5p	0.5	0	0.25	0.84375	No	No	Yes	Yes
1057	hsa-miR-886-3p	3	1	2	0.711914	No	No	No	No
1058	hsa-miR-886-5p	925	315	620	1.08862e-68	Yes	Yes	Yes	Yes
1059	hsa-miR-887	0.5	1.5	1	0.904225	No	No	No	No
1060	hsa-miR-888	0.5	0	0.25	0.84375	No	No	Yes	Yes
1061	hsa-miR-888*	0.5	0	0.25	0.84375	No	No	Yes	Yes
1062	hsa-miR-889	0.5	32.5	16.5	3.29205e-08	Yes	Yes	Yes	Yes
1063	hsa-miR-890	0.5	1.5	1	0.904225	No	No	No	No
1064	hsa-miR-891a	0.5	1.5	1	0.904225	No	No	No	No
1065	hsa-miR-891b	0.5	0	0.25	0.84375	No	No	Yes	Yes
1066	hsa-miR-892a	0.5	0	0.25	0.84375	No	No	Yes	Yes
1067	hsa-miR-892b	1	0	0.5	0.84375	No	No	No	No
1068	hsa-miR-9	75	128.5	101.75	0.000776246	Yes	Yes	Yes	Yes
1069	hsa-miR-9*	22	55.5	38.75	0.000575695	Yes	Yes	Yes	Yes
1070	hsa-miR-920	0.5	0	0.25	0.84375	No	No	Yes	Yes
1071	hsa-miR-921	0.5	0	0.25	0.84375	No	No	Yes	Yes
1072	hsa-miR-922	0.5	0	0.25	0.84375	No	No	Yes	Yes
1073	hsa-miR-924	0.5	0	0.25	0.84375	No	No	Yes	Yes
1074	hsa-miR-92a	16939	38430.5	27684.8	0	Yes	Yes	Yes	Yes
1075	hsa-miR-92a-1*	3412	16939	10175.5	0	Yes	Yes	Yes	Yes
1076	hsa-miR-92a-2*	0.5	0	0.25	0.84375	No	No	Yes	Yes
1077	hsa-miR-92b	315	1151.5	733.25	8.94633e-111	Yes	Yes	Yes	Yes
1078	hsa-miR-92b*	6.5	4.5	5.5	0.866453	No	No	No	No
1079	hsa-miR-93	7366.5	2582.5	4974.5	0	Yes	Yes	Yes	Yes
1080	hsa-miR-93*	5.5	4.5	5	0.962232	No	No	No	No
1081	hsa-miR-933	1	0	0.5	0.84375	No	No	No	No
1082	hsa-miR-934	0.5	0	0.25	0.84375	No	No	Yes	Yes
1083	hsa-miR-935	0.5	0	0.25	0.84375	No	No	Yes	Yes
1084	hsa-miR-936	0.5	0	0.25	0.84375	No	No	Yes	Yes
1085	hsa-miR-937	0.5	0	0.25	0.84375	No	No	Yes	Yes
1086	hsa-miR-938	0.5	0	0.25	0.84375	No	No	Yes	Yes
1087	hsa-miR-939	0.5	0	0.25	0.84375	No	No	Yes	Yes
1088	hsa-miR-940	1	2.5	1.75	0.711914	No	No	No	No
1089	hsa-miR-941	1054	506	780	2.24148e-43	Yes	Yes	Yes	Yes
1090	hsa-miR-942	21	42.5	31.75	0.0238069	Yes	Yes	Yes	Yes
1091	hsa-miR-943	0.5	0	0.25	0.84375	No	No	Yes	Yes
1092	hsa-miR-944	3	61	32	4.84613e-14	Yes	Yes	Yes	Yes
1093	hsa-miR-95	0.5	1.5	1	0.904225	No	No	No	No
1094	hsa-miR-96	297	259.5	278.25	0.293639	No	No	No	No
1095	hsa-miR-96*	0.5	0	0.25	0.84375	No	No	Yes	Yes
1096	hsa-miR-98	38.5	30	34.25	0.564418	No	No	No	No
1097	hsa-miR-99a	10.5	51.5	31	8.62229e-07	Yes	Yes	Yes	Yes
1098	hsa-miR-99a*	0.5	0	0.25	0.84375	No	No	Yes	Yes
1099	hsa-miR-99b	2582.5	1268.5	1925.5	5.48983e-100	Yes	Yes	Yes	Yes
1100	hsa-miR-99b*	12	16	14	0.765319	No	No	No	No

## Sheet: N2-K562 using LR
						DE at	DE at	DE at	DE at
Id	mirnas	N1	K562	average	T_lambda	0.01	0.025	0.05	0.1
1	hsa-let-7a	57068.5	333434	195251	0	Yes	Yes	Yes	Yes
2	hsa-let-7a-2*	0	0	0	1	Yes	Yes	Yes	Yes
3	hsa-let-7a*	3	0	1.5	0.38147	No	No	Yes	Yes
4	hsa-let-7b	5318	1013	3165.5	0	Yes	Yes	Yes	Yes
5	hsa-let-7b*	0	0	0	1	Yes	Yes	Yes	Yes
6	hsa-let-7c	538.5	2051.5	1295	3.90844e-205	Yes	Yes	Yes	Yes
7	hsa-let-7c*	0	0	0	1	Yes	Yes	Yes	Yes
8	hsa-let-7d	8810.5	661	4735.75	0	Yes	Yes	Yes	Yes
9	hsa-let-7d*	36	0	18	3.70828e-10	Yes	Yes	Yes	Yes
10	hsa-let-7e	940.5	17314.5	9127.5	0	Yes	Yes	Yes	Yes
11	hsa-let-7e*	2	0.5	1.25	0.904225	No	No	No	No
12	hsa-let-7f	319354	57068.5	188212	0	Yes	Yes	Yes	Yes
13	hsa-let-7f-1*	0	0	0	1	Yes	Yes	Yes	Yes
14	hsa-let-7f-2*	0	0	0	1	Yes	Yes	Yes	Yes
15	hsa-let-7g	333434	6917	170175	0	Yes	Yes	Yes	Yes
16	hsa-let-7g*	2	0	1	0.592593	No	No	No	Yes
17	hsa-let-7i	27956.5	511	14233.8	0	Yes	Yes	Yes	Yes
18	hsa-let-7i*	9	0	4.5	0.0139312	Yes	Yes	Yes	Yes
19	hsa-miR-1	17314.5	339	8826.75	0	Yes	Yes	Yes	Yes
20	hsa-miR-100	6	8	7	0.882208	No	No	No	No
21	hsa-miR-100*	0	0	0	1	Yes	Yes	Yes	Yes
22	hsa-miR-101	5048.5	2758	3903.25	7.56867e-149	Yes	Yes	Yes	Yes
23	hsa-miR-101*	1	0	0.5	0.84375	No	No	No	No
24	hsa-miR-103	32778	23259.5	28018.8	0	Yes	Yes	Yes	Yes
25	hsa-miR-103-2*	1	2.5	1.75	0.711914	No	No	No	No
26	hsa-miR-103-as	37346.5	23833	30589.8	0	Yes	Yes	Yes	Yes
27	hsa-miR-105	0	1.5	0.75	0.592593	No	No	No	Yes
28	hsa-miR-105*	0	0.5	0.25	0.84375	No	No	Yes	Yes
29	hsa-miR-106a	24	2.5	13.25	0.000210345	Yes	Yes	Yes	Yes
30	hsa-miR-106a*	0	0	0	1	Yes	Yes	Yes	Yes
31	hsa-miR-106b	1122.5	485	803.75	3.67119e-57	Yes	Yes	Yes	Yes
32	hsa-miR-106b*	63.5	246.5	155	1.65807e-25	Yes	Yes	Yes	Yes
33	hsa-miR-107	2406.5	5318	3862.25	7.6386e-245	Yes	Yes	Yes	Yes
34	hsa-miR-10a	23	1787.5	905.25	0	Yes	Yes	Yes	Yes
35	hsa-miR-10a*	0	2.5	1.25	0.38147	No	No	Yes	Yes
36	hsa-miR-10b	0	0	0	1	Yes	Yes	Yes	Yes
37	hsa-miR-10b*	0	0	0	1	Yes	Yes	Yes	Yes
38	hsa-miR-1178	0	0	0	1	Yes	Yes	Yes	Yes
39	hsa-miR-1179	0	0	0	1	Yes	Yes	Yes	Yes
40	hsa-miR-1180	0	3.5	1.75	0.23328	No	Yes	Yes	Yes
41	hsa-miR-1181	0	0	0	1	Yes	Yes	Yes	Yes
42	hsa-miR-1182	0	0	0	1	Yes	Yes	Yes	Yes
43	hsa-miR-1183	0	0	0	1	Yes	Yes	Yes	Yes
44	hsa-miR-1184	0	0	0	1	Yes	Yes	Yes	Yes
45	hsa-miR-1185	1	0.5	0.75	1	No	No	No	No
46	hsa-miR-1193	1	0	0.5	0.84375	No	No	No	No
47	hsa-miR-1197	22.5	1.5	12	9.17441e-05	Yes	Yes	Yes	Yes
48	hsa-miR-1200	0	0	0	1	Yes	Yes	Yes	Yes
49	hsa-miR-1201	0	0	0	1	Yes	Yes	Yes	Yes
50	hsa-miR-1202	0	0	0	1	Yes	Yes	Yes	Yes
51	hsa-miR-1203	0	0	0	1	Yes	Yes	Yes	Yes
52	hsa-miR-1204	0	0	0	1	Yes	Yes	Yes	Yes
53	hsa-miR-1205	0	0	0	1	Yes	Yes	Yes	Yes
54	hsa-miR-1206	0	0	0	1	Yes	Yes	Yes	Yes
55	hsa-miR-1207-3p	0	0	0	1	Yes	Yes	Yes	Yes
56	hsa-miR-1207-5p	0	0	0	1	Yes	Yes	Yes	Yes
57	hsa-miR-1208	0	0	0	1	Yes	Yes	Yes	Yes
58	hsa-miR-122	1	7.5	4.25	0.0898974	No	Yes	Yes	Yes
59	hsa-miR-122*	0	0	0	1	Yes	Yes	Yes	Yes
60	hsa-miR-1224-3p	0	0	0	1	Yes	Yes	Yes	Yes
61	hsa-miR-1224-5p	0	0	0	1	Yes	Yes	Yes	Yes
62	hsa-miR-1225-3p	0	0	0	1	Yes	Yes	Yes	Yes
63	hsa-miR-1225-5p	0	0	0	1	Yes	Yes	Yes	Yes
64	hsa-miR-1226	0	0	0	1	Yes	Yes	Yes	Yes
65	hsa-miR-1226*	0	0	0	1	Yes	Yes	Yes	Yes
66	hsa-miR-1227	0	0	0	1	Yes	Yes	Yes	Yes
67	hsa-miR-1228	0	0	0	1	Yes	Yes	Yes	Yes
68	hsa-miR-1228*	0	0	0	1	Yes	Yes	Yes	Yes
69	hsa-miR-1229	0	0	0	1	Yes	Yes	Yes	Yes
70	hsa-miR-1231	0	0	0	1	Yes	Yes	Yes	Yes
71	hsa-miR-1233	0	0	0	1	Yes	Yes	Yes	Yes
72	hsa-miR-1234	0	0	0	1	Yes	Yes	Yes	Yes
73	hsa-miR-1236	0	0	0	1	Yes	Yes	Yes	Yes
74	hsa-miR-1237	0	0	0	1	Yes	Yes	Yes	Yes
75	hsa-miR-1238	0	0	0	1	Yes	Yes	Yes	Yes
76	hsa-miR-124	1	4.5	2.75	0.351166	No	No	No	Yes
77	hsa-miR-124*	0	0.5	0.25	0.84375	No	No	Yes	Yes
78	hsa-miR-1243	0	0	0	1	Yes	Yes	Yes	Yes
79	hsa-miR-1244	0	0	0	1	Yes	Yes	Yes	Yes
80	hsa-miR-1245	0	0	0	1	Yes	Yes	Yes	Yes
81	hsa-miR-1246	0	324.5	162.25	3.24615e-96	Yes	Yes	Yes	Yes
82	hsa-miR-1247	0	0	0	1	Yes	Yes	Yes	Yes
83	hsa-miR-1248	0	1.5	0.75	0.592593	No	No	Yes	Yes
84	hsa-miR-1249	0	0	0	1	Yes	Yes	Yes	Yes
85	hsa-miR-1250	0	0	0	1	Yes	Yes	Yes	Yes
86	hsa-miR-1251	0	0	0	1	Yes	Yes	Yes	Yes
87	hsa-miR-1252	0	0.5	0.25	0.84375	No	No	Yes	Yes
88	hsa-miR-1253	0	0	0	1	Yes	Yes	Yes	Yes
89	hsa-miR-1254	3	45.5	24.25	5.45393e-10	Yes	Yes	Yes	Yes
90	hsa-miR-1255a	159.5	222.5	191	0.00564041	Yes	Yes	Yes	Yes
91	hsa-miR-1255b	15.5	114.5	65	1.09779e-18	Yes	Yes	Yes	Yes
92	hsa-miR-1256	11.5	5.5	8.5	0.400913	No	No	No	No
93	hsa-miR-1257	0	0	0	1	Yes	Yes	Yes	Yes
94	hsa-miR-1258	0	0	0	1	Yes	Yes	Yes	Yes
95	hsa-miR-1259	3	70	36.5	1.60237e-16	Yes	Yes	Yes	Yes
96	hsa-miR-125a-3p	1	3.5	2.25	0.514714	No	No	No	No
97	hsa-miR-125a-5p	14	174.5	94.25	2.13327e-35	Yes	Yes	Yes	Yes
98	hsa-miR-125b	16.5	63.5	40	7.30666e-07	Yes	Yes	Yes	Yes
99	hsa-miR-125b-1*	0	0	0	1	Yes	Yes	Yes	Yes
100	hsa-miR-125b-2*	0	0	0	1	Yes	Yes	Yes	Yes
101	hsa-miR-126	107	130	118.5	0.330084	No	No	No	No
102	hsa-miR-126*	205.5	369	287.25	7.30529e-11	Yes	Yes	Yes	Yes
103	hsa-miR-1260	2	0	1	0.592593	No	No	No	Yes
104	hsa-miR-1260b	0	0.5	0.25	0.84375	No	No	Yes	Yes
105	hsa-miR-1261	0	0	0	1	Yes	Yes	Yes	Yes
106	hsa-miR-1262	6	0	3	0.0795781	Yes	Yes	Yes	Yes
107	hsa-miR-1263	0	0.5	0.25	0.84375	No	No	Yes	Yes
108	hsa-miR-1264	0	0	0	1	Yes	Yes	Yes	Yes
109	hsa-miR-1265	0	0.5	0.25	0.84375	No	No	Yes	Yes
110	hsa-miR-1266	0	0	0	1	Yes	Yes	Yes	Yes
111	hsa-miR-1267	0	0	0	1	Yes	Yes	Yes	Yes
112	hsa-miR-1268	8.5	42.5	25.5	9.58794e-06	Yes	Yes	Yes	Yes
113	hsa-miR-1269	0	0	0	1	Yes	Yes	Yes	Yes
114	hsa-miR-127-3p	173	36.5	104.75	3.0026e-21	Yes	Yes	Yes	Yes
115	hsa-miR-127-5p	5	0	2.5	0.137901	No	Yes	Yes	Yes
116	hsa-miR-1270	8.5	29	18.75	0.00534026	Yes	Yes	Yes	Yes
117	hsa-miR-1271	37	0	18.5	1.90359e-10	Yes	Yes	Yes	Yes
118	hsa-miR-1272	0	0	0	1	Yes	Yes	Yes	Yes
119	hsa-miR-1273	0	0	0	1	Yes	Yes	Yes	Yes
120	hsa-miR-1273c	1	2.5	1.75	0.711914	No	No	No	No
121	hsa-miR-1273d	0	1.5	0.75	0.592593	No	No	Yes	Yes
122	hsa-miR-1274a	0	1.5	0.75	0.592593	No	No	Yes	Yes
123	hsa-miR-1274b	138.5	0	69.25	1.37006e-40	Yes	Yes	Yes	Yes
124	hsa-miR-1275	8.5	0	4.25	0.0139312	Yes	Yes	Yes	Yes
125	hsa-miR-1276	0	0	0	1	Yes	Yes	Yes	Yes
126	hsa-miR-1277	174.5	31.5	103	4.72188e-24	Yes	Yes	Yes	Yes
127	hsa-miR-1278	45.5	474	259.75	2.93955e-89	Yes	Yes	Yes	Yes
128	hsa-miR-1279	0	0	0	1	Yes	Yes	Yes	Yes
129	hsa-miR-128	311.5	3402	1856.75	0	Yes	Yes	Yes	Yes
130	hsa-miR-1280	0	0	0	1	Yes	Yes	Yes	Yes
131	hsa-miR-1281	0	0	0	1	Yes	Yes	Yes	Yes
132	hsa-miR-1282	0	0	0	1	Yes	Yes	Yes	Yes
133	hsa-miR-1283	0	0	0	1	Yes	Yes	Yes	Yes
134	hsa-miR-1284	4	2.5	3.25	0.945851	No	No	No	No
135	hsa-miR-1285	20	58.5	39.25	5.59985e-05	Yes	Yes	Yes	Yes
136	hsa-miR-1286	0	0	0	1	Yes	Yes	Yes	Yes
137	hsa-miR-1287	2	0	1	0.592593	No	No	No	Yes
138	hsa-miR-1288	0	1.5	0.75	0.592593	No	No	Yes	Yes
139	hsa-miR-1289	1	0	0.5	0.84375	No	No	No	No
140	hsa-miR-129-3p	4	16	10	0.0314889	Yes	Yes	Yes	Yes
141	hsa-miR-129-5p	0	0.5	0.25	0.84375	No	No	Yes	Yes
142	hsa-miR-129*	0	5.5	2.75	0.0795781	Yes	Yes	Yes	Yes
143	hsa-miR-1290	0	0	0	1	Yes	Yes	Yes	Yes
144	hsa-miR-1291	0	0.5	0.25	0.84375	No	No	Yes	Yes
145	hsa-miR-1292	2	1.5	1.75	1	No	No	No	No
146	hsa-miR-1293	0	0	0	1	Yes	Yes	Yes	Yes
147	hsa-miR-1294	4	29.5	16.75	2.90234e-05	Yes	Yes	Yes	Yes
148	hsa-miR-1295	0	0	0	1	Yes	Yes	Yes	Yes
149	hsa-miR-1296	0	1.5	0.75	0.592593	No	No	Yes	Yes
150	hsa-miR-1297	0	0	0	1	Yes	Yes	Yes	Yes
151	hsa-miR-1298	3	4.5	3.75	0.817622	No	No	No	No
152	hsa-miR-1299	2	0	1	0.592593	No	No	No	Yes
153	hsa-miR-1301	14	6.5	10.25	0.338814	No	No	No	No
154	hsa-miR-1302	1	0	0.5	0.84375	No	No	No	No
155	hsa-miR-1303	1	5.5	3.25	0.229703	No	No	Yes	Yes
156	hsa-miR-1304	1	5.5	3.25	0.229703	No	No	Yes	Yes
157	hsa-miR-1305	0	0	0	1	Yes	Yes	Yes	Yes
158	hsa-miR-1306	0	0	0	1	Yes	Yes	Yes	Yes
159	hsa-miR-1307	45.5	169	107.25	8.3818e-17	Yes	Yes	Yes	Yes
160	hsa-miR-1308	1	34.5	17.75	9.19786e-09	Yes	Yes	Yes	Yes
161	hsa-miR-130a	1644	2.5	823.25	0	Yes	Yes	Yes	Yes
162	hsa-miR-130a*	0	0	0	1	Yes	Yes	Yes	Yes
163	hsa-miR-130b	511	5048.5	2779.75	0	Yes	Yes	Yes	Yes
164	hsa-miR-130b*	0	19	9.5	2.6569e-05	Yes	Yes	Yes	Yes
165	hsa-miR-132	9.5	4.5	7	0.474127	No	No	No	No
166	hsa-miR-132*	3	14.5	8.75	0.0211758	Yes	Yes	Yes	Yes
167	hsa-miR-1321	0	0	0	1	Yes	Yes	Yes	Yes
168	hsa-miR-1322	0	0	0	1	Yes	Yes	Yes	Yes
169	hsa-miR-1323	0	6.5	3.25	0.0451017	Yes	Yes	Yes	Yes
170	hsa-miR-1324	0	0	0	1	Yes	Yes	Yes	Yes
171	hsa-miR-133a	0	0	0	1	Yes	Yes	Yes	Yes
172	hsa-miR-133b	0	0	0	1	Yes	Yes	Yes	Yes
173	hsa-miR-134	291.5	3.5	147.5	2.10109e-79	Yes	Yes	Yes	Yes
174	hsa-miR-135a	0	12	6	0.00223928	Yes	Yes	Yes	Yes
175	hsa-miR-135a*	0	0	0	1	Yes	Yes	Yes	Yes
176	hsa-miR-135b	1	14.5	7.75	0.00203416	Yes	Yes	Yes	Yes
177	hsa-miR-135b*	0	0	0	1	Yes	Yes	Yes	Yes
178	hsa-miR-136	18.5	1.5	10	0.000879198	Yes	Yes	Yes	Yes
179	hsa-miR-136*	5	1.5	3.25	0.600677	No	No	No	No
180	hsa-miR-137	0	0.5	0.25	0.84375	No	No	Yes	Yes
181	hsa-miR-138	4	7.5	5.75	0.560196	No	No	No	No
182	hsa-miR-138-1*	0	0	0	1	Yes	Yes	Yes	Yes
183	hsa-miR-138-2*	0	0	0	1	Yes	Yes	Yes	Yes
184	hsa-miR-139-3p	0	0	0	1	Yes	Yes	Yes	Yes
185	hsa-miR-139-5p	2	5.5	3.75	0.439188	No	No	No	No
186	hsa-miR-140-3p	2090	185	1137.5	0	Yes	Yes	Yes	Yes
187	hsa-miR-140-5p	7	2.5	4.75	0.506822	No	No	No	No
188	hsa-miR-141	1	0	0.5	0.84375	No	No	No	No
189	hsa-miR-141*	0	0	0	1	Yes	Yes	Yes	Yes
190	hsa-miR-142-3p	85.5	30	57.75	9.77575e-07	Yes	Yes	Yes	Yes
191	hsa-miR-142-5p	1216	92	654	2.56186e-249	Yes	Yes	Yes	Yes
192	hsa-miR-143	496.5	12	254.25	2.98728e-128	Yes	Yes	Yes	Yes
193	hsa-miR-143*	1	0	0.5	0.84375	No	No	No	No
194	hsa-miR-144	4	27	15.5	0.000145109	Yes	Yes	Yes	Yes
195	hsa-miR-144*	19	68	43.5	6.35117e-07	Yes	Yes	Yes	Yes
196	hsa-miR-145	7.5	56	31.75	3.53892e-09	Yes	Yes	Yes	Yes
197	hsa-miR-145*	1	1.5	1.25	0.904225	No	No	No	No
198	hsa-miR-1468	0	0	0	1	Yes	Yes	Yes	Yes
199	hsa-miR-1469	0	0	0	1	Yes	Yes	Yes	Yes
200	hsa-miR-146a	743.5	1.5	372.5	2.09012e-217	Yes	Yes	Yes	Yes
201	hsa-miR-146a*	0	0	0	1	Yes	Yes	Yes	Yes
202	hsa-miR-146b-3p	1	0	0.5	0.84375	No	No	No	No
203	hsa-miR-146b-5p	3402	1458.5	2430.25	4.21902e-174	Yes	Yes	Yes	Yes
204	hsa-miR-147	0	0	0	1	Yes	Yes	Yes	Yes
205	hsa-miR-1470	0	0	0	1	Yes	Yes	Yes	Yes
206	hsa-miR-1471	0	0	0	1	Yes	Yes	Yes	Yes
207	hsa-miR-147b	1	0	0.5	0.84375	No	No	No	No
208	hsa-miR-148a	613.5	1122.5	868	1.48006e-33	Yes	Yes	Yes	Yes
209	hsa-miR-148a*	3	10.5	6.75	0.123318	No	No	Yes	Yes
210	hsa-miR-148b	520.5	462.5	491.5	0.181433	No	No	No	Yes
211	hsa-miR-148b*	0	0	0	1	Yes	Yes	Yes	Yes
212	hsa-miR-149	0	1.5	0.75	0.592593	No	No	Yes	Yes
213	hsa-miR-149*	0	0	0	1	Yes	Yes	Yes	Yes
214	hsa-miR-150	324.5	1.5	163	2.38935e-92	Yes	Yes	Yes	Yes
215	hsa-miR-150*	0	0	0	1	Yes	Yes	Yes	Yes
216	hsa-miR-151-3p	227	176.5	201.75	0.0456547	No	Yes	Yes	Yes
217	hsa-miR-151-5p	114.5	205.5	160	2.27372e-06	Yes	Yes	Yes	Yes
218	hsa-miR-152	1787.5	138.5	963	0	Yes	Yes	Yes	Yes
219	hsa-miR-153	0	0.5	0.25	0.84375	No	No	Yes	Yes
220	hsa-miR-1537	3	0	1.5	0.38147	No	No	Yes	Yes
221	hsa-miR-1538	0	0	0	1	Yes	Yes	Yes	Yes
222	hsa-miR-1539	0	0	0	1	Yes	Yes	Yes	Yes
223	hsa-miR-154	4	0.5	2.25	0.514714	No	No	No	No
224	hsa-miR-154*	4	7.5	5.75	0.560196	No	No	No	No
225	hsa-miR-155	43	0	21.5	3.43792e-12	Yes	Yes	Yes	Yes
226	hsa-miR-155*	5	0	2.5	0.137901	Yes	Yes	Yes	Yes
227	hsa-miR-15a	530	85.5	307.75	1.07393e-77	Yes	Yes	Yes	Yes
228	hsa-miR-15a*	3	0	1.5	0.38147	No	No	Yes	Yes
229	hsa-miR-15b	1360	599.5	979.75	2.34491e-66	Yes	Yes	Yes	Yes
230	hsa-miR-15b*	3	9.5	6.25	0.182961	No	No	Yes	Yes
231	hsa-miR-16	6917	1943	4430	0	Yes	Yes	Yes	Yes
232	hsa-miR-16-1*	1	1.5	1.25	0.904225	No	No	No	No
233	hsa-miR-16-2*	3	64.5	33.75	3.86032e-15	Yes	Yes	Yes	Yes
234	hsa-miR-17	879	5842.5	3360.75	0	Yes	Yes	Yes	Yes
235	hsa-miR-17*	383	2721	1552	0	Yes	Yes	Yes	Yes
236	hsa-miR-181a	661	33	347	2.88989e-151	Yes	Yes	Yes	Yes
237	hsa-miR-181a-2*	15.5	6.5	11	0.190721	No	No	No	Yes
238	hsa-miR-181a*	26.5	0	13.25	1.44294e-07	Yes	Yes	Yes	Yes
239	hsa-miR-181b	96	12	54	1.74491e-16	Yes	Yes	Yes	Yes
240	hsa-miR-181c	1	0.5	0.75	1	No	No	No	No
241	hsa-miR-181c*	0	0	0	1	Yes	Yes	Yes	Yes
242	hsa-miR-181d	29	3.5	16.25	4.98705e-05	Yes	Yes	Yes	Yes
243	hsa-miR-182	6	773.5	389.75	9.07232e-219	Yes	Yes	Yes	Yes
244	hsa-miR-182*	0	1.5	0.75	0.592593	No	No	Yes	Yes
245	hsa-miR-1825	0	0	0	1	Yes	Yes	Yes	Yes
246	hsa-miR-1826	0	0	0	1	Yes	Yes	Yes	Yes
247	hsa-miR-1827	0	0	0	1	Yes	Yes	Yes	Yes
248	hsa-miR-183	0	107	53.5	4.54416e-31	Yes	Yes	Yes	Yes
249	hsa-miR-183*	0	10.5	5.25	0.00414666	Yes	Yes	Yes	Yes
250	hsa-miR-184	0	1.5	0.75	0.592593	No	No	Yes	Yes
251	hsa-miR-185	13064.5	319354	166210	0	Yes	Yes	Yes	Yes
252	hsa-miR-185*	0	0	0	1	Yes	Yes	Yes	Yes
253	hsa-miR-186	257	233	245	0.556773	No	No	No	No
254	hsa-miR-186*	0	0	0	1	Yes	Yes	Yes	Yes
255	hsa-miR-187	1	0	0.5	0.84375	No	No	No	No
256	hsa-miR-187*	0	0	0	1	Yes	Yes	Yes	Yes
257	hsa-miR-188-3p	2	0	1	0.592593	No	No	No	Yes
258	hsa-miR-188-5p	1	2.5	1.75	0.711914	No	No	No	No
259	hsa-miR-18a	25.5	257	141.25	9.82948e-48	Yes	Yes	Yes	Yes
260	hsa-miR-18a*	0	66.5	33.25	3.15436e-19	Yes	Yes	Yes	Yes
261	hsa-miR-18b	0	0	0	1	Yes	Yes	Yes	Yes
262	hsa-miR-18b*	0	0	0	1	Yes	Yes	Yes	Yes
263	hsa-miR-190	0	0.5	0.25	0.84375	No	No	Yes	Yes
264	hsa-miR-1908	1	30.5	15.75	1.17059e-07	Yes	Yes	Yes	Yes
265	hsa-miR-1909	0	0	0	1	Yes	Yes	Yes	Yes
266	hsa-miR-1909*	0	0	0	1	Yes	Yes	Yes	Yes
267	hsa-miR-190b	0	0.5	0.25	0.84375	No	No	Yes	Yes
268	hsa-miR-191	10367.5	12124.5	11246	1.47887e-30	Yes	Yes	Yes	Yes
269	hsa-miR-191*	1	7.5	4.25	0.0898974	No	Yes	Yes	Yes
270	hsa-miR-1910	0	0	0	1	Yes	Yes	Yes	Yes
271	hsa-miR-1911	0	0	0	1	Yes	Yes	Yes	Yes
272	hsa-miR-1911*	0	0	0	1	Yes	Yes	Yes	Yes
273	hsa-miR-1912	0	0	0	1	Yes	Yes	Yes	Yes
274	hsa-miR-1913	0	0	0	1	Yes	Yes	Yes	Yes
275	hsa-miR-1914	0	0	0	1	Yes	Yes	Yes	Yes
276	hsa-miR-1914*	0	0	0	1	Yes	Yes	Yes	Yes
277	hsa-miR-1915	0	0	0	1	Yes	Yes	Yes	Yes
278	hsa-miR-1915*	0	0	0	1	Yes	Yes	Yes	Yes
279	hsa-miR-192	2555	2090	2322.5	7.57191e-11	Yes	Yes	Yes	Yes
280	hsa-miR-192*	0	0	0	1	Yes	Yes	Yes	Yes
281	hsa-miR-193a-3p	19.5	1.5	10.5	0.000503942	Yes	Yes	Yes	Yes
282	hsa-miR-193a-5p	47.5	11	29.25	5.92253e-06	Yes	Yes	Yes	Yes
283	hsa-miR-193b	0	76.5	38.25	3.53014e-22	Yes	Yes	Yes	Yes
284	hsa-miR-193b*	0	78	39	1.78755e-22	Yes	Yes	Yes	Yes
285	hsa-miR-194	33	33	33	1	No	No	No	No
286	hsa-miR-194*	0	0	0	1	Yes	Yes	Yes	Yes
287	hsa-miR-195	2	0	1	0.592593	No	No	No	Yes
288	hsa-miR-195*	0	0	0	1	Yes	Yes	Yes	Yes
289	hsa-miR-196a	5	180.5	92.75	8.83357e-46	Yes	Yes	Yes	Yes
290	hsa-miR-196a*	0	0	0	1	Yes	Yes	Yes	Yes
291	hsa-miR-196b	8.5	0	4.25	0.0139312	Yes	Yes	Yes	Yes
292	hsa-miR-196b*	0	0	0	1	Yes	Yes	Yes	Yes
293	hsa-miR-197	16.5	74.5	45.5	4.36979e-09	Yes	Yes	Yes	Yes
294	hsa-miR-1972	0	1.5	0.75	0.592593	No	No	Yes	Yes
295	hsa-miR-1973	0	0.5	0.25	0.84375	No	No	Yes	Yes
296	hsa-miR-1975	6	1.5	3.75	0.439188	No	No	No	No
297	hsa-miR-1976	0	0	0	1	Yes	Yes	Yes	Yes
298	hsa-miR-1979	0	59	29.5	7.13206e-17	Yes	Yes	Yes	Yes
299	hsa-miR-198	0	0.5	0.25	0.84375	No	No	Yes	Yes
300	hsa-miR-199a-3p	19463	224.5	9843.75	0	Yes	Yes	Yes	Yes
301	hsa-miR-199a-5p	9.5	0	4.75	0.00762949	Yes	Yes	Yes	Yes
302	hsa-miR-199b-3p	21909	227	11068	0	Yes	Yes	Yes	Yes
303	hsa-miR-199b-5p	11.5	0.5	6	0.0110305	Yes	Yes	Yes	Yes
304	hsa-miR-19a	12.5	248.5	130.5	1.99859e-56	Yes	Yes	Yes	Yes
305	hsa-miR-19a*	0	0.5	0.25	0.84375	No	No	Yes	Yes
306	hsa-miR-19b	157.5	10367.5	5262.5	0	Yes	Yes	Yes	Yes
307	hsa-miR-19b-1*	2	11	6.5	0.0555112	Yes	Yes	Yes	Yes
308	hsa-miR-19b-2*	0	0	0	1	Yes	Yes	Yes	Yes
309	hsa-miR-200a	1	0	0.5	0.84375	No	No	No	No
310	hsa-miR-200a*	0	0	0	1	Yes	Yes	Yes	Yes
311	hsa-miR-200b	2	0.5	1.25	0.904225	No	No	No	No
312	hsa-miR-200b*	3	0	1.5	0.38147	No	No	Yes	Yes
313	hsa-miR-200c	7.5	6.5	7	0.971	No	No	No	No
314	hsa-miR-200c*	0	0	0	1	Yes	Yes	Yes	Yes
315	hsa-miR-202	0	2.5	1.25	0.38147	No	No	Yes	Yes
316	hsa-miR-202*	0	6.5	3.25	0.0451017	Yes	Yes	Yes	Yes
317	hsa-miR-203	0	0	0	1	Yes	Yes	Yes	Yes
318	hsa-miR-204	2	0.5	1.25	0.904225	No	No	No	No
319	hsa-miR-205	0	0.5	0.25	0.84375	No	No	Yes	Yes
320	hsa-miR-205*	0	0	0	1	Yes	Yes	Yes	Yes
321	hsa-miR-2052	0	0	0	1	Yes	Yes	Yes	Yes
322	hsa-miR-2053	0	0	0	1	Yes	Yes	Yes	Yes
323	hsa-miR-2054	0	0	0	1	Yes	Yes	Yes	Yes
324	hsa-miR-206	7.5	6.5	7	0.971	No	No	No	No
325	hsa-miR-208a	0	0.5	0.25	0.84375	No	No	Yes	Yes
326	hsa-miR-208b	0	0	0	1	Yes	Yes	Yes	Yes
327	hsa-miR-20a	222.5	4073	2147.75	0	Yes	Yes	Yes	Yes
328	hsa-miR-20a*	0	4.5	2.25	0.137901	Yes	Yes	Yes	Yes
329	hsa-miR-20b	55	0	27.5	1.06568e-15	Yes	Yes	Yes	Yes
330	hsa-miR-20b*	2	0	1	0.592593	No	No	No	Yes
331	hsa-miR-21	23259.5	13064.5	18162	0	Yes	Yes	Yes	Yes
332	hsa-miR-21*	27	0.5	13.75	1.44628e-06	Yes	Yes	Yes	Yes
333	hsa-miR-210	40.5	530	285.25	5.3796e-108	Yes	Yes	Yes	Yes
334	hsa-miR-211	0	0	0	1	Yes	Yes	Yes	Yes
335	hsa-miR-2110	6	1.5	3.75	0.439188	No	No	No	No
336	hsa-miR-2113	0	0	0	1	Yes	Yes	Yes	Yes
337	hsa-miR-2114	0	0	0	1	Yes	Yes	Yes	Yes
338	hsa-miR-2114*	0	0	0	1	Yes	Yes	Yes	Yes
339	hsa-miR-2115	0	0	0	1	Yes	Yes	Yes	Yes
340	hsa-miR-2115*	6.5	0	3.25	0.0451017	Yes	Yes	Yes	Yes
341	hsa-miR-2116	0	0	0	1	Yes	Yes	Yes	Yes
342	hsa-miR-2116*	0	0	0	1	Yes	Yes	Yes	Yes
343	hsa-miR-2117	0	0	0	1	Yes	Yes	Yes	Yes
344	hsa-miR-212	1	0	0.5	0.84375	No	No	No	No
345	hsa-miR-214	0	0	0	1	Yes	Yes	Yes	Yes
346	hsa-miR-214*	0	0	0	1	Yes	Yes	Yes	Yes
347	hsa-miR-215	1	4.5	2.75	0.351166	No	No	No	Yes
348	hsa-miR-216a	0	0	0	1	Yes	Yes	Yes	Yes
349	hsa-miR-216b	0	0	0	1	Yes	Yes	Yes	Yes
350	hsa-miR-217	0	3.5	1.75	0.23328	No	Yes	Yes	Yes
351	hsa-miR-218	0	15	7.5	0.000342139	Yes	Yes	Yes	Yes
352	hsa-miR-218-1*	0	0	0	1	Yes	Yes	Yes	Yes
353	hsa-miR-218-2*	0	0	0	1	Yes	Yes	Yes	Yes
354	hsa-miR-219-1-3p	1	40	20.5	3.70387e-10	Yes	Yes	Yes	Yes
355	hsa-miR-219-2-3p	13	26	19.5	0.122827	No	No	Yes	Yes
356	hsa-miR-219-5p	1	0.5	0.75	1	No	No	No	No
357	hsa-miR-22	1013	708	860.5	1.63751e-12	Yes	Yes	Yes	Yes
358	hsa-miR-22*	78	43	60.5	0.00641477	Yes	Yes	Yes	Yes
359	hsa-miR-220a	0	0	0	1	Yes	Yes	Yes	Yes
360	hsa-miR-220b	0	0	0	1	Yes	Yes	Yes	Yes
361	hsa-miR-220c	0	0.5	0.25	0.84375	No	No	Yes	Yes
362	hsa-miR-221	2850	1216	2033	2.37661e-147	Yes	Yes	Yes	Yes
363	hsa-miR-221*	1174.5	16	595.25	3.85865269402014e-321	Yes	Yes	Yes	Yes
364	hsa-miR-222	462.5	7.5	235	9.32408e-124	Yes	Yes	Yes	Yes
365	hsa-miR-222*	0	0	0	1	Yes	Yes	Yes	Yes
366	hsa-miR-223	893.5	538.5	716	5.37264e-20	Yes	Yes	Yes	Yes
367	hsa-miR-223*	58.5	27	42.75	0.00259618	Yes	Yes	Yes	Yes
368	hsa-miR-224	1	47.5	24.25	2.0506e-12	Yes	Yes	Yes	Yes
369	hsa-miR-224*	0	0	0	1	Yes	Yes	Yes	Yes
370	hsa-miR-2276	0	0	0	1	Yes	Yes	Yes	Yes
371	hsa-miR-2277	0	0	0	1	Yes	Yes	Yes	Yes
372	hsa-miR-2278	0	0	0	1	Yes	Yes	Yes	Yes
373	hsa-miR-2355	11.5	0	5.75	0.00223928	Yes	Yes	Yes	Yes
374	hsa-miR-23a	465	83	274	3.35494e-64	Yes	Yes	Yes	Yes
375	hsa-miR-23a*	4	26	15	0.000245566	Yes	Yes	Yes	Yes
376	hsa-miR-23b	27	12	19.5	0.0602865	No	Yes	Yes	Yes
377	hsa-miR-23b*	36.5	24	30.25	0.258993	No	No	No	Yes
378	hsa-miR-24	3345	520.5	1932.75	0	Yes	Yes	Yes	Yes
379	hsa-miR-24-1*	0	0	0	1	Yes	Yes	Yes	Yes
380	hsa-miR-24-2*	2	0	1	0.592593	No	No	No	Yes
381	hsa-miR-25	2462.5	21909	12185.8	0	Yes	Yes	Yes	Yes
382	hsa-miR-25*	113.5	2263	1188.25	0	Yes	Yes	Yes	Yes
383	hsa-miR-26a	12124.5	2555	7339.75	0	Yes	Yes	Yes	Yes
384	hsa-miR-26a-1*	2	1.5	1.75	1	No	No	No	No
385	hsa-miR-26a-2*	0	0	0	1	Yes	Yes	Yes	Yes
386	hsa-miR-26b	2263	146.5	1204.75	0	Yes	Yes	Yes	Yes
387	hsa-miR-26b*	0	0.5	0.25	0.84375	No	No	Yes	Yes
388	hsa-miR-27a	369	57	213	8.01002e-56	Yes	Yes	Yes	Yes
389	hsa-miR-27a*	27	14	20.5	0.13585	No	No	Yes	Yes
390	hsa-miR-27b	435	311.5	373.25	3.9258e-05	Yes	Yes	Yes	Yes
391	hsa-miR-27b*	2	5.5	3.75	0.439188	No	No	No	No
392	hsa-miR-28-3p	233	0	116.5	1.15448e-68	Yes	Yes	Yes	Yes
393	hsa-miR-28-5p	83	2.5	42.75	3.76821e-20	Yes	Yes	Yes	Yes
394	hsa-miR-2861	0	0	0	1	Yes	Yes	Yes	Yes
395	hsa-miR-2909	0	0	0	1	Yes	Yes	Yes	Yes
396	hsa-miR-296-3p	0	0	0	1	Yes	Yes	Yes	Yes
397	hsa-miR-296-5p	1	9.5	5.25	0.0323962	Yes	Yes	Yes	Yes
398	hsa-miR-297	0	0	0	1	Yes	Yes	Yes	Yes
399	hsa-miR-298	0	0	0	1	Yes	Yes	Yes	Yes
400	hsa-miR-299-3p	11.5	0	5.75	0.00223928	Yes	Yes	Yes	Yes
401	hsa-miR-299-5p	4	0.5	2.25	0.514714	No	No	No	No
402	hsa-miR-29a	23833	3345	13589	0	Yes	Yes	Yes	Yes
403	hsa-miR-29a*	2	0	1	0.592593	No	No	No	Yes
404	hsa-miR-29b	302	157.5	229.75	1.22878e-10	Yes	Yes	Yes	Yes
405	hsa-miR-29b-1*	1	0	0.5	0.84375	No	No	No	No
406	hsa-miR-29b-2*	3	0	1.5	0.38147	No	No	Yes	Yes
407	hsa-miR-29c	2758	383	1570.5	0	Yes	Yes	Yes	Yes
408	hsa-miR-29c*	1	0	0.5	0.84375	No	No	No	No
409	hsa-miR-300	0	0	0	1	Yes	Yes	Yes	Yes
410	hsa-miR-301a	2	4.5	3.25	0.600677	No	No	No	No
411	hsa-miR-301b	0	6	3	0.0795781	Yes	Yes	Yes	Yes
412	hsa-miR-302a	0	1.5	0.75	0.592593	No	No	Yes	Yes
413	hsa-miR-302a*	0	0	0	1	Yes	Yes	Yes	Yes
414	hsa-miR-302b	0	0	0	1	Yes	Yes	Yes	Yes
415	hsa-miR-302b*	0	0	0	1	Yes	Yes	Yes	Yes
416	hsa-miR-302c	0	0	0	1	Yes	Yes	Yes	Yes
417	hsa-miR-302c*	0	0	0	1	Yes	Yes	Yes	Yes
418	hsa-miR-302d	0	0	0	1	Yes	Yes	Yes	Yes
419	hsa-miR-302d*	0	0	0	1	Yes	Yes	Yes	Yes
420	hsa-miR-302e	0	0	0	1	Yes	Yes	Yes	Yes
421	hsa-miR-302f	0	0	0	1	Yes	Yes	Yes	Yes
422	hsa-miR-3065-3p	0	0.5	0.25	0.84375	No	No	Yes	Yes
423	hsa-miR-3065-5p	25	1.5	13.25	2.87741e-05	Yes	Yes	Yes	Yes
424	hsa-miR-3074	0	0	0	1	Yes	Yes	Yes	Yes
425	hsa-miR-30a	6.5	6	6.25	0.967192	No	No	No	No
426	hsa-miR-30a*	2	0	1	0.592593	No	No	No	Yes
427	hsa-miR-30b	70	72	71	0.986207	No	No	No	No
428	hsa-miR-30b*	1	15.5	8.25	0.0011404	Yes	Yes	Yes	Yes
429	hsa-miR-30c	38.5	59.5	49	0.110894	No	No	Yes	Yes
430	hsa-miR-30c-1*	1	8.5	4.75	0.0544196	Yes	Yes	Yes	Yes
431	hsa-miR-30c-2*	1	0	0.5	0.84375	No	No	No	No
432	hsa-miR-30d	182	420.5	301.25	8.48107e-22	Yes	Yes	Yes	Yes
433	hsa-miR-30d*	2	0.5	1.25	0.904225	No	No	No	No
434	hsa-miR-30e	70.5	28	49.25	7.85141e-05	Yes	Yes	Yes	Yes
435	hsa-miR-30e*	92	113.5	102.75	0.311723	No	No	No	No
436	hsa-miR-31	185	0	92.5	2.58442e-54	Yes	Yes	Yes	Yes
437	hsa-miR-31*	0	0	0	1	Yes	Yes	Yes	Yes
438	hsa-miR-3115	0	0.5	0.25	0.84375	No	No	Yes	Yes
439	hsa-miR-3116	0	0	0	1	Yes	Yes	Yes	Yes
440	hsa-miR-3117	0	0	0	1	Yes	Yes	Yes	Yes
441	hsa-miR-3118	0	0	0	1	Yes	Yes	Yes	Yes
442	hsa-miR-3119	0	0	0	1	Yes	Yes	Yes	Yes
443	hsa-miR-3120	11.5	0	5.75	0.00223928	Yes	Yes	Yes	Yes
444	hsa-miR-3121	1	22.5	11.75	1.71948e-05	Yes	Yes	Yes	Yes
445	hsa-miR-3122	0	0	0	1	Yes	Yes	Yes	Yes
446	hsa-miR-3123	0	0	0	1	Yes	Yes	Yes	Yes
447	hsa-miR-3124	1	2.5	1.75	0.711914	No	No	No	No
448	hsa-miR-3125	0	0	0	1	Yes	Yes	Yes	Yes
449	hsa-miR-3126-3p	0	0	0	1	Yes	Yes	Yes	Yes
450	hsa-miR-3126-5p	0	0	0	1	Yes	Yes	Yes	Yes
451	hsa-miR-3127	0	15.5	7.75	0.00018144	Yes	Yes	Yes	Yes
452	hsa-miR-3128	0	0.5	0.25	0.84375	No	No	Yes	Yes
453	hsa-miR-3129	0	0	0	1	Yes	Yes	Yes	Yes
454	hsa-miR-3130-3p	0	8.5	4.25	0.0139312	Yes	Yes	Yes	Yes
455	hsa-miR-3130-5p	0	0	0	1	Yes	Yes	Yes	Yes
456	hsa-miR-3131	0	0	0	1	Yes	Yes	Yes	Yes
457	hsa-miR-3132	0	0	0	1	Yes	Yes	Yes	Yes
458	hsa-miR-3133	0	0	0	1	Yes	Yes	Yes	Yes
459	hsa-miR-3134	0	1.5	0.75	0.592593	No	No	Yes	Yes
460	hsa-miR-3135	0	0	0	1	Yes	Yes	Yes	Yes
461	hsa-miR-3136	6.5	0.5	3.5	0.145519	No	No	Yes	Yes
462	hsa-miR-3137	0	0	0	1	Yes	Yes	Yes	Yes
463	hsa-miR-3138	0	0	0	1	Yes	Yes	Yes	Yes
464	hsa-miR-3139	0	0	0	1	Yes	Yes	Yes	Yes
465	hsa-miR-3140	0	2.5	1.25	0.38147	No	No	Yes	Yes
466	hsa-miR-3141	0	0.5	0.25	0.84375	No	No	Yes	Yes
467	hsa-miR-3142	0	0	0	1	Yes	Yes	Yes	Yes
468	hsa-miR-3143	0	0	0	1	Yes	Yes	Yes	Yes
469	hsa-miR-3144-3p	1	0.5	0.75	1	No	No	No	No
470	hsa-miR-3144-5p	0	4.5	2.25	0.137901	Yes	Yes	Yes	Yes
471	hsa-miR-3145	0	0	0	1	Yes	Yes	Yes	Yes
472	hsa-miR-3146	0	0	0	1	Yes	Yes	Yes	Yes
473	hsa-miR-3147	0	0	0	1	Yes	Yes	Yes	Yes
474	hsa-miR-3148	0	0	0	1	Yes	Yes	Yes	Yes
475	hsa-miR-3149	1	1.5	1.25	0.904225	No	No	No	No
476	hsa-miR-3150	0	0	0	1	Yes	Yes	Yes	Yes
477	hsa-miR-3151	0	0	0	1	Yes	Yes	Yes	Yes
478	hsa-miR-3152	0	0	0	1	Yes	Yes	Yes	Yes
479	hsa-miR-3153	0	0	0	1	Yes	Yes	Yes	Yes
480	hsa-miR-3154	0	0.5	0.25	0.84375	No	No	Yes	Yes
481	hsa-miR-3155	0	2	1	0.592593	No	No	No	Yes
482	hsa-miR-3156	0	0	0	1	Yes	Yes	Yes	Yes
483	hsa-miR-3157	0	0	0	1	Yes	Yes	Yes	Yes
484	hsa-miR-3158	0	11	5.5	0.00414666	Yes	Yes	Yes	Yes
485	hsa-miR-3159	0	0	0	1	Yes	Yes	Yes	Yes
486	hsa-miR-3160	0	2.5	1.25	0.38147	No	Yes	Yes	Yes
487	hsa-miR-3161	0	0	0	1	Yes	Yes	Yes	Yes
488	hsa-miR-3162	0	0	0	1	Yes	Yes	Yes	Yes
489	hsa-miR-3163	0	8.5	4.25	0.0139312	Yes	Yes	Yes	Yes
490	hsa-miR-3164	3	2.5	2.75	1	No	No	No	No
491	hsa-miR-3165	1	3.5	2.25	0.514714	No	No	No	No
492	hsa-miR-3166	0	0	0	1	Yes	Yes	Yes	Yes
493	hsa-miR-3167	0	0	0	1	Yes	Yes	Yes	Yes
494	hsa-miR-3168	0	0	0	1	Yes	Yes	Yes	Yes
495	hsa-miR-3169	0	0	0	1	Yes	Yes	Yes	Yes
496	hsa-miR-3170	0	0	0	1	Yes	Yes	Yes	Yes
497	hsa-miR-3171	0	0	0	1	Yes	Yes	Yes	Yes
498	hsa-miR-3172	0	0	0	1	Yes	Yes	Yes	Yes
499	hsa-miR-3173	0	0	0	1	Yes	Yes	Yes	Yes
500	hsa-miR-3174	1	0	0.5	0.84375	No	No	No	No
501	hsa-miR-3175	1	0.5	0.75	1	No	No	No	No
502	hsa-miR-3176	0	0	0	1	Yes	Yes	Yes	Yes
503	hsa-miR-3177	0	0.5	0.25	0.84375	No	No	Yes	Yes
504	hsa-miR-3178	0	0	0	1	Yes	Yes	Yes	Yes
505	hsa-miR-3179	0	15.5	7.75	0.00018144	Yes	Yes	Yes	Yes
506	hsa-miR-3180-3p	0	159.5	79.75	7.50943e-47	Yes	Yes	Yes	Yes
507	hsa-miR-3180-5p	0	0	0	1	Yes	Yes	Yes	Yes
508	hsa-miR-3181	0	0	0	1	Yes	Yes	Yes	Yes
509	hsa-miR-3182	0	0	0	1	Yes	Yes	Yes	Yes
510	hsa-miR-3183	2	0	1	0.592593	No	No	No	Yes
511	hsa-miR-3184	0	0	0	1	Yes	Yes	Yes	Yes
512	hsa-miR-3185	0	0	0	1	Yes	Yes	Yes	Yes
513	hsa-miR-3186-3p	0	0	0	1	Yes	Yes	Yes	Yes
514	hsa-miR-3186-5p	0	0	0	1	Yes	Yes	Yes	Yes
515	hsa-miR-3187	0	0	0	1	Yes	Yes	Yes	Yes
516	hsa-miR-3188	0	0	0	1	Yes	Yes	Yes	Yes
517	hsa-miR-3189	0	0	0	1	Yes	Yes	Yes	Yes
518	hsa-miR-3190-3p	2	0	1	0.592593	No	No	No	Yes
519	hsa-miR-3190-5p	1	0	0.5	0.84375	No	No	No	No
520	hsa-miR-3191	0	0	0	1	Yes	Yes	Yes	Yes
521	hsa-miR-3192	1	0	0.5	0.84375	No	No	No	No
522	hsa-miR-3193	0	0	0	1	Yes	Yes	Yes	Yes
523	hsa-miR-3194	1.5	0	0.75	0.592593	No	No	Yes	Yes
524	hsa-miR-3195	0	0	0	1	Yes	Yes	Yes	Yes
525	hsa-miR-3196	0	0	0	1	Yes	Yes	Yes	Yes
526	hsa-miR-3197	0	0	0	1	Yes	Yes	Yes	Yes
527	hsa-miR-3198	0	0	0	1	Yes	Yes	Yes	Yes
528	hsa-miR-3199	0	0	0	1	Yes	Yes	Yes	Yes
529	hsa-miR-32	7.5	4	5.75	0.560196	No	No	No	No
530	hsa-miR-32*	0	1	0.5	0.84375	No	No	No	No
531	hsa-miR-3200	0	0	0	1	Yes	Yes	Yes	Yes
532	hsa-miR-3201	0	0	0	1	Yes	Yes	Yes	Yes
533	hsa-miR-3202	3	3	3	1	No	No	No	No
534	hsa-miR-320a	5842.5	37346.5	21594.5	0	Yes	Yes	Yes	Yes
535	hsa-miR-320b	66.5	465	265.75	4.77057e-73	Yes	Yes	Yes	Yes
536	hsa-miR-320c	5	12	8.5	0.267041	No	No	No	Yes
537	hsa-miR-320d	0	5	2.5	0.137901	Yes	Yes	Yes	Yes
538	hsa-miR-320e	0	0	0	1	Yes	Yes	Yes	Yes
539	hsa-miR-323-3p	28	4	16	8.52847e-05	Yes	Yes	Yes	Yes
540	hsa-miR-323-5p	0	0	0	1	Yes	Yes	Yes	Yes
541	hsa-miR-323b-3p	3	0	1.5	0.38147	No	No	Yes	Yes
542	hsa-miR-323b-5p	0	0	0	1	Yes	Yes	Yes	Yes
543	hsa-miR-324-3p	0	0	0	1	Yes	Yes	Yes	Yes
544	hsa-miR-324-5p	122.5	17	69.75	5.00601e-20	Yes	Yes	Yes	Yes
545	hsa-miR-325	0	0	0	1	Yes	Yes	Yes	Yes
546	hsa-miR-326	2.5	0	1.25	0.38147	No	No	Yes	Yes
547	hsa-miR-328	13	3	8	0.0527634	Yes	Yes	Yes	Yes
548	hsa-miR-329	2.5	4	3.25	0.945851	No	No	No	No
549	hsa-miR-330-3p	391.5	496.5	444	0.00202686	Yes	Yes	Yes	Yes
550	hsa-miR-330-5p	0	1	0.5	0.84375	No	No	No	No
551	hsa-miR-331-3p	29.5	16.5	23	0.17459	No	No	No	Yes
552	hsa-miR-331-5p	0	0	0	1	Yes	Yes	Yes	Yes
553	hsa-miR-335	127.5	0	63.75	2.58621e-37	Yes	Yes	Yes	Yes
554	hsa-miR-335*	2.5	0	1.25	0.38147	No	No	Yes	Yes
555	hsa-miR-337-3p	1.5	0	0.75	0.592593	No	No	Yes	Yes
556	hsa-miR-337-5p	0	0	0	1	Yes	Yes	Yes	Yes
557	hsa-miR-338-3p	1.5	3	2.25	0.930835	No	No	No	No
558	hsa-miR-338-5p	0	0	0	1	Yes	Yes	Yes	Yes
559	hsa-miR-339-3p	44	27	35.5	0.135641	No	No	Yes	Yes
560	hsa-miR-339-5p	17	12.5	14.75	0.778291	No	No	No	No
561	hsa-miR-33a	169	879	524	7.01779e-115	Yes	Yes	Yes	Yes
562	hsa-miR-33a*	0	0	0	1	Yes	Yes	Yes	Yes
563	hsa-miR-33b	3	0	1.5	0.38147	No	No	Yes	Yes
564	hsa-miR-33b*	0	0	0	1	Yes	Yes	Yes	Yes
565	hsa-miR-340	4073	2406.5	3239.75	9.26861e-95	Yes	Yes	Yes	Yes
566	hsa-miR-340*	0	0	0	1	Yes	Yes	Yes	Yes
567	hsa-miR-342-3p	1943	70.5	1006.75	0	Yes	Yes	Yes	Yes
568	hsa-miR-342-5p	74.5	0	37.25	1.37608e-21	Yes	Yes	Yes	Yes
569	hsa-miR-345	5	5	5	1	No	No	No	No
570	hsa-miR-346	0	0	0	1	Yes	Yes	Yes	Yes
571	hsa-miR-34a	1.5	0	0.75	0.592593	No	No	Yes	Yes
572	hsa-miR-34a*	0	0	0	1	Yes	Yes	Yes	Yes
573	hsa-miR-34b	0	0	0	1	Yes	Yes	Yes	Yes
574	hsa-miR-34b*	0	0	0	1	Yes	Yes	Yes	Yes
575	hsa-miR-34c-3p	0	0	0	1	Yes	Yes	Yes	Yes
576	hsa-miR-34c-5p	30	45.5	37.75	0.191526	No	No	No	Yes
577	hsa-miR-361-3p	31	3	17	4.13781e-06	Yes	Yes	Yes	Yes
578	hsa-miR-361-5p	143	37	90	5.1234e-15	Yes	Yes	Yes	Yes
579	hsa-miR-362-3p	4.5	6	5.25	0.962232	No	No	No	No
580	hsa-miR-362-5p	7.5	19.5	13.5	0.084713	No	Yes	Yes	Yes
581	hsa-miR-363	339	3	171	8.14168e-95	Yes	Yes	Yes	Yes
582	hsa-miR-363*	3	0	1.5	0.38147	No	No	Yes	Yes
583	hsa-miR-365	14.5	89.5	52	2.4841e-13	Yes	Yes	Yes	Yes
584	hsa-miR-365*	0	0	0	1	Yes	Yes	Yes	Yes
585	hsa-miR-367	0	0	0	1	Yes	Yes	Yes	Yes
586	hsa-miR-367*	0	0	0	1	Yes	Yes	Yes	Yes
587	hsa-miR-369-3p	27	4	15.5	0.000145109	Yes	Yes	Yes	Yes
588	hsa-miR-369-5p	1.5	0	0.75	0.592593	No	No	Yes	Yes
589	hsa-miR-370	6.5	1	3.75	0.145519	No	No	Yes	Yes
590	hsa-miR-371-3p	0	0	0	1	Yes	Yes	Yes	Yes
591	hsa-miR-371-5p	0	1	0.5	0.84375	No	No	No	No
592	hsa-miR-372	0	0	0	1	Yes	Yes	Yes	Yes
593	hsa-miR-373	0	0	0	1	Yes	Yes	Yes	Yes
594	hsa-miR-373*	0	0	0	1	Yes	Yes	Yes	Yes
595	hsa-miR-374a	228	173	200.5	0.0231713	Yes	Yes	Yes	Yes
596	hsa-miR-374a*	150.5	613.5	382	8.90463e-66	Yes	Yes	Yes	Yes
597	hsa-miR-374b	485	449	467	0.500334	No	No	No	No
598	hsa-miR-374b*	7.5	36	21.75	0.000106619	Yes	Yes	Yes	Yes
599	hsa-miR-375	0	5	2.5	0.137901	Yes	Yes	Yes	Yes
600	hsa-miR-376a	17.5	2	9.75	0.0015239	Yes	Yes	Yes	Yes
601	hsa-miR-376a*	0	0	0	1	Yes	Yes	Yes	Yes
602	hsa-miR-376b	3	0	1.5	0.38147	No	No	Yes	Yes
603	hsa-miR-376c	599.5	1	300.25	2.01667e-176	Yes	Yes	Yes	Yes
604	hsa-miR-377	11	0	5.5	0.00414666	Yes	Yes	Yes	Yes
605	hsa-miR-377*	2.5	0	1.25	0.38147	No	Yes	Yes	Yes
606	hsa-miR-378	2051.5	8810.5	5431	0	Yes	Yes	Yes	Yes
607	hsa-miR-378*	0	3	1.5	0.38147	No	No	Yes	Yes
608	hsa-miR-378b	0	0	0	1	Yes	Yes	Yes	Yes
609	hsa-miR-378c	0	0	0	1	Yes	Yes	Yes	Yes
610	hsa-miR-379	109	9.5	59.25	3.83606e-21	Yes	Yes	Yes	Yes
611	hsa-miR-379*	0	0	0	1	Yes	Yes	Yes	Yes
612	hsa-miR-380	0	0	0	1	Yes	Yes	Yes	Yes
613	hsa-miR-380*	0	0	0	1	Yes	Yes	Yes	Yes
614	hsa-miR-381	12	2	7	0.0344201	Yes	Yes	Yes	Yes
615	hsa-miR-382	180.5	10	95.25	1.68058e-40	Yes	Yes	Yes	Yes
616	hsa-miR-383	0	1	0.5	0.84375	No	No	No	No
617	hsa-miR-384	0	0	0	1	Yes	Yes	Yes	Yes
618	hsa-miR-409-3p	72	2	37	4.07025e-18	Yes	Yes	Yes	Yes
619	hsa-miR-409-5p	24	2	13	5.14898e-05	Yes	Yes	Yes	Yes
620	hsa-miR-410	474	6	240	6.1244e-130	Yes	Yes	Yes	Yes
621	hsa-miR-411	33	1	17	3.29205e-08	Yes	Yes	Yes	Yes
622	hsa-miR-411*	1.5	0	0.75	0.592593	No	No	Yes	Yes
623	hsa-miR-412	0	0	0	1	Yes	Yes	Yes	Yes
624	hsa-miR-421	26	26.5	26.25	0.99095	No	No	No	No
625	hsa-miR-422a	0	0	0	1	Yes	Yes	Yes	Yes
626	hsa-miR-423-3p	449	1644	1046.5	4.83232e-158	Yes	Yes	Yes	Yes
627	hsa-miR-423-5p	2721	27956.5	15338.8	0	Yes	Yes	Yes	Yes
628	hsa-miR-424	50	11.5	30.75	5.78437e-06	Yes	Yes	Yes	Yes
629	hsa-miR-424*	31	35	33	0.888949	No	No	No	No
630	hsa-miR-425	188	291.5	239.75	1.22665e-05	Yes	Yes	Yes	Yes
631	hsa-miR-425*	35	8.5	21.75	0.000409817	Yes	Yes	Yes	Yes
632	hsa-miR-4251	0	0	0	1	Yes	Yes	Yes	Yes
633	hsa-miR-4252	0	0	0	1	Yes	Yes	Yes	Yes
634	hsa-miR-4253	0	0	0	1	Yes	Yes	Yes	Yes
635	hsa-miR-4254	0	0	0	1	Yes	Yes	Yes	Yes
636	hsa-miR-4255	0	0	0	1	Yes	Yes	Yes	Yes
637	hsa-miR-4256	0	0	0	1	Yes	Yes	Yes	Yes
638	hsa-miR-4257	0	0	0	1	Yes	Yes	Yes	Yes
639	hsa-miR-4258	0	0	0	1	Yes	Yes	Yes	Yes
640	hsa-miR-4259	0	0	0	1	Yes	Yes	Yes	Yes
641	hsa-miR-4260	0	0	0	1	Yes	Yes	Yes	Yes
642	hsa-miR-4261	0	0	0	1	Yes	Yes	Yes	Yes
643	hsa-miR-4262	0	0	0	1	Yes	Yes	Yes	Yes
644	hsa-miR-4263	0	0	0	1	Yes	Yes	Yes	Yes
645	hsa-miR-4264	0	0	0	1	Yes	Yes	Yes	Yes
646	hsa-miR-4265	0	0	0	1	Yes	Yes	Yes	Yes
647	hsa-miR-4266	0	0	0	1	Yes	Yes	Yes	Yes
648	hsa-miR-4267	0	0	0	1	Yes	Yes	Yes	Yes
649	hsa-miR-4268	0	0	0	1	Yes	Yes	Yes	Yes
650	hsa-miR-4269	0	0	0	1	Yes	Yes	Yes	Yes
651	hsa-miR-4270	0	0	0	1	Yes	Yes	Yes	Yes
652	hsa-miR-4271	0	0	0	1	Yes	Yes	Yes	Yes
653	hsa-miR-4272	0	0	0	1	Yes	Yes	Yes	Yes
654	hsa-miR-4273	0	0	0	1	Yes	Yes	Yes	Yes
655	hsa-miR-4274	0	0	0	1	Yes	Yes	Yes	Yes
656	hsa-miR-4275	0	0	0	1	Yes	Yes	Yes	Yes
657	hsa-miR-4276	0	0	0	1	Yes	Yes	Yes	Yes
658	hsa-miR-4277	0	0	0	1	Yes	Yes	Yes	Yes
659	hsa-miR-4278	0	0	0	1	Yes	Yes	Yes	Yes
660	hsa-miR-4279	0	0	0	1	Yes	Yes	Yes	Yes
661	hsa-miR-4280	0	0	0	1	Yes	Yes	Yes	Yes
662	hsa-miR-4281	0	0	0	1	Yes	Yes	Yes	Yes
663	hsa-miR-4282	0	0	0	1	Yes	Yes	Yes	Yes
664	hsa-miR-4283	0	0	0	1	Yes	Yes	Yes	Yes
665	hsa-miR-4284	0	0	0	1	Yes	Yes	Yes	Yes
666	hsa-miR-4285	0	0	0	1	Yes	Yes	Yes	Yes
667	hsa-miR-4286	0	0	0	1	Yes	Yes	Yes	Yes
668	hsa-miR-4287	0	0	0	1	Yes	Yes	Yes	Yes
669	hsa-miR-4288	0	0	0	1	Yes	Yes	Yes	Yes
670	hsa-miR-4289	0	0	0	1	Yes	Yes	Yes	Yes
671	hsa-miR-429	2.5	0	1.25	0.38147	No	No	Yes	Yes
672	hsa-miR-4290	0	0	0	1	Yes	Yes	Yes	Yes
673	hsa-miR-4291	0	0	0	1	Yes	Yes	Yes	Yes
674	hsa-miR-4292	0	0	0	1	Yes	Yes	Yes	Yes
675	hsa-miR-4293	0	0	0	1	Yes	Yes	Yes	Yes
676	hsa-miR-4294	0	0	0	1	Yes	Yes	Yes	Yes
677	hsa-miR-4295	0	0	0	1	Yes	Yes	Yes	Yes
678	hsa-miR-4296	0	0	0	1	Yes	Yes	Yes	Yes
679	hsa-miR-4297	0	0	0	1	Yes	Yes	Yes	Yes
680	hsa-miR-4298	0	0	0	1	Yes	Yes	Yes	Yes
681	hsa-miR-4299	0	0	0	1	Yes	Yes	Yes	Yes
682	hsa-miR-4300	0	0	0	1	Yes	Yes	Yes	Yes
683	hsa-miR-4301	0	0	0	1	Yes	Yes	Yes	Yes
684	hsa-miR-4302	0	0	0	1	Yes	Yes	Yes	Yes
685	hsa-miR-4303	0	0	0	1	Yes	Yes	Yes	Yes
686	hsa-miR-4304	0	0	0	1	Yes	Yes	Yes	Yes
687	hsa-miR-4305	0	0	0	1	Yes	Yes	Yes	Yes
688	hsa-miR-4306	0	0	0	1	Yes	Yes	Yes	Yes
689	hsa-miR-4307	0	0	0	1	Yes	Yes	Yes	Yes
690	hsa-miR-4308	0	0	0	1	Yes	Yes	Yes	Yes
691	hsa-miR-4309	0	0	0	1	Yes	Yes	Yes	Yes
692	hsa-miR-431	4.5	0	2.25	0.137901	Yes	Yes	Yes	Yes
693	hsa-miR-431*	0	0	0	1	Yes	Yes	Yes	Yes
694	hsa-miR-4310	0	0	0	1	Yes	Yes	Yes	Yes
695	hsa-miR-4311	0	0	0	1	Yes	Yes	Yes	Yes
696	hsa-miR-4312	0	0	0	1	Yes	Yes	Yes	Yes
697	hsa-miR-4313	0	0	0	1	Yes	Yes	Yes	Yes
698	hsa-miR-4314	0	0	0	1	Yes	Yes	Yes	Yes
699	hsa-miR-4315	0	0	0	1	Yes	Yes	Yes	Yes
700	hsa-miR-4316	0	0	0	1	Yes	Yes	Yes	Yes
701	hsa-miR-4317	0	0	0	1	Yes	Yes	Yes	Yes
702	hsa-miR-4318	0	0	0	1	Yes	Yes	Yes	Yes
703	hsa-miR-4319	0	0	0	1	Yes	Yes	Yes	Yes
704	hsa-miR-432	21	3	12	0.00104951	Yes	Yes	Yes	Yes
705	hsa-miR-432*	0	0	0	1	Yes	Yes	Yes	Yes
706	hsa-miR-4320	0	0	0	1	Yes	Yes	Yes	Yes
707	hsa-miR-4321	0	0	0	1	Yes	Yes	Yes	Yes
708	hsa-miR-4322	0	0	0	1	Yes	Yes	Yes	Yes
709	hsa-miR-4323	0	0	0	1	Yes	Yes	Yes	Yes
710	hsa-miR-4324	0	0	0	1	Yes	Yes	Yes	Yes
711	hsa-miR-4325	0	0	0	1	Yes	Yes	Yes	Yes
712	hsa-miR-4326	0	0	0	1	Yes	Yes	Yes	Yes
713	hsa-miR-4327	0	0	0	1	Yes	Yes	Yes	Yes
714	hsa-miR-4328	0	0	0	1	Yes	Yes	Yes	Yes
715	hsa-miR-4329	0	0	0	1	Yes	Yes	Yes	Yes
716	hsa-miR-433	57	24	40.5	0.00117671	Yes	Yes	Yes	Yes
717	hsa-miR-4330	0	0	0	1	Yes	Yes	Yes	Yes
718	hsa-miR-448	0	1	0.5	0.84375	No	No	No	No
719	hsa-miR-449a	1.5	2	1.75	1	No	No	No	No
720	hsa-miR-449b	0	2	1	0.592593	No	No	No	Yes
721	hsa-miR-449b*	0	0	0	1	Yes	Yes	Yes	Yes
722	hsa-miR-449c	0	0	0	1	Yes	Yes	Yes	Yes
723	hsa-miR-449c*	0	0	0	1	Yes	Yes	Yes	Yes
724	hsa-miR-450a	3	7.5	5.25	0.372779	No	No	No	No
725	hsa-miR-450b-3p	0	0	0	1	Yes	Yes	Yes	Yes
726	hsa-miR-450b-5p	1.5	2	1.75	1	No	No	No	No
727	hsa-miR-451	176.5	298	237.25	1.82605e-07	Yes	Yes	Yes	Yes
728	hsa-miR-452	14.5	743.5	379	4.24184e-196	Yes	Yes	Yes	Yes
729	hsa-miR-452*	0	0	0	1	Yes	Yes	Yes	Yes
730	hsa-miR-454	7.5	13	10.25	0.578196	No	No	No	No
731	hsa-miR-454*	0	1	0.5	0.84375	No	No	No	No
732	hsa-miR-455-3p	0	0	0	1	Yes	Yes	Yes	Yes
733	hsa-miR-455-5p	0	0	0	1	Yes	Yes	Yes	Yes
734	hsa-miR-466	0	0	0	1	Yes	Yes	Yes	Yes
735	hsa-miR-483-3p	0	0	0	1	Yes	Yes	Yes	Yes
736	hsa-miR-483-5p	0	0	0	1	Yes	Yes	Yes	Yes
737	hsa-miR-484	24.5	27	25.75	0.963632	No	No	No	No
738	hsa-miR-485-3p	59.5	13	36.25	1.26309e-07	Yes	Yes	Yes	Yes
739	hsa-miR-485-5p	40	7.5	23.75	1.52996e-05	Yes	Yes	Yes	Yes
740	hsa-miR-486-3p	12	893.5	452.75	1.75321e-244	Yes	Yes	Yes	Yes
741	hsa-miR-486-5p	227	2850	1538.5	0	Yes	Yes	Yes	Yes
742	hsa-miR-487a	10	2	6	0.0880419	No	Yes	Yes	Yes
743	hsa-miR-487b	246.5	3	124.75	1.15112e-67	Yes	Yes	Yes	Yes
744	hsa-miR-488	0	0	0	1	Yes	Yes	Yes	Yes
745	hsa-miR-488*	0	0	0	1	Yes	Yes	Yes	Yes
746	hsa-miR-489	0	0	0	1	Yes	Yes	Yes	Yes
747	hsa-miR-490-3p	0	0	0	1	Yes	Yes	Yes	Yes
748	hsa-miR-490-5p	0	0	0	1	Yes	Yes	Yes	Yes
749	hsa-miR-491-3p	1.5	0	0.75	0.592593	No	No	Yes	Yes
750	hsa-miR-491-5p	1.5	1	1.25	0.904225	No	No	No	No
751	hsa-miR-492	0	1	0.5	0.84375	No	No	No	No
752	hsa-miR-493	6.5	1	3.75	0.145519	No	No	Yes	Yes
753	hsa-miR-493*	89.5	5	47.25	3.76075e-20	Yes	Yes	Yes	Yes
754	hsa-miR-494	3	2	2.5	0.930835	No	No	No	No
755	hsa-miR-495	56	6	31	2.13327e-10	Yes	Yes	Yes	Yes
756	hsa-miR-496	7.5	0	3.75	0.0252068	Yes	Yes	Yes	Yes
757	hsa-miR-497	12	2	7	0.0344201	Yes	Yes	Yes	Yes
758	hsa-miR-497*	0	0	0	1	Yes	Yes	Yes	Yes
759	hsa-miR-498	0	0	0	1	Yes	Yes	Yes	Yes
760	hsa-miR-499-3p	0	0	0	1	Yes	Yes	Yes	Yes
761	hsa-miR-499-5p	33.5	21	27.25	0.224118	No	No	No	Yes
762	hsa-miR-500	2.5	1	1.75	0.711914	No	No	No	No
763	hsa-miR-500*	1.5	5	3.25	0.600677	No	No	No	No
764	hsa-miR-500b	0	0	0	1	Yes	Yes	Yes	Yes
765	hsa-miR-501-3p	3	14	8.5	0.033662	Yes	Yes	Yes	Yes
766	hsa-miR-501-5p	0	1	0.5	0.84375	No	No	No	No
767	hsa-miR-502-3p	31.5	40.5	36	0.581989	No	No	No	No
768	hsa-miR-502-5p	0	0	0	1	Yes	Yes	Yes	Yes
769	hsa-miR-503	64.5	55	59.75	0.663454	No	No	No	No
770	hsa-miR-504	1.5	109	55.25	9.92923e-29	Yes	Yes	Yes	Yes
771	hsa-miR-505	1.5	2	1.75	1	No	No	No	No
772	hsa-miR-505*	4.5	16.5	10.5	0.0433049	Yes	Yes	Yes	Yes
773	hsa-miR-506	0	1	0.5	0.84375	No	No	No	No
774	hsa-miR-507	0	1	0.5	0.84375	No	No	No	No
775	hsa-miR-508-3p	10	1	5.5	0.0323962	Yes	Yes	Yes	Yes
776	hsa-miR-508-5p	0	0	0	1	Yes	Yes	Yes	Yes
777	hsa-miR-509-3-5p	12	1	6.5	0.0110305	Yes	Yes	Yes	Yes
778	hsa-miR-509-3p	0	2	1	0.592593	No	No	No	Yes
779	hsa-miR-509-5p	2.5	0	1.25	0.38147	No	No	Yes	Yes
780	hsa-miR-510	0	0	0	1	Yes	Yes	Yes	Yes
781	hsa-miR-511	0	0	0	1	Yes	Yes	Yes	Yes
782	hsa-miR-512-3p	1.5	0	0.75	0.592593	No	No	Yes	Yes
783	hsa-miR-512-5p	0	0	0	1	Yes	Yes	Yes	Yes
784	hsa-miR-513a-3p	0	0	0	1	Yes	Yes	Yes	Yes
785	hsa-miR-513a-5p	0	0	0	1	Yes	Yes	Yes	Yes
786	hsa-miR-513b	0	0	0	1	Yes	Yes	Yes	Yes
787	hsa-miR-513c	0	0	0	1	Yes	Yes	Yes	Yes
788	hsa-miR-514	2.5	0	1.25	0.38147	No	No	Yes	Yes
789	hsa-miR-514b-3p	0	0	0	1	Yes	Yes	Yes	Yes
790	hsa-miR-514b-5p	0	0	0	1	Yes	Yes	Yes	Yes
791	hsa-miR-515-3p	0	4	2	0.23328	No	Yes	Yes	Yes
792	hsa-miR-515-5p	0	0	0	1	Yes	Yes	Yes	Yes
793	hsa-miR-516a-3p	0	0	0	1	Yes	Yes	Yes	Yes
794	hsa-miR-516a-5p	0	0	0	1	Yes	Yes	Yes	Yes
795	hsa-miR-516b	0	0	0	1	Yes	Yes	Yes	Yes
796	hsa-miR-516b*	0	0	0	1	Yes	Yes	Yes	Yes
797	hsa-miR-517*	0	0	0	1	Yes	Yes	Yes	Yes
798	hsa-miR-517a	0	1	0.5	0.84375	No	No	No	No
799	hsa-miR-517b	0	0	0	1	Yes	Yes	Yes	Yes
800	hsa-miR-517c	0	0	0	1	Yes	Yes	Yes	Yes
801	hsa-miR-518a-3p	0	0	0	1	Yes	Yes	Yes	Yes
802	hsa-miR-518a-5p	0	0	0	1	Yes	Yes	Yes	Yes
803	hsa-miR-518b	0	0	0	1	Yes	Yes	Yes	Yes
804	hsa-miR-518c	0	0	0	1	Yes	Yes	Yes	Yes
805	hsa-miR-518c*	0	0	0	1	Yes	Yes	Yes	Yes
806	hsa-miR-518d-3p	0	0	0	1	Yes	Yes	Yes	Yes
807	hsa-miR-518d-5p	0	0	0	1	Yes	Yes	Yes	Yes
808	hsa-miR-518e	0	0	0	1	Yes	Yes	Yes	Yes
809	hsa-miR-518e*	0	0	0	1	Yes	Yes	Yes	Yes
810	hsa-miR-518f	0	0	0	1	Yes	Yes	Yes	Yes
811	hsa-miR-518f*	0	0	0	1	Yes	Yes	Yes	Yes
812	hsa-miR-519a	0	0	0	1	Yes	Yes	Yes	Yes
813	hsa-miR-519a*	0	0	0	1	Yes	Yes	Yes	Yes
814	hsa-miR-519b-3p	0	0	0	1	Yes	Yes	Yes	Yes
815	hsa-miR-519b-5p	0	0	0	1	Yes	Yes	Yes	Yes
816	hsa-miR-519c-3p	0	0	0	1	Yes	Yes	Yes	Yes
817	hsa-miR-519c-5p	0	0	0	1	Yes	Yes	Yes	Yes
818	hsa-miR-519d	0	0	0	1	Yes	Yes	Yes	Yes
819	hsa-miR-519e	0	0	0	1	Yes	Yes	Yes	Yes
820	hsa-miR-519e*	0	0	0	1	Yes	Yes	Yes	Yes
821	hsa-miR-520a-3p	0	0	0	1	Yes	Yes	Yes	Yes
822	hsa-miR-520a-5p	0	2	1	0.592593	No	No	No	Yes
823	hsa-miR-520b	0	0	0	1	Yes	Yes	Yes	Yes
824	hsa-miR-520c-3p	0	0	0	1	Yes	Yes	Yes	Yes
825	hsa-miR-520c-5p	0	0	0	1	Yes	Yes	Yes	Yes
826	hsa-miR-520d-3p	0	0	0	1	Yes	Yes	Yes	Yes
827	hsa-miR-520d-5p	0	0	0	1	Yes	Yes	Yes	Yes
828	hsa-miR-520e	0	0	0	1	Yes	Yes	Yes	Yes
829	hsa-miR-520f	0	0	0	1	Yes	Yes	Yes	Yes
830	hsa-miR-520g	0	0	0	1	Yes	Yes	Yes	Yes
831	hsa-miR-520h	0	0	0	1	Yes	Yes	Yes	Yes
832	hsa-miR-521	0	0	0	1	Yes	Yes	Yes	Yes
833	hsa-miR-522	2.5	0	1.25	0.38147	No	No	Yes	Yes
834	hsa-miR-522*	0	0	0	1	Yes	Yes	Yes	Yes
835	hsa-miR-523	0	0	0	1	Yes	Yes	Yes	Yes
836	hsa-miR-523*	0	0	0	1	Yes	Yes	Yes	Yes
837	hsa-miR-524-3p	0	0	0	1	Yes	Yes	Yes	Yes
838	hsa-miR-524-5p	0	0	0	1	Yes	Yes	Yes	Yes
839	hsa-miR-525-3p	0	1	0.5	0.84375	No	No	No	No
840	hsa-miR-525-5p	0	0	0	1	Yes	Yes	Yes	Yes
841	hsa-miR-526a	0	0	0	1	Yes	Yes	Yes	Yes
842	hsa-miR-526b	0	0	0	1	Yes	Yes	Yes	Yes
843	hsa-miR-526b*	0	0	0	1	Yes	Yes	Yes	Yes
844	hsa-miR-527	0	0	0	1	Yes	Yes	Yes	Yes
845	hsa-miR-532-3p	15.5	31	23.25	0.0969856	No	No	Yes	Yes
846	hsa-miR-532-5p	42.5	150.5	96.5	2.12896e-14	Yes	Yes	Yes	Yes
847	hsa-miR-539	2.5	0	1.25	0.38147	No	No	Yes	Yes
848	hsa-miR-541	0	0	0	1	Yes	Yes	Yes	Yes
849	hsa-miR-541*	0	1	0.5	0.84375	No	No	No	No
850	hsa-miR-542-3p	6.5	6.5	6.5	1	No	No	No	No
851	hsa-miR-542-5p	1.5	0	0.75	0.592593	No	No	Yes	Yes
852	hsa-miR-543	17.5	4	10.75	0.0128582	Yes	Yes	Yes	Yes
853	hsa-miR-544	0	0	0	1	Yes	Yes	Yes	Yes
854	hsa-miR-544b	3	0	1.5	0.38147	No	No	Yes	Yes
855	hsa-miR-545	0	0	0	1	Yes	Yes	Yes	Yes
856	hsa-miR-545*	0	0	0	1	Yes	Yes	Yes	Yes
857	hsa-miR-548a-3p	5.5	4	4.75	0.845821	No	No	No	No
858	hsa-miR-548a-5p	0	0	0	1	Yes	Yes	Yes	Yes
859	hsa-miR-548b-3p	0	8.5	4.25	0.0139312	Yes	Yes	Yes	Yes
860	hsa-miR-548b-5p	0	7	3.5	0.0451017	Yes	Yes	Yes	Yes
861	hsa-miR-548c-3p	0	0	0	1	Yes	Yes	Yes	Yes
862	hsa-miR-548c-5p	0	2	1	0.592593	No	No	No	Yes
863	hsa-miR-548d-3p	1.5	0	0.75	0.592593	No	No	Yes	Yes
864	hsa-miR-548d-5p	0	3	1.5	0.38147	No	No	Yes	Yes
865	hsa-miR-548e	298	302	300	0.986799	No	No	No	No
866	hsa-miR-548f	0	0	0	1	Yes	Yes	Yes	Yes
867	hsa-miR-548g	0	0	0	1	Yes	Yes	Yes	Yes
868	hsa-miR-548h	0	127.5	63.75	2.58621e-37	Yes	Yes	Yes	Yes
869	hsa-miR-548i	0	0	0	1	Yes	Yes	Yes	Yes
870	hsa-miR-548j	59	391.5	225.25	3.63538e-60	Yes	Yes	Yes	Yes
871	hsa-miR-548k	46.5	227	136.75	1.98565e-28	Yes	Yes	Yes	Yes
872	hsa-miR-548l	1.5	11.5	6.5	0.0344201	Yes	Yes	Yes	Yes
873	hsa-miR-548m	0	0	0	1	Yes	Yes	Yes	Yes
874	hsa-miR-548n	4.5	18	11.25	0.0286764	Yes	Yes	Yes	Yes
875	hsa-miR-548o	10	20	15	0.204134	No	No	No	Yes
876	hsa-miR-548p	0	1	0.5	0.84375	No	No	No	No
877	hsa-miR-548q	0	0	0	1	Yes	Yes	Yes	Yes
878	hsa-miR-548s	0	0	0	1	Yes	Yes	Yes	Yes
879	hsa-miR-548T	2.5	10	6.25	0.182961	No	No	Yes	Yes
880	hsa-miR-548t	4.5	5	4.75	1	No	No	No	No
881	hsa-miR-548v	0	0	0	1	Yes	Yes	Yes	Yes
882	hsa-miR-548w	0	0	0	1	Yes	Yes	Yes	Yes
883	hsa-miR-548x	0	182	91	2.03428e-53	Yes	Yes	Yes	Yes
884	hsa-miR-549	0	0	0	1	Yes	Yes	Yes	Yes
885	hsa-miR-550	0	2	1	0.592593	No	No	No	Yes
886	hsa-miR-550*	1.5	17.5	9.5	0.0015239	Yes	Yes	Yes	Yes
887	hsa-miR-551a	3	3	3	1	No	No	No	No
888	hsa-miR-551b	0	0	0	1	Yes	Yes	Yes	Yes
889	hsa-miR-551b*	0	0	0	1	Yes	Yes	Yes	Yes
890	hsa-miR-552	1.5	0	0.75	0.592593	No	No	Yes	Yes
891	hsa-miR-553	0	0	0	1	Yes	Yes	Yes	Yes
892	hsa-miR-554	0	0	0	1	Yes	Yes	Yes	Yes
893	hsa-miR-555	0	0	0	1	Yes	Yes	Yes	Yes
894	hsa-miR-556-3p	1.5	1	1.25	0.904225	No	No	No	No
895	hsa-miR-556-5p	0	0	0	1	Yes	Yes	Yes	Yes
896	hsa-miR-557	0	0	0	1	Yes	Yes	Yes	Yes
897	hsa-miR-558	0	1	0.5	0.84375	No	No	No	No
898	hsa-miR-559	0	0	0	1	Yes	Yes	Yes	Yes
899	hsa-miR-561	0	0	0	1	Yes	Yes	Yes	Yes
900	hsa-miR-562	0	0	0	1	Yes	Yes	Yes	Yes
901	hsa-miR-563	0	0	0	1	Yes	Yes	Yes	Yes
902	hsa-miR-564	0	1	0.5	0.84375	No	No	No	No
903	hsa-miR-566	0	0	0	1	Yes	Yes	Yes	Yes
904	hsa-miR-567	0	0	0	1	Yes	Yes	Yes	Yes
905	hsa-miR-568	0	0	0	1	Yes	Yes	Yes	Yes
906	hsa-miR-569	0	0	0	1	Yes	Yes	Yes	Yes
907	hsa-miR-570	0	1	0.5	0.84375	No	No	No	No
908	hsa-miR-571	0	0	0	1	Yes	Yes	Yes	Yes
909	hsa-miR-572	0	0	0	1	Yes	Yes	Yes	Yes
910	hsa-miR-573	0	1	0.5	0.84375	No	No	No	No
911	hsa-miR-574-3p	5.5	18.5	12	0.0382583	Yes	Yes	Yes	Yes
912	hsa-miR-574-5p	1.5	8.5	5	0.136934	No	Yes	Yes	Yes
913	hsa-miR-575	0	2	1	0.592593	No	No	No	Yes
914	hsa-miR-576-3p	13	60	36.5	1.26309e-07	Yes	Yes	Yes	Yes
915	hsa-miR-576-5p	13	30	21.5	0.0371713	Yes	Yes	Yes	Yes
916	hsa-miR-577	0	0	0	1	Yes	Yes	Yes	Yes
917	hsa-miR-578	0	1	0.5	0.84375	No	No	No	No
918	hsa-miR-579	0	3	1.5	0.38147	No	No	Yes	Yes
919	hsa-miR-580	0	1	0.5	0.84375	No	No	No	No
920	hsa-miR-581	0	0	0	1	Yes	Yes	Yes	Yes
921	hsa-miR-582-3p	0	0	0	1	Yes	Yes	Yes	Yes
922	hsa-miR-582-5p	8.5	0	4.25	0.0139312	Yes	Yes	Yes	Yes
923	hsa-miR-583	0	0	0	1	Yes	Yes	Yes	Yes
924	hsa-miR-584	0	0	0	1	Yes	Yes	Yes	Yes
925	hsa-miR-585	0	0	0	1	Yes	Yes	Yes	Yes
926	hsa-miR-586	0	0	0	1	Yes	Yes	Yes	Yes
927	hsa-miR-587	0	0	0	1	Yes	Yes	Yes	Yes
928	hsa-miR-588	0	0	0	1	Yes	Yes	Yes	Yes
929	hsa-miR-589	0	1	0.5	0.84375	No	No	No	No
930	hsa-miR-589*	3.5	9	6.25	0.427631	No	No	No	No
931	hsa-miR-590-3p	11	10	10.5	0.978489	No	No	No	No
932	hsa-miR-590-5p	16	24.5	20.25	0.387182	No	No	No	No
933	hsa-miR-591	0	0	0	1	Yes	Yes	Yes	Yes
934	hsa-miR-592	0	0	0	1	Yes	Yes	Yes	Yes
935	hsa-miR-593	0	0	0	1	Yes	Yes	Yes	Yes
936	hsa-miR-593*	0	3	1.5	0.38147	No	No	Yes	Yes
937	hsa-miR-595	0	0	0	1	Yes	Yes	Yes	Yes
938	hsa-miR-596	0	0	0	1	Yes	Yes	Yes	Yes
939	hsa-miR-597	0	0	0	1	Yes	Yes	Yes	Yes
940	hsa-miR-598	76.5	3	39.75	1.80575e-18	Yes	Yes	Yes	Yes
941	hsa-miR-599	0	0	0	1	Yes	Yes	Yes	Yes
942	hsa-miR-600	0	0	0	1	Yes	Yes	Yes	Yes
943	hsa-miR-601	0	0	0	1	Yes	Yes	Yes	Yes
944	hsa-miR-602	0	0	0	1	Yes	Yes	Yes	Yes
945	hsa-miR-603	0	1	0.5	0.84375	No	No	No	No
946	hsa-miR-604	0	0	0	1	Yes	Yes	Yes	Yes
947	hsa-miR-605	0	0	0	1	Yes	Yes	Yes	Yes
948	hsa-miR-606	0	0	0	1	Yes	Yes	Yes	Yes
949	hsa-miR-607	0	0	0	1	Yes	Yes	Yes	Yes
950	hsa-miR-608	0	0	0	1	Yes	Yes	Yes	Yes
951	hsa-miR-609	0	0	0	1	Yes	Yes	Yes	Yes
952	hsa-miR-610	0	1	0.5	0.84375	No	No	No	No
953	hsa-miR-611	0	0	0	1	Yes	Yes	Yes	Yes
954	hsa-miR-612	0	0	0	1	Yes	Yes	Yes	Yes
955	hsa-miR-613	0	0	0	1	Yes	Yes	Yes	Yes
956	hsa-miR-614	0	0	0	1	Yes	Yes	Yes	Yes
957	hsa-miR-615-3p	0	0	0	1	Yes	Yes	Yes	Yes
958	hsa-miR-615-5p	0	3	1.5	0.38147	No	No	Yes	Yes
959	hsa-miR-616	0	3	1.5	0.38147	No	No	Yes	Yes
960	hsa-miR-616*	0	1	0.5	0.84375	No	No	No	No
961	hsa-miR-617	0	0	0	1	Yes	Yes	Yes	Yes
962	hsa-miR-618	3.5	0	1.75	0.23328	No	Yes	Yes	Yes
963	hsa-miR-619	0	0	0	1	Yes	Yes	Yes	Yes
964	hsa-miR-620	0	0	0	1	Yes	Yes	Yes	Yes
965	hsa-miR-621	0	1	0.5	0.84375	No	No	No	No
966	hsa-miR-622	0	0	0	1	Yes	Yes	Yes	Yes
967	hsa-miR-623	0	0	0	1	Yes	Yes	Yes	Yes
968	hsa-miR-624	0	0	0	1	Yes	Yes	Yes	Yes
969	hsa-miR-624*	2.5	3	2.75	1	No	No	No	No
970	hsa-miR-625	6.5	4	5.25	0.705186	No	No	No	No
971	hsa-miR-625*	4.5	13	8.75	0.192886	No	No	No	Yes
972	hsa-miR-626	0	0	0	1	Yes	Yes	Yes	Yes
973	hsa-miR-627	5.5	0	2.75	0.0795781	Yes	Yes	Yes	Yes
974	hsa-miR-628-3p	0	0	0	1	Yes	Yes	Yes	Yes
975	hsa-miR-628-5p	11	13	12	0.925891	No	No	No	No
976	hsa-miR-629	15	46.5	30.75	0.000231259	Yes	Yes	Yes	Yes
977	hsa-miR-629*	1.5	7.5	4.5	0.208098	No	No	Yes	Yes
978	hsa-miR-630	0	1	0.5	0.84375	No	No	No	No
979	hsa-miR-631	0	0	0	1	Yes	Yes	Yes	Yes
980	hsa-miR-632	0	0	0	1	Yes	Yes	Yes	Yes
981	hsa-miR-633	0	0	0	1	Yes	Yes	Yes	Yes
982	hsa-miR-634	0	0	0	1	Yes	Yes	Yes	Yes
983	hsa-miR-635	0	0	0	1	Yes	Yes	Yes	Yes
984	hsa-miR-636	0	0	0	1	Yes	Yes	Yes	Yes
985	hsa-miR-637	0	3	1.5	0.38147	No	No	Yes	Yes
986	hsa-miR-638	0	1	0.5	0.84375	No	No	No	No
987	hsa-miR-639	0	0	0	1	Yes	Yes	Yes	Yes
988	hsa-miR-640	0	0	0	1	Yes	Yes	Yes	Yes
989	hsa-miR-641	0	96	48	8.36291e-28	Yes	Yes	Yes	Yes
990	hsa-miR-642	0	2	1	0.592593	No	No	No	Yes
991	hsa-miR-643	0	0	0	1	Yes	Yes	Yes	Yes
992	hsa-miR-644	0	0	0	1	Yes	Yes	Yes	Yes
993	hsa-miR-645	0	0	0	1	Yes	Yes	Yes	Yes
994	hsa-miR-646	0	0	0	1	Yes	Yes	Yes	Yes
995	hsa-miR-647	0	0	0	1	Yes	Yes	Yes	Yes
996	hsa-miR-648	0	0	0	1	Yes	Yes	Yes	Yes
997	hsa-miR-649	0	1	0.5	0.84375	No	No	No	No
998	hsa-miR-650	0	0	0	1	Yes	Yes	Yes	Yes
999	hsa-miR-651	5.5	33.5	19.5	3.75961e-05	Yes	Yes	Yes	Yes
1000	hsa-miR-652	30	17.5	23.75	0.233598	No	No	No	Yes
1001	hsa-miR-653	0	0	0	1	Yes	Yes	Yes	Yes
1002	hsa-miR-654-3p	3.5	0	1.75	0.23328	No	Yes	Yes	Yes
1003	hsa-miR-654-5p	17.5	0	8.75	5.05454e-05	Yes	Yes	Yes	Yes
1004	hsa-miR-655	12	0	6	0.00223928	Yes	Yes	Yes	Yes
1005	hsa-miR-656	3.5	1	2.25	0.514714	No	No	No	No
1006	hsa-miR-657	0	0	0	1	Yes	Yes	Yes	Yes
1007	hsa-miR-658	0	0	0	1	Yes	Yes	Yes	Yes
1008	hsa-miR-659	0	0	0	1	Yes	Yes	Yes	Yes
1009	hsa-miR-660	34.5	25	29.75	0.444865	No	No	No	No
1010	hsa-miR-661	0	0	0	1	Yes	Yes	Yes	Yes
1011	hsa-miR-662	0	0	0	1	Yes	Yes	Yes	Yes
1012	hsa-miR-663	0	0	0	1	Yes	Yes	Yes	Yes
1013	hsa-miR-663b	0	0	0	1	Yes	Yes	Yes	Yes
1014	hsa-miR-664	224.5	17.5	121	1.85574e-45	Yes	Yes	Yes	Yes
1015	hsa-miR-664*	2.5	3	2.75	1	No	No	No	No
1016	hsa-miR-665	0	0	0	1	Yes	Yes	Yes	Yes
1017	hsa-miR-668	0	0	0	1	Yes	Yes	Yes	Yes
1018	hsa-miR-670	0	0	0	1	Yes	Yes	Yes	Yes
1019	hsa-miR-671-3p	2.5	3	2.75	1	No	No	No	No
1020	hsa-miR-671-5p	0	1	0.5	0.84375	No	No	No	No
1021	hsa-miR-675	0	4	2	0.23328	No	Yes	Yes	Yes
1022	hsa-miR-675*	0	0	0	1	Yes	Yes	Yes	Yes
1023	hsa-miR-7	130	143	136.5	0.735366	No	No	No	No
1024	hsa-miR-7-1*	18	11.5	14.75	0.567881	No	No	No	No
1025	hsa-miR-7-2*	0	0	0	1	Yes	Yes	Yes	Yes
1026	hsa-miR-708	0	2	1	0.592593	No	No	No	Yes
1027	hsa-miR-708*	0	0	0	1	Yes	Yes	Yes	Yes
1028	hsa-miR-711	0	0	0	1	Yes	Yes	Yes	Yes
1029	hsa-miR-718	0	0	0	1	Yes	Yes	Yes	Yes
1030	hsa-miR-720	68	0	34	1.60021e-19	Yes	Yes	Yes	Yes
1031	hsa-miR-744	708	1360	1034	4.33945e-46	Yes	Yes	Yes	Yes
1032	hsa-miR-744*	0	0	0	1	Yes	Yes	Yes	Yes
1033	hsa-miR-758	0	0	0	1	Yes	Yes	Yes	Yes
1034	hsa-miR-759	0	0	0	1	Yes	Yes	Yes	Yes
1035	hsa-miR-760	1.5	2	1.75	1	No	No	No	No
1036	hsa-miR-761	0	0	0	1	Yes	Yes	Yes	Yes
1037	hsa-miR-762	0	0	0	1	Yes	Yes	Yes	Yes
1038	hsa-miR-764	0	0	0	1	Yes	Yes	Yes	Yes
1039	hsa-miR-765	0	0	0	1	Yes	Yes	Yes	Yes
1040	hsa-miR-766	4.5	11.5	8	0.267041	No	No	No	Yes
1041	hsa-miR-767-3p	0.5	0	0.25	0.84375	No	No	Yes	Yes
1042	hsa-miR-767-5p	0.5	1	0.75	1	No	No	No	No
1043	hsa-miR-769-3p	1.5	1	1.25	0.904225	No	No	No	No
1044	hsa-miR-769-5p	5.5	2	3.75	0.439188	No	No	No	No
1045	hsa-miR-770-5p	0.5	0	0.25	0.84375	No	No	Yes	Yes
1046	hsa-miR-802	0.5	0	0.25	0.84375	No	No	Yes	Yes
1047	hsa-miR-873	9.5	3	6.25	0.182961	No	No	Yes	Yes
1048	hsa-miR-874	5.5	0	2.75	0.0795781	Yes	Yes	Yes	Yes
1049	hsa-miR-875-3p	0.5	0	0.25	0.84375	No	No	Yes	Yes
1050	hsa-miR-875-5p	0.5	0	0.25	0.84375	No	No	Yes	Yes
1051	hsa-miR-876-3p	0.5	0	0.25	0.84375	No	No	Yes	Yes
1052	hsa-miR-876-5p	0.5	0	0.25	0.84375	No	No	Yes	Yes
1053	hsa-miR-877	3.5	3	3.25	0.945851	No	No	No	No
1054	hsa-miR-877*	0.5	0	0.25	0.84375	No	No	Yes	Yes
1055	hsa-miR-885-3p	0.5	0	0.25	0.84375	No	No	Yes	Yes
1056	hsa-miR-885-5p	0.5	0	0.25	0.84375	No	No	Yes	Yes
1057	hsa-miR-886-3p	10.5	1	5.75	0.0190168	Yes	Yes	Yes	Yes
1058	hsa-miR-886-5p	8.5	228	118.25	1.22632e-54	Yes	Yes	Yes	Yes
1059	hsa-miR-887	0.5	1	0.75	1	No	No	No	No
1060	hsa-miR-888	0.5	0	0.25	0.84375	No	No	Yes	Yes
1061	hsa-miR-888*	0.5	0	0.25	0.84375	No	No	Yes	Yes
1062	hsa-miR-889	146.5	25.5	86	1.01357e-20	Yes	Yes	Yes	Yes
1063	hsa-miR-890	0.5	1	0.75	1	No	No	No	No
1064	hsa-miR-891a	0.5	1	0.75	1	No	No	No	No
1065	hsa-miR-891b	0.5	0	0.25	0.84375	No	No	Yes	Yes
1066	hsa-miR-892a	0.5	0	0.25	0.84375	No	No	Yes	Yes
1067	hsa-miR-892b	0.5	0	0.25	0.84375	No	No	Yes	Yes
1068	hsa-miR-9	10.5	122.5	66.5	4.86125e-24	Yes	Yes	Yes	Yes
1069	hsa-miR-9*	1.5	44	22.75	2.65591e-10	Yes	Yes	Yes	Yes
1070	hsa-miR-920	0.5	0	0.25	0.84375	No	No	Yes	Yes
1071	hsa-miR-921	0.5	0	0.25	0.84375	No	No	Yes	Yes
1072	hsa-miR-922	0.5	0	0.25	0.84375	No	No	Yes	Yes
1073	hsa-miR-924	0.5	0	0.25	0.84375	No	No	Yes	Yes
1074	hsa-miR-92a	773.5	32778	16775.8	0	Yes	Yes	Yes	Yes
1075	hsa-miR-92a-1*	26	19463	9744.5	0	Yes	Yes	Yes	Yes
1076	hsa-miR-92a-2*	0.5	0	0.25	0.84375	No	No	Yes	Yes
1077	hsa-miR-92b	8	940.5	474.25	6.69904e-265	Yes	Yes	Yes	Yes
1078	hsa-miR-92b*	0.5	3	1.75	0.711914	No	No	No	No
1079	hsa-miR-93	1458.5	2462.5	1960.5	3.91765e-57	Yes	Yes	Yes	Yes
1080	hsa-miR-93*	0.5	3	1.75	0.711914	No	No	No	No
1081	hsa-miR-933	0.5	0	0.25	0.84375	No	No	Yes	Yes
1082	hsa-miR-934	0.5	0	0.25	0.84375	No	No	Yes	Yes
1083	hsa-miR-935	0.5	0	0.25	0.84375	No	No	Yes	Yes
1084	hsa-miR-936	0.5	0	0.25	0.84375	No	No	Yes	Yes
1085	hsa-miR-937	0.5	0	0.25	0.84375	No	No	Yes	Yes
1086	hsa-miR-938	0.5	0	0.25	0.84375	No	No	Yes	Yes
1087	hsa-miR-939	0.5	0	0.25	0.84375	No	No	Yes	Yes
1088	hsa-miR-940	0.5	2	1.25	0.904225	No	No	No	No
1089	hsa-miR-941	60	435	247.5	5.70149e-70	Yes	Yes	Yes	Yes
1090	hsa-miR-942	0.5	31	15.75	1.17059e-07	Yes	Yes	Yes	Yes
1091	hsa-miR-943	0.5	0	0.25	0.84375	No	No	Yes	Yes
1092	hsa-miR-944	0.5	50	25.25	5.54488e-13	Yes	Yes	Yes	Yes
1093	hsa-miR-95	30.5	1	15.75	1.17059e-07	Yes	Yes	Yes	Yes
1094	hsa-miR-96	1.5	188	94.75	8.19279e-52	Yes	Yes	Yes	Yes
1095	hsa-miR-96*	0.5	0	0.25	0.84375	No	No	Yes	Yes
1096	hsa-miR-98	420.5	23	221.75	2.17293e-94	Yes	Yes	Yes	Yes
1097	hsa-miR-99a	16	38.5	27.25	0.00843579	Yes	Yes	Yes	Yes
1098	hsa-miR-99a*	0.5	0	0.25	0.84375	No	No	Yes	Yes
1099	hsa-miR-99b	248.5	1174.5	711.5	1.66593e-142	Yes	Yes	Yes	Yes
1100	hsa-miR-99b*	3.5	11.5	7.5	0.158581	No	No	Yes	Yes

## Sheet: N1-K562 using BM
				Lower bound	Upper bound	DE at	Lower bound	Upper bound	DE at	Lower bound	Upper bound	DE at	Lower bound	Upper bound	DE at
Id	mirnas	N1	K562	a	b	0.01	c	d	0.025	e	f	0.05	g	h	0.1
1	hsa-let-7a	57825.5	81264	5535	6037	Yes	5574	5997	Yes	5607	5963	Yes	5645	5923	Yes
2	hsa-let-7a-2*	0	0	0	10	No	0	8	No	0	7	No	0	6	No
3	hsa-let-7a*	1	0	0	12	No	0	10	No	0	9	No	0	7	No
4	hsa-let-7b	486.5	1200.5	417	565	Yes	428	553	Yes	437	542	Yes	448	530	Yes
5	hsa-let-7b*	0	0	0	10	No	0	8	No	0	7	No	0	6	No
6	hsa-let-7c	1339.5	2007	1223	1466	Yes	1241	1446	Yes	1257	1429	Yes	1275	1410	Yes
7	hsa-let-7c*	0	0	0	10	No	0	8	No	0	7	No	0	6	No
8	hsa-let-7d	360	913.5	301	428	Yes	310	417	Yes	318	408	Yes	327	398	Yes
9	hsa-let-7d*	2.5	0	0	15	No	0	14	No	0	12	No	1	10	No
10	hsa-let-7e	24058.5	15117.5	2247	2572	Yes	2271	2545	Yes	2293	2523	Yes	2317	2497	Yes
11	hsa-let-7e*	2.5	0.5	0	15	No	0	14	No	0	12	No	1	10	No
12	hsa-let-7f	51545.5	57825.5	4921	5395	Yes	4957	5357	Yes	4989	5325	Yes	5025	5287	Yes
13	hsa-let-7f-1*	0	0	0	10	No	0	8	No	0	7	No	0	6	No
14	hsa-let-7f-2*	0	0	0	10	No	0	8	No	0	7	No	0	6	No
15	hsa-let-7g	15117.5	6236	1386	1644	Yes	1406	1623	Yes	1422	1605	Yes	1442	1585	Yes
16	hsa-let-7g*	0	0	0	10	No	0	8	No	0	7	No	0	6	No
17	hsa-let-7i	632	674.5	552	720	No	565	706	No	575	694	No	588	681	No
18	hsa-let-7i*	0	0	0	10	No	0	8	No	0	7	No	0	6	No
19	hsa-miR-1	838	438	746	939	Yes	760	923	Yes	772	909	Yes	787	894	Yes
20	hsa-miR-100	6.5	12	1	22	No	1	20	No	2	18	No	3	16	No
21	hsa-miR-100*	0	0	0	10	No	0	8	No	0	7	No	0	6	No
22	hsa-miR-101	5195.5	3412	4962	5438	Yes	4999	5400	Yes	5030	5368	Yes	5067	5330	Yes
23	hsa-miR-101*	1	0	0	12	No	0	10	No	0	9	No	0	7	No
24	hsa-miR-103	35647.5	24058.5	3371	3766	Yes	3401	3734	Yes	3427	3707	Yes	3457	3676	Yes
25	hsa-miR-103-2*	1	3	0	12	No	0	10	No	0	9	No	0	7	No
26	hsa-miR-103-as	38430.5	24753	3642	4052	Yes	3674	4019	Yes	3701	3991	Yes	3732	3959	Yes
27	hsa-miR-105	4	2	0	17	No	0	15	No	0	13	No	1	12	No
28	hsa-miR-105*	1	0.5	0	12	No	0	10	No	0	9	No	0	7	No
29	hsa-miR-106a	14.5	3	5	34	Yes	6	31	Yes	7	28	Yes	9	26	Yes
30	hsa-miR-106a*	0	0	0	10	No	0	8	No	0	7	No	0	6	No
31	hsa-miR-106b	1151.5	632	1043	1269	Yes	1060	1251	Yes	1075	1235	Yes	1092	1217	Yes
32	hsa-miR-106b*	962.5	335	864	1070	Yes	879	1054	Yes	893	1039	Yes	908	1023	Yes
33	hsa-miR-107	1243	5195.5	1130	1364	Yes	1148	1345	Yes	1163	1329	Yes	1180	1310	Yes
34	hsa-miR-10a	1268.5	1620.5	1155	1391	Yes	1173	1372	Yes	1188	1356	Yes	1206	1337	Yes
35	hsa-miR-10a*	2.5	3	0	15	No	0	14	No	0	12	No	1	10	No
36	hsa-miR-10b	1	0	0	12	No	0	10	No	0	9	No	0	7	No
37	hsa-miR-10b*	0	0	0	10	No	0	8	No	0	7	No	0	6	No
38	hsa-miR-1178	0	0	0	10	No	0	8	No	0	7	No	0	6	No
39	hsa-miR-1179	0	0	0	10	No	0	8	No	0	7	No	0	6	No
40	hsa-miR-1180	6.5	5	1	22	No	1	20	No	2	18	No	3	16	No
41	hsa-miR-1181	0	0	0	10	No	0	8	No	0	7	No	0	6	No
42	hsa-miR-1182	0	0	0	10	No	0	8	No	0	7	No	0	6	No
43	hsa-miR-1183	0	0	0	10	No	0	8	No	0	7	No	0	6	No
44	hsa-miR-1184	0	0	0	10	No	0	8	No	0	7	No	0	6	No
45	hsa-miR-1185	0	0.5	0	10	No	0	8	No	0	7	No	0	6	No
46	hsa-miR-1193	0	0	0	10	No	0	8	No	0	7	No	0	6	No
47	hsa-miR-1197	0	2	0	10	No	0	8	No	0	7	No	0	6	No
48	hsa-miR-1200	0	0	0	10	No	0	8	No	0	7	No	0	6	No
49	hsa-miR-1201	0	0	0	10	No	0	8	No	0	7	No	0	6	No
50	hsa-miR-1202	0	0	0	10	No	0	8	No	0	7	No	0	6	No
51	hsa-miR-1203	0	0	0	10	No	0	8	No	0	7	No	0	6	No
52	hsa-miR-1204	0	0	0	10	No	0	8	No	0	7	No	0	6	No
53	hsa-miR-1205	0	0	0	10	No	0	8	No	0	7	No	0	6	No
54	hsa-miR-1206	0	0	0	10	No	0	8	No	0	7	No	0	6	No
55	hsa-miR-1207-3p	0	0	0	10	No	0	8	No	0	7	No	0	6	No
56	hsa-miR-1207-5p	0	0	0	10	No	0	8	No	0	7	No	0	6	No
57	hsa-miR-1208	0	0	0	10	No	0	8	No	0	7	No	0	6	No
58	hsa-miR-122	6	10.5	0	20	No	1	18	No	1	16	No	2	14	No
59	hsa-miR-122*	0	0	0	10	No	0	8	No	0	7	No	0	6	No
60	hsa-miR-1224-3p	0	0	0	10	No	0	8	No	0	7	No	0	6	No
61	hsa-miR-1224-5p	0	0	0	10	No	0	8	No	0	7	No	0	6	No
62	hsa-miR-1225-3p	0	0	0	10	No	0	8	No	0	7	No	0	6	No
63	hsa-miR-1225-5p	0	0	0	10	No	0	8	No	0	7	No	0	6	No
64	hsa-miR-1226	0	0	0	10	No	0	8	No	0	7	No	0	6	No
65	hsa-miR-1226*	0	0	0	10	No	0	8	No	0	7	No	0	6	No
66	hsa-miR-1227	0	0	0	10	No	0	8	No	0	7	No	0	6	No
67	hsa-miR-1228	0	0	0	10	No	0	8	No	0	7	No	0	6	No
68	hsa-miR-1228*	0	0	0	10	No	0	8	No	0	7	No	0	6	No
69	hsa-miR-1229	0	0	0	10	No	0	8	No	0	7	No	0	6	No
70	hsa-miR-1231	0	0	0	10	No	0	8	No	0	7	No	0	6	No
71	hsa-miR-1233	0	0	0	10	No	0	8	No	0	7	No	0	6	No
72	hsa-miR-1234	0	0	0	10	No	0	8	No	0	7	No	0	6	No
73	hsa-miR-1236	0	0	0	10	No	0	8	No	0	7	No	0	6	No
74	hsa-miR-1237	0	0	0	10	No	0	8	No	0	7	No	0	6	No
75	hsa-miR-1238	0	0	0	10	No	0	8	No	0	7	No	0	6	No
76	hsa-miR-124	4.5	5.5	0	19	No	0	17	No	1	15	No	2	13	No
77	hsa-miR-124*	0	0.5	0	10	No	0	8	No	0	7	No	0	6	No
78	hsa-miR-1243	0	0	0	10	No	0	8	No	0	7	No	0	6	No
79	hsa-miR-1244	0	0	0	10	No	0	8	No	0	7	No	0	6	No
80	hsa-miR-1245	0	0	0	10	No	0	8	No	0	7	No	0	6	No
81	hsa-miR-1246	852	432.5	759	953	Yes	773	937	Yes	786	924	Yes	800	908	Yes
82	hsa-miR-1247	0	0	0	10	No	0	8	No	0	7	No	0	6	No
83	hsa-miR-1248	4	2	0	17	No	0	15	No	0	13	No	1	12	No
84	hsa-miR-1249	0	0	0	10	No	0	8	No	0	7	No	0	6	No
85	hsa-miR-1250	0	0	0	10	No	0	8	No	0	7	No	0	6	No
86	hsa-miR-1251	0	0	0	10	No	0	8	No	0	7	No	0	6	No
87	hsa-miR-1252	1.5	0.5	0	14	No	0	12	No	0	10	No	0	9	No
88	hsa-miR-1253	0	0	0	10	No	0	8	No	0	7	No	0	6	No
89	hsa-miR-1254	108	57.5	77	148	Yes	81	141	Yes	85	136	Yes	90	130	Yes
90	hsa-miR-1255a	67	288	43	100	Yes	46	94	Yes	50	90	Yes	53	85	Yes
91	hsa-miR-1255b	201	125.5	157	253	Yes	164	245	Yes	170	238	Yes	177	230	Yes
92	hsa-miR-1256	4.5	7.5	0	19	No	0	17	No	1	15	No	2	13	No
93	hsa-miR-1257	0	0	0	10	No	0	8	No	0	7	No	0	6	No
94	hsa-miR-1258	0	0	0	10	No	0	8	No	0	7	No	0	6	No
95	hsa-miR-1259	46.5	81	27	75	Yes	30	71	Yes	33	67	Yes	36	63	Yes
96	hsa-miR-125a-3p	5	5	0	19	No	0	17	No	1	15	No	2	13	No
97	hsa-miR-125a-5p	549.5	209.5	476	632	Yes	487	620	Yes	497	608	Yes	509	596	Yes
98	hsa-miR-125b	20	75	8	41	Yes	9	37	Yes	11	35	Yes	13	32	Yes
99	hsa-miR-125b-1*	0	0	0	10	No	0	8	No	0	7	No	0	6	No
100	hsa-miR-125b-2*	0	0	0	10	No	0	8	No	0	7	No	0	6	No
101	hsa-miR-126	1129	145	1022	1245	Yes	1038	1227	Yes	1053	1211	Yes	1069	1193	Yes
102	hsa-miR-126*	476	462	407	553	No	418	541	No	427	531	No	438	519	No
103	hsa-miR-1260	0	0	0	10	No	0	8	No	0	7	No	0	6	No
104	hsa-miR-1260b	0	0.5	0	10	No	0	8	No	0	7	No	0	6	No
105	hsa-miR-1261	0	0	0	10	No	0	8	No	0	7	No	0	6	No
106	hsa-miR-1262	0	0	0	10	No	0	8	No	0	7	No	0	6	No
107	hsa-miR-1263	2.5	0.5	0	15	No	0	14	No	0	12	No	1	10	No
108	hsa-miR-1264	0	0	0	10	No	0	8	No	0	7	No	0	6	No
109	hsa-miR-1265	0	0.5	0	10	No	0	8	No	0	7	No	0	6	No
110	hsa-miR-1266	0	0	0	10	No	0	8	No	0	7	No	0	6	No
111	hsa-miR-1267	0	0	0	10	No	0	8	No	0	7	No	0	6	No
112	hsa-miR-1268	99	54.5	69	137	Yes	74	131	Yes	78	126	Yes	82	121	Yes
113	hsa-miR-1269	7	0	1	22	No	1	20	No	2	18	Yes	3	16	Yes
114	hsa-miR-127-3p	42.5	48.5	24	70	No	27	66	No	29	62	No	32	58	No
115	hsa-miR-127-5p	1	0	0	12	No	0	10	No	0	9	No	0	7	No
116	hsa-miR-1270	23.5	38.5	10	46	No	12	42	No	14	40	No	16	37	Yes
117	hsa-miR-1271	0	0	0	10	No	0	8	No	0	7	No	0	6	No
118	hsa-miR-1272	0	0	0	10	No	0	8	No	0	7	No	0	6	No
119	hsa-miR-1273	0	0	0	10	No	0	8	No	0	7	No	0	6	No
120	hsa-miR-1273c	2.5	3.5	0	15	No	0	14	No	0	12	No	1	10	No
121	hsa-miR-1273d	6.5	2	1	22	No	1	20	No	2	18	No	3	16	No
122	hsa-miR-1274a	8.5	2	1	25	No	2	23	No	3	20	No	4	18	Yes
123	hsa-miR-1274b	0	0	0	10	No	0	8	No	0	7	No	0	6	No
124	hsa-miR-1275	0	0	0	10	No	0	8	No	0	7	No	0	6	No
125	hsa-miR-1276	1	0	0	12	No	0	10	No	0	9	No	0	7	No
126	hsa-miR-1277	31.5	43	16	56	No	18	53	No	20	49	No	23	46	No
127	hsa-miR-1278	227.5	576.5	181	283	Yes	188	274	Yes	195	267	Yes	202	259	Yes
128	hsa-miR-1279	0	0	0	10	No	0	8	No	0	7	No	0	6	No
129	hsa-miR-128	3189.5	3902	3007	3381	Yes	3036	3351	Yes	3060	3325	Yes	3089	3296	Yes
130	hsa-miR-1280	0	0	0	10	No	0	8	No	0	7	No	0	6	No
131	hsa-miR-1281	0	0	0	10	No	0	8	No	0	7	No	0	6	No
132	hsa-miR-1282	0	0	0	10	No	0	8	No	0	7	No	0	6	No
133	hsa-miR-1283	0	0	0	10	No	0	8	No	0	7	No	0	6	No
134	hsa-miR-1284	3.5	3.5	0	17	No	0	15	No	0	13	No	1	12	No
135	hsa-miR-1285	31.5	69.5	16	56	Yes	18	53	Yes	20	49	Yes	23	46	Yes
136	hsa-miR-1286	1.5	0	0	14	No	0	12	No	0	10	No	0	9	No
137	hsa-miR-1287	1	0	0	12	No	0	10	No	0	9	No	0	7	No
138	hsa-miR-1288	3.5	2	0	17	No	0	15	No	0	13	No	1	12	No
139	hsa-miR-1289	0	0	0	10	No	0	8	No	0	7	No	0	6	No
140	hsa-miR-129-3p	26.5	22	13	50	No	15	46	No	16	43	No	19	40	No
141	hsa-miR-129-5p	7	0.5	1	22	No	1	20	No	2	18	No	3	16	Yes
142	hsa-miR-129*	1	7.5	0	12	No	0	10	No	0	9	No	0	7	Yes
143	hsa-miR-1290	1	0	0	12	No	0	10	No	0	9	No	0	7	No
144	hsa-miR-1291	0	0.5	0	10	No	0	8	No	0	7	No	0	6	No
145	hsa-miR-1292	7	2	1	22	No	1	20	No	2	18	No	3	16	No
146	hsa-miR-1293	8.5	0	1	25	No	2	23	Yes	3	20	Yes	4	18	Yes
147	hsa-miR-1294	39	38.5	21	65	No	24	61	No	26	58	No	29	54	No
148	hsa-miR-1295	0	0	0	10	No	0	8	No	0	7	No	0	6	No
149	hsa-miR-1296	14.5	2	5	34	Yes	6	31	Yes	7	28	Yes	9	26	Yes
150	hsa-miR-1297	0	0	0	10	No	0	8	No	0	7	No	0	6	No
151	hsa-miR-1298	3.5	6	0	17	No	0	15	No	0	13	No	1	12	No
152	hsa-miR-1299	1.5	0	0	14	No	0	12	No	0	10	No	0	9	No
153	hsa-miR-1301	17.5	9.5	7	38	No	8	35	No	10	32	No	11	29	No
154	hsa-miR-1302	0	0	0	10	No	0	8	No	0	7	No	0	6	No
155	hsa-miR-1303	15.5	7.5	5	35	No	7	32	No	8	30	No	10	27	Yes
156	hsa-miR-1304	14	7.5	4	32	No	5	29	No	7	27	No	8	25	No
157	hsa-miR-1305	0	0	0	10	No	0	8	No	0	7	No	0	6	No
158	hsa-miR-1306	0	0	0	10	No	0	8	No	0	7	No	0	6	No
159	hsa-miR-1307	96	201	67	134	Yes	71	128	Yes	75	123	Yes	79	117	Yes
160	hsa-miR-1308	17	46.5	6	36	Yes	7	33	Yes	9	31	Yes	10	28	Yes
161	hsa-miR-130a	0	3.5	0	10	No	0	8	No	0	7	No	0	6	No
162	hsa-miR-130a*	0	0	0	10	No	0	8	No	0	7	No	0	6	No
163	hsa-miR-130b	3902	4917.5	3700	4113	Yes	3731	4080	Yes	3759	4051	Yes	3790	4019	Yes
164	hsa-miR-130b*	67.5	27	44	101	Yes	47	96	Yes	50	91	Yes	54	86	Yes
165	hsa-miR-132	15.5	6	5	35	No	7	32	No	8	30	Yes	10	27	Yes
166	hsa-miR-132*	17	19.5	6	36	No	7	33	No	9	31	No	10	28	No
167	hsa-miR-1321	0	0	0	10	No	0	8	No	0	7	No	0	6	No
168	hsa-miR-1322	0	0	0	10	No	0	8	No	0	7	No	0	6	No
169	hsa-miR-1323	2.5	9.5	0	15	No	0	14	No	0	12	No	1	10	Yes
170	hsa-miR-1324	0	0	0	10	No	0	8	No	0	7	No	0	6	No
171	hsa-miR-133a	0	0	0	10	No	0	8	No	0	7	No	0	6	No
172	hsa-miR-133b	0	0	0	10	No	0	8	No	0	7	No	0	6	No
173	hsa-miR-134	2.5	5	0	15	No	0	14	No	0	12	No	1	10	No
174	hsa-miR-135a	5	16.5	0	19	No	0	17	Yes	1	15	Yes	2	13	Yes
175	hsa-miR-135a*	0	0	0	10	No	0	8	No	0	7	No	0	6	No
176	hsa-miR-135b	34.5	20	18	60	No	21	56	No	23	53	Yes	25	49	Yes
177	hsa-miR-135b*	3.5	0	0	17	No	0	15	No	0	13	No	1	12	No
178	hsa-miR-136	1	2	0	12	No	0	10	No	0	9	No	0	7	No
179	hsa-miR-136*	1.5	2	0	14	No	0	12	No	0	10	No	0	9	No
180	hsa-miR-137	0	0.5	0	10	No	0	8	No	0	7	No	0	6	No
181	hsa-miR-138	7.5	10.5	1	24	No	2	21	No	3	19	No	4	17	No
182	hsa-miR-138-1*	0	0	0	10	No	0	8	No	0	7	No	0	6	No
183	hsa-miR-138-2*	0	0	0	10	No	0	8	No	0	7	No	0	6	No
184	hsa-miR-139-3p	1	0	0	12	No	0	10	No	0	9	No	0	7	No
185	hsa-miR-139-5p	5	7.5	0	19	No	0	17	No	1	15	No	2	13	No
186	hsa-miR-140-3p	243	243	195	300	No	202	291	No	208	283	No	216	275	No
187	hsa-miR-140-5p	7.5	3.5	1	24	No	2	21	No	3	19	No	4	17	No
188	hsa-miR-141	0	0	0	10	No	0	8	No	0	7	No	0	6	No
189	hsa-miR-141*	0	0	0	10	No	0	8	No	0	7	No	0	6	No
190	hsa-miR-142-3p	39	39	21	65	No	24	61	No	26	58	No	29	54	No
191	hsa-miR-142-5p	154.5	108	117	201	Yes	123	194	Yes	128	188	Yes	134	181	Yes
192	hsa-miR-143	36	16.5	19	61	Yes	21	57	Yes	24	54	Yes	26	50	Yes
193	hsa-miR-143*	0	0	0	10	No	0	8	No	0	7	No	0	6	No
194	hsa-miR-144	15.5	36	5	35	Yes	7	32	Yes	8	30	Yes	10	27	Yes
195	hsa-miR-144*	81	79.5	54	116	No	58	111	No	62	106	No	66	101	No
196	hsa-miR-145	2.5	67	0	15	Yes	0	14	Yes	0	12	Yes	1	10	Yes
197	hsa-miR-145*	0	2	0	10	No	0	8	No	0	7	No	0	6	No
198	hsa-miR-1468	0	0	0	10	No	0	8	No	0	7	No	0	6	No
199	hsa-miR-1469	0	0	0	10	No	0	8	No	0	7	No	0	6	No
200	hsa-miR-146a	2	2	0	14	No	0	12	No	0	10	No	0	9	No
201	hsa-miR-146a*	0	0	0	10	No	0	8	No	0	7	No	0	6	No
202	hsa-miR-146b-3p	3.5	0	0	17	No	0	15	No	0	13	No	1	12	No
203	hsa-miR-146b-5p	1406.5	1458.5	1287	1536	No	1305	1515	No	1322	1498	No	1340	1478	No
204	hsa-miR-147	0	0	0	10	No	0	8	No	0	7	No	0	6	No
205	hsa-miR-1470	0	0	0	10	No	0	8	No	0	7	No	0	6	No
206	hsa-miR-1471	0	0	0	10	No	0	8	No	0	7	No	0	6	No
207	hsa-miR-147b	1	0	0	12	No	0	10	No	0	9	No	0	7	No
208	hsa-miR-148a	1816	1243	1679	1961	Yes	1700	1939	Yes	1719	1919	Yes	1740	1897	Yes
209	hsa-miR-148a*	43.5	15	25	71	Yes	28	67	Yes	30	64	Yes	33	60	Yes
210	hsa-miR-148b	290.5	539	238	353	Yes	246	343	Yes	253	335	Yes	261	325	Yes
211	hsa-miR-148b*	0	0	0	10	No	0	8	No	0	7	No	0	6	No
212	hsa-miR-149	0	2	0	10	No	0	8	No	0	7	No	0	6	No
213	hsa-miR-149*	0	0	0	10	No	0	8	No	0	7	No	0	6	No
214	hsa-miR-150	0	2	0	10	No	0	8	No	0	7	No	0	6	No
215	hsa-miR-150*	0	0	0	10	No	0	8	No	0	7	No	0	6	No
216	hsa-miR-151-3p	913.5	217.5	818	1019	Yes	833	1002	Yes	845	988	Yes	860	972	Yes
217	hsa-miR-151-5p	274.5	274.5	223	335	No	231	326	No	238	318	No	246	308	No
218	hsa-miR-152	259.5	154.5	210	318	Yes	218	309	Yes	224	301	Yes	232	293	Yes
219	hsa-miR-153	1	0.5	0	12	No	0	10	No	0	9	No	0	7	No
220	hsa-miR-1537	0	0	0	10	No	0	8	No	0	7	No	0	6	No
221	hsa-miR-1538	0	0	0	10	No	0	8	No	0	7	No	0	6	No
222	hsa-miR-1539	0	0	0	10	No	0	8	No	0	7	No	0	6	No
223	hsa-miR-154	0	0.5	0	10	No	0	8	No	0	7	No	0	6	No
224	hsa-miR-154*	0	11	0	10	Yes	0	8	Yes	0	7	Yes	0	6	Yes
225	hsa-miR-155	0	0	0	10	No	0	8	No	0	7	No	0	6	No
226	hsa-miR-155*	0	0	0	10	No	0	8	No	0	7	No	0	6	No
227	hsa-miR-15a	76	99.5	50	110	No	54	105	No	57	100	Yes	61	95	Yes
228	hsa-miR-15a*	0	0	0	10	No	0	8	No	0	7	No	0	6	No
229	hsa-miR-15b	191.5	852	149	243	Yes	156	235	Yes	161	228	Yes	168	221	Yes
230	hsa-miR-15b*	2.5	14	0	15	No	0	14	Yes	0	12	Yes	1	10	Yes
231	hsa-miR-16	2007	1816	1863	2160	Yes	1885	2136	Yes	1905	2115	Yes	1927	2092	Yes
232	hsa-miR-16-1*	3.5	2	0	17	No	0	15	No	0	13	No	1	12	No
233	hsa-miR-16-2*	45	76	26	73	Yes	28	68	Yes	31	65	Yes	34	61	Yes
234	hsa-miR-17	6914.5	5798.5	6645	7194	Yes	6687	7150	Yes	6723	7112	Yes	6766	7069	Yes
235	hsa-miR-17*	4560.5	3189.5	4342	4788	Yes	4376	4753	Yes	4406	4722	Yes	4440	4687	Yes
236	hsa-miR-181a	11.5	43.5	3	29	Yes	4	27	Yes	5	24	Yes	7	22	Yes
237	hsa-miR-181a-2*	4	9.5	0	17	No	0	15	No	0	13	No	1	12	No
238	hsa-miR-181a*	1	0	0	12	No	0	10	No	0	9	No	0	7	No
239	hsa-miR-181b	7.5	16.5	1	24	No	2	21	No	3	19	No	4	17	Yes
240	hsa-miR-181c	0	0.5	0	10	No	0	8	No	0	7	No	0	6	No
241	hsa-miR-181c*	0	0	0	10	No	0	8	No	0	7	No	0	6	No
242	hsa-miR-181d	11.5	5	3	29	No	4	27	No	5	24	No	7	22	Yes
243	hsa-miR-182	1458.5	1054	1336	1590	Yes	1355	1569	Yes	1372	1552	Yes	1391	1532	Yes
244	hsa-miR-182*	5	2	0	19	No	0	17	No	1	15	No	2	13	No
245	hsa-miR-1825	0	0	0	10	No	0	8	No	0	7	No	0	6	No
246	hsa-miR-1826	0	0	0	10	No	0	8	No	0	7	No	0	6	No
247	hsa-miR-1827	0	0	0	10	No	0	8	No	0	7	No	0	6	No
248	hsa-miR-183	412.5	116	349	485	Yes	359	474	Yes	367	464	Yes	377	453	Yes
249	hsa-miR-183*	5	15.5	0	19	No	0	17	No	1	15	Yes	2	13	Yes
250	hsa-miR-184	1	2.5	0	12	No	0	10	No	0	9	No	0	7	No
251	hsa-miR-185	81264	67754	7833	8428	Yes	7879	8380	Yes	7918	8340	Yes	7964	8293	Yes
252	hsa-miR-185*	1	0	0	12	No	0	10	No	0	9	No	0	7	No
253	hsa-miR-186	432.5	326.5	368	507	Yes	378	495	Yes	386	485	Yes	397	474	Yes
254	hsa-miR-186*	1	0	0	12	No	0	10	No	0	9	No	0	7	No
255	hsa-miR-187	1	0	0	12	No	0	10	No	0	9	No	0	7	No
256	hsa-miR-187*	0	0	0	10	No	0	8	No	0	7	No	0	6	No
257	hsa-miR-188-3p	1	0	0	12	No	0	10	No	0	9	No	0	7	No
258	hsa-miR-188-5p	5	3.5	0	19	No	0	17	No	1	15	No	2	13	No
259	hsa-miR-18a	326.5	360	271	392	No	279	382	No	287	373	No	295	363	No
260	hsa-miR-18a*	44.5	78.5	26	73	Yes	28	68	Yes	31	65	Yes	34	61	Yes
261	hsa-miR-18b	2.5	0	0	15	No	0	14	No	0	12	No	1	10	No
262	hsa-miR-18b*	0	0	0	10	No	0	8	No	0	7	No	0	6	No
263	hsa-miR-190	0	0.5	0	10	No	0	8	No	0	7	No	0	6	No
264	hsa-miR-1908	54.5	40.5	33	85	No	37	80	No	39	76	No	43	72	Yes
265	hsa-miR-1909	0	0	0	10	No	0	8	No	0	7	No	0	6	No
266	hsa-miR-1909*	0	0	0	10	No	0	8	No	0	7	No	0	6	No
267	hsa-miR-190b	0	0.5	0	10	No	0	8	No	0	7	No	0	6	No
268	hsa-miR-191	4917.5	8555	4690	5154	Yes	4726	5117	Yes	4757	5085	Yes	4792	5048	Yes
269	hsa-miR-191*	4	11	0	17	No	0	15	No	0	13	No	1	12	No
270	hsa-miR-1910	0	0	0	10	No	0	8	No	0	7	No	0	6	No
271	hsa-miR-1911	0	0	0	10	No	0	8	No	0	7	No	0	6	No
272	hsa-miR-1911*	0	0	0	10	No	0	8	No	0	7	No	0	6	No
273	hsa-miR-1912	0	0	0	10	No	0	8	No	0	7	No	0	6	No
274	hsa-miR-1913	0	0	0	10	No	0	8	No	0	7	No	0	6	No
275	hsa-miR-1914	0	0	0	10	No	0	8	No	0	7	No	0	6	No
276	hsa-miR-1914*	0	0	0	10	No	0	8	No	0	7	No	0	6	No
277	hsa-miR-1915	0	0	0	10	No	0	8	No	0	7	No	0	6	No
278	hsa-miR-1915*	0	0	0	10	No	0	8	No	0	7	No	0	6	No
279	hsa-miR-192	3711	2044	3514	3917	Yes	3545	3884	Yes	3571	3857	Yes	3602	3825	Yes
280	hsa-miR-192*	0	0	0	10	No	0	8	No	0	7	No	0	6	No
281	hsa-miR-193a-3p	3.5	2.5	0	17	No	0	15	No	0	13	No	1	12	No
282	hsa-miR-193a-5p	14	15.5	4	32	No	5	29	No	7	27	No	8	25	No
283	hsa-miR-193b	83.5	90.5	57	120	No	61	114	No	64	109	No	69	104	No
284	hsa-miR-193b*	209.5	96	165	263	Yes	172	255	Yes	178	248	Yes	185	240	Yes
285	hsa-miR-194	42	44.5	23	69	No	26	65	No	28	61	No	31	57	No
286	hsa-miR-194*	0	0	0	10	No	0	8	No	0	7	No	0	6	No
287	hsa-miR-195	2.5	0	0	15	No	0	14	No	0	12	No	1	10	No
288	hsa-miR-195*	0	0	0	10	No	0	8	No	0	7	No	0	6	No
289	hsa-miR-196a	55.5	220	34	86	Yes	37	81	Yes	40	78	Yes	44	73	Yes
290	hsa-miR-196a*	0	0	0	10	No	0	8	No	0	7	No	0	6	No
291	hsa-miR-196b	0	0	0	10	No	0	8	No	0	7	No	0	6	No
292	hsa-miR-196b*	0	0	0	10	No	0	8	No	0	7	No	0	6	No
293	hsa-miR-197	37.5	88.5	20	64	Yes	23	60	Yes	25	57	Yes	28	53	Yes
294	hsa-miR-1972	0	2.5	0	10	No	0	8	No	0	7	No	0	6	No
295	hsa-miR-1973	0	0.5	0	10	No	0	8	No	0	7	No	0	6	No
296	hsa-miR-1975	79.5	2.5	53	115	Yes	57	109	Yes	61	105	Yes	65	100	Yes
297	hsa-miR-1976	0	0	0	10	No	0	8	No	0	7	No	0	6	No
298	hsa-miR-1979	206.5	70.5	163	260	Yes	169	251	Yes	175	244	Yes	182	237	Yes
299	hsa-miR-198	0	0.5	0	10	No	0	8	No	0	7	No	0	6	No
300	hsa-miR-199a-3p	462	290.5	394	538	Yes	405	526	Yes	414	516	Yes	424	504	Yes
301	hsa-miR-199a-5p	0	0	0	10	No	0	8	No	0	7	No	0	6	No
302	hsa-miR-199b-3p	463.5	297	396	540	Yes	407	528	Yes	416	518	Yes	426	506	Yes
303	hsa-miR-199b-5p	53.5	0.5	33	84	Yes	36	79	Yes	38	75	Yes	42	71	Yes
304	hsa-miR-19a	384.5	340	323	455	No	333	444	No	341	435	No	351	424	Yes
305	hsa-miR-19a*	0	0.5	0	10	No	0	8	No	0	7	No	0	6	No
306	hsa-miR-19b	5798.5	7366.5	5552	6055	Yes	5590	6015	Yes	5624	5980	Yes	5662	5940	Yes
307	hsa-miR-19b-1*	3.5	15.5	0	17	No	0	15	Yes	0	13	Yes	1	12	Yes
308	hsa-miR-19b-2*	0	0	0	10	No	0	8	No	0	7	No	0	6	No
309	hsa-miR-200a	0	0	0	10	No	0	8	No	0	7	No	0	6	No
310	hsa-miR-200a*	0	0	0	10	No	0	8	No	0	7	No	0	6	No
311	hsa-miR-200b	0	0.5	0	10	No	0	8	No	0	7	No	0	6	No
312	hsa-miR-200b*	0	0	0	10	No	0	8	No	0	7	No	0	6	No
313	hsa-miR-200c	48.5	9.5	29	78	Yes	32	73	Yes	34	69	Yes	37	65	Yes
314	hsa-miR-200c*	1	0	0	12	No	0	10	No	0	9	No	0	7	No
315	hsa-miR-202	2	3.5	0	14	No	0	12	No	0	10	No	0	9	No
316	hsa-miR-202*	0	9.5	0	10	Yes	0	8	Yes	0	7	Yes	0	6	Yes
317	hsa-miR-203	0	0	0	10	No	0	8	No	0	7	No	0	6	No
318	hsa-miR-204	4	0.5	0	17	No	0	15	No	0	13	No	1	12	No
319	hsa-miR-205	0	0.5	0	10	No	0	8	No	0	7	No	0	6	No
320	hsa-miR-205*	0	0	0	10	No	0	8	No	0	7	No	0	6	No
321	hsa-miR-2052	0	0	0	10	No	0	8	No	0	7	No	0	6	No
322	hsa-miR-2053	0	0	0	10	No	0	8	No	0	7	No	0	6	No
323	hsa-miR-2054	0	0	0	10	No	0	8	No	0	7	No	0	6	No
324	hsa-miR-206	7.5	9.5	1	24	No	2	21	No	3	19	No	4	17	No
325	hsa-miR-208a	0	0.5	0	10	No	0	8	No	0	7	No	0	6	No
326	hsa-miR-208b	0	0	0	10	No	0	8	No	0	7	No	0	6	No
327	hsa-miR-20a	2331.5	4560.5	2176	2496	Yes	2201	2470	Yes	2221	2448	Yes	2246	2423	Yes
328	hsa-miR-20a*	2	6	0	14	No	0	12	No	0	10	No	0	9	No
329	hsa-miR-20b	0	0	0	10	No	0	8	No	0	7	No	0	6	No
330	hsa-miR-20b*	0	0	0	10	No	0	8	No	0	7	No	0	6	No
331	hsa-miR-21	24753	9460	2314	2644	Yes	2339	2617	Yes	2361	2595	Yes	2386	2569	Yes
332	hsa-miR-21*	16	1	5	35	Yes	7	32	Yes	8	30	Yes	10	27	Yes
333	hsa-miR-210	1525	801.5	1400	1659	Yes	1419	1638	Yes	1436	1620	Yes	1456	1599	Yes
334	hsa-miR-211	0	0	0	10	No	0	8	No	0	7	No	0	6	No
335	hsa-miR-2110	8.5	2.5	1	25	No	2	23	No	3	20	No	4	18	No
336	hsa-miR-2113	0	0	0	10	No	0	8	No	0	7	No	0	6	No
337	hsa-miR-2114	0	0	0	10	No	0	8	No	0	7	No	0	6	No
338	hsa-miR-2114*	0	0	0	10	No	0	8	No	0	7	No	0	6	No
339	hsa-miR-2115	0	0	0	10	No	0	8	No	0	7	No	0	6	No
340	hsa-miR-2115*	0	0	0	10	No	0	8	No	0	7	No	0	6	No
341	hsa-miR-2116	0	0	0	10	No	0	8	No	0	7	No	0	6	No
342	hsa-miR-2116*	0	0	0	10	No	0	8	No	0	7	No	0	6	No
343	hsa-miR-2117	0	0	0	10	No	0	8	No	0	7	No	0	6	No
344	hsa-miR-212	0	0	0	10	No	0	8	No	0	7	No	0	6	No
345	hsa-miR-214	0	0	0	10	No	0	8	No	0	7	No	0	6	No
346	hsa-miR-214*	0	0	0	10	No	0	8	No	0	7	No	0	6	No
347	hsa-miR-215	17.5	6	7	38	No	8	35	Yes	10	32	Yes	11	29	Yes
348	hsa-miR-216a	0	0	0	10	No	0	8	No	0	7	No	0	6	No
349	hsa-miR-216b	0	0	0	10	No	0	8	No	0	7	No	0	6	No
350	hsa-miR-217	0	5	0	10	No	0	8	No	0	7	No	0	6	No
351	hsa-miR-218	36	20.5	19	61	No	21	57	No	24	54	Yes	26	50	Yes
352	hsa-miR-218-1*	0	0	0	10	No	0	8	No	0	7	No	0	6	No
353	hsa-miR-218-2*	0	0	0	10	No	0	8	No	0	7	No	0	6	No
354	hsa-miR-219-1-3p	12.5	52	4	31	Yes	5	28	Yes	6	26	Yes	7	23	Yes
355	hsa-miR-219-2-3p	30	33	15	54	No	17	50	No	19	47	No	21	44	No
356	hsa-miR-219-5p	1	1	0	12	No	0	10	No	0	9	No	0	7	No
357	hsa-miR-22	1096.5	925	991	1211	Yes	1008	1193	Yes	1022	1178	Yes	1038	1160	Yes
358	hsa-miR-22*	13	54.5	4	31	Yes	5	28	Yes	6	26	Yes	7	23	Yes
359	hsa-miR-220a	0	0	0	10	No	0	8	No	0	7	No	0	6	No
360	hsa-miR-220b	0	0	0	10	No	0	8	No	0	7	No	0	6	No
361	hsa-miR-220c	0	1	0	10	No	0	8	No	0	7	No	0	6	No
362	hsa-miR-221	335	1339.5	278	401	Yes	287	390	Yes	294	382	Yes	303	372	Yes
363	hsa-miR-221*	10	22	2	27	No	3	24	No	4	22	Yes	5	20	Yes
364	hsa-miR-222	5	11	0	19	No	0	17	No	1	15	No	2	13	No
365	hsa-miR-222*	0	0	0	10	No	0	8	No	0	7	No	0	6	No
366	hsa-miR-223	125.5	838	92	168	Yes	97	162	Yes	102	156	Yes	107	150	Yes
367	hsa-miR-223*	88.5	36	61	126	Yes	65	120	Yes	69	115	Yes	73	110	Yes
368	hsa-miR-224	387.5	61	326	458	Yes	336	447	Yes	344	438	Yes	354	427	Yes
369	hsa-miR-224*	0	0	0	10	No	0	8	No	0	7	No	0	6	No
370	hsa-miR-2276	0	0	0	10	No	0	8	No	0	7	No	0	6	No
371	hsa-miR-2277	0	0	0	10	No	0	8	No	0	7	No	0	6	No
372	hsa-miR-2278	0	0	0	10	No	0	8	No	0	7	No	0	6	No
373	hsa-miR-2355	0	0	0	10	No	0	8	No	0	7	No	0	6	No
374	hsa-miR-23a	43	99	24	70	Yes	27	66	Yes	29	62	Yes	32	58	Yes
375	hsa-miR-23a*	25	33.5	11	47	No	13	44	No	15	41	No	17	38	No
376	hsa-miR-23b	2.5	16.5	0	15	Yes	0	14	Yes	0	12	Yes	1	10	Yes
377	hsa-miR-23b*	24	31	10	46	No	12	42	No	14	40	No	16	37	No
378	hsa-miR-24	801.5	705.5	712	900	Yes	726	885	Yes	738	872	Yes	752	857	Yes
379	hsa-miR-24-1*	0	0	0	10	No	0	8	No	0	7	No	0	6	No
380	hsa-miR-24-2*	0	0	0	10	No	0	8	No	0	7	No	0	6	No
381	hsa-miR-25	9460	20751.5	848	1052	Yes	863	1036	Yes	876	1021	Yes	892	1005	Yes
382	hsa-miR-25*	870	2171	776	972	Yes	791	956	Yes	803	943	Yes	818	927	Yes
383	hsa-miR-26a	2991.5	2991.5	2815	3177	No	2843	3148	No	2867	3123	No	2894	3094	No
384	hsa-miR-26a-1*	0	2.5	0	10	No	0	8	No	0	7	No	0	6	No
385	hsa-miR-26a-2*	0	0	0	10	No	0	8	No	0	7	No	0	6	No
386	hsa-miR-26b	217.5	163.5	172	272	Yes	179	264	Yes	185	256	Yes	192	248	Yes
387	hsa-miR-26b*	0	1	0	10	No	0	8	No	0	7	No	0	6	No
388	hsa-miR-27a	180	67.5	139	230	Yes	145	222	Yes	150	215	Yes	157	208	Yes
389	hsa-miR-27a*	47	18.5	27	75	Yes	30	71	Yes	33	67	Yes	36	63	Yes
390	hsa-miR-27b	508.5	425.5	438	589	Yes	449	576	Yes	458	565	Yes	469	553	Yes
391	hsa-miR-27b*	4	7.5	0	17	No	0	15	No	0	13	No	1	12	No
392	hsa-miR-28-3p	1	0	0	12	No	0	10	No	0	9	No	0	7	No
393	hsa-miR-28-5p	0	3.5	0	10	No	0	8	No	0	7	No	0	6	No
394	hsa-miR-2861	0	0	0	10	No	0	8	No	0	7	No	0	6	No
395	hsa-miR-2909	0	0	0	10	No	0	8	No	0	7	No	0	6	No
396	hsa-miR-296-3p	0	0	0	10	No	0	8	No	0	7	No	0	6	No
397	hsa-miR-296-5p	0	14	0	10	Yes	0	8	Yes	0	7	Yes	0	6	Yes
398	hsa-miR-297	0	0	0	10	No	0	8	No	0	7	No	0	6	No
399	hsa-miR-298	0	0	0	10	No	0	8	No	0	7	No	0	6	No
400	hsa-miR-299-3p	0	0	0	10	No	0	8	No	0	7	No	0	6	No
401	hsa-miR-299-5p	0	1	0	10	No	0	8	No	0	7	No	0	6	No
402	hsa-miR-29a	3545.5	3711	3353	3747	No	3383	3716	No	3409	3688	Yes	3439	3657	Yes
403	hsa-miR-29a*	0	0	0	10	No	0	8	No	0	7	No	0	6	No
404	hsa-miR-29b	109	183	78	149	Yes	82	143	Yes	86	137	Yes	91	131	Yes
405	hsa-miR-29b-1*	1	0	0	12	No	0	10	No	0	9	No	0	7	No
406	hsa-miR-29b-2*	0	0	0	10	No	0	8	No	0	7	No	0	6	No
407	hsa-miR-29c	307.5	463.5	253	371	Yes	262	361	Yes	269	353	Yes	277	343	Yes
408	hsa-miR-29c*	0	0	0	10	No	0	8	No	0	7	No	0	6	No
409	hsa-miR-300	0	0	0	10	No	0	8	No	0	7	No	0	6	No
410	hsa-miR-301a	0	6	0	10	No	0	8	No	0	7	No	0	6	Yes
411	hsa-miR-301b	0	8	0	10	No	0	8	Yes	0	7	Yes	0	6	Yes
412	hsa-miR-302a	0	2.5	0	10	No	0	8	No	0	7	No	0	6	No
413	hsa-miR-302a*	0	0	0	10	No	0	8	No	0	7	No	0	6	No
414	hsa-miR-302b	0	0	0	10	No	0	8	No	0	7	No	0	6	No
415	hsa-miR-302b*	0	0	0	10	No	0	8	No	0	7	No	0	6	No
416	hsa-miR-302c	0	0	0	10	No	0	8	No	0	7	No	0	6	No
417	hsa-miR-302c*	0	0	0	10	No	0	8	No	0	7	No	0	6	No
418	hsa-miR-302d	0	0	0	10	No	0	8	No	0	7	No	0	6	No
419	hsa-miR-302d*	0	0	0	10	No	0	8	No	0	7	No	0	6	No
420	hsa-miR-302e	0	0	0	10	No	0	8	No	0	7	No	0	6	No
421	hsa-miR-302f	0	0	0	10	No	0	8	No	0	7	No	0	6	No
422	hsa-miR-3065-3p	0	1	0	10	No	0	8	No	0	7	No	0	6	No
423	hsa-miR-3065-5p	2	2.5	0	14	No	0	12	No	0	10	No	0	9	No
424	hsa-miR-3074	0	0	0	10	No	0	8	No	0	7	No	0	6	No
425	hsa-miR-30a	8.5	8.5	1	25	No	2	23	No	3	20	No	4	18	No
426	hsa-miR-30a*	1	0	0	12	No	0	10	No	0	9	No	0	7	No
427	hsa-miR-30b	128.5	86.5	95	172	Yes	100	165	Yes	104	159	Yes	110	153	Yes
428	hsa-miR-30b*	16.5	20.5	6	36	No	7	33	No	9	31	No	10	28	No
429	hsa-miR-30c	38	70.5	20	64	Yes	23	60	Yes	25	57	Yes	28	53	Yes
430	hsa-miR-30c-1*	22.5	12	10	45	No	12	41	No	13	38	No	15	35	Yes
431	hsa-miR-30c-2*	0	0	0	10	No	0	8	No	0	7	No	0	6	No
432	hsa-miR-30d	705.5	486.5	622	799	Yes	635	784	Yes	646	772	Yes	659	758	Yes
433	hsa-miR-30d*	2.5	1	0	15	No	0	14	No	0	12	No	1	10	No
434	hsa-miR-30e	62	38	39	93	No	42	89	Yes	45	84	Yes	49	80	Yes
435	hsa-miR-30e*	86.5	122	59	123	No	63	118	Yes	67	113	Yes	71	107	Yes
436	hsa-miR-31	1	0	0	12	No	0	10	No	0	9	No	0	7	No
437	hsa-miR-31*	0	0	0	10	No	0	8	No	0	7	No	0	6	No
438	hsa-miR-3115	0	1	0	10	No	0	8	No	0	7	No	0	6	No
439	hsa-miR-3116	0	0	0	10	No	0	8	No	0	7	No	0	6	No
440	hsa-miR-3117	0	0	0	10	No	0	8	No	0	7	No	0	6	No
441	hsa-miR-3118	0	0	0	10	No	0	8	No	0	7	No	0	6	No
442	hsa-miR-3119	0	0	0	10	No	0	8	No	0	7	No	0	6	No
443	hsa-miR-3120	1	0	0	12	No	0	10	No	0	9	No	0	7	No
444	hsa-miR-3121	27	29.5	13	50	No	15	46	No	16	43	No	19	40	No
445	hsa-miR-3122	0	0	0	10	No	0	8	No	0	7	No	0	6	No
446	hsa-miR-3123	0	0	0	10	No	0	8	No	0	7	No	0	6	No
447	hsa-miR-3124	11.5	3.5	3	29	No	4	27	No	5	24	No	7	22	Yes
448	hsa-miR-3125	0	0	0	10	No	0	8	No	0	7	No	0	6	No
449	hsa-miR-3126-3p	0	0	0	10	No	0	8	No	0	7	No	0	6	No
450	hsa-miR-3126-5p	0	0	0	10	No	0	8	No	0	7	No	0	6	No
451	hsa-miR-3127	70.5	20.5	46	104	Yes	50	99	Yes	53	95	Yes	57	90	Yes
452	hsa-miR-3128	1	1	0	12	No	0	10	No	0	9	No	0	7	No
453	hsa-miR-3129	0	0	0	10	No	0	8	No	0	7	No	0	6	No
454	hsa-miR-3130-3p	2.5	12	0	15	No	0	14	No	0	12	Yes	1	10	Yes
455	hsa-miR-3130-5p	0	0	0	10	No	0	8	No	0	7	No	0	6	No
456	hsa-miR-3131	2.5	0	0	15	No	0	14	No	0	12	No	1	10	No
457	hsa-miR-3132	0	0	0	10	No	0	8	No	0	7	No	0	6	No
458	hsa-miR-3133	0	0	0	10	No	0	8	No	0	7	No	0	6	No
459	hsa-miR-3134	3.5	2.5	0	17	No	0	15	No	0	13	No	1	12	No
460	hsa-miR-3135	3.5	0	0	17	No	0	15	No	0	13	No	1	12	No
461	hsa-miR-3136	1	1	0	12	No	0	10	No	0	9	No	0	7	No
462	hsa-miR-3137	0	0	0	10	No	0	8	No	0	7	No	0	6	No
463	hsa-miR-3138	0	0	0	10	No	0	8	No	0	7	No	0	6	No
464	hsa-miR-3139	1	0	0	12	No	0	10	No	0	9	No	0	7	No
465	hsa-miR-3140	5	3.5	0	19	No	0	17	No	1	15	No	2	13	No
466	hsa-miR-3141	1	1	0	12	No	0	10	No	0	9	No	0	7	No
467	hsa-miR-3142	0	0	0	10	No	0	8	No	0	7	No	0	6	No
468	hsa-miR-3143	0	0	0	10	No	0	8	No	0	7	No	0	6	No
469	hsa-miR-3144-3p	0	1	0	10	No	0	8	No	0	7	No	0	6	No
470	hsa-miR-3144-5p	5	6.5	0	19	No	0	17	No	1	15	No	2	13	No
471	hsa-miR-3145	0	0	0	10	No	0	8	No	0	7	No	0	6	No
472	hsa-miR-3146	2.5	0	0	15	No	0	14	No	0	12	No	1	10	No
473	hsa-miR-3147	0	0	0	10	No	0	8	No	0	7	No	0	6	No
474	hsa-miR-3148	0	0	0	10	No	0	8	No	0	7	No	0	6	No
475	hsa-miR-3149	0	2.5	0	10	No	0	8	No	0	7	No	0	6	No
476	hsa-miR-3150	0	0	0	10	No	0	8	No	0	7	No	0	6	No
477	hsa-miR-3151	0	0	0	10	No	0	8	No	0	7	No	0	6	No
478	hsa-miR-3152	0	0	0	10	No	0	8	No	0	7	No	0	6	No
479	hsa-miR-3153	0	0	0	10	No	0	8	No	0	7	No	0	6	No
480	hsa-miR-3154	2	1	0	14	No	0	12	No	0	10	No	0	9	No
481	hsa-miR-3155	6	2.5	0	20	No	1	18	No	1	16	No	2	14	No
482	hsa-miR-3156	0	0	0	10	No	0	8	No	0	7	No	0	6	No
483	hsa-miR-3157	2	0	0	14	No	0	12	No	0	10	No	0	9	No
484	hsa-miR-3158	37	15.5	20	63	Yes	22	59	Yes	24	55	Yes	27	52	Yes
485	hsa-miR-3159	0	0	0	10	No	0	8	No	0	7	No	0	6	No
486	hsa-miR-3160	4	3.5	0	17	No	0	15	No	0	13	No	1	12	No
487	hsa-miR-3161	0	0	0	10	No	0	8	No	0	7	No	0	6	No
488	hsa-miR-3162	1	0	0	12	No	0	10	No	0	9	No	0	7	No
489	hsa-miR-3163	11	12	2	28	No	3	25	No	5	23	No	6	21	No
490	hsa-miR-3164	12	3.5	3	29	No	4	27	No	5	24	No	7	22	Yes
491	hsa-miR-3165	15.5	5	5	35	No	7	32	Yes	8	30	Yes	10	27	Yes
492	hsa-miR-3166	0	0	0	10	No	0	8	No	0	7	No	0	6	No
493	hsa-miR-3167	0	0	0	10	No	0	8	No	0	7	No	0	6	No
494	hsa-miR-3168	0	0	0	10	No	0	8	No	0	7	No	0	6	No
495	hsa-miR-3169	0	0	0	10	No	0	8	No	0	7	No	0	6	No
496	hsa-miR-3170	0	0	0	10	No	0	8	No	0	7	No	0	6	No
497	hsa-miR-3171	0	0	0	10	No	0	8	No	0	7	No	0	6	No
498	hsa-miR-3172	4	0	0	17	No	0	15	No	0	13	No	1	12	No
499	hsa-miR-3173	2.5	0	0	15	No	0	14	No	0	12	No	1	10	No
500	hsa-miR-3174	2	0	0	14	No	0	12	No	0	10	No	0	9	No
501	hsa-miR-3175	4	1	0	17	No	0	15	No	0	13	No	1	12	No
502	hsa-miR-3176	2.5	0	0	15	No	0	14	No	0	12	No	1	10	No
503	hsa-miR-3177	7.5	1	1	24	No	2	21	No	3	19	Yes	4	17	Yes
504	hsa-miR-3178	0	0	0	10	No	0	8	No	0	7	No	0	6	No
505	hsa-miR-3179	20.5	21	8	42	No	10	39	No	12	36	No	14	33	No
506	hsa-miR-3180-3p	220	191.5	174	274	No	181	266	No	187	258	No	194	250	Yes
507	hsa-miR-3180-5p	0	0	0	10	No	0	8	No	0	7	No	0	6	No
508	hsa-miR-3181	0	0	0	10	No	0	8	No	0	7	No	0	6	No
509	hsa-miR-3182	0	0	0	10	No	0	8	No	0	7	No	0	6	No
510	hsa-miR-3183	0	0	0	10	No	0	8	No	0	7	No	0	6	No
511	hsa-miR-3184	0	0	0	10	No	0	8	No	0	7	No	0	6	No
512	hsa-miR-3185	0	0	0	10	No	0	8	No	0	7	No	0	6	No
513	hsa-miR-3186-3p	0	0	0	10	No	0	8	No	0	7	No	0	6	No
514	hsa-miR-3186-5p	0	0	0	10	No	0	8	No	0	7	No	0	6	No
515	hsa-miR-3187	0	0	0	10	No	0	8	No	0	7	No	0	6	No
516	hsa-miR-3188	0	0	0	10	No	0	8	No	0	7	No	0	6	No
517	hsa-miR-3189	3.5	0	0	17	No	0	15	No	0	13	No	1	12	No
518	hsa-miR-3190-3p	3.5	0	0	17	No	0	15	No	0	13	No	1	12	No
519	hsa-miR-3190-5p	0	0	0	10	No	0	8	No	0	7	No	0	6	No
520	hsa-miR-3191	2.5	0	0	15	No	0	14	No	0	12	No	1	10	No
521	hsa-miR-3192	5	0	0	19	No	0	17	No	1	15	No	2	13	Yes
522	hsa-miR-3193	1	0	0	12	No	0	10	No	0	9	No	0	7	No
523	hsa-miR-3194	0	0	0	10	No	0	8	No	0	7	No	0	6	No
524	hsa-miR-3195	0	0	0	10	No	0	8	No	0	7	No	0	6	No
525	hsa-miR-3196	0	0	0	10	No	0	8	No	0	7	No	0	6	No
526	hsa-miR-3197	0	0	0	10	No	0	8	No	0	7	No	0	6	No
527	hsa-miR-3198	3.5	0	0	17	No	0	15	No	0	13	No	1	12	No
528	hsa-miR-3199	0	0	0	10	No	0	8	No	0	7	No	0	6	No
529	hsa-miR-32	2.5	5	0	15	No	0	14	No	0	12	No	1	10	No
530	hsa-miR-32*	0	1	0	10	No	0	8	No	0	7	No	0	6	No
531	hsa-miR-3200	0	0	0	10	No	0	8	No	0	7	No	0	6	No
532	hsa-miR-3201	0	0	0	10	No	0	8	No	0	7	No	0	6	No
533	hsa-miR-3202	5	3.5	0	19	No	0	17	No	1	15	No	2	13	No
534	hsa-miR-320a	67754	51545.5	6507	7051	Yes	6549	7008	Yes	6585	6970	Yes	6627	6928	Yes
535	hsa-miR-320b	425.5	549.5	361	499	Yes	371	488	Yes	380	478	Yes	390	467	Yes
536	hsa-miR-320c	17	17	6	36	No	7	33	No	9	31	No	10	28	No
537	hsa-miR-320d	11	6.5	2	28	No	3	25	No	5	23	No	6	21	No
538	hsa-miR-320e	0	0	0	10	No	0	8	No	0	7	No	0	6	No
539	hsa-miR-323-3p	2.5	5	0	15	No	0	14	No	0	12	No	1	10	No
540	hsa-miR-323-5p	0	0	0	10	No	0	8	No	0	7	No	0	6	No
541	hsa-miR-323b-3p	0	0	0	10	No	0	8	No	0	7	No	0	6	No
542	hsa-miR-323b-5p	0	0	0	10	No	0	8	No	0	7	No	0	6	No
543	hsa-miR-324-3p	0	0	0	10	No	0	8	No	0	7	No	0	6	No
544	hsa-miR-324-5p	59	23.5	37	90	Yes	40	85	Yes	43	81	Yes	46	76	Yes
545	hsa-miR-325	0	0	0	10	No	0	8	No	0	7	No	0	6	No
546	hsa-miR-326	0	0	0	10	No	0	8	No	0	7	No	0	6	No
547	hsa-miR-328	5	3.5	0	19	No	0	17	No	1	15	No	2	13	No
548	hsa-miR-329	1	5	0	12	No	0	10	No	0	9	No	0	7	No
549	hsa-miR-330-3p	637	637	557	725	No	569	711	No	580	700	No	593	686	No
550	hsa-miR-330-5p	1	1	0	12	No	0	10	No	0	9	No	0	7	No
551	hsa-miR-331-3p	16.5	22.5	6	36	No	7	33	No	9	31	No	10	28	No
552	hsa-miR-331-5p	2	0	0	14	No	0	12	No	0	10	No	0	9	No
553	hsa-miR-335	2.5	0	0	15	No	0	14	No	0	12	No	1	10	No
554	hsa-miR-335*	0	0	0	10	No	0	8	No	0	7	No	0	6	No
555	hsa-miR-337-3p	0	0	0	10	No	0	8	No	0	7	No	0	6	No
556	hsa-miR-337-5p	0	0	0	10	No	0	8	No	0	7	No	0	6	No
557	hsa-miR-338-3p	0	3.5	0	10	No	0	8	No	0	7	No	0	6	No
558	hsa-miR-338-5p	0	0	0	10	No	0	8	No	0	7	No	0	6	No
559	hsa-miR-339-3p	58	37	36	89	No	39	84	Yes	42	80	Yes	45	75	Yes
560	hsa-miR-339-5p	38.5	17	21	65	Yes	24	61	Yes	26	58	Yes	29	54	Yes
561	hsa-miR-33a	438	1096.5	372	512	Yes	382	501	Yes	391	491	Yes	401	479	Yes
562	hsa-miR-33a*	0	0	0	10	No	0	8	No	0	7	No	0	6	No
563	hsa-miR-33b	0	0	0	10	No	0	8	No	0	7	No	0	6	No
564	hsa-miR-33b*	1	0	0	12	No	0	10	No	0	9	No	0	7	No
565	hsa-miR-340	2171	2331.5	2021	2330	Yes	2044	2305	Yes	2064	2283	Yes	2088	2259	Yes
566	hsa-miR-340*	0	0	0	10	No	0	8	No	0	7	No	0	6	No
567	hsa-miR-342-3p	105	83.5	74	144	No	79	138	No	83	133	No	88	127	Yes
568	hsa-miR-342-5p	2	0	0	14	No	0	12	No	0	10	No	0	9	No
569	hsa-miR-345	9.5	6.5	2	27	No	3	24	No	4	22	No	5	20	No
570	hsa-miR-346	0	0	0	10	No	0	8	No	0	7	No	0	6	No
571	hsa-miR-34a	0	0	0	10	No	0	8	No	0	7	No	0	6	No
572	hsa-miR-34a*	0	0	0	10	No	0	8	No	0	7	No	0	6	No
573	hsa-miR-34b	0	0	0	10	No	0	8	No	0	7	No	0	6	No
574	hsa-miR-34b*	0	0	0	10	No	0	8	No	0	7	No	0	6	No
575	hsa-miR-34c-3p	0	0	0	10	No	0	8	No	0	7	No	0	6	No
576	hsa-miR-34c-5p	90.5	58	63	128	Yes	67	122	Yes	70	117	Yes	75	112	Yes
577	hsa-miR-361-3p	51.5	3.5	31	81	Yes	34	77	Yes	37	73	Yes	40	69	Yes
578	hsa-miR-361-5p	54.5	51	33	85	No	37	80	No	39	76	No	43	72	No
579	hsa-miR-362-3p	0	8.5	0	10	No	0	8	Yes	0	7	Yes	0	6	Yes
580	hsa-miR-362-5p	19	27	7	39	No	9	36	No	10	33	No	12	31	No
581	hsa-miR-363	0	3.5	0	10	No	0	8	No	0	7	No	0	6	No
582	hsa-miR-363*	0	0	0	10	No	0	8	No	0	7	No	0	6	No
583	hsa-miR-365	51	105	30	80	Yes	33	76	Yes	36	72	Yes	39	67	Yes
584	hsa-miR-365*	0	0	0	10	No	0	8	No	0	7	No	0	6	No
585	hsa-miR-367	0	0	0	10	No	0	8	No	0	7	No	0	6	No
586	hsa-miR-367*	0	0	0	10	No	0	8	No	0	7	No	0	6	No
587	hsa-miR-369-3p	3.5	5	0	17	No	0	15	No	0	13	No	1	12	No
588	hsa-miR-369-5p	1	0	0	12	No	0	10	No	0	9	No	0	7	No
589	hsa-miR-370	0	1	0	10	No	0	8	No	0	7	No	0	6	No
590	hsa-miR-371-3p	0	0	0	10	No	0	8	No	0	7	No	0	6	No
591	hsa-miR-371-5p	0	1	0	10	No	0	8	No	0	7	No	0	6	No
592	hsa-miR-372	0	0	0	10	No	0	8	No	0	7	No	0	6	No
593	hsa-miR-373	0	0	0	10	No	0	8	No	0	7	No	0	6	No
594	hsa-miR-373*	0	0	0	10	No	0	8	No	0	7	No	0	6	No
595	hsa-miR-374a	121.5	206.5	89	164	Yes	94	157	Yes	98	152	Yes	103	145	Yes
596	hsa-miR-374a*	674.5	870	593	766	Yes	605	752	Yes	616	739	Yes	629	725	Yes
597	hsa-miR-374b	57.5	508.5	36	89	Yes	39	84	Yes	42	80	Yes	45	75	Yes
598	hsa-miR-374b*	22.5	47.5	10	45	Yes	12	41	Yes	13	38	Yes	15	35	Yes
599	hsa-miR-375	18.5	6.5	7	39	No	9	36	Yes	10	33	Yes	12	31	Yes
600	hsa-miR-376a	3.5	2.5	0	17	No	0	15	No	0	13	No	1	12	No
601	hsa-miR-376a*	0	0	0	10	No	0	8	No	0	7	No	0	6	No
602	hsa-miR-376b	0	0	0	10	No	0	8	No	0	7	No	0	6	No
603	hsa-miR-376c	2	1	0	14	No	0	12	No	0	10	No	0	9	No
604	hsa-miR-377	1	0	0	12	No	0	10	No	0	9	No	0	7	No
605	hsa-miR-377*	0	0	0	10	No	0	8	No	0	7	No	0	6	No
606	hsa-miR-378	8555	6914.5	8254	8865	Yes	8301	8816	Yes	8342	8774	Yes	8389	8726	Yes
607	hsa-miR-378*	27	3.5	13	50	Yes	15	46	Yes	16	43	Yes	19	40	Yes
608	hsa-miR-378b	0	0	0	10	No	0	8	No	0	7	No	0	6	No
609	hsa-miR-378c	0	0	0	10	No	0	8	No	0	7	No	0	6	No
610	hsa-miR-379	9.5	14	2	27	No	3	24	No	4	22	No	5	20	No
611	hsa-miR-379*	0	0	0	10	No	0	8	No	0	7	No	0	6	No
612	hsa-miR-380	0	0	0	10	No	0	8	No	0	7	No	0	6	No
613	hsa-miR-380*	0	0	0	10	No	0	8	No	0	7	No	0	6	No
614	hsa-miR-381	0	2.5	0	10	No	0	8	No	0	7	No	0	6	No
615	hsa-miR-382	17.5	14	7	38	No	8	35	No	10	32	No	11	29	No
616	hsa-miR-383	116	1	83	157	Yes	88	151	Yes	93	145	Yes	98	139	Yes
617	hsa-miR-384	0	0	0	10	No	0	8	No	0	7	No	0	6	No
618	hsa-miR-409-3p	2.5	2.5	0	15	No	0	14	No	0	12	No	1	10	No
619	hsa-miR-409-5p	0	2.5	0	10	No	0	8	No	0	7	No	0	6	No
620	hsa-miR-410	1	8.5	0	12	No	0	10	No	0	9	Yes	0	7	Yes
621	hsa-miR-411	3.5	1	0	17	No	0	15	No	0	13	No	1	12	No
622	hsa-miR-411*	0	0	0	10	No	0	8	No	0	7	No	0	6	No
623	hsa-miR-412	0	0	0	10	No	0	8	No	0	7	No	0	6	No
624	hsa-miR-421	20.5	34.5	8	42	No	10	39	No	12	36	No	14	33	Yes
625	hsa-miR-422a	0	0	0	10	No	0	8	No	0	7	No	0	6	No
626	hsa-miR-423-3p	2044	1525	1898	2198	Yes	1921	2174	Yes	1941	2153	Yes	1963	2129	Yes
627	hsa-miR-423-5p	20751.5	35647.5	1928	2230	Yes	1951	2206	Yes	1971	2185	Yes	1994	2161	Yes
628	hsa-miR-424	2	15.5	0	14	Yes	0	12	Yes	0	10	Yes	0	9	Yes
629	hsa-miR-424*	47.5	47	28	76	No	31	72	No	33	68	No	37	64	No
630	hsa-miR-425	134	384.5	99	178	Yes	104	171	Yes	109	165	Yes	114	158	Yes
631	hsa-miR-425*	7.5	12	1	24	No	2	21	No	3	19	No	4	17	No
632	hsa-miR-4251	0	0	0	10	No	0	8	No	0	7	No	0	6	No
633	hsa-miR-4252	0	0	0	10	No	0	8	No	0	7	No	0	6	No
634	hsa-miR-4253	0	0	0	10	No	0	8	No	0	7	No	0	6	No
635	hsa-miR-4254	0	0	0	10	No	0	8	No	0	7	No	0	6	No
636	hsa-miR-4255	0	0	0	10	No	0	8	No	0	7	No	0	6	No
637	hsa-miR-4256	0	0	0	10	No	0	8	No	0	7	No	0	6	No
638	hsa-miR-4257	0	0	0	10	No	0	8	No	0	7	No	0	6	No
639	hsa-miR-4258	0	0	0	10	No	0	8	No	0	7	No	0	6	No
640	hsa-miR-4259	0	0	0	10	No	0	8	No	0	7	No	0	6	No
641	hsa-miR-4260	0	0	0	10	No	0	8	No	0	7	No	0	6	No
642	hsa-miR-4261	0	0	0	10	No	0	8	No	0	7	No	0	6	No
643	hsa-miR-4262	0	0	0	10	No	0	8	No	0	7	No	0	6	No
644	hsa-miR-4263	0	0	0	10	No	0	8	No	0	7	No	0	6	No
645	hsa-miR-4264	0	0	0	10	No	0	8	No	0	7	No	0	6	No
646	hsa-miR-4265	0	0	0	10	No	0	8	No	0	7	No	0	6	No
647	hsa-miR-4266	0	0	0	10	No	0	8	No	0	7	No	0	6	No
648	hsa-miR-4267	0	0	0	10	No	0	8	No	0	7	No	0	6	No
649	hsa-miR-4268	0	0	0	10	No	0	8	No	0	7	No	0	6	No
650	hsa-miR-4269	0	0	0	10	No	0	8	No	0	7	No	0	6	No
651	hsa-miR-4270	0	0	0	10	No	0	8	No	0	7	No	0	6	No
652	hsa-miR-4271	0	0	0	10	No	0	8	No	0	7	No	0	6	No
653	hsa-miR-4272	0	0	0	10	No	0	8	No	0	7	No	0	6	No
654	hsa-miR-4273	0	0	0	10	No	0	8	No	0	7	No	0	6	No
655	hsa-miR-4274	0	0	0	10	No	0	8	No	0	7	No	0	6	No
656	hsa-miR-4275	0	0	0	10	No	0	8	No	0	7	No	0	6	No
657	hsa-miR-4276	0	0	0	10	No	0	8	No	0	7	No	0	6	No
658	hsa-miR-4277	0	0	0	10	No	0	8	No	0	7	No	0	6	No
659	hsa-miR-4278	0	0	0	10	No	0	8	No	0	7	No	0	6	No
660	hsa-miR-4279	0	0	0	10	No	0	8	No	0	7	No	0	6	No
661	hsa-miR-4280	0	0	0	10	No	0	8	No	0	7	No	0	6	No
662	hsa-miR-4281	0	0	0	10	No	0	8	No	0	7	No	0	6	No
663	hsa-miR-4282	0	0	0	10	No	0	8	No	0	7	No	0	6	No
664	hsa-miR-4283	0	0	0	10	No	0	8	No	0	7	No	0	6	No
665	hsa-miR-4284	0	0	0	10	No	0	8	No	0	7	No	0	6	No
666	hsa-miR-4285	0	0	0	10	No	0	8	No	0	7	No	0	6	No
667	hsa-miR-4286	0	0	0	10	No	0	8	No	0	7	No	0	6	No
668	hsa-miR-4287	0	0	0	10	No	0	8	No	0	7	No	0	6	No
669	hsa-miR-4288	0	0	0	10	No	0	8	No	0	7	No	0	6	No
670	hsa-miR-4289	0	0	0	10	No	0	8	No	0	7	No	0	6	No
671	hsa-miR-429	0	0	0	10	No	0	8	No	0	7	No	0	6	No
672	hsa-miR-4290	0	0	0	10	No	0	8	No	0	7	No	0	6	No
673	hsa-miR-4291	0	0	0	10	No	0	8	No	0	7	No	0	6	No
674	hsa-miR-4292	0	0	0	10	No	0	8	No	0	7	No	0	6	No
675	hsa-miR-4293	0	0	0	10	No	0	8	No	0	7	No	0	6	No
676	hsa-miR-4294	0	0	0	10	No	0	8	No	0	7	No	0	6	No
677	hsa-miR-4295	0	0	0	10	No	0	8	No	0	7	No	0	6	No
678	hsa-miR-4296	0	0	0	10	No	0	8	No	0	7	No	0	6	No
679	hsa-miR-4297	0	0	0	10	No	0	8	No	0	7	No	0	6	No
680	hsa-miR-4298	0	0	0	10	No	0	8	No	0	7	No	0	6	No
681	hsa-miR-4299	0	0	0	10	No	0	8	No	0	7	No	0	6	No
682	hsa-miR-4300	0	0	0	10	No	0	8	No	0	7	No	0	6	No
683	hsa-miR-4301	0	0	0	10	No	0	8	No	0	7	No	0	6	No
684	hsa-miR-4302	0	0	0	10	No	0	8	No	0	7	No	0	6	No
685	hsa-miR-4303	0	0	0	10	No	0	8	No	0	7	No	0	6	No
686	hsa-miR-4304	0	0	0	10	No	0	8	No	0	7	No	0	6	No
687	hsa-miR-4305	0	0	0	10	No	0	8	No	0	7	No	0	6	No
688	hsa-miR-4306	0	0	0	10	No	0	8	No	0	7	No	0	6	No
689	hsa-miR-4307	0	0	0	10	No	0	8	No	0	7	No	0	6	No
690	hsa-miR-4308	0	0	0	10	No	0	8	No	0	7	No	0	6	No
691	hsa-miR-4309	0	0	0	10	No	0	8	No	0	7	No	0	6	No
692	hsa-miR-431	0	0	0	10	No	0	8	No	0	7	No	0	6	No
693	hsa-miR-431*	0	0	0	10	No	0	8	No	0	7	No	0	6	No
694	hsa-miR-4310	0	0	0	10	No	0	8	No	0	7	No	0	6	No
695	hsa-miR-4311	0	0	0	10	No	0	8	No	0	7	No	0	6	No
696	hsa-miR-4312	0	0	0	10	No	0	8	No	0	7	No	0	6	No
697	hsa-miR-4313	0	0	0	10	No	0	8	No	0	7	No	0	6	No
698	hsa-miR-4314	0	0	0	10	No	0	8	No	0	7	No	0	6	No
699	hsa-miR-4315	0	0	0	10	No	0	8	No	0	7	No	0	6	No
700	hsa-miR-4316	0	0	0	10	No	0	8	No	0	7	No	0	6	No
701	hsa-miR-4317	0	0	0	10	No	0	8	No	0	7	No	0	6	No
702	hsa-miR-4318	0	0	0	10	No	0	8	No	0	7	No	0	6	No
703	hsa-miR-4319	0	0	0	10	No	0	8	No	0	7	No	0	6	No
704	hsa-miR-432	0	3.5	0	10	No	0	8	No	0	7	No	0	6	No
705	hsa-miR-432*	0	0	0	10	No	0	8	No	0	7	No	0	6	No
706	hsa-miR-4320	0	0	0	10	No	0	8	No	0	7	No	0	6	No
707	hsa-miR-4321	0	0	0	10	No	0	8	No	0	7	No	0	6	No
708	hsa-miR-4322	0	0	0	10	No	0	8	No	0	7	No	0	6	No
709	hsa-miR-4323	0	0	0	10	No	0	8	No	0	7	No	0	6	No
710	hsa-miR-4324	0	0	0	10	No	0	8	No	0	7	No	0	6	No
711	hsa-miR-4325	0	0	0	10	No	0	8	No	0	7	No	0	6	No
712	hsa-miR-4326	0	0	0	10	No	0	8	No	0	7	No	0	6	No
713	hsa-miR-4327	0	0	0	10	No	0	8	No	0	7	No	0	6	No
714	hsa-miR-4328	0	0	0	10	No	0	8	No	0	7	No	0	6	No
715	hsa-miR-4329	0	0	0	10	No	0	8	No	0	7	No	0	6	No
716	hsa-miR-433	25.5	31.5	12	49	No	14	45	No	16	42	No	18	39	No
717	hsa-miR-4330	0	0	0	10	No	0	8	No	0	7	No	0	6	No
718	hsa-miR-448	1	1	0	12	No	0	10	No	0	9	No	0	7	No
719	hsa-miR-449a	2.5	2.5	0	15	No	0	14	No	0	12	No	1	10	No
720	hsa-miR-449b	0	2.5	0	10	No	0	8	No	0	7	No	0	6	No
721	hsa-miR-449b*	0	0	0	10	No	0	8	No	0	7	No	0	6	No
722	hsa-miR-449c	0	0	0	10	No	0	8	No	0	7	No	0	6	No
723	hsa-miR-449c*	0	0	0	10	No	0	8	No	0	7	No	0	6	No
724	hsa-miR-450a	3.5	11.5	0	17	No	0	15	No	0	13	No	1	12	Yes
725	hsa-miR-450b-3p	0	0	0	10	No	0	8	No	0	7	No	0	6	No
726	hsa-miR-450b-5p	0	2.5	0	10	No	0	8	No	0	7	No	0	6	No
727	hsa-miR-451	70.5	387.5	46	104	Yes	50	99	Yes	53	95	Yes	57	90	Yes
728	hsa-miR-452	1200.5	962.5	1090	1320	Yes	1107	1302	Yes	1122	1286	Yes	1139	1267	Yes
729	hsa-miR-452*	0	0	0	10	No	0	8	No	0	7	No	0	6	No
730	hsa-miR-454	14	17	4	32	No	5	29	No	7	27	No	8	25	No
731	hsa-miR-454*	1	1	0	12	No	0	10	No	0	9	No	0	7	No
732	hsa-miR-455-3p	0	0	0	10	No	0	8	No	0	7	No	0	6	No
733	hsa-miR-455-5p	0	0	0	10	No	0	8	No	0	7	No	0	6	No
734	hsa-miR-466	0	0	0	10	No	0	8	No	0	7	No	0	6	No
735	hsa-miR-483-3p	0	0	0	10	No	0	8	No	0	7	No	0	6	No
736	hsa-miR-483-5p	0	0	0	10	No	0	8	No	0	7	No	0	6	No
737	hsa-miR-484	52	37.5	31	81	No	34	77	No	37	73	No	40	69	Yes
738	hsa-miR-485-3p	1	17.5	0	12	Yes	0	10	Yes	0	9	Yes	0	7	Yes
739	hsa-miR-485-5p	2.5	11.5	0	15	No	0	14	No	0	12	Yes	1	10	Yes
740	hsa-miR-486-3p	288	1129	235	349	Yes	243	340	Yes	250	331	Yes	258	322	Yes
741	hsa-miR-486-5p	6236	3545.5	5979	6501	Yes	6020	6459	Yes	6054	6424	Yes	6094	6382	Yes
742	hsa-miR-487a	0	2.5	0	10	No	0	8	No	0	7	No	0	6	No
743	hsa-miR-487b	2	3.5	0	14	No	0	12	No	0	10	No	0	9	No
744	hsa-miR-488	0	0	0	10	No	0	8	No	0	7	No	0	6	No
745	hsa-miR-488*	0	0	0	10	No	0	8	No	0	7	No	0	6	No
746	hsa-miR-489	0	0	0	10	No	0	8	No	0	7	No	0	6	No
747	hsa-miR-490-3p	0	0	0	10	No	0	8	No	0	7	No	0	6	No
748	hsa-miR-490-5p	0	0	0	10	No	0	8	No	0	7	No	0	6	No
749	hsa-miR-491-3p	0	0	0	10	No	0	8	No	0	7	No	0	6	No
750	hsa-miR-491-5p	5	1	0	19	No	0	17	No	1	15	No	2	13	No
751	hsa-miR-492	0	1	0	10	No	0	8	No	0	7	No	0	6	No
752	hsa-miR-493	0	1	0	10	No	0	8	No	0	7	No	0	6	No
753	hsa-miR-493*	28	7	13	51	Yes	15	48	Yes	17	45	Yes	19	41	Yes
754	hsa-miR-494	0	2.5	0	10	No	0	8	No	0	7	No	0	6	No
755	hsa-miR-495	2.5	8.5	0	15	No	0	14	No	0	12	No	1	10	No
756	hsa-miR-496	0	0	0	10	No	0	8	No	0	7	No	0	6	No
757	hsa-miR-497	11	2.5	2	28	No	3	25	No	5	23	Yes	6	21	Yes
758	hsa-miR-497*	0	0	0	10	No	0	8	No	0	7	No	0	6	No
759	hsa-miR-498	0	0	0	10	No	0	8	No	0	7	No	0	6	No
760	hsa-miR-499-3p	0	0	0	10	No	0	8	No	0	7	No	0	6	No
761	hsa-miR-499-5p	19.5	28.5	8	41	No	9	37	No	11	35	No	13	32	No
762	hsa-miR-500	0	1	0	10	No	0	8	No	0	7	No	0	6	No
763	hsa-miR-500*	15.5	7	5	35	No	7	32	No	8	30	No	10	27	Yes
764	hsa-miR-500b	0	0	0	10	No	0	8	No	0	7	No	0	6	No
765	hsa-miR-501-3p	78.5	19	53	114	Yes	57	108	Yes	60	104	Yes	64	99	Yes
766	hsa-miR-501-5p	0	1	0	10	No	0	8	No	0	7	No	0	6	No
767	hsa-miR-502-3p	163.5	53.5	125	212	Yes	131	204	Yes	136	198	Yes	142	191	Yes
768	hsa-miR-502-5p	0	0	0	10	No	0	8	No	0	7	No	0	6	No
769	hsa-miR-503	16.5	62	6	36	Yes	7	33	Yes	9	31	Yes	10	28	Yes
770	hsa-miR-504	14	121.5	4	32	Yes	5	29	Yes	7	27	Yes	8	25	Yes
771	hsa-miR-505	8	2.5	1	24	No	2	21	No	3	19	No	4	17	No
772	hsa-miR-505*	16.5	22.5	6	36	No	7	33	No	9	31	No	10	28	No
773	hsa-miR-506	0	1	0	10	No	0	8	No	0	7	No	0	6	No
774	hsa-miR-507	0	1	0	10	No	0	8	No	0	7	No	0	6	No
775	hsa-miR-508-3p	0	1	0	10	No	0	8	No	0	7	No	0	6	No
776	hsa-miR-508-5p	0	0	0	10	No	0	8	No	0	7	No	0	6	No
777	hsa-miR-509-3-5p	0	1	0	10	No	0	8	No	0	7	No	0	6	No
778	hsa-miR-509-3p	0	2.5	0	10	No	0	8	No	0	7	No	0	6	No
779	hsa-miR-509-5p	0	0	0	10	No	0	8	No	0	7	No	0	6	No
780	hsa-miR-510	0	0	0	10	No	0	8	No	0	7	No	0	6	No
781	hsa-miR-511	0	0	0	10	No	0	8	No	0	7	No	0	6	No
782	hsa-miR-512-3p	0	0	0	10	No	0	8	No	0	7	No	0	6	No
783	hsa-miR-512-5p	0	0	0	10	No	0	8	No	0	7	No	0	6	No
784	hsa-miR-513a-3p	0	0	0	10	No	0	8	No	0	7	No	0	6	No
785	hsa-miR-513a-5p	0	0	0	10	No	0	8	No	0	7	No	0	6	No
786	hsa-miR-513b	0	0	0	10	No	0	8	No	0	7	No	0	6	No
787	hsa-miR-513c	0	0	0	10	No	0	8	No	0	7	No	0	6	No
788	hsa-miR-514	0	0	0	10	No	0	8	No	0	7	No	0	6	No
789	hsa-miR-514b-3p	0	0	0	10	No	0	8	No	0	7	No	0	6	No
790	hsa-miR-514b-5p	0	0	0	10	No	0	8	No	0	7	No	0	6	No
791	hsa-miR-515-3p	0	5	0	10	No	0	8	No	0	7	No	0	6	No
792	hsa-miR-515-5p	0	0	0	10	No	0	8	No	0	7	No	0	6	No
793	hsa-miR-516a-3p	0	0	0	10	No	0	8	No	0	7	No	0	6	No
794	hsa-miR-516a-5p	0	0	0	10	No	0	8	No	0	7	No	0	6	No
795	hsa-miR-516b	0	0	0	10	No	0	8	No	0	7	No	0	6	No
796	hsa-miR-516b*	0	0	0	10	No	0	8	No	0	7	No	0	6	No
797	hsa-miR-517*	0	0	0	10	No	0	8	No	0	7	No	0	6	No
798	hsa-miR-517a	0	1	0	10	No	0	8	No	0	7	No	0	6	No
799	hsa-miR-517b	0	0	0	10	No	0	8	No	0	7	No	0	6	No
800	hsa-miR-517c	0	0	0	10	No	0	8	No	0	7	No	0	6	No
801	hsa-miR-518a-3p	0	0	0	10	No	0	8	No	0	7	No	0	6	No
802	hsa-miR-518a-5p	0	0	0	10	No	0	8	No	0	7	No	0	6	No
803	hsa-miR-518b	0	0	0	10	No	0	8	No	0	7	No	0	6	No
804	hsa-miR-518c	0	0	0	10	No	0	8	No	0	7	No	0	6	No
805	hsa-miR-518c*	0	0	0	10	No	0	8	No	0	7	No	0	6	No
806	hsa-miR-518d-3p	0	0	0	10	No	0	8	No	0	7	No	0	6	No
807	hsa-miR-518d-5p	0	0	0	10	No	0	8	No	0	7	No	0	6	No
808	hsa-miR-518e	0	0	0	10	No	0	8	No	0	7	No	0	6	No
809	hsa-miR-518e*	0	0	0	10	No	0	8	No	0	7	No	0	6	No
810	hsa-miR-518f	0	0	0	10	No	0	8	No	0	7	No	0	6	No
811	hsa-miR-518f*	0	0	0	10	No	0	8	No	0	7	No	0	6	No
812	hsa-miR-519a	0	0	0	10	No	0	8	No	0	7	No	0	6	No
813	hsa-miR-519a*	0	0	0	10	No	0	8	No	0	7	No	0	6	No
814	hsa-miR-519b-3p	0	0	0	10	No	0	8	No	0	7	No	0	6	No
815	hsa-miR-519b-5p	0	0	0	10	No	0	8	No	0	7	No	0	6	No
816	hsa-miR-519c-3p	0	0	0	10	No	0	8	No	0	7	No	0	6	No
817	hsa-miR-519c-5p	0	0	0	10	No	0	8	No	0	7	No	0	6	No
818	hsa-miR-519d	0	0	0	10	No	0	8	No	0	7	No	0	6	No
819	hsa-miR-519e	1	0	0	12	No	0	10	No	0	9	No	0	7	No
820	hsa-miR-519e*	0	0	0	10	No	0	8	No	0	7	No	0	6	No
821	hsa-miR-520a-3p	0	0	0	10	No	0	8	No	0	7	No	0	6	No
822	hsa-miR-520a-5p	0	2.5	0	10	No	0	8	No	0	7	No	0	6	No
823	hsa-miR-520b	0	0	0	10	No	0	8	No	0	7	No	0	6	No
824	hsa-miR-520c-3p	0	0	0	10	No	0	8	No	0	7	No	0	6	No
825	hsa-miR-520c-5p	0	0	0	10	No	0	8	No	0	7	No	0	6	No
826	hsa-miR-520d-3p	0	0	0	10	No	0	8	No	0	7	No	0	6	No
827	hsa-miR-520d-5p	0	0	0	10	No	0	8	No	0	7	No	0	6	No
828	hsa-miR-520e	0	0	0	10	No	0	8	No	0	7	No	0	6	No
829	hsa-miR-520f	0	0	0	10	No	0	8	No	0	7	No	0	6	No
830	hsa-miR-520g	0	0	0	10	No	0	8	No	0	7	No	0	6	No
831	hsa-miR-520h	0	0	0	10	No	0	8	No	0	7	No	0	6	No
832	hsa-miR-521	0	0	0	10	No	0	8	No	0	7	No	0	6	No
833	hsa-miR-522	0	0	0	10	No	0	8	No	0	7	No	0	6	No
834	hsa-miR-522*	0	0	0	10	No	0	8	No	0	7	No	0	6	No
835	hsa-miR-523	0	0	0	10	No	0	8	No	0	7	No	0	6	No
836	hsa-miR-523*	0	0	0	10	No	0	8	No	0	7	No	0	6	No
837	hsa-miR-524-3p	0	0	0	10	No	0	8	No	0	7	No	0	6	No
838	hsa-miR-524-5p	0	0	0	10	No	0	8	No	0	7	No	0	6	No
839	hsa-miR-525-3p	0	1	0	10	No	0	8	No	0	7	No	0	6	No
840	hsa-miR-525-5p	0	0	0	10	No	0	8	No	0	7	No	0	6	No
841	hsa-miR-526a	0	0	0	10	No	0	8	No	0	7	No	0	6	No
842	hsa-miR-526b	0	0	0	10	No	0	8	No	0	7	No	0	6	No
843	hsa-miR-526b*	0	0	0	10	No	0	8	No	0	7	No	0	6	No
844	hsa-miR-527	0	0	0	10	No	0	8	No	0	7	No	0	6	No
845	hsa-miR-532-3p	33.5	42	18	59	No	20	55	No	22	52	No	24	48	No
846	hsa-miR-532-5p	340	180	282	406	Yes	291	396	Yes	299	387	Yes	308	377	Yes
847	hsa-miR-539	0	0	0	10	No	0	8	No	0	7	No	0	6	No
848	hsa-miR-541	0	0	0	10	No	0	8	No	0	7	No	0	6	No
849	hsa-miR-541*	0	1	0	10	No	0	8	No	0	7	No	0	6	No
850	hsa-miR-542-3p	5	10	0	19	No	0	17	No	1	15	No	2	13	No
851	hsa-miR-542-5p	1	0	0	12	No	0	10	No	0	9	No	0	7	No
852	hsa-miR-543	3.5	5	0	17	No	0	15	No	0	13	No	1	12	No
853	hsa-miR-544	0	0	0	10	No	0	8	No	0	7	No	0	6	No
854	hsa-miR-544b	0	0	0	10	No	0	8	No	0	7	No	0	6	No
855	hsa-miR-545	0	0	0	10	No	0	8	No	0	7	No	0	6	No
856	hsa-miR-545*	0	0	0	10	No	0	8	No	0	7	No	0	6	No
857	hsa-miR-548a-3p	9.5	5	2	27	No	3	24	No	4	22	No	5	20	No
858	hsa-miR-548a-5p	0	0	0	10	No	0	8	No	0	7	No	0	6	No
859	hsa-miR-548b-3p	31.5	12.5	16	56	Yes	18	53	Yes	20	49	Yes	23	46	Yes
860	hsa-miR-548b-5p	10	10	2	27	No	3	24	No	4	22	No	5	20	No
861	hsa-miR-548c-3p	0	0	0	10	No	0	8	No	0	7	No	0	6	No
862	hsa-miR-548c-5p	1	2.5	0	12	No	0	10	No	0	9	No	0	7	No
863	hsa-miR-548d-3p	1	0	0	12	No	0	10	No	0	9	No	0	7	No
864	hsa-miR-548d-5p	28.5	3.5	14	52	Yes	16	49	Yes	18	46	Yes	20	42	Yes
865	hsa-miR-548e	539	412.5	466	621	Yes	477	608	Yes	487	597	Yes	498	584	Yes
866	hsa-miR-548f	0	0	0	10	No	0	8	No	0	7	No	0	6	No
867	hsa-miR-548g	0	0	0	10	No	0	8	No	0	7	No	0	6	No
868	hsa-miR-548h	99.5	134	70	138	No	74	132	Yes	78	127	Yes	83	122	Yes
869	hsa-miR-548i	0	0	0	10	No	0	8	No	0	7	No	0	6	No
870	hsa-miR-548j	183	476	141	233	Yes	148	225	Yes	153	218	Yes	160	211	Yes
871	hsa-miR-548k	506	307.5	435	585	Yes	446	573	Yes	455	562	Yes	466	550	Yes
872	hsa-miR-548l	12	15.5	3	29	No	4	27	No	5	24	No	7	22	No
873	hsa-miR-548m	0	0	0	10	No	0	8	No	0	7	No	0	6	No
874	hsa-miR-548n	15.5	26	5	35	No	7	32	No	8	30	No	10	27	No
875	hsa-miR-548o	145	28	108	190	Yes	114	183	Yes	119	177	Yes	124	170	Yes
876	hsa-miR-548p	1	1	0	12	No	0	10	No	0	9	No	0	7	No
877	hsa-miR-548q	0	0	0	10	No	0	8	No	0	7	No	0	6	No
878	hsa-miR-548s	0	0	0	10	No	0	8	No	0	7	No	0	6	No
879	hsa-miR-548T	32.5	14.5	17	58	Yes	19	54	Yes	21	51	Yes	24	47	Yes
880	hsa-miR-548t	6	7	0	20	No	1	18	No	1	16	No	2	14	No
881	hsa-miR-548v	0	0	0	10	No	0	8	No	0	7	No	0	6	No
882	hsa-miR-548w	0	0	0	10	No	0	8	No	0	7	No	0	6	No
883	hsa-miR-548x	61	227.5	38	92	Yes	41	87	Yes	44	83	Yes	48	79	Yes
884	hsa-miR-549	0	0	0	10	No	0	8	No	0	7	No	0	6	No
885	hsa-miR-550	9.5	2.5	2	27	No	3	24	No	4	22	No	5	20	Yes
886	hsa-miR-550*	31	24	15	55	No	18	51	No	20	48	No	22	45	No
887	hsa-miR-551a	2.5	3.5	0	15	No	0	14	No	0	12	No	1	10	No
888	hsa-miR-551b	0	0	0	10	No	0	8	No	0	7	No	0	6	No
889	hsa-miR-551b*	0	0	0	10	No	0	8	No	0	7	No	0	6	No
890	hsa-miR-552	0	0	0	10	No	0	8	No	0	7	No	0	6	No
891	hsa-miR-553	0	0	0	10	No	0	8	No	0	7	No	0	6	No
892	hsa-miR-554	0	0	0	10	No	0	8	No	0	7	No	0	6	No
893	hsa-miR-555	0	0	0	10	No	0	8	No	0	7	No	0	6	No
894	hsa-miR-556-3p	0	1	0	10	No	0	8	No	0	7	No	0	6	No
895	hsa-miR-556-5p	0	0	0	10	No	0	8	No	0	7	No	0	6	No
896	hsa-miR-557	0	0	0	10	No	0	8	No	0	7	No	0	6	No
897	hsa-miR-558	0	1	0	10	No	0	8	No	0	7	No	0	6	No
898	hsa-miR-559	0	0	0	10	No	0	8	No	0	7	No	0	6	No
899	hsa-miR-561	0	0	0	10	No	0	8	No	0	7	No	0	6	No
900	hsa-miR-562	0	0	0	10	No	0	8	No	0	7	No	0	6	No
901	hsa-miR-563	0	0	0	10	No	0	8	No	0	7	No	0	6	No
902	hsa-miR-564	0	1	0	10	No	0	8	No	0	7	No	0	6	No
903	hsa-miR-566	0	0	0	10	No	0	8	No	0	7	No	0	6	No
904	hsa-miR-567	0	0	0	10	No	0	8	No	0	7	No	0	6	No
905	hsa-miR-568	0	0	0	10	No	0	8	No	0	7	No	0	6	No
906	hsa-miR-569	0	0	0	10	No	0	8	No	0	7	No	0	6	No
907	hsa-miR-570	3.5	1	0	17	No	0	15	No	0	13	No	1	12	No
908	hsa-miR-571	0	0	0	10	No	0	8	No	0	7	No	0	6	No
909	hsa-miR-572	0	0	0	10	No	0	8	No	0	7	No	0	6	No
910	hsa-miR-573	2	1	0	14	No	0	12	No	0	10	No	0	9	No
911	hsa-miR-574-3p	15.5	26.5	5	35	No	7	32	No	8	30	No	10	27	Yes
912	hsa-miR-574-5p	69.5	13	45	103	Yes	49	98	Yes	52	94	Yes	56	89	Yes
913	hsa-miR-575	0	2.5	0	10	No	0	8	No	0	7	No	0	6	No
914	hsa-miR-576-3p	157	70.5	119	204	Yes	124	196	Yes	130	190	Yes	135	183	Yes
915	hsa-miR-576-5p	2.5	39	0	15	Yes	0	14	Yes	0	12	Yes	1	10	Yes
916	hsa-miR-577	0	0	0	10	No	0	8	No	0	7	No	0	6	No
917	hsa-miR-578	0	1	0	10	No	0	8	No	0	7	No	0	6	No
918	hsa-miR-579	2.5	3.5	0	15	No	0	14	No	0	12	No	1	10	No
919	hsa-miR-580	2.5	1	0	15	No	0	14	No	0	12	No	1	10	No
920	hsa-miR-581	0	0	0	10	No	0	8	No	0	7	No	0	6	No
921	hsa-miR-582-3p	0	0	0	10	No	0	8	No	0	7	No	0	6	No
922	hsa-miR-582-5p	0	0	0	10	No	0	8	No	0	7	No	0	6	No
923	hsa-miR-583	0	0	0	10	No	0	8	No	0	7	No	0	6	No
924	hsa-miR-584	0	0	0	10	No	0	8	No	0	7	No	0	6	No
925	hsa-miR-585	0	0	0	10	No	0	8	No	0	7	No	0	6	No
926	hsa-miR-586	0	0	0	10	No	0	8	No	0	7	No	0	6	No
927	hsa-miR-587	0	0	0	10	No	0	8	No	0	7	No	0	6	No
928	hsa-miR-588	0	0	0	10	No	0	8	No	0	7	No	0	6	No
929	hsa-miR-589	12	1	3	29	Yes	4	27	Yes	5	24	Yes	7	22	Yes
930	hsa-miR-589*	61	13	38	92	Yes	41	87	Yes	44	83	Yes	48	79	Yes
931	hsa-miR-590-3p	10.5	14.5	2	28	No	3	25	No	5	23	No	6	21	No
932	hsa-miR-590-5p	20.5	31.5	8	42	No	10	39	No	12	36	No	14	33	No
933	hsa-miR-591	0	0	0	10	No	0	8	No	0	7	No	0	6	No
934	hsa-miR-592	1	0	0	12	No	0	10	No	0	9	No	0	7	No
935	hsa-miR-593	0	0	0	10	No	0	8	No	0	7	No	0	6	No
936	hsa-miR-593*	0	4	0	10	No	0	8	No	0	7	No	0	6	No
937	hsa-miR-595	0	0	0	10	No	0	8	No	0	7	No	0	6	No
938	hsa-miR-596	0	0	0	10	No	0	8	No	0	7	No	0	6	No
939	hsa-miR-597	0	0	0	10	No	0	8	No	0	7	No	0	6	No
940	hsa-miR-598	1	4	0	12	No	0	10	No	0	9	No	0	7	No
941	hsa-miR-599	0	0	0	10	No	0	8	No	0	7	No	0	6	No
942	hsa-miR-600	0	0	0	10	No	0	8	No	0	7	No	0	6	No
943	hsa-miR-601	0	0	0	10	No	0	8	No	0	7	No	0	6	No
944	hsa-miR-602	0	0	0	10	No	0	8	No	0	7	No	0	6	No
945	hsa-miR-603	0	1	0	10	No	0	8	No	0	7	No	0	6	No
946	hsa-miR-604	0	0	0	10	No	0	8	No	0	7	No	0	6	No
947	hsa-miR-605	0	0	0	10	No	0	8	No	0	7	No	0	6	No
948	hsa-miR-606	0	0	0	10	No	0	8	No	0	7	No	0	6	No
949	hsa-miR-607	0	0	0	10	No	0	8	No	0	7	No	0	6	No
950	hsa-miR-608	0	0	0	10	No	0	8	No	0	7	No	0	6	No
951	hsa-miR-609	0	0	0	10	No	0	8	No	0	7	No	0	6	No
952	hsa-miR-610	1	1	0	12	No	0	10	No	0	9	No	0	7	No
953	hsa-miR-611	0	0	0	10	No	0	8	No	0	7	No	0	6	No
954	hsa-miR-612	0	0	0	10	No	0	8	No	0	7	No	0	6	No
955	hsa-miR-613	0	0	0	10	No	0	8	No	0	7	No	0	6	No
956	hsa-miR-614	0	0	0	10	No	0	8	No	0	7	No	0	6	No
957	hsa-miR-615-3p	2.5	0	0	15	No	0	14	No	0	12	No	1	10	No
958	hsa-miR-615-5p	1	4	0	12	No	0	10	No	0	9	No	0	7	No
959	hsa-miR-616	9.5	4	2	27	No	3	24	No	4	22	No	5	20	No
960	hsa-miR-616*	2.5	1	0	15	No	0	14	No	0	12	No	1	10	No
961	hsa-miR-617	0	0	0	10	No	0	8	No	0	7	No	0	6	No
962	hsa-miR-618	0	0	0	10	No	0	8	No	0	7	No	0	6	No
963	hsa-miR-619	0	0	0	10	No	0	8	No	0	7	No	0	6	No
964	hsa-miR-620	0	0	0	10	No	0	8	No	0	7	No	0	6	No
965	hsa-miR-621	0	1	0	10	No	0	8	No	0	7	No	0	6	No
966	hsa-miR-622	0	0	0	10	No	0	8	No	0	7	No	0	6	No
967	hsa-miR-623	0	0	0	10	No	0	8	No	0	7	No	0	6	No
968	hsa-miR-624	0	0	0	10	No	0	8	No	0	7	No	0	6	No
969	hsa-miR-624*	5	4	0	19	No	0	17	No	1	15	No	2	13	No
970	hsa-miR-625	3.5	5	0	17	No	0	15	No	0	13	No	1	12	No
971	hsa-miR-625*	70.5	17.5	46	104	Yes	50	99	Yes	53	95	Yes	57	90	Yes
972	hsa-miR-626	0	0	0	10	No	0	8	No	0	7	No	0	6	No
973	hsa-miR-627	0	0	0	10	No	0	8	No	0	7	No	0	6	No
974	hsa-miR-628-3p	0	0	0	10	No	0	8	No	0	7	No	0	6	No
975	hsa-miR-628-5p	26	17.5	12	49	No	14	45	No	16	42	No	18	39	No
976	hsa-miR-629	122	59	89	164	Yes	94	157	Yes	98	152	Yes	103	145	Yes
977	hsa-miR-629*	1	11.5	0	12	Yes	0	10	Yes	0	9	Yes	0	7	Yes
978	hsa-miR-630	0	1	0	10	No	0	8	No	0	7	No	0	6	No
979	hsa-miR-631	0	0	0	10	No	0	8	No	0	7	No	0	6	No
980	hsa-miR-632	0	0	0	10	No	0	8	No	0	7	No	0	6	No
981	hsa-miR-633	0	0	0	10	No	0	8	No	0	7	No	0	6	No
982	hsa-miR-634	0	0	0	10	No	0	8	No	0	7	No	0	6	No
983	hsa-miR-635	0	0	0	10	No	0	8	No	0	7	No	0	6	No
984	hsa-miR-636	0	0	0	10	No	0	8	No	0	7	No	0	6	No
985	hsa-miR-637	0	4	0	10	No	0	8	No	0	7	No	0	6	No
986	hsa-miR-638	0	1	0	10	No	0	8	No	0	7	No	0	6	No
987	hsa-miR-639	0	0	0	10	No	0	8	No	0	7	No	0	6	No
988	hsa-miR-640	0	0	0	10	No	0	8	No	0	7	No	0	6	No
989	hsa-miR-641	15	109	5	34	Yes	6	31	Yes	7	28	Yes	9	26	Yes
990	hsa-miR-642	6	2.5	0	20	No	1	18	No	1	16	No	2	14	No
991	hsa-miR-643	0	0	0	10	No	0	8	No	0	7	No	0	6	No
992	hsa-miR-644	0	0	0	10	No	0	8	No	0	7	No	0	6	No
993	hsa-miR-645	0	0	0	10	No	0	8	No	0	7	No	0	6	No
994	hsa-miR-646	0	0	0	10	No	0	8	No	0	7	No	0	6	No
995	hsa-miR-647	0	0	0	10	No	0	8	No	0	7	No	0	6	No
996	hsa-miR-648	0	0	0	10	No	0	8	No	0	7	No	0	6	No
997	hsa-miR-649	0	1	0	10	No	0	8	No	0	7	No	0	6	No
998	hsa-miR-650	0	0	0	10	No	0	8	No	0	7	No	0	6	No
999	hsa-miR-651	40.5	45	23	68	No	25	64	No	28	60	No	30	56	No
1000	hsa-miR-652	29.5	25	15	54	No	17	50	No	19	47	No	21	44	No
1001	hsa-miR-653	0	0	0	10	No	0	8	No	0	7	No	0	6	No
1002	hsa-miR-654-3p	0	0	0	10	No	0	8	No	0	7	No	0	6	No
1003	hsa-miR-654-5p	0	0	0	10	No	0	8	No	0	7	No	0	6	No
1004	hsa-miR-655	0	0	0	10	No	0	8	No	0	7	No	0	6	No
1005	hsa-miR-656	0	1	0	10	No	0	8	No	0	7	No	0	6	No
1006	hsa-miR-657	0	0	0	10	No	0	8	No	0	7	No	0	6	No
1007	hsa-miR-658	0	0	0	10	No	0	8	No	0	7	No	0	6	No
1008	hsa-miR-659	0	0	0	10	No	0	8	No	0	7	No	0	6	No
1009	hsa-miR-660	22	31.5	9	43	No	11	40	No	13	37	No	14	34	No
1010	hsa-miR-661	0	0	0	10	No	0	8	No	0	7	No	0	6	No
1011	hsa-miR-662	0	0	0	10	No	0	8	No	0	7	No	0	6	No
1012	hsa-miR-663	0	0	0	10	No	0	8	No	0	7	No	0	6	No
1013	hsa-miR-663b	0	0	0	10	No	0	8	No	0	7	No	0	6	No
1014	hsa-miR-664	1	25.5	0	12	Yes	0	10	Yes	0	9	Yes	0	7	Yes
1015	hsa-miR-664*	2	4	0	14	No	0	12	No	0	10	No	0	9	No
1016	hsa-miR-665	0	0	0	10	No	0	8	No	0	7	No	0	6	No
1017	hsa-miR-668	0	0	0	10	No	0	8	No	0	7	No	0	6	No
1018	hsa-miR-670	0	0	0	10	No	0	8	No	0	7	No	0	6	No
1019	hsa-miR-671-3p	13	4	4	31	No	5	28	No	6	26	Yes	7	23	Yes
1020	hsa-miR-671-5p	9.5	1	2	27	No	3	24	Yes	4	22	Yes	5	20	Yes
1021	hsa-miR-675	33	5	17	58	Yes	19	54	Yes	21	51	Yes	24	47	Yes
1022	hsa-miR-675*	0	0	0	10	No	0	8	No	0	7	No	0	6	No
1023	hsa-miR-7	576.5	157	501	661	Yes	513	648	Yes	523	637	Yes	535	624	Yes
1024	hsa-miR-7-1*	4	15.5	0	17	No	0	15	Yes	0	13	Yes	1	12	Yes
1025	hsa-miR-7-2*	0	0	0	10	No	0	8	No	0	7	No	0	6	No
1026	hsa-miR-708	2	2.5	0	14	No	0	12	No	0	10	No	0	9	No
1027	hsa-miR-708*	0	0	0	10	No	0	8	No	0	7	No	0	6	No
1028	hsa-miR-711	0	0	0	10	No	0	8	No	0	7	No	0	6	No
1029	hsa-miR-718	0	0	0	10	No	0	8	No	0	7	No	0	6	No
1030	hsa-miR-720	0	0	0	10	No	0	8	No	0	7	No	0	6	No
1031	hsa-miR-744	1620.5	1406.5	1492	1759	Yes	1512	1737	Yes	1529	1719	Yes	1549	1697	Yes
1032	hsa-miR-744*	0	0	0	10	No	0	8	No	0	7	No	0	6	No
1033	hsa-miR-758	0	0	0	10	No	0	8	No	0	7	No	0	6	No
1034	hsa-miR-759	0	0	0	10	No	0	8	No	0	7	No	0	6	No
1035	hsa-miR-760	2	2.5	0	14	No	0	12	No	0	10	No	0	9	No
1036	hsa-miR-761	0	0	0	10	No	0	8	No	0	7	No	0	6	No
1037	hsa-miR-762	0	0	0	10	No	0	8	No	0	7	No	0	6	No
1038	hsa-miR-764	0	0	0	10	No	0	8	No	0	7	No	0	6	No
1039	hsa-miR-765	0	0	0	10	No	0	8	No	0	7	No	0	6	No
1040	hsa-miR-766	3.5	15.5	0	17	No	0	15	Yes	0	13	Yes	1	12	Yes
1041	hsa-miR-767-3p	0	0	0	10	No	0	8	No	0	7	No	0	6	No
1042	hsa-miR-767-5p	6	1	0	20	No	1	18	No	1	16	No	2	14	No
1043	hsa-miR-769-3p	3	1	0	15	No	0	14	No	0	12	No	1	10	No
1044	hsa-miR-769-5p	15.5	2.5	5	35	Yes	7	32	Yes	8	30	Yes	10	27	Yes
1045	hsa-miR-770-5p	0	0	0	10	No	0	8	No	0	7	No	0	6	No
1046	hsa-miR-802	0	0	0	10	No	0	8	No	0	7	No	0	6	No
1047	hsa-miR-873	1	4	0	12	No	0	10	No	0	9	No	0	7	No
1048	hsa-miR-874	3.5	0	0	17	No	0	15	No	0	13	No	1	12	No
1049	hsa-miR-875-3p	0	0	0	10	No	0	8	No	0	7	No	0	6	No
1050	hsa-miR-875-5p	0	0	0	10	No	0	8	No	0	7	No	0	6	No
1051	hsa-miR-876-3p	0	0	0	10	No	0	8	No	0	7	No	0	6	No
1052	hsa-miR-876-5p	0	0	0	10	No	0	8	No	0	7	No	0	6	No
1053	hsa-miR-877	12	4	3	29	No	4	27	No	5	24	No	7	22	Yes
1054	hsa-miR-877*	0	0	0	10	No	0	8	No	0	7	No	0	6	No
1055	hsa-miR-885-3p	0	0	0	10	No	0	8	No	0	7	No	0	6	No
1056	hsa-miR-885-5p	0.5	0	0	12	No	0	10	No	0	9	No	0	7	No
1057	hsa-miR-886-3p	3	1	0	15	No	0	14	No	0	12	No	1	10	No
1058	hsa-miR-886-5p	925	315	828	1030	Yes	843	1014	Yes	856	1000	Yes	871	983	Yes
1059	hsa-miR-887	0.5	1.5	0	12	No	0	10	No	0	9	No	0	7	No
1060	hsa-miR-888	0.5	0	0	12	No	0	10	No	0	9	No	0	7	No
1061	hsa-miR-888*	0.5	0	0	12	No	0	10	No	0	9	No	0	7	No
1062	hsa-miR-889	0.5	32.5	0	12	Yes	0	10	Yes	0	9	Yes	0	7	Yes
1063	hsa-miR-890	0.5	1.5	0	12	No	0	10	No	0	9	No	0	7	No
1064	hsa-miR-891a	0.5	1.5	0	12	No	0	10	No	0	9	No	0	7	No
1065	hsa-miR-891b	0.5	0	0	12	No	0	10	No	0	9	No	0	7	No
1066	hsa-miR-892a	0.5	0	0	12	No	0	10	No	0	9	No	0	7	No
1067	hsa-miR-892b	1	0	0	12	No	0	10	No	0	9	No	0	7	No
1068	hsa-miR-9	75	128.5	49	109	Yes	53	104	Yes	56	99	Yes	60	94	Yes
1069	hsa-miR-9*	22	55.5	9	43	Yes	11	40	Yes	13	37	Yes	14	34	Yes
1070	hsa-miR-920	0.5	0	0	12	No	0	10	No	0	9	No	0	7	No
1071	hsa-miR-921	0.5	0	0	12	No	0	10	No	0	9	No	0	7	No
1072	hsa-miR-922	0.5	0	0	12	No	0	10	No	0	9	No	0	7	No
1073	hsa-miR-924	0.5	0	0	12	No	0	10	No	0	9	No	0	7	No
1074	hsa-miR-92a	16939	38430.5	1561	1834	Yes	1581	1812	Yes	1599	1793	Yes	1620	1771	Yes
1075	hsa-miR-92a-1*	3412	16939	283	407	Yes	292	397	Yes	300	388	Yes	309	378	Yes
1076	hsa-miR-92a-2*	0.5	0	0	12	No	0	10	No	0	9	No	0	7	No
1077	hsa-miR-92b	315	1151.5	260	379	Yes	268	369	Yes	275	360	Yes	284	351	Yes
1078	hsa-miR-92b*	6.5	4.5	1	22	No	1	20	No	2	18	No	3	16	No
1079	hsa-miR-93	7366.5	2582.5	7088	7655	Yes	7131	7609	Yes	7169	7571	Yes	7213	7526	Yes
1080	hsa-miR-93*	5.5	4.5	0	20	No	1	18	No	1	16	No	2	14	No
1081	hsa-miR-933	1	0	0	12	No	0	10	No	0	9	No	0	7	No
1082	hsa-miR-934	0.5	0	0	12	No	0	10	No	0	9	No	0	7	No
1083	hsa-miR-935	0.5	0	0	12	No	0	10	No	0	9	No	0	7	No
1084	hsa-miR-936	0.5	0	0	12	No	0	10	No	0	9	No	0	7	No
1085	hsa-miR-937	0.5	0	0	12	No	0	10	No	0	9	No	0	7	No
1086	hsa-miR-938	0.5	0	0	12	No	0	10	No	0	9	No	0	7	No
1087	hsa-miR-939	0.5	0	0	12	No	0	10	No	0	9	No	0	7	No
1088	hsa-miR-940	1	2.5	0	12	No	0	10	No	0	9	No	0	7	No
1089	hsa-miR-941	1054	506	950	1166	Yes	966	1148	Yes	980	1133	Yes	996	1116	Yes
1090	hsa-miR-942	21	42.5	8	42	Yes	10	39	Yes	12	36	Yes	14	33	Yes
1091	hsa-miR-943	0.5	0	0	12	No	0	10	No	0	9	No	0	7	No
1092	hsa-miR-944	3	61	0	15	Yes	0	14	Yes	0	12	Yes	1	10	Yes
1093	hsa-miR-95	0.5	1.5	0	12	No	0	10	No	0	9	No	0	7	No
1094	hsa-miR-96	297	259.5	243	359	No	252	349	No	259	341	No	267	332	Yes
1095	hsa-miR-96*	0.5	0	0	12	No	0	10	No	0	9	No	0	7	No
1096	hsa-miR-98	38.5	30	21	65	No	24	61	No	26	58	No	29	54	No
1097	hsa-miR-99a	10.5	51.5	2	28	Yes	3	25	Yes	5	23	Yes	6	21	Yes
1098	hsa-miR-99a*	0.5	0	0	12	No	0	10	No	0	9	No	0	7	No
1099	hsa-miR-99b	2582.5	1268.5	2419	2755	Yes	2444	2728	Yes	2467	2705	Yes	2492	2678	Yes
1100	hsa-miR-99b*	12	16	3	29	No	4	27	No	5	24	No	7	22	No

## Sheet: N2-K562 using BM
				Lower bound	Upper bound	DE at	Lower bound	Upper bound	DE at	Lower bound	Upper bound	DE at	Lower bound	Upper bound	DE at
Id	mirnas	N1	K562	a	b	0.01	c	d	0.025	e	f	0.05	g	h	0.1
1	hsa-let-7a	57068.5	333434	495	654	Yes	506	641	Yes	516	629	Yes	528	617	Yes
2	hsa-let-7a-2*	0	0	0	10	No	0	8	No	0	7	No	0	6	No
3	hsa-let-7a*	3	0	0	15	No	0	14	No	0	12	No	1	10	No
4	hsa-let-7b	5318	1013	5081	5563	Yes	5118	5525	Yes	5150	5492	Yes	5187	5454	Yes
5	hsa-let-7b*	0	0	0	10	No	0	8	No	0	7	No	0	6	No
6	hsa-let-7c	538.5	2051.5	465	620	Yes	476	607	Yes	486	596	Yes	498	584	Yes
7	hsa-let-7c*	0	0	0	10	No	0	8	No	0	7	No	0	6	No
8	hsa-let-7d	8810.5	661	8505	9125	Yes	8553	9075	Yes	8594	9033	Yes	8642	8984	Yes
9	hsa-let-7d*	36	0	19	61	Yes	21	57	Yes	24	54	Yes	26	50	Yes
10	hsa-let-7e	940.5	17314.5	65	131	Yes	69	126	Yes	73	121	Yes	78	115	Yes
11	hsa-let-7e*	2	0.5	0	14	No	0	12	No	0	10	No	0	9	No
12	hsa-let-7f	319354	57068.5	3010	3384	Yes	3039	3354	Yes	3063	3328	Yes	3092	3299	Yes
13	hsa-let-7f-1*	0	0	0	10	No	0	8	No	0	7	No	0	6	No
14	hsa-let-7f-2*	0	0	0	10	No	0	8	No	0	7	No	0	6	No
15	hsa-let-7g	333434	6917	3147	3529	Yes	3176	3499	Yes	3202	3472	Yes	3231	3442	Yes
16	hsa-let-7g*	2	0	0	14	No	0	12	No	0	10	No	0	9	No
17	hsa-let-7i	27956.5	511	2624	2974	Yes	2651	2946	Yes	2674	2922	Yes	2700	2894	Yes
18	hsa-let-7i*	9	0	1	25	No	2	23	Yes	3	20	Yes	4	18	Yes
19	hsa-miR-1	17314.5	339	1597	1873	Yes	1618	1851	Yes	1636	1832	Yes	1657	1810	Yes
20	hsa-miR-100	6	8	0	20	No	1	18	No	1	16	No	2	14	No
21	hsa-miR-100*	0	0	0	10	No	0	8	No	0	7	No	0	6	No
22	hsa-miR-101	5048.5	2758	4818	5288	Yes	4854	5250	Yes	4885	5218	Yes	4921	5181	Yes
23	hsa-miR-101*	1	0	0	12	No	0	10	No	0	9	No	0	7	No
24	hsa-miR-103	32778	23259.5	3092	3471	Yes	3121	3440	Yes	3146	3414	Yes	3175	3384	Yes
25	hsa-miR-103-2*	1	2.5	0	12	No	0	10	No	0	9	No	0	7	No
26	hsa-miR-103-as	37346.5	23833	3536	3940	Yes	3567	3908	Yes	3594	3880	Yes	3625	3848	Yes
27	hsa-miR-105	0	1.5	0	10	No	0	8	No	0	7	No	0	6	No
28	hsa-miR-105*	0	0.5	0	10	No	0	8	No	0	7	No	0	6	No
29	hsa-miR-106a	24	2.5	10	46	Yes	12	42	Yes	14	40	Yes	16	37	Yes
30	hsa-miR-106a*	0	0	0	10	No	0	8	No	0	7	No	0	6	No
31	hsa-miR-106b	1122.5	485	1015	1238	Yes	1032	1220	Yes	1046	1204	Yes	1063	1187	Yes
32	hsa-miR-106b*	63.5	246.5	40	95	Yes	44	90	Yes	47	86	Yes	50	81	Yes
33	hsa-miR-107	2406.5	5318	2248	2573	Yes	2273	2547	Yes	2294	2525	Yes	2319	2499	Yes
34	hsa-miR-10a	23	1787.5	10	45	Yes	12	41	Yes	13	38	Yes	15	35	Yes
35	hsa-miR-10a*	0	2.5	0	10	No	0	8	No	0	7	No	0	6	No
36	hsa-miR-10b	0	0	0	10	No	0	8	No	0	7	No	0	6	No
37	hsa-miR-10b*	0	0	0	10	No	0	8	No	0	7	No	0	6	No
38	hsa-miR-1178	0	0	0	10	No	0	8	No	0	7	No	0	6	No
39	hsa-miR-1179	0	0	0	10	No	0	8	No	0	7	No	0	6	No
40	hsa-miR-1180	0	3.5	0	10	No	0	8	No	0	7	No	0	6	No
41	hsa-miR-1181	0	0	0	10	No	0	8	No	0	7	No	0	6	No
42	hsa-miR-1182	0	0	0	10	No	0	8	No	0	7	No	0	6	No
43	hsa-miR-1183	0	0	0	10	No	0	8	No	0	7	No	0	6	No
44	hsa-miR-1184	0	0	0	10	No	0	8	No	0	7	No	0	6	No
45	hsa-miR-1185	1	0.5	0	12	No	0	10	No	0	9	No	0	7	No
46	hsa-miR-1193	1	0	0	12	No	0	10	No	0	9	No	0	7	No
47	hsa-miR-1197	22.5	1.5	9	44	Yes	11	41	Yes	13	38	Yes	15	35	Yes
48	hsa-miR-1200	0	0	0	10	No	0	8	No	0	7	No	0	6	No
49	hsa-miR-1201	0	0	0	10	No	0	8	No	0	7	No	0	6	No
50	hsa-miR-1202	0	0	0	10	No	0	8	No	0	7	No	0	6	No
51	hsa-miR-1203	0	0	0	10	No	0	8	No	0	7	No	0	6	No
52	hsa-miR-1204	0	0	0	10	No	0	8	No	0	7	No	0	6	No
53	hsa-miR-1205	0	0	0	10	No	0	8	No	0	7	No	0	6	No
54	hsa-miR-1206	0	0	0	10	No	0	8	No	0	7	No	0	6	No
55	hsa-miR-1207-3p	0	0	0	10	No	0	8	No	0	7	No	0	6	No
56	hsa-miR-1207-5p	0	0	0	10	No	0	8	No	0	7	No	0	6	No
57	hsa-miR-1208	0	0	0	10	No	0	8	No	0	7	No	0	6	No
58	hsa-miR-122	1	7.5	0	12	No	0	10	No	0	9	No	0	7	Yes
59	hsa-miR-122*	0	0	0	10	No	0	8	No	0	7	No	0	6	No
60	hsa-miR-1224-3p	0	0	0	10	No	0	8	No	0	7	No	0	6	No
61	hsa-miR-1224-5p	0	0	0	10	No	0	8	No	0	7	No	0	6	No
62	hsa-miR-1225-3p	0	0	0	10	No	0	8	No	0	7	No	0	6	No
63	hsa-miR-1225-5p	0	0	0	10	No	0	8	No	0	7	No	0	6	No
64	hsa-miR-1226	0	0	0	10	No	0	8	No	0	7	No	0	6	No
65	hsa-miR-1226*	0	0	0	10	No	0	8	No	0	7	No	0	6	No
66	hsa-miR-1227	0	0	0	10	No	0	8	No	0	7	No	0	6	No
67	hsa-miR-1228	0	0	0	10	No	0	8	No	0	7	No	0	6	No
68	hsa-miR-1228*	0	0	0	10	No	0	8	No	0	7	No	0	6	No
69	hsa-miR-1229	0	0	0	10	No	0	8	No	0	7	No	0	6	No
70	hsa-miR-1231	0	0	0	10	No	0	8	No	0	7	No	0	6	No
71	hsa-miR-1233	0	0	0	10	No	0	8	No	0	7	No	0	6	No
72	hsa-miR-1234	0	0	0	10	No	0	8	No	0	7	No	0	6	No
73	hsa-miR-1236	0	0	0	10	No	0	8	No	0	7	No	0	6	No
74	hsa-miR-1237	0	0	0	10	No	0	8	No	0	7	No	0	6	No
75	hsa-miR-1238	0	0	0	10	No	0	8	No	0	7	No	0	6	No
76	hsa-miR-124	1	4.5	0	12	No	0	10	No	0	9	No	0	7	No
77	hsa-miR-124*	0	0.5	0	10	No	0	8	No	0	7	No	0	6	No
78	hsa-miR-1243	0	0	0	10	No	0	8	No	0	7	No	0	6	No
79	hsa-miR-1244	0	0	0	10	No	0	8	No	0	7	No	0	6	No
80	hsa-miR-1245	0	0	0	10	No	0	8	No	0	7	No	0	6	No
81	hsa-miR-1246	0	324.5	0	10	Yes	0	8	Yes	0	7	Yes	0	6	Yes
82	hsa-miR-1247	0	0	0	10	No	0	8	No	0	7	No	0	6	No
83	hsa-miR-1248	0	1.5	0	10	No	0	8	No	0	7	No	0	6	No
84	hsa-miR-1249	0	0	0	10	No	0	8	No	0	7	No	0	6	No
85	hsa-miR-1250	0	0	0	10	No	0	8	No	0	7	No	0	6	No
86	hsa-miR-1251	0	0	0	10	No	0	8	No	0	7	No	0	6	No
87	hsa-miR-1252	0	0.5	0	10	No	0	8	No	0	7	No	0	6	No
88	hsa-miR-1253	0	0	0	10	No	0	8	No	0	7	No	0	6	No
89	hsa-miR-1254	3	45.5	0	15	Yes	0	14	Yes	0	12	Yes	1	10	Yes
90	hsa-miR-1255a	159.5	222.5	121	206	Yes	127	199	Yes	132	193	Yes	138	186	Yes
91	hsa-miR-1255b	15.5	114.5	5	34	Yes	6	31	Yes	8	29	Yes	9	26	Yes
92	hsa-miR-1256	11.5	5.5	3	29	No	4	26	No	5	24	No	6	21	No
93	hsa-miR-1257	0	0	0	10	No	0	8	No	0	7	No	0	6	No
94	hsa-miR-1258	0	0	0	10	No	0	8	No	0	7	No	0	6	No
95	hsa-miR-1259	3	70	0	15	Yes	0	14	Yes	0	12	Yes	1	10	Yes
96	hsa-miR-125a-3p	1	3.5	0	12	No	0	10	No	0	9	No	0	7	No
97	hsa-miR-125a-5p	14	174.5	4	32	Yes	5	29	Yes	7	27	Yes	8	25	Yes
98	hsa-miR-125b	16.5	63.5	6	36	Yes	7	33	Yes	8	30	Yes	10	28	Yes
99	hsa-miR-125b-1*	0	0	0	10	No	0	8	No	0	7	No	0	6	No
100	hsa-miR-125b-2*	0	0	0	10	No	0	8	No	0	7	No	0	6	No
101	hsa-miR-126	107	130	76	147	No	81	140	No	85	135	No	89	129	Yes
102	hsa-miR-126*	205.5	369	161	258	Yes	168	250	Yes	174	243	Yes	181	235	Yes
103	hsa-miR-1260	2	0	0	14	No	0	12	No	0	10	No	0	9	No
104	hsa-miR-1260b	0	0.5	0	10	No	0	8	No	0	7	No	0	6	No
105	hsa-miR-1261	0	0	0	10	No	0	8	No	0	7	No	0	6	No
106	hsa-miR-1262	6	0	0	20	No	1	18	No	1	16	No	2	14	Yes
107	hsa-miR-1263	0	0.5	0	10	No	0	8	No	0	7	No	0	6	No
108	hsa-miR-1264	0	0	0	10	No	0	8	No	0	7	No	0	6	No
109	hsa-miR-1265	0	0.5	0	10	No	0	8	No	0	7	No	0	6	No
110	hsa-miR-1266	0	0	0	10	No	0	8	No	0	7	No	0	6	No
111	hsa-miR-1267	0	0	0	10	No	0	8	No	0	7	No	0	6	No
112	hsa-miR-1268	8.5	42.5	1	24	Yes	2	22	Yes	3	20	Yes	4	18	Yes
113	hsa-miR-1269	0	0	0	10	No	0	8	No	0	7	No	0	6	No
114	hsa-miR-127-3p	173	36.5	133	222	Yes	139	214	Yes	144	208	Yes	150	200	Yes
115	hsa-miR-127-5p	5	0	0	19	No	0	17	No	1	15	No	2	13	Yes
116	hsa-miR-1270	8.5	29	1	24	Yes	2	22	Yes	3	20	Yes	4	18	Yes
117	hsa-miR-1271	37	0	20	63	Yes	22	59	Yes	24	55	Yes	27	52	Yes
118	hsa-miR-1272	0	0	0	10	No	0	8	No	0	7	No	0	6	No
119	hsa-miR-1273	0	0	0	10	No	0	8	No	0	7	No	0	6	No
120	hsa-miR-1273c	1	2.5	0	12	No	0	10	No	0	9	No	0	7	No
121	hsa-miR-1273d	0	1.5	0	10	No	0	8	No	0	7	No	0	6	No
122	hsa-miR-1274a	0	1.5	0	10	No	0	8	No	0	7	No	0	6	No
123	hsa-miR-1274b	138.5	0	103	183	Yes	108	176	Yes	113	170	Yes	118	163	Yes
124	hsa-miR-1275	8.5	0	1	24	No	2	22	Yes	3	20	Yes	4	18	Yes
125	hsa-miR-1276	0	0	0	10	No	0	8	No	0	7	No	0	6	No
126	hsa-miR-1277	174.5	31.5	134	223	Yes	140	216	Yes	145	209	Yes	152	202	Yes
127	hsa-miR-1278	45.5	474	26	73	Yes	29	69	Yes	31	65	Yes	34	61	Yes
128	hsa-miR-1279	0	0	0	10	No	0	8	No	0	7	No	0	6	No
129	hsa-miR-128	311.5	3402	256	375	Yes	265	365	Yes	272	357	Yes	281	347	Yes
130	hsa-miR-1280	0	0	0	10	No	0	8	No	0	7	No	0	6	No
131	hsa-miR-1281	0	0	0	10	No	0	8	No	0	7	No	0	6	No
132	hsa-miR-1282	0	0	0	10	No	0	8	No	0	7	No	0	6	No
133	hsa-miR-1283	0	0	0	10	No	0	8	No	0	7	No	0	6	No
134	hsa-miR-1284	4	2.5	0	17	No	0	15	No	0	13	No	1	12	No
135	hsa-miR-1285	20	58.5	8	41	Yes	9	37	Yes	11	35	Yes	13	32	Yes
136	hsa-miR-1286	0	0	0	10	No	0	8	No	0	7	No	0	6	No
137	hsa-miR-1287	2	0	0	14	No	0	12	No	0	10	No	0	9	No
138	hsa-miR-1288	0	1.5	0	10	No	0	8	No	0	7	No	0	6	No
139	hsa-miR-1289	1	0	0	12	No	0	10	No	0	9	No	0	7	No
140	hsa-miR-129-3p	4	16	0	17	No	0	15	Yes	0	13	Yes	1	12	Yes
141	hsa-miR-129-5p	0	0.5	0	10	No	0	8	No	0	7	No	0	6	No
142	hsa-miR-129*	0	5.5	0	10	No	0	8	No	0	7	No	0	6	Yes
143	hsa-miR-1290	0	0	0	10	No	0	8	No	0	7	No	0	6	No
144	hsa-miR-1291	0	0.5	0	10	No	0	8	No	0	7	No	0	6	No
145	hsa-miR-1292	2	1.5	0	14	No	0	12	No	0	10	No	0	9	No
146	hsa-miR-1293	0	0	0	10	No	0	8	No	0	7	No	0	6	No
147	hsa-miR-1294	4	29.5	0	17	Yes	0	15	Yes	0	13	Yes	1	12	Yes
148	hsa-miR-1295	0	0	0	10	No	0	8	No	0	7	No	0	6	No
149	hsa-miR-1296	0	1.5	0	10	No	0	8	No	0	7	No	0	6	No
150	hsa-miR-1297	0	0	0	10	No	0	8	No	0	7	No	0	6	No
151	hsa-miR-1298	3	4.5	0	15	No	0	14	No	0	12	No	1	10	No
152	hsa-miR-1299	2	0	0	14	No	0	12	No	0	10	No	0	9	No
153	hsa-miR-1301	14	6.5	4	32	No	5	29	No	7	27	No	8	25	Yes
154	hsa-miR-1302	1	0	0	12	No	0	10	No	0	9	No	0	7	No
155	hsa-miR-1303	1	5.5	0	12	No	0	10	No	0	9	No	0	7	No
156	hsa-miR-1304	1	5.5	0	12	No	0	10	No	0	9	No	0	7	No
157	hsa-miR-1305	0	0	0	10	No	0	8	No	0	7	No	0	6	No
158	hsa-miR-1306	0	0	0	10	No	0	8	No	0	7	No	0	6	No
159	hsa-miR-1307	45.5	169	26	73	Yes	29	69	Yes	31	65	Yes	34	61	Yes
160	hsa-miR-1308	1	34.5	0	12	Yes	0	10	Yes	0	9	Yes	0	7	Yes
161	hsa-miR-130a	1644	2.5	1514	1783	Yes	1534	1761	Yes	1551	1742	Yes	1572	1721	Yes
162	hsa-miR-130a*	0	0	0	10	No	0	8	No	0	7	No	0	6	No
163	hsa-miR-130b	511	5048.5	440	591	Yes	451	578	Yes	460	568	Yes	471	555	Yes
164	hsa-miR-130b*	0	19	0	10	Yes	0	8	Yes	0	7	Yes	0	6	Yes
165	hsa-miR-132	9.5	4.5	2	26	No	3	23	No	4	21	No	5	19	No
166	hsa-miR-132*	3	14.5	0	15	Yes	0	14	Yes	0	12	Yes	1	10	Yes
167	hsa-miR-1321	0	0	0	10	No	0	8	No	0	7	No	0	6	No
168	hsa-miR-1322	0	0	0	10	No	0	8	No	0	7	No	0	6	No
169	hsa-miR-1323	0	6.5	0	10	No	0	8	No	0	7	Yes	0	6	Yes
170	hsa-miR-1324	0	0	0	10	No	0	8	No	0	7	No	0	6	No
171	hsa-miR-133a	0	0	0	10	No	0	8	No	0	7	No	0	6	No
172	hsa-miR-133b	0	0	0	10	No	0	8	No	0	7	No	0	6	No
173	hsa-miR-134	291.5	3.5	238	353	Yes	246	343	Yes	254	335	Yes	262	326	Yes
174	hsa-miR-135a	0	12	0	10	Yes	0	8	Yes	0	7	Yes	0	6	Yes
175	hsa-miR-135a*	0	0	0	10	No	0	8	No	0	7	No	0	6	No
176	hsa-miR-135b	1	14.5	0	12	Yes	0	10	Yes	0	9	Yes	0	7	Yes
177	hsa-miR-135b*	0	0	0	10	No	0	8	No	0	7	No	0	6	No
178	hsa-miR-136	18.5	1.5	7	39	Yes	8	35	Yes	10	33	Yes	12	30	Yes
179	hsa-miR-136*	5	1.5	0	19	No	0	17	No	1	15	No	2	13	No
180	hsa-miR-137	0	0.5	0	10	No	0	8	No	0	7	No	0	6	No
181	hsa-miR-138	4	7.5	0	17	No	0	15	No	0	13	No	1	12	No
182	hsa-miR-138-1*	0	0	0	10	No	0	8	No	0	7	No	0	6	No
183	hsa-miR-138-2*	0	0	0	10	No	0	8	No	0	7	No	0	6	No
184	hsa-miR-139-3p	0	0	0	10	No	0	8	No	0	7	No	0	6	No
185	hsa-miR-139-5p	2	5.5	0	14	No	0	12	No	0	10	No	0	9	No
186	hsa-miR-140-3p	2090	185	1943	2246	Yes	1966	2221	Yes	1985	2200	Yes	2008	2176	Yes
187	hsa-miR-140-5p	7	2.5	1	22	No	1	20	No	2	18	No	3	16	No
188	hsa-miR-141	1	0	0	12	No	0	10	No	0	9	No	0	7	No
189	hsa-miR-141*	0	0	0	10	No	0	8	No	0	7	No	0	6	No
190	hsa-miR-142-3p	85.5	30	58	121	Yes	62	116	Yes	66	111	Yes	70	106	Yes
191	hsa-miR-142-5p	1216	92	1104	1336	Yes	1122	1317	Yes	1137	1301	Yes	1154	1283	Yes
192	hsa-miR-143	496.5	12	426	575	Yes	437	563	Yes	446	552	Yes	457	540	Yes
193	hsa-miR-143*	1	0	0	12	No	0	10	No	0	9	No	0	7	No
194	hsa-miR-144	4	27	0	17	Yes	0	15	Yes	0	13	Yes	1	12	Yes
195	hsa-miR-144*	19	68	7	39	Yes	9	36	Yes	10	33	Yes	12	31	Yes
196	hsa-miR-145	7.5	56	1	23	Yes	1	20	Yes	2	18	Yes	3	16	Yes
197	hsa-miR-145*	1	1.5	0	12	No	0	10	No	0	9	No	0	7	No
198	hsa-miR-1468	0	0	0	10	No	0	8	No	0	7	No	0	6	No
199	hsa-miR-1469	0	0	0	10	No	0	8	No	0	7	No	0	6	No
200	hsa-miR-146a	743.5	1.5	657	839	Yes	670	824	Yes	682	811	Yes	695	796	Yes
201	hsa-miR-146a*	0	0	0	10	No	0	8	No	0	7	No	0	6	No
202	hsa-miR-146b-3p	1	0	0	12	No	0	10	No	0	9	No	0	7	No
203	hsa-miR-146b-5p	3402	1458.5	3213	3599	Yes	3243	3568	Yes	3268	3542	Yes	3298	3511	Yes
204	hsa-miR-147	0	0	0	10	No	0	8	No	0	7	No	0	6	No
205	hsa-miR-1470	0	0	0	10	No	0	8	No	0	7	No	0	6	No
206	hsa-miR-1471	0	0	0	10	No	0	8	No	0	7	No	0	6	No
207	hsa-miR-147b	1	0	0	12	No	0	10	No	0	9	No	0	7	No
208	hsa-miR-148a	613.5	1122.5	535	700	Yes	547	687	Yes	558	675	Yes	570	662	Yes
209	hsa-miR-148a*	3	10.5	0	15	No	0	14	No	0	12	No	1	10	Yes
210	hsa-miR-148b	520.5	462.5	449	601	No	460	588	No	469	578	Yes	480	565	Yes
211	hsa-miR-148b*	0	0	0	10	No	0	8	No	0	7	No	0	6	No
212	hsa-miR-149	0	1.5	0	10	No	0	8	No	0	7	No	0	6	No
213	hsa-miR-149*	0	0	0	10	No	0	8	No	0	7	No	0	6	No
214	hsa-miR-150	324.5	1.5	268	389	Yes	277	379	Yes	284	370	Yes	293	361	Yes
215	hsa-miR-150*	0	0	0	10	No	0	8	No	0	7	No	0	6	No
216	hsa-miR-151-3p	227	176.5	180	282	Yes	187	273	Yes	194	266	Yes	201	258	Yes
217	hsa-miR-151-5p	114.5	205.5	82	155	Yes	87	149	Yes	91	143	Yes	96	137	Yes
218	hsa-miR-152	1787.5	138.5	1652	1932	Yes	1673	1909	Yes	1691	1890	Yes	1712	1867	Yes
219	hsa-miR-153	0	0.5	0	10	No	0	8	No	0	7	No	0	6	No
220	hsa-miR-1537	3	0	0	15	No	0	14	No	0	12	No	1	10	No
221	hsa-miR-1538	0	0	0	10	No	0	8	No	0	7	No	0	6	No
222	hsa-miR-1539	0	0	0	10	No	0	8	No	0	7	No	0	6	No
223	hsa-miR-154	4	0.5	0	17	No	0	15	No	0	13	No	1	12	No
224	hsa-miR-154*	4	7.5	0	17	No	0	15	No	0	13	No	1	12	No
225	hsa-miR-155	43	0	24	70	Yes	27	66	Yes	29	62	Yes	32	58	Yes
226	hsa-miR-155*	5	0	0	19	No	0	17	No	1	15	No	2	13	Yes
227	hsa-miR-15a	530	85.5	457	611	Yes	469	598	Yes	478	587	Yes	490	575	Yes
228	hsa-miR-15a*	3	0	0	15	No	0	14	No	0	12	No	1	10	No
229	hsa-miR-15b	1360	599.5	1242	1487	Yes	1260	1467	Yes	1276	1450	Yes	1294	1430	Yes
230	hsa-miR-15b*	3	9.5	0	15	No	0	14	No	0	12	No	1	10	Yes
231	hsa-miR-16	6917	1943	6647	7196	Yes	6689	7152	Yes	6725	7114	Yes	6768	7071	Yes
232	hsa-miR-16-1*	1	1.5	0	12	No	0	10	No	0	9	No	0	7	No
233	hsa-miR-16-2*	3	64.5	0	15	Yes	0	14	Yes	0	12	Yes	1	10	Yes
234	hsa-miR-17	879	5842.5	785	982	Yes	799	966	Yes	812	952	Yes	827	936	Yes
235	hsa-miR-17*	383	2721	322	453	Yes	331	442	Yes	339	432	Yes	349	422	Yes
236	hsa-miR-181a	661	33	580	751	Yes	592	737	Yes	603	725	Yes	616	711	Yes
237	hsa-miR-181a-2*	15.5	6.5	5	34	No	6	31	No	8	29	Yes	9	26	Yes
238	hsa-miR-181a*	26.5	0	12	49	Yes	14	46	Yes	16	43	Yes	18	39	Yes
239	hsa-miR-181b	96	12	67	134	Yes	71	128	Yes	75	123	Yes	79	117	Yes
240	hsa-miR-181c	1	0.5	0	12	No	0	10	No	0	9	No	0	7	No
241	hsa-miR-181c*	0	0	0	10	No	0	8	No	0	7	No	0	6	No
242	hsa-miR-181d	29	3.5	14	52	Yes	16	49	Yes	18	46	Yes	20	42	Yes
243	hsa-miR-182	6	773.5	0	20	Yes	1	18	Yes	1	16	Yes	2	14	Yes
244	hsa-miR-182*	0	1.5	0	10	No	0	8	No	0	7	No	0	6	No
245	hsa-miR-1825	0	0	0	10	No	0	8	No	0	7	No	0	6	No
246	hsa-miR-1826	0	0	0	10	No	0	8	No	0	7	No	0	6	No
247	hsa-miR-1827	0	0	0	10	No	0	8	No	0	7	No	0	6	No
248	hsa-miR-183	0	107	0	10	Yes	0	8	Yes	0	7	Yes	0	6	Yes
249	hsa-miR-183*	0	10.5	0	10	Yes	0	8	Yes	0	7	Yes	0	6	Yes
250	hsa-miR-184	0	1.5	0	10	No	0	8	No	0	7	No	0	6	No
251	hsa-miR-185	13064.5	319354	95	173	Yes	101	166	Yes	105	161	Yes	111	154	Yes
252	hsa-miR-185*	0	0	0	10	No	0	8	No	0	7	No	0	6	No
253	hsa-miR-186	257	233	207	315	No	215	306	No	221	298	No	229	289	No
254	hsa-miR-186*	0	0	0	10	No	0	8	No	0	7	No	0	6	No
255	hsa-miR-187	1	0	0	12	No	0	10	No	0	9	No	0	7	No
256	hsa-miR-187*	0	0	0	10	No	0	8	No	0	7	No	0	6	No
257	hsa-miR-188-3p	2	0	0	14	No	0	12	No	0	10	No	0	9	No
258	hsa-miR-188-5p	1	2.5	0	12	No	0	10	No	0	9	No	0	7	No
259	hsa-miR-18a	25.5	257	11	48	Yes	13	44	Yes	15	42	Yes	17	38	Yes
260	hsa-miR-18a*	0	66.5	0	10	Yes	0	8	Yes	0	7	Yes	0	6	Yes
261	hsa-miR-18b	0	0	0	10	No	0	8	No	0	7	No	0	6	No
262	hsa-miR-18b*	0	0	0	10	No	0	8	No	0	7	No	0	6	No
263	hsa-miR-190	0	0.5	0	10	No	0	8	No	0	7	No	0	6	No
264	hsa-miR-1908	1	30.5	0	12	Yes	0	10	Yes	0	9	Yes	0	7	Yes
265	hsa-miR-1909	0	0	0	10	No	0	8	No	0	7	No	0	6	No
266	hsa-miR-1909*	0	0	0	10	No	0	8	No	0	7	No	0	6	No
267	hsa-miR-190b	0	0.5	0	10	No	0	8	No	0	7	No	0	6	No
268	hsa-miR-191	10367.5	12124.5	933	1147	Yes	949	1130	Yes	963	1115	Yes	979	1098	Yes
269	hsa-miR-191*	1	7.5	0	12	No	0	10	No	0	9	No	0	7	Yes
270	hsa-miR-1910	0	0	0	10	No	0	8	No	0	7	No	0	6	No
271	hsa-miR-1911	0	0	0	10	No	0	8	No	0	7	No	0	6	No
272	hsa-miR-1911*	0	0	0	10	No	0	8	No	0	7	No	0	6	No
273	hsa-miR-1912	0	0	0	10	No	0	8	No	0	7	No	0	6	No
274	hsa-miR-1913	0	0	0	10	No	0	8	No	0	7	No	0	6	No
275	hsa-miR-1914	0	0	0	10	No	0	8	No	0	7	No	0	6	No
276	hsa-miR-1914*	0	0	0	10	No	0	8	No	0	7	No	0	6	No
277	hsa-miR-1915	0	0	0	10	No	0	8	No	0	7	No	0	6	No
278	hsa-miR-1915*	0	0	0	10	No	0	8	No	0	7	No	0	6	No
279	hsa-miR-192	2555	2090	2392	2727	Yes	2417	2700	Yes	2439	2676	Yes	2465	2650	Yes
280	hsa-miR-192*	0	0	0	10	No	0	8	No	0	7	No	0	6	No
281	hsa-miR-193a-3p	19.5	1.5	7	40	Yes	9	37	Yes	11	34	Yes	12	31	Yes
282	hsa-miR-193a-5p	47.5	11	28	76	Yes	30	71	Yes	33	68	Yes	36	64	Yes
283	hsa-miR-193b	0	76.5	0	10	Yes	0	8	Yes	0	7	Yes	0	6	Yes
284	hsa-miR-193b*	0	78	0	10	Yes	0	8	Yes	0	7	Yes	0	6	Yes
285	hsa-miR-194	33	33	17	58	No	19	54	No	21	51	No	24	47	No
286	hsa-miR-194*	0	0	0	10	No	0	8	No	0	7	No	0	6	No
287	hsa-miR-195	2	0	0	14	No	0	12	No	0	10	No	0	9	No
288	hsa-miR-195*	0	0	0	10	No	0	8	No	0	7	No	0	6	No
289	hsa-miR-196a	5	180.5	0	19	Yes	0	17	Yes	1	15	Yes	2	13	Yes
290	hsa-miR-196a*	0	0	0	10	No	0	8	No	0	7	No	0	6	No
291	hsa-miR-196b	8.5	0	1	24	No	2	22	Yes	3	20	Yes	4	18	Yes
292	hsa-miR-196b*	0	0	0	10	No	0	8	No	0	7	No	0	6	No
293	hsa-miR-197	16.5	74.5	6	36	Yes	7	33	Yes	8	30	Yes	10	28	Yes
294	hsa-miR-1972	0	1.5	0	10	No	0	8	No	0	7	No	0	6	No
295	hsa-miR-1973	0	0.5	0	10	No	0	8	No	0	7	No	0	6	No
296	hsa-miR-1975	6	1.5	0	20	No	1	18	No	1	16	No	2	14	No
297	hsa-miR-1976	0	0	0	10	No	0	8	No	0	7	No	0	6	No
298	hsa-miR-1979	0	59	0	10	Yes	0	8	Yes	0	7	Yes	0	6	Yes
299	hsa-miR-198	0	0.5	0	10	No	0	8	No	0	7	No	0	6	No
300	hsa-miR-199a-3p	19463	224.5	1804	2096	Yes	1826	2073	Yes	1845	2053	Yes	1867	2029	Yes
301	hsa-miR-199a-5p	9.5	0	2	26	Yes	3	23	Yes	4	21	Yes	5	19	Yes
302	hsa-miR-199b-3p	21909	227	2039	2349	Yes	2063	2324	Yes	2083	2303	Yes	2106	2278	Yes
303	hsa-miR-199b-5p	11.5	0.5	3	29	Yes	4	26	Yes	5	24	Yes	6	21	Yes
304	hsa-miR-19a	12.5	248.5	3	30	Yes	4	27	Yes	6	25	Yes	7	23	Yes
305	hsa-miR-19a*	0	0.5	0	10	No	0	8	No	0	7	No	0	6	No
306	hsa-miR-19b	157.5	10367.5	5	34	Yes	6	31	Yes	7	28	Yes	9	26	Yes
307	hsa-miR-19b-1*	2	11	0	14	No	0	12	No	0	10	Yes	0	9	Yes
308	hsa-miR-19b-2*	0	0	0	10	No	0	8	No	0	7	No	0	6	No
309	hsa-miR-200a	1	0	0	12	No	0	10	No	0	9	No	0	7	No
310	hsa-miR-200a*	0	0	0	10	No	0	8	No	0	7	No	0	6	No
311	hsa-miR-200b	2	0.5	0	14	No	0	12	No	0	10	No	0	9	No
312	hsa-miR-200b*	3	0	0	15	No	0	14	No	0	12	No	1	10	No
313	hsa-miR-200c	7.5	6.5	1	23	No	1	20	No	2	18	No	3	16	No
314	hsa-miR-200c*	0	0	0	10	No	0	8	No	0	7	No	0	6	No
315	hsa-miR-202	0	2.5	0	10	No	0	8	No	0	7	No	0	6	No
316	hsa-miR-202*	0	6.5	0	10	No	0	8	No	0	7	Yes	0	6	Yes
317	hsa-miR-203	0	0	0	10	No	0	8	No	0	7	No	0	6	No
318	hsa-miR-204	2	0.5	0	14	No	0	12	No	0	10	No	0	9	No
319	hsa-miR-205	0	0.5	0	10	No	0	8	No	0	7	No	0	6	No
320	hsa-miR-205*	0	0	0	10	No	0	8	No	0	7	No	0	6	No
321	hsa-miR-2052	0	0	0	10	No	0	8	No	0	7	No	0	6	No
322	hsa-miR-2053	0	0	0	10	No	0	8	No	0	7	No	0	6	No
323	hsa-miR-2054	0	0	0	10	No	0	8	No	0	7	No	0	6	No
324	hsa-miR-206	7.5	6.5	1	23	No	1	20	No	2	18	No	3	16	No
325	hsa-miR-208a	0	0.5	0	10	No	0	8	No	0	7	No	0	6	No
326	hsa-miR-208b	0	0	0	10	No	0	8	No	0	7	No	0	6	No
327	hsa-miR-20a	222.5	4073	176	277	Yes	183	268	Yes	190	261	Yes	197	253	Yes
328	hsa-miR-20a*	0	4.5	0	10	No	0	8	No	0	7	No	0	6	No
329	hsa-miR-20b	55	0	33	85	Yes	37	80	Yes	39	76	Yes	43	72	Yes
330	hsa-miR-20b*	2	0	0	14	No	0	12	No	0	10	No	0	9	No
331	hsa-miR-21	23259.5	13064.5	2170	2490	Yes	2195	2464	Yes	2216	2442	Yes	2240	2417	Yes
332	hsa-miR-21*	27	0.5	13	50	Yes	15	46	Yes	16	43	Yes	19	40	Yes
333	hsa-miR-210	40.5	530	22	67	Yes	25	63	Yes	27	59	Yes	30	56	Yes
334	hsa-miR-211	0	0	0	10	No	0	8	No	0	7	No	0	6	No
335	hsa-miR-2110	6	1.5	0	20	No	1	18	No	1	16	No	2	14	No
336	hsa-miR-2113	0	0	0	10	No	0	8	No	0	7	No	0	6	No
337	hsa-miR-2114	0	0	0	10	No	0	8	No	0	7	No	0	6	No
338	hsa-miR-2114*	0	0	0	10	No	0	8	No	0	7	No	0	6	No
339	hsa-miR-2115	0	0	0	10	No	0	8	No	0	7	No	0	6	No
340	hsa-miR-2115*	6.5	0	0	21	No	1	19	No	2	17	Yes	3	15	Yes
341	hsa-miR-2116	0	0	0	10	No	0	8	No	0	7	No	0	6	No
342	hsa-miR-2116*	0	0	0	10	No	0	8	No	0	7	No	0	6	No
343	hsa-miR-2117	0	0	0	10	No	0	8	No	0	7	No	0	6	No
344	hsa-miR-212	1	0	0	12	No	0	10	No	0	9	No	0	7	No
345	hsa-miR-214	0	0	0	10	No	0	8	No	0	7	No	0	6	No
346	hsa-miR-214*	0	0	0	10	No	0	8	No	0	7	No	0	6	No
347	hsa-miR-215	1	4.5	0	12	No	0	10	No	0	9	No	0	7	No
348	hsa-miR-216a	0	0	0	10	No	0	8	No	0	7	No	0	6	No
349	hsa-miR-216b	0	0	0	10	No	0	8	No	0	7	No	0	6	No
350	hsa-miR-217	0	3.5	0	10	No	0	8	No	0	7	No	0	6	No
351	hsa-miR-218	0	15	0	10	Yes	0	8	Yes	0	7	Yes	0	6	Yes
352	hsa-miR-218-1*	0	0	0	10	No	0	8	No	0	7	No	0	6	No
353	hsa-miR-218-2*	0	0	0	10	No	0	8	No	0	7	No	0	6	No
354	hsa-miR-219-1-3p	1	40	0	12	Yes	0	10	Yes	0	9	Yes	0	7	Yes
355	hsa-miR-219-2-3p	13	26	4	31	No	5	28	No	6	26	Yes	7	23	Yes
356	hsa-miR-219-5p	1	0.5	0	12	No	0	10	No	0	9	No	0	7	No
357	hsa-miR-22	1013	708	911	1123	Yes	927	1106	Yes	941	1091	Yes	957	1074	Yes
358	hsa-miR-22*	78	43	52	113	Yes	56	107	Yes	59	103	Yes	63	98	Yes
359	hsa-miR-220a	0	0	0	10	No	0	8	No	0	7	No	0	6	No
360	hsa-miR-220b	0	0	0	10	No	0	8	No	0	7	No	0	6	No
361	hsa-miR-220c	0	0.5	0	10	No	0	8	No	0	7	No	0	6	No
362	hsa-miR-221	2850	1216	2678	3031	Yes	2704	3002	Yes	2728	2978	Yes	2755	2950	Yes
363	hsa-miR-221*	1174.5	16	1065	1293	Yes	1082	1274	Yes	1097	1258	Yes	1114	1240	Yes
364	hsa-miR-222	462.5	7.5	395	539	Yes	405	527	Yes	414	516	Yes	425	505	Yes
365	hsa-miR-222*	0	0	0	10	No	0	8	No	0	7	No	0	6	No
366	hsa-miR-223	893.5	538.5	798	997	Yes	813	981	Yes	826	967	Yes	841	951	Yes
367	hsa-miR-223*	58.5	27	36	89	Yes	39	84	Yes	42	80	Yes	46	76	Yes
368	hsa-miR-224	1	47.5	0	12	Yes	0	10	Yes	0	9	Yes	0	7	Yes
369	hsa-miR-224*	0	0	0	10	No	0	8	No	0	7	No	0	6	No
370	hsa-miR-2276	0	0	0	10	No	0	8	No	0	7	No	0	6	No
371	hsa-miR-2277	0	0	0	10	No	0	8	No	0	7	No	0	6	No
372	hsa-miR-2278	0	0	0	10	No	0	8	No	0	7	No	0	6	No
373	hsa-miR-2355	11.5	0	3	29	Yes	4	26	Yes	5	24	Yes	6	21	Yes
374	hsa-miR-23a	465	83	397	541	Yes	408	529	Yes	417	519	Yes	427	507	Yes
375	hsa-miR-23a*	4	26	0	17	Yes	0	15	Yes	0	13	Yes	1	12	Yes
376	hsa-miR-23b	27	12	13	50	No	15	46	Yes	16	43	Yes	19	40	Yes
377	hsa-miR-23b*	36.5	24	19	62	No	22	58	No	24	55	No	27	51	Yes
378	hsa-miR-24	3345	520.5	3158	3541	Yes	3187	3510	Yes	3212	3483	Yes	3241	3453	Yes
379	hsa-miR-24-1*	0	0	0	10	No	0	8	No	0	7	No	0	6	No
380	hsa-miR-24-2*	2	0	0	14	No	0	12	No	0	10	No	0	9	No
381	hsa-miR-25	2462.5	21909	197	303	Yes	205	294	Yes	211	286	Yes	219	278	Yes
382	hsa-miR-25*	113.5	2263	81	154	Yes	86	148	Yes	90	142	Yes	95	136	Yes
383	hsa-miR-26a	12124.5	2555	1101	1332	Yes	1118	1313	Yes	1133	1297	Yes	1150	1278	Yes
384	hsa-miR-26a-1*	2	1.5	0	14	No	0	12	No	0	10	No	0	9	No
385	hsa-miR-26a-2*	0	0	0	10	No	0	8	No	0	7	No	0	6	No
386	hsa-miR-26b	2263	146.5	2110	2425	Yes	2134	2399	Yes	2154	2378	Yes	2178	2353	Yes
387	hsa-miR-26b*	0	0.5	0	10	No	0	8	No	0	7	No	0	6	No
388	hsa-miR-27a	369	57	309	438	Yes	318	427	Yes	326	418	Yes	335	407	Yes
389	hsa-miR-27a*	27	14	13	50	No	15	46	No	16	43	Yes	19	40	Yes
390	hsa-miR-27b	435	311.5	369	509	Yes	379	497	Yes	388	487	Yes	398	476	Yes
391	hsa-miR-27b*	2	5.5	0	14	No	0	12	No	0	10	No	0	9	No
392	hsa-miR-28-3p	233	0	186	289	Yes	193	280	Yes	199	272	Yes	207	264	Yes
393	hsa-miR-28-5p	83	2.5	56	119	Yes	60	113	Yes	63	108	Yes	68	103	Yes
394	hsa-miR-2861	0	0	0	10	No	0	8	No	0	7	No	0	6	No
395	hsa-miR-2909	0	0	0	10	No	0	8	No	0	7	No	0	6	No
396	hsa-miR-296-3p	0	0	0	10	No	0	8	No	0	7	No	0	6	No
397	hsa-miR-296-5p	1	9.5	0	12	No	0	10	Yes	0	9	Yes	0	7	Yes
398	hsa-miR-297	0	0	0	10	No	0	8	No	0	7	No	0	6	No
399	hsa-miR-298	0	0	0	10	No	0	8	No	0	7	No	0	6	No
400	hsa-miR-299-3p	11.5	0	3	29	Yes	4	26	Yes	5	24	Yes	6	21	Yes
401	hsa-miR-299-5p	4	0.5	0	17	No	0	15	No	0	13	No	1	12	No
402	hsa-miR-29a	23833	3345	2226	2549	Yes	2250	2523	Yes	2271	2500	Yes	2296	2475	Yes
403	hsa-miR-29a*	2	0	0	14	No	0	12	No	0	10	No	0	9	No
404	hsa-miR-29b	302	157.5	248	365	Yes	256	355	Yes	263	346	Yes	272	337	Yes
405	hsa-miR-29b-1*	1	0	0	12	No	0	10	No	0	9	No	0	7	No
406	hsa-miR-29b-2*	3	0	0	15	No	0	14	No	0	12	No	1	10	No
407	hsa-miR-29c	2758	383	2588	2936	Yes	2615	2908	Yes	2638	2884	Yes	2664	2857	Yes
408	hsa-miR-29c*	1	0	0	12	No	0	10	No	0	9	No	0	7	No
409	hsa-miR-300	0	0	0	10	No	0	8	No	0	7	No	0	6	No
410	hsa-miR-301a	2	4.5	0	14	No	0	12	No	0	10	No	0	9	No
411	hsa-miR-301b	0	6	0	10	No	0	8	No	0	7	No	0	6	Yes
412	hsa-miR-302a	0	1.5	0	10	No	0	8	No	0	7	No	0	6	No
413	hsa-miR-302a*	0	0	0	10	No	0	8	No	0	7	No	0	6	No
414	hsa-miR-302b	0	0	0	10	No	0	8	No	0	7	No	0	6	No
415	hsa-miR-302b*	0	0	0	10	No	0	8	No	0	7	No	0	6	No
416	hsa-miR-302c	0	0	0	10	No	0	8	No	0	7	No	0	6	No
417	hsa-miR-302c*	0	0	0	10	No	0	8	No	0	7	No	0	6	No
418	hsa-miR-302d	0	0	0	10	No	0	8	No	0	7	No	0	6	No
419	hsa-miR-302d*	0	0	0	10	No	0	8	No	0	7	No	0	6	No
420	hsa-miR-302e	0	0	0	10	No	0	8	No	0	7	No	0	6	No
421	hsa-miR-302f	0	0	0	10	No	0	8	No	0	7	No	0	6	No
422	hsa-miR-3065-3p	0	0.5	0	10	No	0	8	No	0	7	No	0	6	No
423	hsa-miR-3065-5p	25	1.5	11	47	Yes	13	44	Yes	15	41	Yes	17	38	Yes
424	hsa-miR-3074	0	0	0	10	No	0	8	No	0	7	No	0	6	No
425	hsa-miR-30a	6.5	6	0	21	No	1	19	No	2	17	No	3	15	No
426	hsa-miR-30a*	2	0	0	14	No	0	12	No	0	10	No	0	9	No
427	hsa-miR-30b	70	72	45	103	No	49	98	No	52	94	No	56	89	No
428	hsa-miR-30b*	1	15.5	0	12	Yes	0	10	Yes	0	9	Yes	0	7	Yes
429	hsa-miR-30c	38.5	59.5	21	65	No	23	61	No	26	57	Yes	28	53	Yes
430	hsa-miR-30c-1*	1	8.5	0	12	No	0	10	No	0	9	Yes	0	7	Yes
431	hsa-miR-30c-2*	1	0	0	12	No	0	10	No	0	9	No	0	7	No
432	hsa-miR-30d	182	420.5	141	232	Yes	147	224	Yes	152	217	Yes	159	210	Yes
433	hsa-miR-30d*	2	0.5	0	14	No	0	12	No	0	10	No	0	9	No
434	hsa-miR-30e	70.5	28	46	104	Yes	49	98	Yes	53	94	Yes	56	89	Yes
435	hsa-miR-30e*	92	113.5	63	129	No	68	123	No	71	118	No	76	113	Yes
436	hsa-miR-31	185	0	143	235	Yes	150	227	Yes	155	221	Yes	162	213	Yes
437	hsa-miR-31*	0	0	0	10	No	0	8	No	0	7	No	0	6	No
438	hsa-miR-3115	0	0.5	0	10	No	0	8	No	0	7	No	0	6	No
439	hsa-miR-3116	0	0	0	10	No	0	8	No	0	7	No	0	6	No
440	hsa-miR-3117	0	0	0	10	No	0	8	No	0	7	No	0	6	No
441	hsa-miR-3118	0	0	0	10	No	0	8	No	0	7	No	0	6	No
442	hsa-miR-3119	0	0	0	10	No	0	8	No	0	7	No	0	6	No
443	hsa-miR-3120	11.5	0	3	29	Yes	4	26	Yes	5	24	Yes	6	21	Yes
444	hsa-miR-3121	1	22.5	0	12	Yes	0	10	Yes	0	9	Yes	0	7	Yes
445	hsa-miR-3122	0	0	0	10	No	0	8	No	0	7	No	0	6	No
446	hsa-miR-3123	0	0	0	10	No	0	8	No	0	7	No	0	6	No
447	hsa-miR-3124	1	2.5	0	12	No	0	10	No	0	9	No	0	7	No
448	hsa-miR-3125	0	0	0	10	No	0	8	No	0	7	No	0	6	No
449	hsa-miR-3126-3p	0	0	0	10	No	0	8	No	0	7	No	0	6	No
450	hsa-miR-3126-5p	0	0	0	10	No	0	8	No	0	7	No	0	6	No
451	hsa-miR-3127	0	15.5	0	10	Yes	0	8	Yes	0	7	Yes	0	6	Yes
452	hsa-miR-3128	0	0.5	0	10	No	0	8	No	0	7	No	0	6	No
453	hsa-miR-3129	0	0	0	10	No	0	8	No	0	7	No	0	6	No
454	hsa-miR-3130-3p	0	8.5	0	10	No	0	8	Yes	0	7	Yes	0	6	Yes
455	hsa-miR-3130-5p	0	0	0	10	No	0	8	No	0	7	No	0	6	No
456	hsa-miR-3131	0	0	0	10	No	0	8	No	0	7	No	0	6	No
457	hsa-miR-3132	0	0	0	10	No	0	8	No	0	7	No	0	6	No
458	hsa-miR-3133	0	0	0	10	No	0	8	No	0	7	No	0	6	No
459	hsa-miR-3134	0	1.5	0	10	No	0	8	No	0	7	No	0	6	No
460	hsa-miR-3135	0	0	0	10	No	0	8	No	0	7	No	0	6	No
461	hsa-miR-3136	6.5	0.5	0	21	No	1	19	No	2	17	Yes	3	15	Yes
462	hsa-miR-3137	0	0	0	10	No	0	8	No	0	7	No	0	6	No
463	hsa-miR-3138	0	0	0	10	No	0	8	No	0	7	No	0	6	No
464	hsa-miR-3139	0	0	0	10	No	0	8	No	0	7	No	0	6	No
465	hsa-miR-3140	0	2.5	0	10	No	0	8	No	0	7	No	0	6	No
466	hsa-miR-3141	0	0.5	0	10	No	0	8	No	0	7	No	0	6	No
467	hsa-miR-3142	0	0	0	10	No	0	8	No	0	7	No	0	6	No
468	hsa-miR-3143	0	0	0	10	No	0	8	No	0	7	No	0	6	No
469	hsa-miR-3144-3p	1	0.5	0	12	No	0	10	No	0	9	No	0	7	No
470	hsa-miR-3144-5p	0	4.5	0	10	No	0	8	No	0	7	No	0	6	No
471	hsa-miR-3145	0	0	0	10	No	0	8	No	0	7	No	0	6	No
472	hsa-miR-3146	0	0	0	10	No	0	8	No	0	7	No	0	6	No
473	hsa-miR-3147	0	0	0	10	No	0	8	No	0	7	No	0	6	No
474	hsa-miR-3148	0	0	0	10	No	0	8	No	0	7	No	0	6	No
475	hsa-miR-3149	1	1.5	0	12	No	0	10	No	0	9	No	0	7	No
476	hsa-miR-3150	0	0	0	10	No	0	8	No	0	7	No	0	6	No
477	hsa-miR-3151	0	0	0	10	No	0	8	No	0	7	No	0	6	No
478	hsa-miR-3152	0	0	0	10	No	0	8	No	0	7	No	0	6	No
479	hsa-miR-3153	0	0	0	10	No	0	8	No	0	7	No	0	6	No
480	hsa-miR-3154	0	0.5	0	10	No	0	8	No	0	7	No	0	6	No
481	hsa-miR-3155	0	2	0	10	No	0	8	No	0	7	No	0	6	No
482	hsa-miR-3156	0	0	0	10	No	0	8	No	0	7	No	0	6	No
483	hsa-miR-3157	0	0	0	10	No	0	8	No	0	7	No	0	6	No
484	hsa-miR-3158	0	11	0	10	Yes	0	8	Yes	0	7	Yes	0	6	Yes
485	hsa-miR-3159	0	0	0	10	No	0	8	No	0	7	No	0	6	No
486	hsa-miR-3160	0	2.5	0	10	No	0	8	No	0	7	No	0	6	No
487	hsa-miR-3161	0	0	0	10	No	0	8	No	0	7	No	0	6	No
488	hsa-miR-3162	0	0	0	10	No	0	8	No	0	7	No	0	6	No
489	hsa-miR-3163	0	8.5	0	10	No	0	8	Yes	0	7	Yes	0	6	Yes
490	hsa-miR-3164	3	2.5	0	15	No	0	14	No	0	12	No	1	10	No
491	hsa-miR-3165	1	3.5	0	12	No	0	10	No	0	9	No	0	7	No
492	hsa-miR-3166	0	0	0	10	No	0	8	No	0	7	No	0	6	No
493	hsa-miR-3167	0	0	0	10	No	0	8	No	0	7	No	0	6	No
494	hsa-miR-3168	0	0	0	10	No	0	8	No	0	7	No	0	6	No
495	hsa-miR-3169	0	0	0	10	No	0	8	No	0	7	No	0	6	No
496	hsa-miR-3170	0	0	0	10	No	0	8	No	0	7	No	0	6	No
497	hsa-miR-3171	0	0	0	10	No	0	8	No	0	7	No	0	6	No
498	hsa-miR-3172	0	0	0	10	No	0	8	No	0	7	No	0	6	No
499	hsa-miR-3173	0	0	0	10	No	0	8	No	0	7	No	0	6	No
500	hsa-miR-3174	1	0	0	12	No	0	10	No	0	9	No	0	7	No
501	hsa-miR-3175	1	0.5	0	12	No	0	10	No	0	9	No	0	7	No
502	hsa-miR-3176	0	0	0	10	No	0	8	No	0	7	No	0	6	No
503	hsa-miR-3177	0	0.5	0	10	No	0	8	No	0	7	No	0	6	No
504	hsa-miR-3178	0	0	0	10	No	0	8	No	0	7	No	0	6	No
505	hsa-miR-3179	0	15.5	0	10	Yes	0	8	Yes	0	7	Yes	0	6	Yes
506	hsa-miR-3180-3p	0	159.5	0	10	Yes	0	8	Yes	0	7	Yes	0	6	Yes
507	hsa-miR-3180-5p	0	0	0	10	No	0	8	No	0	7	No	0	6	No
508	hsa-miR-3181	0	0	0	10	No	0	8	No	0	7	No	0	6	No
509	hsa-miR-3182	0	0	0	10	No	0	8	No	0	7	No	0	6	No
510	hsa-miR-3183	2	0	0	14	No	0	12	No	0	10	No	0	9	No
511	hsa-miR-3184	0	0	0	10	No	0	8	No	0	7	No	0	6	No
512	hsa-miR-3185	0	0	0	10	No	0	8	No	0	7	No	0	6	No
513	hsa-miR-3186-3p	0	0	0	10	No	0	8	No	0	7	No	0	6	No
514	hsa-miR-3186-5p	0	0	0	10	No	0	8	No	0	7	No	0	6	No
515	hsa-miR-3187	0	0	0	10	No	0	8	No	0	7	No	0	6	No
516	hsa-miR-3188	0	0	0	10	No	0	8	No	0	7	No	0	6	No
517	hsa-miR-3189	0	0	0	10	No	0	8	No	0	7	No	0	6	No
518	hsa-miR-3190-3p	2	0	0	14	No	0	12	No	0	10	No	0	9	No
519	hsa-miR-3190-5p	1	0	0	12	No	0	10	No	0	9	No	0	7	No
520	hsa-miR-3191	0	0	0	10	No	0	8	No	0	7	No	0	6	No
521	hsa-miR-3192	1	0	0	12	No	0	10	No	0	9	No	0	7	No
522	hsa-miR-3193	0	0	0	10	No	0	8	No	0	7	No	0	6	No
523	hsa-miR-3194	1.5	0	0	13	No	0	11	No	0	10	No	0	8	No
524	hsa-miR-3195	0	0	0	10	No	0	8	No	0	7	No	0	6	No
525	hsa-miR-3196	0	0	0	10	No	0	8	No	0	7	No	0	6	No
526	hsa-miR-3197	0	0	0	10	No	0	8	No	0	7	No	0	6	No
527	hsa-miR-3198	0	0	0	10	No	0	8	No	0	7	No	0	6	No
528	hsa-miR-3199	0	0	0	10	No	0	8	No	0	7	No	0	6	No
529	hsa-miR-32	7.5	4	1	23	No	1	20	No	2	18	No	3	16	No
530	hsa-miR-32*	0	1	0	10	No	0	8	No	0	7	No	0	6	No
531	hsa-miR-3200	0	0	0	10	No	0	8	No	0	7	No	0	6	No
532	hsa-miR-3201	0	0	0	10	No	0	8	No	0	7	No	0	6	No
533	hsa-miR-3202	3	3	0	15	No	0	14	No	0	12	No	1	10	No
534	hsa-miR-320a	5842.5	37346.5	508	669	Yes	519	656	Yes	530	644	Yes	541	631	Yes
535	hsa-miR-320b	66.5	465	43	99	Yes	46	94	Yes	49	90	Yes	53	85	Yes
536	hsa-miR-320c	5	12	0	19	No	0	17	No	1	15	No	2	13	No
537	hsa-miR-320d	0	5	0	10	No	0	8	No	0	7	No	0	6	No
538	hsa-miR-320e	0	0	0	10	No	0	8	No	0	7	No	0	6	No
539	hsa-miR-323-3p	28	4	13	51	Yes	15	48	Yes	17	45	Yes	19	41	Yes
540	hsa-miR-323-5p	0	0	0	10	No	0	8	No	0	7	No	0	6	No
541	hsa-miR-323b-3p	3	0	0	15	No	0	14	No	0	12	No	1	10	No
542	hsa-miR-323b-5p	0	0	0	10	No	0	8	No	0	7	No	0	6	No
543	hsa-miR-324-3p	0	0	0	10	No	0	8	No	0	7	No	0	6	No
544	hsa-miR-324-5p	122.5	17	89	164	Yes	94	158	Yes	98	152	Yes	104	146	Yes
545	hsa-miR-325	0	0	0	10	No	0	8	No	0	7	No	0	6	No
546	hsa-miR-326	2.5	0	0	15	No	0	13	No	0	11	No	0	10	No
547	hsa-miR-328	13	3	4	31	No	5	28	Yes	6	26	Yes	7	23	Yes
548	hsa-miR-329	2.5	4	0	15	No	0	13	No	0	11	No	0	10	No
549	hsa-miR-330-3p	391.5	496.5	329	462	Yes	339	451	Yes	347	441	Yes	357	431	Yes
550	hsa-miR-330-5p	0	1	0	10	No	0	8	No	0	7	No	0	6	No
551	hsa-miR-331-3p	29.5	16.5	14	53	No	16	49	No	18	46	Yes	21	43	Yes
552	hsa-miR-331-5p	0	0	0	10	No	0	8	No	0	7	No	0	6	No
553	hsa-miR-335	127.5	0	93	170	Yes	98	163	Yes	103	158	Yes	108	151	Yes
554	hsa-miR-335*	2.5	0	0	15	No	0	13	No	0	11	No	0	10	No
555	hsa-miR-337-3p	1.5	0	0	13	No	0	11	No	0	10	No	0	8	No
556	hsa-miR-337-5p	0	0	0	10	No	0	8	No	0	7	No	0	6	No
557	hsa-miR-338-3p	1.5	3	0	13	No	0	11	No	0	10	No	0	8	No
558	hsa-miR-338-5p	0	0	0	10	No	0	8	No	0	7	No	0	6	No
559	hsa-miR-339-3p	44	27	25	71	No	28	67	No	30	64	Yes	33	60	Yes
560	hsa-miR-339-5p	17	12.5	6	36	No	7	33	No	9	31	No	10	28	No
561	hsa-miR-33a	169	879	129	217	Yes	135	210	Yes	140	203	Yes	147	196	Yes
562	hsa-miR-33a*	0	0	0	10	No	0	8	No	0	7	No	0	6	No
563	hsa-miR-33b	3	0	0	15	No	0	14	No	0	12	No	1	10	No
564	hsa-miR-33b*	0	0	0	10	No	0	8	No	0	7	No	0	6	No
565	hsa-miR-340	4073	2406.5	3866	4288	Yes	3898	4254	Yes	3926	4225	Yes	3959	4192	Yes
566	hsa-miR-340*	0	0	0	10	No	0	8	No	0	7	No	0	6	No
567	hsa-miR-342-3p	1943	70.5	1801	2093	Yes	1823	2070	Yes	1842	2049	Yes	1864	2026	Yes
568	hsa-miR-342-5p	74.5	0	49	108	Yes	53	103	Yes	56	99	Yes	60	94	Yes
569	hsa-miR-345	5	5	0	19	No	0	17	No	1	15	No	2	13	No
570	hsa-miR-346	0	0	0	10	No	0	8	No	0	7	No	0	6	No
571	hsa-miR-34a	1.5	0	0	13	No	0	11	No	0	10	No	0	8	No
572	hsa-miR-34a*	0	0	0	10	No	0	8	No	0	7	No	0	6	No
573	hsa-miR-34b	0	0	0	10	No	0	8	No	0	7	No	0	6	No
574	hsa-miR-34b*	0	0	0	10	No	0	8	No	0	7	No	0	6	No
575	hsa-miR-34c-3p	0	0	0	10	No	0	8	No	0	7	No	0	6	No
576	hsa-miR-34c-5p	30	45.5	15	54	No	17	50	No	19	47	No	21	44	Yes
577	hsa-miR-361-3p	31	3	15	55	Yes	18	51	Yes	20	48	Yes	22	45	Yes
578	hsa-miR-361-5p	143	37	107	188	Yes	112	181	Yes	117	175	Yes	123	168	Yes
579	hsa-miR-362-3p	4.5	6	0	18	No	0	16	No	1	14	No	1	12	No
580	hsa-miR-362-5p	7.5	19.5	1	23	No	1	20	Yes	2	18	Yes	3	16	Yes
581	hsa-miR-363	339	3	281	405	Yes	290	395	Yes	298	386	Yes	307	376	Yes
582	hsa-miR-363*	3	0	0	15	No	0	14	No	0	12	No	1	10	No
583	hsa-miR-365	14.5	89.5	4	33	Yes	6	30	Yes	7	28	Yes	9	25	Yes
584	hsa-miR-365*	0	0	0	10	No	0	8	No	0	7	No	0	6	No
585	hsa-miR-367	0	0	0	10	No	0	8	No	0	7	No	0	6	No
586	hsa-miR-367*	0	0	0	10	No	0	8	No	0	7	No	0	6	No
587	hsa-miR-369-3p	27	4	13	50	Yes	15	46	Yes	16	43	Yes	19	40	Yes
588	hsa-miR-369-5p	1.5	0	0	13	No	0	11	No	0	10	No	0	8	No
589	hsa-miR-370	6.5	1	0	21	No	1	19	No	2	17	No	3	15	Yes
590	hsa-miR-371-3p	0	0	0	10	No	0	8	No	0	7	No	0	6	No
591	hsa-miR-371-5p	0	1	0	10	No	0	8	No	0	7	No	0	6	No
592	hsa-miR-372	0	0	0	10	No	0	8	No	0	7	No	0	6	No
593	hsa-miR-373	0	0	0	10	No	0	8	No	0	7	No	0	6	No
594	hsa-miR-373*	0	0	0	10	No	0	8	No	0	7	No	0	6	No
595	hsa-miR-374a	228	173	181	283	Yes	188	274	Yes	195	267	Yes	202	259	Yes
596	hsa-miR-374a*	150.5	613.5	113	196	Yes	119	189	Yes	124	183	Yes	129	176	Yes
597	hsa-miR-374b	485	449	416	563	No	426	551	No	436	540	No	446	528	No
598	hsa-miR-374b*	7.5	36	1	23	Yes	1	20	Yes	2	18	Yes	3	16	Yes
599	hsa-miR-375	0	5	0	10	No	0	8	No	0	7	No	0	6	No
600	hsa-miR-376a	17.5	2	6	37	Yes	8	34	Yes	9	32	Yes	11	29	Yes
601	hsa-miR-376a*	0	0	0	10	No	0	8	No	0	7	No	0	6	No
602	hsa-miR-376b	3	0	0	15	No	0	14	No	0	12	No	1	10	No
603	hsa-miR-376c	599.5	1	522	685	Yes	534	672	Yes	544	660	Yes	556	647	Yes
604	hsa-miR-377	11	0	2	28	Yes	3	25	Yes	5	23	Yes	6	21	Yes
605	hsa-miR-377*	2.5	0	0	15	No	0	13	No	0	11	No	0	10	No
606	hsa-miR-378	2051.5	8810.5	1906	2206	Yes	1928	2182	Yes	1948	2161	Yes	1971	2137	Yes
607	hsa-miR-378*	0	3	0	10	No	0	8	No	0	7	No	0	6	No
608	hsa-miR-378b	0	0	0	10	No	0	8	No	0	7	No	0	6	No
609	hsa-miR-378c	0	0	0	10	No	0	8	No	0	7	No	0	6	No
610	hsa-miR-379	109	9.5	78	149	Yes	82	143	Yes	86	137	Yes	91	131	Yes
611	hsa-miR-379*	0	0	0	10	No	0	8	No	0	7	No	0	6	No
612	hsa-miR-380	0	0	0	10	No	0	8	No	0	7	No	0	6	No
613	hsa-miR-380*	0	0	0	10	No	0	8	No	0	7	No	0	6	No
614	hsa-miR-381	12	2	3	29	No	4	27	Yes	5	24	Yes	7	22	Yes
615	hsa-miR-382	180.5	10	139	230	Yes	145	222	Yes	151	216	Yes	157	208	Yes
616	hsa-miR-383	0	1	0	10	No	0	8	No	0	7	No	0	6	No
617	hsa-miR-384	0	0	0	10	No	0	8	No	0	7	No	0	6	No
618	hsa-miR-409-3p	72	2	47	105	Yes	51	100	Yes	54	96	Yes	58	91	Yes
619	hsa-miR-409-5p	24	2	10	46	Yes	12	42	Yes	14	40	Yes	16	37	Yes
620	hsa-miR-410	474	6	405	551	Yes	416	539	Yes	425	529	Yes	436	517	Yes
621	hsa-miR-411	33	1	17	58	Yes	19	54	Yes	21	51	Yes	24	47	Yes
622	hsa-miR-411*	1.5	0	0	13	No	0	11	No	0	10	No	0	8	No
623	hsa-miR-412	0	0	0	10	No	0	8	No	0	7	No	0	6	No
624	hsa-miR-421	26	26.5	12	49	No	14	45	No	16	42	No	18	39	No
625	hsa-miR-422a	0	0	0	10	No	0	8	No	0	7	No	0	6	No
626	hsa-miR-423-3p	449	1644	382	524	Yes	393	512	Yes	401	502	Yes	412	491	Yes
627	hsa-miR-423-5p	2721	27956.5	221	332	Yes	229	322	Yes	235	314	Yes	243	305	Yes
628	hsa-miR-424	50	11.5	30	79	Yes	32	74	Yes	35	71	Yes	38	66	Yes
629	hsa-miR-424*	31	35	15	55	No	18	51	No	20	48	No	22	45	No
630	hsa-miR-425	188	291.5	146	239	Yes	152	231	Yes	158	224	Yes	164	216	Yes
631	hsa-miR-425*	35	8.5	18	60	Yes	21	56	Yes	23	53	Yes	25	49	Yes
632	hsa-miR-4251	0	0	0	10	No	0	8	No	0	7	No	0	6	No
633	hsa-miR-4252	0	0	0	10	No	0	8	No	0	7	No	0	6	No
634	hsa-miR-4253	0	0	0	10	No	0	8	No	0	7	No	0	6	No
635	hsa-miR-4254	0	0	0	10	No	0	8	No	0	7	No	0	6	No
636	hsa-miR-4255	0	0	0	10	No	0	8	No	0	7	No	0	6	No
637	hsa-miR-4256	0	0	0	10	No	0	8	No	0	7	No	0	6	No
638	hsa-miR-4257	0	0	0	10	No	0	8	No	0	7	No	0	6	No
639	hsa-miR-4258	0	0	0	10	No	0	8	No	0	7	No	0	6	No
640	hsa-miR-4259	0	0	0	10	No	0	8	No	0	7	No	0	6	No
641	hsa-miR-4260	0	0	0	10	No	0	8	No	0	7	No	0	6	No
642	hsa-miR-4261	0	0	0	10	No	0	8	No	0	7	No	0	6	No
643	hsa-miR-4262	0	0	0	10	No	0	8	No	0	7	No	0	6	No
644	hsa-miR-4263	0	0	0	10	No	0	8	No	0	7	No	0	6	No
645	hsa-miR-4264	0	0	0	10	No	0	8	No	0	7	No	0	6	No
646	hsa-miR-4265	0	0	0	10	No	0	8	No	0	7	No	0	6	No
647	hsa-miR-4266	0	0	0	10	No	0	8	No	0	7	No	0	6	No
648	hsa-miR-4267	0	0	0	10	No	0	8	No	0	7	No	0	6	No
649	hsa-miR-4268	0	0	0	10	No	0	8	No	0	7	No	0	6	No
650	hsa-miR-4269	0	0	0	10	No	0	8	No	0	7	No	0	6	No
651	hsa-miR-4270	0	0	0	10	No	0	8	No	0	7	No	0	6	No
652	hsa-miR-4271	0	0	0	10	No	0	8	No	0	7	No	0	6	No
653	hsa-miR-4272	0	0	0	10	No	0	8	No	0	7	No	0	6	No
654	hsa-miR-4273	0	0	0	10	No	0	8	No	0	7	No	0	6	No
655	hsa-miR-4274	0	0	0	10	No	0	8	No	0	7	No	0	6	No
656	hsa-miR-4275	0	0	0	10	No	0	8	No	0	7	No	0	6	No
657	hsa-miR-4276	0	0	0	10	No	0	8	No	0	7	No	0	6	No
658	hsa-miR-4277	0	0	0	10	No	0	8	No	0	7	No	0	6	No
659	hsa-miR-4278	0	0	0	10	No	0	8	No	0	7	No	0	6	No
660	hsa-miR-4279	0	0	0	10	No	0	8	No	0	7	No	0	6	No
661	hsa-miR-4280	0	0	0	10	No	0	8	No	0	7	No	0	6	No
662	hsa-miR-4281	0	0	0	10	No	0	8	No	0	7	No	0	6	No
663	hsa-miR-4282	0	0	0	10	No	0	8	No	0	7	No	0	6	No
664	hsa-miR-4283	0	0	0	10	No	0	8	No	0	7	No	0	6	No
665	hsa-miR-4284	0	0	0	10	No	0	8	No	0	7	No	0	6	No
666	hsa-miR-4285	0	0	0	10	No	0	8	No	0	7	No	0	6	No
667	hsa-miR-4286	0	0	0	10	No	0	8	No	0	7	No	0	6	No
668	hsa-miR-4287	0	0	0	10	No	0	8	No	0	7	No	0	6	No
669	hsa-miR-4288	0	0	0	10	No	0	8	No	0	7	No	0	6	No
670	hsa-miR-4289	0	0	0	10	No	0	8	No	0	7	No	0	6	No
671	hsa-miR-429	2.5	0	0	15	No	0	13	No	0	11	No	0	10	No
672	hsa-miR-4290	0	0	0	10	No	0	8	No	0	7	No	0	6	No
673	hsa-miR-4291	0	0	0	10	No	0	8	No	0	7	No	0	6	No
674	hsa-miR-4292	0	0	0	10	No	0	8	No	0	7	No	0	6	No
675	hsa-miR-4293	0	0	0	10	No	0	8	No	0	7	No	0	6	No
676	hsa-miR-4294	0	0	0	10	No	0	8	No	0	7	No	0	6	No
677	hsa-miR-4295	0	0	0	10	No	0	8	No	0	7	No	0	6	No
678	hsa-miR-4296	0	0	0	10	No	0	8	No	0	7	No	0	6	No
679	hsa-miR-4297	0	0	0	10	No	0	8	No	0	7	No	0	6	No
680	hsa-miR-4298	0	0	0	10	No	0	8	No	0	7	No	0	6	No
681	hsa-miR-4299	0	0	0	10	No	0	8	No	0	7	No	0	6	No
682	hsa-miR-4300	0	0	0	10	No	0	8	No	0	7	No	0	6	No
683	hsa-miR-4301	0	0	0	10	No	0	8	No	0	7	No	0	6	No
684	hsa-miR-4302	0	0	0	10	No	0	8	No	0	7	No	0	6	No
685	hsa-miR-4303	0	0	0	10	No	0	8	No	0	7	No	0	6	No
686	hsa-miR-4304	0	0	0	10	No	0	8	No	0	7	No	0	6	No
687	hsa-miR-4305	0	0	0	10	No	0	8	No	0	7	No	0	6	No
688	hsa-miR-4306	0	0	0	10	No	0	8	No	0	7	No	0	6	No
689	hsa-miR-4307	0	0	0	10	No	0	8	No	0	7	No	0	6	No
690	hsa-miR-4308	0	0	0	10	No	0	8	No	0	7	No	0	6	No
691	hsa-miR-4309	0	0	0	10	No	0	8	No	0	7	No	0	6	No
692	hsa-miR-431	4.5	0	0	18	No	0	16	No	1	14	No	1	12	No
693	hsa-miR-431*	0	0	0	10	No	0	8	No	0	7	No	0	6	No
694	hsa-miR-4310	0	0	0	10	No	0	8	No	0	7	No	0	6	No
695	hsa-miR-4311	0	0	0	10	No	0	8	No	0	7	No	0	6	No
696	hsa-miR-4312	0	0	0	10	No	0	8	No	0	7	No	0	6	No
697	hsa-miR-4313	0	0	0	10	No	0	8	No	0	7	No	0	6	No
698	hsa-miR-4314	0	0	0	10	No	0	8	No	0	7	No	0	6	No
699	hsa-miR-4315	0	0	0	10	No	0	8	No	0	7	No	0	6	No
700	hsa-miR-4316	0	0	0	10	No	0	8	No	0	7	No	0	6	No
701	hsa-miR-4317	0	0	0	10	No	0	8	No	0	7	No	0	6	No
702	hsa-miR-4318	0	0	0	10	No	0	8	No	0	7	No	0	6	No
703	hsa-miR-4319	0	0	0	10	No	0	8	No	0	7	No	0	6	No
704	hsa-miR-432	21	3	8	42	Yes	10	39	Yes	12	36	Yes	14	33	Yes
705	hsa-miR-432*	0	0	0	10	No	0	8	No	0	7	No	0	6	No
706	hsa-miR-4320	0	0	0	10	No	0	8	No	0	7	No	0	6	No
707	hsa-miR-4321	0	0	0	10	No	0	8	No	0	7	No	0	6	No
708	hsa-miR-4322	0	0	0	10	No	0	8	No	0	7	No	0	6	No
709	hsa-miR-4323	0	0	0	10	No	0	8	No	0	7	No	0	6	No
710	hsa-miR-4324	0	0	0	10	No	0	8	No	0	7	No	0	6	No
711	hsa-miR-4325	0	0	0	10	No	0	8	No	0	7	No	0	6	No
712	hsa-miR-4326	0	0	0	10	No	0	8	No	0	7	No	0	6	No
713	hsa-miR-4327	0	0	0	10	No	0	8	No	0	7	No	0	6	No
714	hsa-miR-4328	0	0	0	10	No	0	8	No	0	7	No	0	6	No
715	hsa-miR-4329	0	0	0	10	No	0	8	No	0	7	No	0	6	No
716	hsa-miR-433	57	24	35	87	Yes	38	83	Yes	41	79	Yes	44	74	Yes
717	hsa-miR-4330	0	0	0	10	No	0	8	No	0	7	No	0	6	No
718	hsa-miR-448	0	1	0	10	No	0	8	No	0	7	No	0	6	No
719	hsa-miR-449a	1.5	2	0	13	No	0	11	No	0	10	No	0	8	No
720	hsa-miR-449b	0	2	0	10	No	0	8	No	0	7	No	0	6	No
721	hsa-miR-449b*	0	0	0	10	No	0	8	No	0	7	No	0	6	No
722	hsa-miR-449c	0	0	0	10	No	0	8	No	0	7	No	0	6	No
723	hsa-miR-449c*	0	0	0	10	No	0	8	No	0	7	No	0	6	No
724	hsa-miR-450a	3	7.5	0	15	No	0	14	No	0	12	No	1	10	No
725	hsa-miR-450b-3p	0	0	0	10	No	0	8	No	0	7	No	0	6	No
726	hsa-miR-450b-5p	1.5	2	0	13	No	0	11	No	0	10	No	0	8	No
727	hsa-miR-451	176.5	298	136	226	Yes	142	218	Yes	147	211	Yes	154	204	Yes
728	hsa-miR-452	14.5	743.5	4	33	Yes	6	30	Yes	7	28	Yes	9	25	Yes
729	hsa-miR-452*	0	0	0	10	No	0	8	No	0	7	No	0	6	No
730	hsa-miR-454	7.5	13	1	23	No	1	20	No	2	18	No	3	16	No
731	hsa-miR-454*	0	1	0	10	No	0	8	No	0	7	No	0	6	No
732	hsa-miR-455-3p	0	0	0	10	No	0	8	No	0	7	No	0	6	No
733	hsa-miR-455-5p	0	0	0	10	No	0	8	No	0	7	No	0	6	No
734	hsa-miR-466	0	0	0	10	No	0	8	No	0	7	No	0	6	No
735	hsa-miR-483-3p	0	0	0	10	No	0	8	No	0	7	No	0	6	No
736	hsa-miR-483-5p	0	0	0	10	No	0	8	No	0	7	No	0	6	No
737	hsa-miR-484	24.5	27	11	47	No	13	43	No	14	40	No	17	37	No
738	hsa-miR-485-3p	59.5	13	37	90	Yes	40	86	Yes	43	82	Yes	47	77	Yes
739	hsa-miR-485-5p	40	7.5	22	66	Yes	24	62	Yes	27	59	Yes	30	55	Yes
740	hsa-miR-486-3p	12	893.5	3	29	Yes	4	27	Yes	5	24	Yes	7	22	Yes
741	hsa-miR-486-5p	227	2850	180	282	Yes	187	273	Yes	194	266	Yes	201	258	Yes
742	hsa-miR-487a	10	2	2	27	No	3	24	No	4	22	Yes	5	20	Yes
743	hsa-miR-487b	246.5	3	198	304	Yes	205	295	Yes	212	287	Yes	219	278	Yes
744	hsa-miR-488	0	0	0	10	No	0	8	No	0	7	No	0	6	No
745	hsa-miR-488*	0	0	0	10	No	0	8	No	0	7	No	0	6	No
746	hsa-miR-489	0	0	0	10	No	0	8	No	0	7	No	0	6	No
747	hsa-miR-490-3p	0	0	0	10	No	0	8	No	0	7	No	0	6	No
748	hsa-miR-490-5p	0	0	0	10	No	0	8	No	0	7	No	0	6	No
749	hsa-miR-491-3p	1.5	0	0	13	No	0	11	No	0	10	No	0	8	No
750	hsa-miR-491-5p	1.5	1	0	13	No	0	11	No	0	10	No	0	8	No
751	hsa-miR-492	0	1	0	10	No	0	8	No	0	7	No	0	6	No
752	hsa-miR-493	6.5	1	0	21	No	1	19	No	2	17	No	3	15	Yes
753	hsa-miR-493*	89.5	5	61	126	Yes	65	120	Yes	69	116	Yes	74	110	Yes
754	hsa-miR-494	3	2	0	15	No	0	14	No	0	12	No	1	10	No
755	hsa-miR-495	56	6	34	86	Yes	37	81	Yes	40	78	Yes	44	73	Yes
756	hsa-miR-496	7.5	0	1	23	No	1	20	No	2	18	Yes	3	16	Yes
757	hsa-miR-497	12	2	3	29	No	4	27	Yes	5	24	Yes	7	22	Yes
758	hsa-miR-497*	0	0	0	10	No	0	8	No	0	7	No	0	6	No
759	hsa-miR-498	0	0	0	10	No	0	8	No	0	7	No	0	6	No
760	hsa-miR-499-3p	0	0	0	10	No	0	8	No	0	7	No	0	6	No
761	hsa-miR-499-5p	33.5	21	17	58	No	19	54	No	22	51	No	24	48	Yes
762	hsa-miR-500	2.5	1	0	15	No	0	13	No	0	11	No	0	10	No
763	hsa-miR-500*	1.5	5	0	13	No	0	11	No	0	10	No	0	8	No
764	hsa-miR-500b	0	0	0	10	No	0	8	No	0	7	No	0	6	No
765	hsa-miR-501-3p	3	14	0	15	No	0	14	Yes	0	12	Yes	1	10	Yes
766	hsa-miR-501-5p	0	1	0	10	No	0	8	No	0	7	No	0	6	No
767	hsa-miR-502-3p	31.5	40.5	16	56	No	18	52	No	20	49	No	22	45	No
768	hsa-miR-502-5p	0	0	0	10	No	0	8	No	0	7	No	0	6	No
769	hsa-miR-503	64.5	55	41	97	No	44	91	No	47	87	No	51	83	No
770	hsa-miR-504	1.5	109	0	13	Yes	0	11	Yes	0	10	Yes	0	8	Yes
771	hsa-miR-505	1.5	2	0	13	No	0	11	No	0	10	No	0	8	No
772	hsa-miR-505*	4.5	16.5	0	18	No	0	16	Yes	1	14	Yes	1	12	Yes
773	hsa-miR-506	0	1	0	10	No	0	8	No	0	7	No	0	6	No
774	hsa-miR-507	0	1	0	10	No	0	8	No	0	7	No	0	6	No
775	hsa-miR-508-3p	10	1	2	27	No	3	24	Yes	4	22	Yes	5	20	Yes
776	hsa-miR-508-5p	0	0	0	10	No	0	8	No	0	7	No	0	6	No
777	hsa-miR-509-3-5p	12	1	3	29	Yes	4	27	Yes	5	24	Yes	7	22	Yes
778	hsa-miR-509-3p	0	2	0	10	No	0	8	No	0	7	No	0	6	No
779	hsa-miR-509-5p	2.5	0	0	15	No	0	13	No	0	11	No	0	10	No
780	hsa-miR-510	0	0	0	10	No	0	8	No	0	7	No	0	6	No
781	hsa-miR-511	0	0	0	10	No	0	8	No	0	7	No	0	6	No
782	hsa-miR-512-3p	1.5	0	0	13	No	0	11	No	0	10	No	0	8	No
783	hsa-miR-512-5p	0	0	0	10	No	0	8	No	0	7	No	0	6	No
784	hsa-miR-513a-3p	0	0	0	10	No	0	8	No	0	7	No	0	6	No
785	hsa-miR-513a-5p	0	0	0	10	No	0	8	No	0	7	No	0	6	No
786	hsa-miR-513b	0	0	0	10	No	0	8	No	0	7	No	0	6	No
787	hsa-miR-513c	0	0	0	10	No	0	8	No	0	7	No	0	6	No
788	hsa-miR-514	2.5	0	0	15	No	0	13	No	0	11	No	0	10	No
789	hsa-miR-514b-3p	0	0	0	10	No	0	8	No	0	7	No	0	6	No
790	hsa-miR-514b-5p	0	0	0	10	No	0	8	No	0	7	No	0	6	No
791	hsa-miR-515-3p	0	4	0	10	No	0	8	No	0	7	No	0	6	No
792	hsa-miR-515-5p	0	0	0	10	No	0	8	No	0	7	No	0	6	No
793	hsa-miR-516a-3p	0	0	0	10	No	0	8	No	0	7	No	0	6	No
794	hsa-miR-516a-5p	0	0	0	10	No	0	8	No	0	7	No	0	6	No
795	hsa-miR-516b	0	0	0	10	No	0	8	No	0	7	No	0	6	No
796	hsa-miR-516b*	0	0	0	10	No	0	8	No	0	7	No	0	6	No
797	hsa-miR-517*	0	0	0	10	No	0	8	No	0	7	No	0	6	No
798	hsa-miR-517a	0	1	0	10	No	0	8	No	0	7	No	0	6	No
799	hsa-miR-517b	0	0	0	10	No	0	8	No	0	7	No	0	6	No
800	hsa-miR-517c	0	0	0	10	No	0	8	No	0	7	No	0	6	No
801	hsa-miR-518a-3p	0	0	0	10	No	0	8	No	0	7	No	0	6	No
802	hsa-miR-518a-5p	0	0	0	10	No	0	8	No	0	7	No	0	6	No
803	hsa-miR-518b	0	0	0	10	No	0	8	No	0	7	No	0	6	No
804	hsa-miR-518c	0	0	0	10	No	0	8	No	0	7	No	0	6	No
805	hsa-miR-518c*	0	0	0	10	No	0	8	No	0	7	No	0	6	No
806	hsa-miR-518d-3p	0	0	0	10	No	0	8	No	0	7	No	0	6	No
807	hsa-miR-518d-5p	0	0	0	10	No	0	8	No	0	7	No	0	6	No
808	hsa-miR-518e	0	0	0	10	No	0	8	No	0	7	No	0	6	No
809	hsa-miR-518e*	0	0	0	10	No	0	8	No	0	7	No	0	6	No
810	hsa-miR-518f	0	0	0	10	No	0	8	No	0	7	No	0	6	No
811	hsa-miR-518f*	0	0	0	10	No	0	8	No	0	7	No	0	6	No
812	hsa-miR-519a	0	0	0	10	No	0	8	No	0	7	No	0	6	No
813	hsa-miR-519a*	0	0	0	10	No	0	8	No	0	7	No	0	6	No
814	hsa-miR-519b-3p	0	0	0	10	No	0	8	No	0	7	No	0	6	No
815	hsa-miR-519b-5p	0	0	0	10	No	0	8	No	0	7	No	0	6	No
816	hsa-miR-519c-3p	0	0	0	10	No	0	8	No	0	7	No	0	6	No
817	hsa-miR-519c-5p	0	0	0	10	No	0	8	No	0	7	No	0	6	No
818	hsa-miR-519d	0	0	0	10	No	0	8	No	0	7	No	0	6	No
819	hsa-miR-519e	0	0	0	10	No	0	8	No	0	7	No	0	6	No
820	hsa-miR-519e*	0	0	0	10	No	0	8	No	0	7	No	0	6	No
821	hsa-miR-520a-3p	0	0	0	10	No	0	8	No	0	7	No	0	6	No
822	hsa-miR-520a-5p	0	2	0	10	No	0	8	No	0	7	No	0	6	No
823	hsa-miR-520b	0	0	0	10	No	0	8	No	0	7	No	0	6	No
824	hsa-miR-520c-3p	0	0	0	10	No	0	8	No	0	7	No	0	6	No
825	hsa-miR-520c-5p	0	0	0	10	No	0	8	No	0	7	No	0	6	No
826	hsa-miR-520d-3p	0	0	0	10	No	0	8	No	0	7	No	0	6	No
827	hsa-miR-520d-5p	0	0	0	10	No	0	8	No	0	7	No	0	6	No
828	hsa-miR-520e	0	0	0	10	No	0	8	No	0	7	No	0	6	No
829	hsa-miR-520f	0	0	0	10	No	0	8	No	0	7	No	0	6	No
830	hsa-miR-520g	0	0	0	10	No	0	8	No	0	7	No	0	6	No
831	hsa-miR-520h	0	0	0	10	No	0	8	No	0	7	No	0	6	No
832	hsa-miR-521	0	0	0	10	No	0	8	No	0	7	No	0	6	No
833	hsa-miR-522	2.5	0	0	15	No	0	13	No	0	11	No	0	10	No
834	hsa-miR-522*	0	0	0	10	No	0	8	No	0	7	No	0	6	No
835	hsa-miR-523	0	0	0	10	No	0	8	No	0	7	No	0	6	No
836	hsa-miR-523*	0	0	0	10	No	0	8	No	0	7	No	0	6	No
837	hsa-miR-524-3p	0	0	0	10	No	0	8	No	0	7	No	0	6	No
838	hsa-miR-524-5p	0	0	0	10	No	0	8	No	0	7	No	0	6	No
839	hsa-miR-525-3p	0	1	0	10	No	0	8	No	0	7	No	0	6	No
840	hsa-miR-525-5p	0	0	0	10	No	0	8	No	0	7	No	0	6	No
841	hsa-miR-526a	0	0	0	10	No	0	8	No	0	7	No	0	6	No
842	hsa-miR-526b	0	0	0	10	No	0	8	No	0	7	No	0	6	No
843	hsa-miR-526b*	0	0	0	10	No	0	8	No	0	7	No	0	6	No
844	hsa-miR-527	0	0	0	10	No	0	8	No	0	7	No	0	6	No
845	hsa-miR-532-3p	15.5	31	5	34	No	6	31	Yes	8	29	Yes	9	26	Yes
846	hsa-miR-532-5p	42.5	150.5	24	70	Yes	26	65	Yes	29	62	Yes	32	58	Yes
847	hsa-miR-539	2.5	0	0	15	No	0	13	No	0	11	No	0	10	No
848	hsa-miR-541	0	0	0	10	No	0	8	No	0	7	No	0	6	No
849	hsa-miR-541*	0	1	0	10	No	0	8	No	0	7	No	0	6	No
850	hsa-miR-542-3p	6.5	6.5	0	21	No	1	19	No	2	17	No	3	15	No
851	hsa-miR-542-5p	1.5	0	0	13	No	0	11	No	0	10	No	0	8	No
852	hsa-miR-543	17.5	4	6	37	Yes	8	34	Yes	9	32	Yes	11	29	Yes
853	hsa-miR-544	0	0	0	10	No	0	8	No	0	7	No	0	6	No
854	hsa-miR-544b	3	0	0	15	No	0	14	No	0	12	No	1	10	No
855	hsa-miR-545	0	0	0	10	No	0	8	No	0	7	No	0	6	No
856	hsa-miR-545*	0	0	0	10	No	0	8	No	0	7	No	0	6	No
857	hsa-miR-548a-3p	5.5	4	0	20	No	1	17	No	1	16	No	2	14	No
858	hsa-miR-548a-5p	0	0	0	10	No	0	8	No	0	7	No	0	6	No
859	hsa-miR-548b-3p	0	8.5	0	10	No	0	8	Yes	0	7	Yes	0	6	Yes
860	hsa-miR-548b-5p	0	7	0	10	No	0	8	No	0	7	Yes	0	6	Yes
861	hsa-miR-548c-3p	0	0	0	10	No	0	8	No	0	7	No	0	6	No
862	hsa-miR-548c-5p	0	2	0	10	No	0	8	No	0	7	No	0	6	No
863	hsa-miR-548d-3p	1.5	0	0	13	No	0	11	No	0	10	No	0	8	No
864	hsa-miR-548d-5p	0	3	0	10	No	0	8	No	0	7	No	0	6	No
865	hsa-miR-548e	298	302	244	360	No	252	350	No	260	342	No	268	333	No
866	hsa-miR-548f	0	0	0	10	No	0	8	No	0	7	No	0	6	No
867	hsa-miR-548g	0	0	0	10	No	0	8	No	0	7	No	0	6	No
868	hsa-miR-548h	0	127.5	0	10	Yes	0	8	Yes	0	7	Yes	0	6	Yes
869	hsa-miR-548i	0	0	0	10	No	0	8	No	0	7	No	0	6	No
870	hsa-miR-548j	59	391.5	37	90	Yes	40	85	Yes	43	81	Yes	46	76	Yes
871	hsa-miR-548k	46.5	227	27	75	Yes	30	70	Yes	32	67	Yes	35	62	Yes
872	hsa-miR-548l	1.5	11.5	0	13	No	0	11	Yes	0	10	Yes	0	8	Yes
873	hsa-miR-548m	0	0	0	10	No	0	8	No	0	7	No	0	6	No
874	hsa-miR-548n	4.5	18	0	18	Yes	0	16	Yes	1	14	Yes	1	12	Yes
875	hsa-miR-548o	10	20	2	27	No	3	24	No	4	22	No	5	20	Yes
876	hsa-miR-548p	0	1	0	10	No	0	8	No	0	7	No	0	6	No
877	hsa-miR-548q	0	0	0	10	No	0	8	No	0	7	No	0	6	No
878	hsa-miR-548s	0	0	0	10	No	0	8	No	0	7	No	0	6	No
879	hsa-miR-548T	2.5	10	0	15	No	0	13	No	0	11	No	0	10	Yes
880	hsa-miR-548t	4.5	5	0	18	No	0	16	No	1	14	No	1	12	No
881	hsa-miR-548v	0	0	0	10	No	0	8	No	0	7	No	0	6	No
882	hsa-miR-548w	0	0	0	10	No	0	8	No	0	7	No	0	6	No
883	hsa-miR-548x	0	182	0	10	Yes	0	8	Yes	0	7	Yes	0	6	Yes
884	hsa-miR-549	0	0	0	10	No	0	8	No	0	7	No	0	6	No
885	hsa-miR-550	0	2	0	10	No	0	8	No	0	7	No	0	6	No
886	hsa-miR-550*	1.5	17.5	0	13	Yes	0	11	Yes	0	10	Yes	0	8	Yes
887	hsa-miR-551a	3	3	0	15	No	0	14	No	0	12	No	1	10	No
888	hsa-miR-551b	0	0	0	10	No	0	8	No	0	7	No	0	6	No
889	hsa-miR-551b*	0	0	0	10	No	0	8	No	0	7	No	0	6	No
890	hsa-miR-552	1.5	0	0	13	No	0	11	No	0	10	No	0	8	No
891	hsa-miR-553	0	0	0	10	No	0	8	No	0	7	No	0	6	No
892	hsa-miR-554	0	0	0	10	No	0	8	No	0	7	No	0	6	No
893	hsa-miR-555	0	0	0	10	No	0	8	No	0	7	No	0	6	No
894	hsa-miR-556-3p	1.5	1	0	13	No	0	11	No	0	10	No	0	8	No
895	hsa-miR-556-5p	0	0	0	10	No	0	8	No	0	7	No	0	6	No
896	hsa-miR-557	0	0	0	10	No	0	8	No	0	7	No	0	6	No
897	hsa-miR-558	0	1	0	10	No	0	8	No	0	7	No	0	6	No
898	hsa-miR-559	0	0	0	10	No	0	8	No	0	7	No	0	6	No
899	hsa-miR-561	0	0	0	10	No	0	8	No	0	7	No	0	6	No
900	hsa-miR-562	0	0	0	10	No	0	8	No	0	7	No	0	6	No
901	hsa-miR-563	0	0	0	10	No	0	8	No	0	7	No	0	6	No
902	hsa-miR-564	0	1	0	10	No	0	8	No	0	7	No	0	6	No
903	hsa-miR-566	0	0	0	10	No	0	8	No	0	7	No	0	6	No
904	hsa-miR-567	0	0	0	10	No	0	8	No	0	7	No	0	6	No
905	hsa-miR-568	0	0	0	10	No	0	8	No	0	7	No	0	6	No
906	hsa-miR-569	0	0	0	10	No	0	8	No	0	7	No	0	6	No
907	hsa-miR-570	0	1	0	10	No	0	8	No	0	7	No	0	6	No
908	hsa-miR-571	0	0	0	10	No	0	8	No	0	7	No	0	6	No
909	hsa-miR-572	0	0	0	10	No	0	8	No	0	7	No	0	6	No
910	hsa-miR-573	0	1	0	10	No	0	8	No	0	7	No	0	6	No
911	hsa-miR-574-3p	5.5	18.5	0	20	No	1	17	Yes	1	16	Yes	2	14	Yes
912	hsa-miR-574-5p	1.5	8.5	0	13	No	0	11	No	0	10	No	0	8	Yes
913	hsa-miR-575	0	2	0	10	No	0	8	No	0	7	No	0	6	No
914	hsa-miR-576-3p	13	60	4	31	Yes	5	28	Yes	6	26	Yes	7	23	Yes
915	hsa-miR-576-5p	13	30	4	31	No	5	28	Yes	6	26	Yes	7	23	Yes
916	hsa-miR-577	0	0	0	10	No	0	8	No	0	7	No	0	6	No
917	hsa-miR-578	0	1	0	10	No	0	8	No	0	7	No	0	6	No
918	hsa-miR-579	0	3	0	10	No	0	8	No	0	7	No	0	6	No
919	hsa-miR-580	0	1	0	10	No	0	8	No	0	7	No	0	6	No
920	hsa-miR-581	0	0	0	10	No	0	8	No	0	7	No	0	6	No
921	hsa-miR-582-3p	0	0	0	10	No	0	8	No	0	7	No	0	6	No
922	hsa-miR-582-5p	8.5	0	1	24	No	2	22	Yes	3	20	Yes	4	18	Yes
923	hsa-miR-583	0	0	0	10	No	0	8	No	0	7	No	0	6	No
924	hsa-miR-584	0	0	0	10	No	0	8	No	0	7	No	0	6	No
925	hsa-miR-585	0	0	0	10	No	0	8	No	0	7	No	0	6	No
926	hsa-miR-586	0	0	0	10	No	0	8	No	0	7	No	0	6	No
927	hsa-miR-587	0	0	0	10	No	0	8	No	0	7	No	0	6	No
928	hsa-miR-588	0	0	0	10	No	0	8	No	0	7	No	0	6	No
929	hsa-miR-589	0	1	0	10	No	0	8	No	0	7	No	0	6	No
930	hsa-miR-589*	3.5	9	0	16	No	0	14	No	0	13	No	1	11	No
931	hsa-miR-590-3p	11	10	2	28	No	3	25	No	5	23	No	6	21	No
932	hsa-miR-590-5p	16	24.5	5	35	No	7	32	No	8	30	No	10	27	No
933	hsa-miR-591	0	0	0	10	No	0	8	No	0	7	No	0	6	No
934	hsa-miR-592	0	0	0	10	No	0	8	No	0	7	No	0	6	No
935	hsa-miR-593	0	0	0	10	No	0	8	No	0	7	No	0	6	No
936	hsa-miR-593*	0	3	0	10	No	0	8	No	0	7	No	0	6	No
937	hsa-miR-595	0	0	0	10	No	0	8	No	0	7	No	0	6	No
938	hsa-miR-596	0	0	0	10	No	0	8	No	0	7	No	0	6	No
939	hsa-miR-597	0	0	0	10	No	0	8	No	0	7	No	0	6	No
940	hsa-miR-598	76.5	3	51	111	Yes	54	105	Yes	58	101	Yes	62	96	Yes
941	hsa-miR-599	0	0	0	10	No	0	8	No	0	7	No	0	6	No
942	hsa-miR-600	0	0	0	10	No	0	8	No	0	7	No	0	6	No
943	hsa-miR-601	0	0	0	10	No	0	8	No	0	7	No	0	6	No
944	hsa-miR-602	0	0	0	10	No	0	8	No	0	7	No	0	6	No
945	hsa-miR-603	0	1	0	10	No	0	8	No	0	7	No	0	6	No
946	hsa-miR-604	0	0	0	10	No	0	8	No	0	7	No	0	6	No
947	hsa-miR-605	0	0	0	10	No	0	8	No	0	7	No	0	6	No
948	hsa-miR-606	0	0	0	10	No	0	8	No	0	7	No	0	6	No
949	hsa-miR-607	0	0	0	10	No	0	8	No	0	7	No	0	6	No
950	hsa-miR-608	0	0	0	10	No	0	8	No	0	7	No	0	6	No
951	hsa-miR-609	0	0	0	10	No	0	8	No	0	7	No	0	6	No
952	hsa-miR-610	0	1	0	10	No	0	8	No	0	7	No	0	6	No
953	hsa-miR-611	0	0	0	10	No	0	8	No	0	7	No	0	6	No
954	hsa-miR-612	0	0	0	10	No	0	8	No	0	7	No	0	6	No
955	hsa-miR-613	0	0	0	10	No	0	8	No	0	7	No	0	6	No
956	hsa-miR-614	0	0	0	10	No	0	8	No	0	7	No	0	6	No
957	hsa-miR-615-3p	0	0	0	10	No	0	8	No	0	7	No	0	6	No
958	hsa-miR-615-5p	0	3	0	10	No	0	8	No	0	7	No	0	6	No
959	hsa-miR-616	0	3	0	10	No	0	8	No	0	7	No	0	6	No
960	hsa-miR-616*	0	1	0	10	No	0	8	No	0	7	No	0	6	No
961	hsa-miR-617	0	0	0	10	No	0	8	No	0	7	No	0	6	No
962	hsa-miR-618	3.5	0	0	16	No	0	14	No	0	13	No	1	11	No
963	hsa-miR-619	0	0	0	10	No	0	8	No	0	7	No	0	6	No
964	hsa-miR-620	0	0	0	10	No	0	8	No	0	7	No	0	6	No
965	hsa-miR-621	0	1	0	10	No	0	8	No	0	7	No	0	6	No
966	hsa-miR-622	0	0	0	10	No	0	8	No	0	7	No	0	6	No
967	hsa-miR-623	0	0	0	10	No	0	8	No	0	7	No	0	6	No
968	hsa-miR-624	0	0	0	10	No	0	8	No	0	7	No	0	6	No
969	hsa-miR-624*	2.5	3	0	15	No	0	13	No	0	11	No	0	10	No
970	hsa-miR-625	6.5	4	0	21	No	1	19	No	2	17	No	3	15	No
971	hsa-miR-625*	4.5	13	0	18	No	0	16	No	1	14	No	1	12	Yes
972	hsa-miR-626	0	0	0	10	No	0	8	No	0	7	No	0	6	No
973	hsa-miR-627	5.5	0	0	20	No	1	17	No	1	16	No	2	14	Yes
974	hsa-miR-628-3p	0	0	0	10	No	0	8	No	0	7	No	0	6	No
975	hsa-miR-628-5p	11	13	2	28	No	3	25	No	5	23	No	6	21	No
976	hsa-miR-629	15	46.5	5	34	Yes	6	31	Yes	7	28	Yes	9	26	Yes
977	hsa-miR-629*	1.5	7.5	0	13	No	0	11	No	0	10	No	0	8	Yes
978	hsa-miR-630	0	1	0	10	No	0	8	No	0	7	No	0	6	No
979	hsa-miR-631	0	0	0	10	No	0	8	No	0	7	No	0	6	No
980	hsa-miR-632	0	0	0	10	No	0	8	No	0	7	No	0	6	No
981	hsa-miR-633	0	0	0	10	No	0	8	No	0	7	No	0	6	No
982	hsa-miR-634	0	0	0	10	No	0	8	No	0	7	No	0	6	No
983	hsa-miR-635	0	0	0	10	No	0	8	No	0	7	No	0	6	No
984	hsa-miR-636	0	0	0	10	No	0	8	No	0	7	No	0	6	No
985	hsa-miR-637	0	3	0	10	No	0	8	No	0	7	No	0	6	No
986	hsa-miR-638	0	1	0	10	No	0	8	No	0	7	No	0	6	No
987	hsa-miR-639	0	0	0	10	No	0	8	No	0	7	No	0	6	No
988	hsa-miR-640	0	0	0	10	No	0	8	No	0	7	No	0	6	No
989	hsa-miR-641	0	96	0	10	Yes	0	8	Yes	0	7	Yes	0	6	Yes
990	hsa-miR-642	0	2	0	10	No	0	8	No	0	7	No	0	6	No
991	hsa-miR-643	0	0	0	10	No	0	8	No	0	7	No	0	6	No
992	hsa-miR-644	0	0	0	10	No	0	8	No	0	7	No	0	6	No
993	hsa-miR-645	0	0	0	10	No	0	8	No	0	7	No	0	6	No
994	hsa-miR-646	0	0	0	10	No	0	8	No	0	7	No	0	6	No
995	hsa-miR-647	0	0	0	10	No	0	8	No	0	7	No	0	6	No
996	hsa-miR-648	0	0	0	10	No	0	8	No	0	7	No	0	6	No
997	hsa-miR-649	0	1	0	10	No	0	8	No	0	7	No	0	6	No
998	hsa-miR-650	0	0	0	10	No	0	8	No	0	7	No	0	6	No
999	hsa-miR-651	5.5	33.5	0	20	Yes	1	17	Yes	1	16	Yes	2	14	Yes
1000	hsa-miR-652	30	17.5	15	54	No	17	50	No	19	47	Yes	21	44	Yes
1001	hsa-miR-653	0	0	0	10	No	0	8	No	0	7	No	0	6	No
1002	hsa-miR-654-3p	3.5	0	0	16	No	0	14	No	0	13	No	1	11	No
1003	hsa-miR-654-5p	17.5	0	6	37	Yes	8	34	Yes	9	32	Yes	11	29	Yes
1004	hsa-miR-655	12	0	3	29	Yes	4	27	Yes	5	24	Yes	7	22	Yes
1005	hsa-miR-656	3.5	1	0	16	No	0	14	No	0	13	No	1	11	No
1006	hsa-miR-657	0	0	0	10	No	0	8	No	0	7	No	0	6	No
1007	hsa-miR-658	0	0	0	10	No	0	8	No	0	7	No	0	6	No
1008	hsa-miR-659	0	0	0	10	No	0	8	No	0	7	No	0	6	No
1009	hsa-miR-660	34.5	25	18	60	No	20	56	No	22	52	No	25	49	No
1010	hsa-miR-661	0	0	0	10	No	0	8	No	0	7	No	0	6	No
1011	hsa-miR-662	0	0	0	10	No	0	8	No	0	7	No	0	6	No
1012	hsa-miR-663	0	0	0	10	No	0	8	No	0	7	No	0	6	No
1013	hsa-miR-663b	0	0	0	10	No	0	8	No	0	7	No	0	6	No
1014	hsa-miR-664	224.5	17.5	178	279	Yes	185	271	Yes	191	263	Yes	199	255	Yes
1015	hsa-miR-664*	2.5	3	0	15	No	0	13	No	0	11	No	0	10	No
1016	hsa-miR-665	0	0	0	10	No	0	8	No	0	7	No	0	6	No
1017	hsa-miR-668	0	0	0	10	No	0	8	No	0	7	No	0	6	No
1018	hsa-miR-670	0	0	0	10	No	0	8	No	0	7	No	0	6	No
1019	hsa-miR-671-3p	2.5	3	0	15	No	0	13	No	0	11	No	0	10	No
1020	hsa-miR-671-5p	0	1	0	10	No	0	8	No	0	7	No	0	6	No
1021	hsa-miR-675	0	4	0	10	No	0	8	No	0	7	No	0	6	No
1022	hsa-miR-675*	0	0	0	10	No	0	8	No	0	7	No	0	6	No
1023	hsa-miR-7	130	143	95	173	No	101	166	No	105	161	No	111	154	No
1024	hsa-miR-7-1*	18	11.5	7	38	No	8	35	No	10	32	No	11	29	No
1025	hsa-miR-7-2*	0	0	0	10	No	0	8	No	0	7	No	0	6	No
1026	hsa-miR-708	0	2	0	10	No	0	8	No	0	7	No	0	6	No
1027	hsa-miR-708*	0	0	0	10	No	0	8	No	0	7	No	0	6	No
1028	hsa-miR-711	0	0	0	10	No	0	8	No	0	7	No	0	6	No
1029	hsa-miR-718	0	0	0	10	No	0	8	No	0	7	No	0	6	No
1030	hsa-miR-720	68	0	44	101	Yes	47	96	Yes	50	91	Yes	54	86	Yes
1031	hsa-miR-744	708	1360	624	801	Yes	637	786	Yes	648	774	Yes	661	760	Yes
1032	hsa-miR-744*	0	0	0	10	No	0	8	No	0	7	No	0	6	No
1033	hsa-miR-758	0	0	0	10	No	0	8	No	0	7	No	0	6	No
1034	hsa-miR-759	0	0	0	10	No	0	8	No	0	7	No	0	6	No
1035	hsa-miR-760	1.5	2	0	13	No	0	11	No	0	10	No	0	8	No
1036	hsa-miR-761	0	0	0	10	No	0	8	No	0	7	No	0	6	No
1037	hsa-miR-762	0	0	0	10	No	0	8	No	0	7	No	0	6	No
1038	hsa-miR-764	0	0	0	10	No	0	8	No	0	7	No	0	6	No
1039	hsa-miR-765	0	0	0	10	No	0	8	No	0	7	No	0	6	No
1040	hsa-miR-766	4.5	11.5	0	18	No	0	16	No	1	14	No	1	12	Yes
1041	hsa-miR-767-3p	0.5	0	0	11	No	0	9	No	0	8	No	0	7	No
1042	hsa-miR-767-5p	0.5	1	0	11	No	0	9	No	0	8	No	0	7	No
1043	hsa-miR-769-3p	1.5	1	0	13	No	0	11	No	0	10	No	0	8	No
1044	hsa-miR-769-5p	5.5	2	0	20	No	1	17	No	1	16	No	2	14	No
1045	hsa-miR-770-5p	0.5	0	0	11	No	0	9	No	0	8	No	0	7	No
1046	hsa-miR-802	0.5	0	0	11	No	0	9	No	0	8	No	0	7	No
1047	hsa-miR-873	9.5	3	2	26	No	3	23	No	4	21	No	5	19	Yes
1048	hsa-miR-874	5.5	0	0	20	No	1	17	No	1	16	No	2	14	Yes
1049	hsa-miR-875-3p	0.5	0	0	11	No	0	9	No	0	8	No	0	7	No
1050	hsa-miR-875-5p	0.5	0	0	11	No	0	9	No	0	8	No	0	7	No
1051	hsa-miR-876-3p	0.5	0	0	11	No	0	9	No	0	8	No	0	7	No
1052	hsa-miR-876-5p	0.5	0	0	11	No	0	9	No	0	8	No	0	7	No
1053	hsa-miR-877	3.5	3	0	16	No	0	14	No	0	13	No	1	11	No
1054	hsa-miR-877*	0.5	0	0	11	No	0	9	No	0	8	No	0	7	No
1055	hsa-miR-885-3p	0.5	0	0	11	No	0	9	No	0	8	No	0	7	No
1056	hsa-miR-885-5p	0.5	0	0	11	No	0	9	No	0	8	No	0	7	No
1057	hsa-miR-886-3p	10.5	1	2	27	No	3	25	Yes	4	23	Yes	5	20	Yes
1058	hsa-miR-886-5p	8.5	228	1	24	Yes	2	22	Yes	3	20	Yes	4	18	Yes
1059	hsa-miR-887	0.5	1	0	11	No	0	9	No	0	8	No	0	7	No
1060	hsa-miR-888	0.5	0	0	11	No	0	9	No	0	8	No	0	7	No
1061	hsa-miR-888*	0.5	0	0	11	No	0	9	No	0	8	No	0	7	No
1062	hsa-miR-889	146.5	25.5	110	192	Yes	115	185	Yes	120	179	Yes	126	172	Yes
1063	hsa-miR-890	0.5	1	0	11	No	0	9	No	0	8	No	0	7	No
1064	hsa-miR-891a	0.5	1	0	11	No	0	9	No	0	8	No	0	7	No
1065	hsa-miR-891b	0.5	0	0	11	No	0	9	No	0	8	No	0	7	No
1066	hsa-miR-892a	0.5	0	0	11	No	0	9	No	0	8	No	0	7	No
1067	hsa-miR-892b	0.5	0	0	11	No	0	9	No	0	8	No	0	7	No
1068	hsa-miR-9	10.5	122.5	2	27	Yes	3	25	Yes	4	23	Yes	5	20	Yes
1069	hsa-miR-9*	1.5	44	0	13	Yes	0	11	Yes	0	10	Yes	0	8	Yes
1070	hsa-miR-920	0.5	0	0	11	No	0	9	No	0	8	No	0	7	No
1071	hsa-miR-921	0.5	0	0	11	No	0	9	No	0	8	No	0	7	No
1072	hsa-miR-922	0.5	0	0	11	No	0	9	No	0	8	No	0	7	No
1073	hsa-miR-924	0.5	0	0	11	No	0	9	No	0	8	No	0	7	No
1074	hsa-miR-92a	773.5	32778	51	111	Yes	55	106	Yes	58	101	Yes	62	96	Yes
1075	hsa-miR-92a-1*	26	19463	0	14	Yes	0	12	Yes	0	10	Yes	0	9	Yes
1076	hsa-miR-92a-2*	0.5	0	0	11	No	0	9	No	0	8	No	0	7	No
1077	hsa-miR-92b	8	940.5	1	24	Yes	2	21	Yes	3	19	Yes	4	17	Yes
1078	hsa-miR-92b*	0.5	3	0	11	No	0	9	No	0	8	No	0	7	No
1079	hsa-miR-93	1458.5	2462.5	1336	1589	Yes	1355	1569	Yes	1371	1551	Yes	1391	1531	Yes
1080	hsa-miR-93*	0.5	3	0	11	No	0	9	No	0	8	No	0	7	No
1081	hsa-miR-933	0.5	0	0	11	No	0	9	No	0	8	No	0	7	No
1082	hsa-miR-934	0.5	0	0	11	No	0	9	No	0	8	No	0	7	No
1083	hsa-miR-935	0.5	0	0	11	No	0	9	No	0	8	No	0	7	No
1084	hsa-miR-936	0.5	0	0	11	No	0	9	No	0	8	No	0	7	No
1085	hsa-miR-937	0.5	0	0	11	No	0	9	No	0	8	No	0	7	No
1086	hsa-miR-938	0.5	0	0	11	No	0	9	No	0	8	No	0	7	No
1087	hsa-miR-939	0.5	0	0	11	No	0	9	No	0	8	No	0	7	No
1088	hsa-miR-940	0.5	2	0	11	No	0	9	No	0	8	No	0	7	No
1089	hsa-miR-941	60	435	37	91	Yes	41	86	Yes	44	82	Yes	47	78	Yes
1090	hsa-miR-942	0.5	31	0	11	Yes	0	9	Yes	0	8	Yes	0	7	Yes
1091	hsa-miR-943	0.5	0	0	11	No	0	9	No	0	8	No	0	7	No
1092	hsa-miR-944	0.5	50	0	11	Yes	0	9	Yes	0	8	Yes	0	7	Yes
1093	hsa-miR-95	30.5	1	15	54	Yes	17	51	Yes	19	48	Yes	22	44	Yes
1094	hsa-miR-96	1.5	188	0	13	Yes	0	11	Yes	0	10	Yes	0	8	Yes
1095	hsa-miR-96*	0.5	0	0	11	No	0	9	No	0	8	No	0	7	No
1096	hsa-miR-98	420.5	23	356	493	Yes	366	482	Yes	375	472	Yes	385	461	Yes
1097	hsa-miR-99a	16	38.5	5	35	Yes	7	32	Yes	8	30	Yes	10	27	Yes
1098	hsa-miR-99a*	0.5	0	0	11	No	0	9	No	0	8	No	0	7	No
1099	hsa-miR-99b	248.5	1174.5	200	306	Yes	207	297	Yes	214	289	Yes	221	280	Yes
1100	hsa-miR-99b*	3.5	11.5	0	16	No	0	14	No	0	13	No	1	11	Yes

## Sheet: N-K562 comparision bw LR and BM
Likelihood ratio test					DE at 1%	DE at 1%	Log ratio	Log ratio		Bayesian Method					Lower bound	Upper bound	DE at 1%	Lower bound	Upper bound	DE at 1%	Log ratio	Log ratio
mirnas	Id	N1	N2	K562	N1-HL60	N2-HL60	HL60/N1	HL60/N2		mirnas	Id	N1	N2	K562	a	b	N1-HL60	a	b	N2-HL60	HL60/N1	HL60/N2
hsa-let-7a	1	57825.5	57068.5	81264	Yes	Yes	0.490911	0.509922		hsa-let-7a	1	57825.5	57068.5	81264	5535	6037	Yes	495	654	Yes	0.490911	0.509922
hsa-let-7c	6	1339.5	538.5	2007	Yes	Yes	0.583346	1.89802		hsa-let-7c	6	1339.5	538.5	2007	1223	1466	Yes	465	620	Yes	0.583346	1.89802
hsa-let-7g	15	15117.5	333434	6236	Yes	Yes	-1.27753	-5.74063		hsa-let-7g	15	15117.5	333434	6236	1386	1644	Yes	3147	3529	Yes	-1.27753	-5.74063
hsa-miR-1	19	838	17314.5	438	Yes	Yes	-0.936019	-5.30491		hsa-miR-1	19	838	17314.5	438	746	939	Yes	1597	1873	Yes	-0.936019	-5.30491
hsa-miR-101	22	5195.5	5048.5	3412	Yes	Yes	-0.606645	-0.565237		hsa-miR-101	22	5195.5	5048.5	3412	4962	5438	Yes	4818	5288	Yes	-0.606645	-0.565237
hsa-miR-103	24	35647.5	32778	24058.5	Yes	Yes	-0.567254	-0.446181		hsa-miR-103	24	35647.5	32778	24058.5	3371	3766	Yes	3092	3471	Yes	-0.567254	-0.446181
hsa-miR-103-as	26	38430.5	37346.5	24753	Yes	Yes	-0.634648	-0.59337		hsa-miR-103-as	26	38430.5	37346.5	24753	3642	4052	Yes	3536	3940	Yes	-0.634648	-0.59337
hsa-miR-106b	31	1151.5	1122.5	632	Yes	Yes	-0.865518	-0.828719		hsa-miR-106b	31	1151.5	1122.5	632	1043	1269	Yes	1015	1238	Yes	-0.865518	-0.828719
hsa-miR-107	33	1243	2406.5	5195.5	Yes	Yes	2.06344	1.11033		hsa-miR-107	33	1243	2406.5	5195.5	1130	1364	Yes	2248	2573	Yes	2.06344	1.11033
hsa-miR-10a	34	1268.5	23	1620.5	Yes	Yes	0.353316	6.13866		hsa-miR-10a	34	1268.5	23	1620.5	1155	1391	Yes	10	45	Yes	0.353316	6.13866
hsa-miR-1255a	90	67	159.5	288	Yes	Yes	2.10384	0.852512		hsa-miR-1255a	90	67	159.5	288	43	100	Yes	121	206	Yes	2.10384	0.852512
hsa-miR-125b	98	20	16.5	75	Yes	Yes	1.90689	2.18442		hsa-miR-125b	98	20	16.5	75	8	41	Yes	6	36	Yes	1.90689	2.18442
hsa-miR-1278	127	227.5	45.5	576.5	Yes	Yes	1.34145	3.66338		hsa-miR-1278	127	227.5	45.5	576.5	181	283	Yes	26	73	Yes	1.34145	3.66338
hsa-miR-128	129	3189.5	311.5	3902	Yes	Yes	0.290883	3.64691		hsa-miR-128	129	3189.5	311.5	3902	3007	3381	Yes	256	375	Yes	0.290883	3.64691
hsa-miR-1285	135	31.5	20	69.5	Yes	Yes	1.14166	1.79701		hsa-miR-1285	135	31.5	20	69.5	16	56	Yes	8	41	Yes	1.14166	1.79701
hsa-miR-1307	159	96	45.5	201	Yes	Yes	1.06609	2.14326		hsa-miR-1307	159	96	45.5	201	67	134	Yes	26	73	Yes	1.06609	2.14326
hsa-miR-130b	163	3902	511	4917.5	Yes	Yes	0.333711	3.26653		hsa-miR-130b	163	3902	511	4917.5	3700	4113	Yes	440	591	Yes	0.333711	3.26653
hsa-miR-142-5p	191	154.5	1216	108	Yes	Yes	-0.516576	-3.49304		hsa-miR-142-5p	191	154.5	1216	108	117	201	Yes	1104	1336	Yes	-0.516576	-3.49304
hsa-miR-143	192	36	496.5	16.5	Yes	Yes	-1.12553	-4.91126		hsa-miR-143	192	36	496.5	16.5	19	61	Yes	426	575	Yes	-1.12553	-4.91126
										hsa-miR-151-3p	216	913.5	227	217.5	818	1019	Yes	180	282	Yes	-2.07039	-0.0616769
hsa-miR-152	218	259.5	1787.5	154.5	Yes	Yes	-0.748128	-3.53226		hsa-miR-152	218	259.5	1787.5	154.5	210	318	Yes	1652	1932	Yes	-0.748128	-3.53226
hsa-miR-16	231	2007	6917	1816	Yes	Yes	-0.144276	-1.92938		hsa-miR-16	231	2007	6917	1816	1863	2160	Yes	6647	7196	Yes	-0.144276	-1.92938
hsa-miR-192	279	3711	2555	2044	Yes	Yes	-0.860413	-0.321928		hsa-miR-192	279	3711	2555	2044	3514	3917	Yes	2392	2727	Yes	-0.860413	-0.321928
hsa-miR-196a	289	55.5	5	220	Yes	Yes	1.98694	5.45943		hsa-miR-196a	289	55.5	5	220	34	86	Yes	0	19	Yes	1.98694	5.45943
hsa-miR-197	293	37.5	16.5	88.5	Yes	Yes	1.23879	2.42321		hsa-miR-197	293	37.5	16.5	88.5	20	64	Yes	6	36	Yes	1.23879	2.42321
hsa-miR-199a-3p	300	462	19463	290.5	Yes	Yes	-0.669355	-6.06605		hsa-miR-199a-3p	300	462	19463	290.5	394	538	Yes	1804	2096	Yes	-0.669355	-6.06605
hsa-miR-199b-3p	302	463.5	21909	297	Yes	Yes	-0.642106	-6.20492		hsa-miR-199b-3p	302	463.5	21909	297	396	540	Yes	2039	2349	Yes	-0.642106	-6.20492
hsa-miR-19b	306	5798.5	157.5	7366.5	Yes	Yes	0.3453	5.54756		hsa-miR-19b	306	5798.5	157.5	7366.5	5552	6055	Yes	5	34	Yes	0.3453	5.54756
hsa-miR-20a	327	2331.5	222.5	4560.5	Yes	Yes	0.967934	4.35731		hsa-miR-20a	327	2331.5	222.5	4560.5	2176	2496	Yes	176	277	Yes	0.967934	4.35731
hsa-miR-21	331	24753	23259.5	9460	Yes	Yes	-1.38769	-1.29791		hsa-miR-21	331	24753	23259.5	9460	2314	2644	Yes	2170	2490	Yes	-1.38769	-1.29791
hsa-miR-22	357	1096.5	1013	925	Yes	Yes	-0.245381	-0.131109		hsa-miR-22	357	1096.5	1013	925	991	1211	Yes	911	1123	Yes	-0.245381	-0.131109
hsa-miR-223*	367	88.5	58.5	36	Yes	Yes	-1.29768	-0.70044		hsa-miR-223*	367	88.5	58.5	36	61	126	Yes	36	89	Yes	-1.29768	-0.70044
										hsa-miR-24	378	801.5	3345	705.5	712	900	Yes	3158	3541	Yes	-0.184056	-2.24529
hsa-miR-25	381	9460	2462.5	20751.5	Yes	Yes	1.1333	3.07502		hsa-miR-25	381	9460	2462.5	20751.5	848	1052	Yes	197	303	Yes	1.1333	3.07502
hsa-miR-25*	382	870	113.5	2171	Yes	Yes	1.31927	4.2576		hsa-miR-25*	382	870	113.5	2171	776	972	Yes	81	154	Yes	1.31927	4.2576
hsa-miR-26b	386	217.5	2263	163.5	Yes	Yes	-0.411725	-3.79087		hsa-miR-26b	386	217.5	2263	163.5	172	272	Yes	2110	2425	Yes	-0.411725	-3.79087
hsa-miR-27a	388	180	369	67.5	Yes	Yes	-1.41504	-2.45066		hsa-miR-27a	388	180	369	67.5	139	230	Yes	309	438	Yes	-1.41504	-2.45066
hsa-miR-27b	390	508.5	435	425.5	Yes	Yes	-0.257089	-0.0318563		hsa-miR-27b	390	508.5	435	425.5	438	589	Yes	369	509	Yes	-0.257089	-0.0318563
hsa-miR-320b	535	425.5	66.5	549.5	Yes	Yes	0.36896	3.04669		hsa-miR-320b	535	425.5	66.5	549.5	361	499	Yes	43	99	Yes	0.36896	3.04669
hsa-miR-324-5p	544	59	122.5	23.5	Yes	Yes	-1.32805	-2.38205		hsa-miR-324-5p	544	59	122.5	23.5	37	90	Yes	89	164	Yes	-1.32805	-2.38205
hsa-miR-33a	561	438	169	1096.5	Yes	Yes	1.3239	2.69781		hsa-miR-33a	561	438	169	1096.5	372	512	Yes	129	217	Yes	1.3239	2.69781
hsa-miR-365	583	51	14.5	105	Yes	Yes	1.04182	2.85626		hsa-miR-365	583	51	14.5	105	30	80	Yes	4	33	Yes	1.04182	2.85626
hsa-miR-374a*	596	674.5	150.5	870	Yes	Yes	0.367197	2.53125		hsa-miR-374a*	596	674.5	150.5	870	593	766	Yes	113	196	Yes	0.367197	2.53125
hsa-miR-374b*	598	22.5	7.5	47.5	Yes	Yes	1.078	2.66297		hsa-miR-374b*	598	22.5	7.5	47.5	10	45	Yes	1	23	Yes	1.078	2.66297
hsa-miR-423-5p	627	20751.5	2721	35647.5	Yes	Yes	0.780585	3.71159		hsa-miR-423-5p	627	20751.5	2721	35647.5	1928	2230	Yes	221	332	Yes	0.780585	3.71159
hsa-miR-425	630	134	188	384.5	Yes	Yes	1.52075	1.03225		hsa-miR-425	630	134	188	384.5	99	178	Yes	146	239	Yes	1.52075	1.03225
hsa-miR-451	727	70.5	176.5	387.5	Yes	Yes	2.4585	1.13453		hsa-miR-451	727	70.5	176.5	387.5	46	104	Yes	136	226	Yes	2.4585	1.13453
hsa-miR-486-3p	740	288	12	1129	Yes	Yes	1.9709	6.55587		hsa-miR-486-3p	740	288	12	1129	235	349	Yes	3	29	Yes	1.9709	6.55587
hsa-miR-493*	753	28	89.5	7	Yes	Yes	-2	-3.67646		hsa-miR-493*	753	28	89.5	7	13	51	Yes	61	126	Yes	-2	-3.67646
hsa-miR-548j	870	183	59	476	Yes	Yes	1.37912	3.01217		hsa-miR-548j	870	183	59	476	141	233	Yes	37	90	Yes	1.37912	3.01217
hsa-miR-9	1068	75	10.5	128.5	Yes	Yes	0.776806	3.61331		hsa-miR-9	1068	75	10.5	128.5	49	109	Yes	2	27	Yes	0.776806	3.61331
hsa-miR-92a	1074	16939	773.5	38430.5	Yes	Yes	1.1819	5.63471		hsa-miR-92a	1074	16939	773.5	38430.5	1561	1834	Yes	51	111	Yes	1.1819	5.63471
hsa-miR-92a-1*	1075	3412	26	16939	Yes	Yes	2.31166	9.34762		hsa-miR-92a-1*	1075	3412	26	16939	283	407	Yes	0	14	Yes	2.31166	9.34762
hsa-miR-92b	1077	315	8	1151.5	Yes	Yes	1.87009	7.1693		hsa-miR-92b	1077	315	8	1151.5	260	379	Yes	1	24	Yes	1.87009	7.1693
hsa-miR-99a	1097	10.5	16	51.5	Yes	Yes	2.29418	1.6865		hsa-miR-99a	1097	10.5	16	51.5	2	28	Yes	5	35	Yes	2.29418	1.6865

## Sheet: N-K562 using EdgeR
id	mirnas	N1	N2	K562	logConc	logFC	p.value
1	hsa-let-7a	73247	71733	61968	-3.52238	-0.221227	0.436924
2	hsa-let-7a-2*	0	0	0	-50.0161	0	1
3	hsa-let-7a*	1	3	0	-34.2009	-31.6304	1
4	hsa-let-7b	691	7891	619	-8.70392	-3.14902	0.736589
5	hsa-let-7b*	0	0	0	-50.0161	0	1
6	hsa-let-7c	1895	687	1347	-9.30961	0.305833	0.367131
7	hsa-let-7c*	0	0	0	-50.0161	0	1
8	hsa-let-7d	512	12605	440	-8.62868	-4.28437	0.809422
9	hsa-let-7d*	3	39	0	-32.4102	-35.2118	1
10	hsa-let-7e	25982	1343	13238	-6.09492	0.470189	0.344413
11	hsa-let-7e*	3	2	1	-18.9464	-1.21168	0.636091
12	hsa-let-7f	62322	592979	42404	-2.53299	-3.29463	0.74713
13	hsa-let-7f-1*	0	0	0	-50.0161	0	1
14	hsa-let-7f-2*	0	0	0	-50.0161	0	1
15	hsa-let-7g	16997	604899	3897	-4.2674	-6.71335	0.906225
16	hsa-let-7g*	0	2	0	-34.6418	-30.7486	1
17	hsa-let-7i	930	29847	344	-8.18778	-5.87636	0.880122
18	hsa-let-7i*	0	9	0	-33.5081	-33.0159	1
19	hsa-miR-1	1286	21391	245	-8.66267	-5.90583	0.881164
20	hsa-miR-100	8	6	9	-16.6017	0.438767	0.390173
21	hsa-miR-100*	0	0	0	-50.0161	0	1
22	hsa-miR-101	7646	7412	2118	-7.59261	-1.82225	0.621263
23	hsa-miR-101*	1	1	0	-34.8091	-30.4139	1
24	hsa-miR-103	45229	33924	22135	-4.73421	-0.767941	0.50506
25	hsa-miR-103-2*	1	1	3	-18.7847	1.63486	0.311457
26	hsa-miR-103-as	45229	33924	22135	-4.73421	-0.767941	0.50506
27	hsa-miR-105	5	0	2	-18.6386	0.172836	0.477205
28	hsa-miR-105*	1	0	1	-20.2292	1.35388	0.45798
29	hsa-miR-106a	19	24	3	-16.5211	-2.89225	0.733332
30	hsa-miR-106a*	0	0	0	-50.0161	0	1
31	hsa-miR-106b	1765	1586	334	-10.0182	-2.30072	0.667267
32	hsa-miR-106b*	1439	76	202	-11.1976	-1.39286	0.576828
33	hsa-miR-107	1827	3248	2745	-8.12199	-0.0152936	0.410097
34	hsa-miR-10a	1832	23	932	-9.97497	0.573857	0.330199
35	hsa-miR-10a*	3	0	3	-18.6953	1.45611	0.311457
36	hsa-miR-10b	1	0	0	-35.4611	-29.11	1
37	hsa-miR-10b*	0	0	0	-50.0161	0	1
38	hsa-miR-1178	0	0	0	-50.0161	0	1
39	hsa-miR-1179	0	0	0	-50.0161	0	1
40	hsa-miR-1180	8	0	4	-17.8135	0.522548	0.40446
41	hsa-miR-1181	0	0	0	-50.0161	0	1
42	hsa-miR-1182	0	0	0	-50.0161	0	1
43	hsa-miR-1183	0	0	0	-50.0161	0	1
44	hsa-miR-1184	0	0	0	-50.0161	0	1
45	hsa-miR-1185	0	1	1	-19.9554	0.806374	0.45798
46	hsa-miR-1193	0	1	0	-35.1873	-29.6575	1
47	hsa-miR-1197	0	22	2	-17.1219	-2.86071	0.737197
48	hsa-miR-1200	0	0	0	-50.0161	0	1
49	hsa-miR-1201	0	0	0	-50.0161	0	1
50	hsa-miR-1202	0	0	0	-50.0161	0	1
51	hsa-miR-1203	0	0	0	-50.0161	0	1
52	hsa-miR-1204	0	0	0	-50.0161	0	1
53	hsa-miR-1205	0	0	0	-50.0161	0	1
54	hsa-miR-1206	0	0	0	-50.0161	0	1
55	hsa-miR-1207-3p	0	0	0	-50.0161	0	1
56	hsa-miR-1207-5p	0	0	0	-50.0161	0	1
57	hsa-miR-1208	0	0	0	-50.0161	0	1
58	hsa-miR-122	7	1	8	-17.2436	1.38284	0.238
59	hsa-miR-122*	0	0	0	-50.0161	0	1
60	hsa-miR-1224-3p	0	0	0	-50.0161	0	1
61	hsa-miR-1224-5p	0	0	0	-50.0161	0	1
62	hsa-miR-1225-3p	0	0	0	-50.0161	0	1
63	hsa-miR-1225-5p	0	0	0	-50.0161	0	1
64	hsa-miR-1226	0	0	0	-50.0161	0	1
65	hsa-miR-1226*	0	0	0	-50.0161	0	1
66	hsa-miR-1227	0	0	0	-50.0161	0	1
67	hsa-miR-1228	0	0	0	-50.0161	0	1
68	hsa-miR-1228*	0	0	0	-50.0161	0	1
69	hsa-miR-1229	0	0	0	-50.0161	0	1
70	hsa-miR-1231	0	0	0	-50.0161	0	1
71	hsa-miR-1233	0	0	0	-50.0161	0	1
72	hsa-miR-1234	0	0	0	-50.0161	0	1
73	hsa-miR-1236	0	0	0	-50.0161	0	1
74	hsa-miR-1237	0	0	0	-50.0161	0	1
75	hsa-miR-1238	0	0	0	-50.0161	0	1
76	hsa-miR-124	6	1	5	-17.6677	0.874773	0.363674
77	hsa-miR-124*	0	0	1	-34.7841	30.4638	0.333333
78	hsa-miR-1243	0	0	0	-50.0161	0	1
79	hsa-miR-1244	0	0	0	-50.0161	0	1
80	hsa-miR-1245	0	0	0	-50.0161	0	1
81	hsa-miR-1246	1304	0	235	-11.2318	-0.887719	0.520165
82	hsa-miR-1247	0	0	0	-50.0161	0	1
83	hsa-miR-1248	5	0	2	-18.6386	0.172836	0.477205
84	hsa-miR-1249	0	0	0	-50.0161	0	1
85	hsa-miR-1250	0	0	0	-50.0161	0	1
86	hsa-miR-1251	0	0	0	-50.0161	0	1
87	hsa-miR-1252	2	0	1	-19.7623	0.42019	0.45798
88	hsa-miR-1253	0	0	0	-50.0161	0	1
89	hsa-miR-1254	136	3	38	-14.1439	-0.320767	0.450125
90	hsa-miR-1255a	91	178	183	-12.1852	0.297344	0.369187
91	hsa-miR-1255b	253	16	95	-12.9815	-0.00166112	0.409343
92	hsa-miR-1256	6	12	6	-16.6047	-0.725038	0.52738
93	hsa-miR-1257	0	0	0	-50.0161	0	1
94	hsa-miR-1258	0	0	0	-50.0161	0	1
95	hsa-miR-1259	61	3	56	-14.4043	1.3189	0.227194
96	hsa-miR-125a-3p	6	1	4	-17.8286	0.552845	0.40446
97	hsa-miR-125a-5p	783	15	157	-11.8635	-0.788227	0.508124
98	hsa-miR-125b	26	17	51	-14.5557	1.35184	0.224154
99	hsa-miR-125b-1*	0	0	0	-50.0161	0	1
100	hsa-miR-125b-2*	0	0	0	-50.0161	0	1
101	hsa-miR-126	1725	123	116	-11.4432	-2.502	0.684769
102	hsa-miR-126*	682	245	252	-11.2586	-0.6326	0.488795
103	hsa-miR-1260	0	2	0	-34.6418	-30.7486	1
104	hsa-miR-1260b	0	0	1	-34.7841	30.4638	0.333333
105	hsa-miR-1261	0	0	0	-50.0161	0	1
106	hsa-miR-1262	0	6	0	-33.8084	-32.4153	1
107	hsa-miR-1263	3	0	1	-19.4878	-0.128856	0.5284
108	hsa-miR-1264	0	0	0	-50.0161	0	1
109	hsa-miR-1265	0	0	1	-34.7841	30.4638	0.333333
110	hsa-miR-1266	0	0	0	-50.0161	0	1
111	hsa-miR-1267	0	0	0	-50.0161	0	1
112	hsa-miR-1268	128	8	36	-14.1731	-0.418315	0.465185
113	hsa-miR-1269	9	0	0	-33.9633	-32.1054	1
114	hsa-miR-127-3p	56	192	34	-13.4108	-2.1079	0.652213
115	hsa-miR-127-5p	1	5	0	-33.8682	-32.2956	1
116	hsa-miR-1270	30	8	28	-15.1773	0.864817	0.298111
117	hsa-miR-1271	0	40	0	-32.4195	-35.1932	1
118	hsa-miR-1272	0	0	0	-50.0161	0	1
119	hsa-miR-1273	0	0	0	-50.0161	0	1
120	hsa-miR-1273c	3	1	3	-18.3816	0.828761	0.360471
121	hsa-miR-1273d	8	0	2	-18.3135	-0.477452	0.534009
122	hsa-miR-1274a	11	0	2	-18.0911	-0.92224	0.574303
123	hsa-miR-1274b	0	155	0	-31.4395	-37.153	1
124	hsa-miR-1275	0	8	0	-33.5951	-32.842	1
125	hsa-miR-1276	1	0	0	-35.4611	-29.11	1
126	hsa-miR-1277	39	192	30	-13.5296	-2.23148	0.663162
127	hsa-miR-1278	293	53	318	-11.8678	1.25688	0.233842
128	hsa-miR-1279	0	0	0	-50.0161	0	1
129	hsa-miR-128	4279	396	2271	-8.61608	0.425937	0.350587
130	hsa-miR-1280	0	0	0	-50.0161	0	1
131	hsa-miR-1281	0	0	0	-50.0161	0	1
132	hsa-miR-1282	0	0	0	-50.0161	0	1
133	hsa-miR-1283	0	0	0	-50.0161	0	1
134	hsa-miR-1284	4	4	3	-17.7676	-0.399378	0.501212
135	hsa-miR-1285	39	20	45	-14.4469	0.773132	0.307119
136	hsa-miR-1286	2	0	0	-34.9942	-30.0436	1
137	hsa-miR-1287	1	2	0	-34.4467	-31.1387	1
138	hsa-miR-1288	4	0	2	-18.7917	0.478915	0.438294
139	hsa-miR-1289	0	1	0	-35.1873	-29.6575	1
140	hsa-miR-129-3p	34	4	16	-15.6442	0.183936	0.381362
141	hsa-miR-129-5p	9	0	1	-18.7314	-1.64159	0.657383
142	hsa-miR-129*	1	0	6	-18.9367	3.93884	0.0734544
143	hsa-miR-1290	1	0	0	-35.4611	-29.11	1
144	hsa-miR-1291	0	0	1	-34.7841	30.4638	0.333333
145	hsa-miR-1292	9	2	2	-17.9863	-1.13176	0.590545
146	hsa-miR-1293	11	0	0	-33.823	-32.3861	1
147	hsa-miR-1294	50	4	28	-15.0083	0.526889	0.336995
148	hsa-miR-1295	0	0	0	-50.0161	0	1
149	hsa-miR-1296	19	0	2	-17.706	-1.69238	0.639572
150	hsa-miR-1297	0	0	0	-50.0161	0	1
151	hsa-miR-1298	4	3	5	-17.5283	0.595973	0.386778
152	hsa-miR-1299	2	2	0	-34.2986	-31.4349	1
153	hsa-miR-1301	23	15	7	-16.0778	-1.33411	0.588452
154	hsa-miR-1302	0	1	0	-35.1873	-29.6575	1
155	hsa-miR-1303	20	1	6	-16.8119	-0.310646	0.473905
156	hsa-miR-1304	18	1	6	-16.88	-0.174585	0.462831
157	hsa-miR-1305	0	0	0	-50.0161	0	1
158	hsa-miR-1306	0	0	0	-50.0161	0	1
159	hsa-miR-1307	126	53	149	-12.806	0.945923	0.279014
160	hsa-miR-1308	22	1	32	-15.5423	1.98015	0.146207
161	hsa-miR-130a	0	2433	3	-13.428	-9.07847	0.955894
162	hsa-miR-130a*	0	0	0	-50.0161	0	1
163	hsa-miR-130b	5533	678	2685	-8.27429	0.225536	0.377832
164	hsa-miR-130b*	91	0	20	-14.9265	-0.607516	0.491338
165	hsa-miR-132	20	9	5	-16.5594	-1.34186	0.590013
166	hsa-miR-132*	22	3	14	-16.0314	0.573115	0.328773
167	hsa-miR-1321	0	0	0	-50.0161	0	1
168	hsa-miR-1322	0	0	0	-50.0161	0	1
169	hsa-miR-1323	3	0	7	-18.0841	2.6785	0.05853
170	hsa-miR-1324	0	0	0	-50.0161	0	1
171	hsa-miR-133a	0	0	0	-50.0161	0	1
172	hsa-miR-133b	0	0	0	-50.0161	0	1
173	hsa-miR-134	3	368	4	-14.5804	-5.94364	0.887932
174	hsa-miR-135a	6	0	12	-17.2205	2.50645	0.067824
175	hsa-miR-135a*	0	0	0	-50.0161	0	1
176	hsa-miR-135b	44	1	14	-15.6734	-0.142967	0.436385
177	hsa-miR-135b*	4	0	0	-34.5236	-30.9849	1
178	hsa-miR-136	1	18	2	-17.2477	-2.60907	0.72206
179	hsa-miR-136*	2	5	2	-18.0681	-0.968187	0.574303
180	hsa-miR-137	0	0	1	-34.7841	30.4638	0.333333
181	hsa-miR-138	9	4	8	-16.8	0.495526	0.386369
182	hsa-miR-138-1*	0	0	0	-50.0161	0	1
183	hsa-miR-138-2*	0	0	0	-50.0161	0	1
184	hsa-miR-139-3p	1	0	0	-35.4611	-29.11	1
185	hsa-miR-139-5p	6	2	6	-17.3859	0.837215	0.353988
186	hsa-miR-140-3p	323	2811	163	-10.4017	-3.60368	0.768284
187	hsa-miR-140-5p	9	7	3	-17.2932	-1.34811	0.602681
188	hsa-miR-141	0	1	0	-35.1873	-29.6575	1
189	hsa-miR-141*	0	0	0	-50.0161	0	1
190	hsa-miR-142-3p	50	100	28	-13.9589	-1.572	0.599037
191	hsa-miR-142-5p	187	1648	80	-11.3008	-3.85907	0.785221
192	hsa-miR-143	46	650	12	-13.3552	-5.22411	0.858798
193	hsa-miR-143*	0	1	0	-35.1873	-29.6575	1
194	hsa-miR-144	20	4	26	-15.5864	1.46914	0.210395
195	hsa-miR-144*	106	18	55	-13.8781	0.214466	0.384241
196	hsa-miR-145	3	7	43	-15.599	2.946	0.0195215
197	hsa-miR-145*	0	1	2	-19.4554	1.80637	0.317139
198	hsa-miR-1468	0	0	0	-50.0161	0	1
199	hsa-miR-1469	0	0	0	-50.0161	0	1
200	hsa-miR-146a	2	1001	2	-14.3605	-8.3834	0.946954
201	hsa-miR-146a*	0	0	0	-50.0161	0	1
202	hsa-miR-146b-3p	4	1	0	-34.2704	-31.4913	1
203	hsa-miR-146b-5p	1989	4533	836	-8.77484	-2.14005	0.652197
204	hsa-miR-147	0	0	0	-50.0161	0	1
205	hsa-miR-1470	0	0	0	-50.0161	0	1
206	hsa-miR-1471	0	0	0	-50.0161	0	1
207	hsa-miR-147b	1	1	0	-34.8091	-30.4139	1
208	hsa-miR-148a	2501	812	659	-9.65753	-1.06111	0.539683
209	hsa-miR-148a*	57	3	11	-15.6225	-0.940562	0.541908
210	hsa-miR-148b	395	683	311	-10.8133	-0.916254	0.523161
211	hsa-miR-148b*	0	0	0	-50.0161	0	1
212	hsa-miR-149	0	0	2	-34.2841	31.4638	0.208687
213	hsa-miR-149*	0	0	0	-50.0161	0	1
214	hsa-miR-150	0	414	2	-14.9983	-7.10778	0.922801
215	hsa-miR-150*	0	0	0	-50.0161	0	1
216	hsa-miR-151-3p	1387	268	158	-11.2382	-2.02054	0.641541
217	hsa-miR-151-5p	383	134	166	-11.9838	-0.386678	0.458538
218	hsa-miR-152	354	2643	122	-10.6486	-3.94568	0.790063
219	hsa-miR-153	1	0	1	-20.2292	1.35388	0.45798
220	hsa-miR-1537	0	3	0	-34.33	-31.372	1
221	hsa-miR-1538	0	0	0	-50.0161	0	1
222	hsa-miR-1539	0	0	0	-50.0161	0	1
223	hsa-miR-154	0	4	1	-18.8801	-1.34426	0.636091
224	hsa-miR-154*	0	4	8	-17.3801	1.65574	0.238
225	hsa-miR-155	0	50	0	-32.2577	-35.5166	1
226	hsa-miR-155*	0	5	0	-33.9444	-32.1432	1
227	hsa-miR-15a	100	685	71	-12.0092	-2.78653	0.708819
228	hsa-miR-15a*	0	3	0	-34.33	-31.372	1
229	hsa-miR-15b	242	1896	400	-10.0338	-1.74904	0.614081
230	hsa-miR-15b*	3	3	10	-17.1089	1.75728	0.207699
231	hsa-miR-16	2667	9937	1131	-8.04289	-2.7319	0.70402
232	hsa-miR-16-1*	4	1	2	-18.5385	-0.0274368	0.477205
233	hsa-miR-16-2*	60	3	52	-14.4686	1.23359	0.243057
234	hsa-miR-17	8813	1239	3422	-7.74294	-0.13733	0.426058
235	hsa-miR-17*	6596	511	2100	-8.37899	-0.274119	0.443729
236	hsa-miR-181a	15	882	30	-12.493	-4.30466	0.811832
237	hsa-miR-181a-2*	5	16	7	-16.3422	-0.805283	0.534624
238	hsa-miR-181a*	1	28	0	-32.6653	-34.7015	1
239	hsa-miR-181b	9	111	12	-14.6276	-2.67938	0.707966
240	hsa-miR-181c	0	1	1	-19.9554	0.806374	0.45798
241	hsa-miR-181c*	0	0	0	-50.0161	0	1
242	hsa-miR-181d	15	30	4	-16.2327	-2.639	0.711971
243	hsa-miR-182	2081	6	488	-10.3635	-0.515947	0.474254
244	hsa-miR-182*	6	0	2	-18.513	-0.0785165	0.477205
245	hsa-miR-1825	0	0	0	-50.0161	0	1
246	hsa-miR-1826	0	0	0	-50.0161	0	1
247	hsa-miR-1827	0	0	0	-50.0161	0	1
248	hsa-miR-183	607	0	91	-12.4675	-1.1538	0.549521
249	hsa-miR-183*	6	0	11	-17.2833	2.38092	0.10849
250	hsa-miR-184	1	0	2	-19.7292	2.35388	0.317139
251	hsa-miR-185	100560	18867	45730	-4.06559	-0.0115653	0.409549
252	hsa-miR-185*	1	0	0	-35.4611	-29.11	1
253	hsa-miR-186	630	306	191	-11.4168	-1.11607	0.546233
254	hsa-miR-186*	1	0	0	-35.4611	-29.11	1
255	hsa-miR-187	1	1	0	-34.8091	-30.4139	1
256	hsa-miR-187*	0	0	0	-50.0161	0	1
257	hsa-miR-188-3p	1	2	0	-34.4467	-31.1387	1
258	hsa-miR-188-5p	6	1	3	-18.0362	0.137808	0.458165
259	hsa-miR-18a	462	27	208	-11.9884	0.273237	0.372005
260	hsa-miR-18a*	59	0	54	-14.5209	1.44712	0.213
261	hsa-miR-18b	3	0	0	-34.7197	-30.5927	1
262	hsa-miR-18b*	0	0	0	-50.0161	0	1
263	hsa-miR-190	0	0	1	-34.7841	30.4638	0.333333
264	hsa-miR-1908	73	1	29	-14.7975	0.20656	0.386865
265	hsa-miR-1909	0	0	0	-50.0161	0	1
266	hsa-miR-1909*	0	0	0	-50.0161	0	1
267	hsa-miR-190b	0	0	1	-34.7841	30.4638	0.333333
268	hsa-miR-191	7150	15370	6661	-6.38918	-0.923034	0.523446
269	hsa-miR-191*	5	1	8	-17.4256	1.74671	0.21121
270	hsa-miR-1910	0	0	0	-50.0161	0	1
271	hsa-miR-1911	0	0	0	-50.0161	0	1
272	hsa-miR-1911*	0	0	0	-50.0161	0	1
273	hsa-miR-1912	0	0	0	-50.0161	0	1
274	hsa-miR-1913	0	0	0	-50.0161	0	1
275	hsa-miR-1914	0	0	0	-50.0161	0	1
276	hsa-miR-1914*	0	0	0	-50.0161	0	1
277	hsa-miR-1915	0	0	0	-50.0161	0	1
278	hsa-miR-1915*	0	0	0	-50.0161	0	1
279	hsa-miR-192	5234	3302	1369	-8.36969	-1.52726	0.590933
280	hsa-miR-192*	0	0	0	-50.0161	0	1
281	hsa-miR-193a-3p	4	19	2	-17.1544	-2.79573	0.733672
282	hsa-miR-193a-5p	18	55	11	-15.1167	-1.95218	0.645576
283	hsa-miR-193b	110	0	65	-13.9401	0.820481	0.29477
284	hsa-miR-193b*	262	0	66	-13.3046	-0.406394	0.462339
285	hsa-miR-194	55	36	30	-14.3972	-0.49619	0.473172
286	hsa-miR-194*	0	0	0	-50.0161	0	1
287	hsa-miR-195	3	2	0	-34.1783	-31.6755	1
288	hsa-miR-195*	0	0	0	-50.0161	0	1
289	hsa-miR-196a	74	5	160	-13.4849	2.50912	0.0602266
290	hsa-miR-196a*	0	0	0	-50.0161	0	1
291	hsa-miR-196b	0	8	0	-33.5951	-32.842	1
292	hsa-miR-196b*	0	0	0	-50.0161	0	1
293	hsa-miR-197	49	17	63	-14.1679	1.18589	0.248018
294	hsa-miR-1972	0	0	2	-34.2841	31.4638	0.208687
295	hsa-miR-1973	0	0	1	-34.7841	30.4638	0.333333
296	hsa-miR-1975	104	6	2	-16.4136	-4.27716	0.824212
297	hsa-miR-1976	0	0	0	-50.0161	0	1
298	hsa-miR-1979	259	0	45	-13.5892	-0.942347	0.529064
299	hsa-miR-198	0	0	1	-34.7841	30.4638	0.333333
300	hsa-miR-199a-3p	672	24004	186	-8.78961	-6.44691	0.898751
301	hsa-miR-199a-5p	0	9	0	-33.5081	-33.0159	1
302	hsa-miR-199b-3p	672	24004	186	-8.78961	-6.44691	0.898751
303	hsa-miR-199b-5p	72	12	1	-17.0507	-5.00315	0.865945
304	hsa-miR-19a	554	13	205	-11.9145	0.0835724	0.397557
305	hsa-miR-19a*	0	0	1	-34.7841	30.4638	0.333333
306	hsa-miR-19b	8175	177	5365	-7.62091	0.916098	0.282053
307	hsa-miR-19b-1*	4	2	11	-17.115	2.04439	0.16193
308	hsa-miR-19b-2*	0	0	0	-50.0161	0	1
309	hsa-miR-200a	0	1	0	-35.1873	-29.6575	1
310	hsa-miR-200a*	0	0	0	-50.0161	0	1
311	hsa-miR-200b	0	2	1	-19.4098	-0.284776	0.575347
312	hsa-miR-200b*	0	3	0	-34.33	-31.372	1
313	hsa-miR-200c	63	7	7	-15.8052	-1.87944	0.639471
314	hsa-miR-200c*	1	0	0	-35.4611	-29.11	1
315	hsa-miR-202	2	0	3	-18.9698	2.00515	0.12301
316	hsa-miR-202*	0	0	7	-33.3805	33.2712	0.227834
317	hsa-miR-203	0	0	0	-50.0161	0	1
318	hsa-miR-204	5	2	1	-18.7564	-1.59156	0.657383
319	hsa-miR-205	0	0	1	-34.7841	30.4638	0.333333
320	hsa-miR-205*	0	0	0	-50.0161	0	1
321	hsa-miR-2052	0	0	0	-50.0161	0	1
322	hsa-miR-2053	0	0	0	-50.0161	0	1
323	hsa-miR-2054	0	0	0	-50.0161	0	1
324	hsa-miR-206	9	7	7	-16.682	-0.125713	0.456794
325	hsa-miR-208a	0	0	1	-34.7841	30.4638	0.333333
326	hsa-miR-208b	0	0	0	-50.0161	0	1
327	hsa-miR-20a	3098	262	2525	-8.78233	1.06434	0.26101
328	hsa-miR-20a*	2	0	5	-18.6014	2.74212	0.0844471
329	hsa-miR-20b	0	69	0	-32.0246	-35.983	1
330	hsa-miR-20b*	0	2	0	-34.6418	-30.7486	1
331	hsa-miR-21	27371	24384	7262	-5.82346	-1.80523	0.619555
332	hsa-miR-21*	21	28	1	-17.2131	-4.67824	0.852254
333	hsa-miR-210	2195	46	375	-10.4896	-1.02378	0.535427
334	hsa-miR-211	0	0	0	-50.0161	0	1
335	hsa-miR-2110	11	6	2	-17.5835	-1.9375	0.665794
336	hsa-miR-2113	0	0	0	-50.0161	0	1
337	hsa-miR-2114	0	0	0	-50.0161	0	1
338	hsa-miR-2114*	0	0	0	-50.0161	0	1
339	hsa-miR-2115	0	0	0	-50.0161	0	1
340	hsa-miR-2115*	0	6	0	-33.8084	-32.4153	1
341	hsa-miR-2116	0	0	0	-50.0161	0	1
342	hsa-miR-2116*	0	0	0	-50.0161	0	1
343	hsa-miR-2117	0	0	0	-50.0161	0	1
344	hsa-miR-212	0	1	0	-35.1873	-29.6575	1
345	hsa-miR-214	0	0	0	-50.0161	0	1
346	hsa-miR-214*	0	0	0	-50.0161	0	1
347	hsa-miR-215	23	1	5	-16.8522	-0.756226	0.525815
348	hsa-miR-216a	0	0	0	-50.0161	0	1
349	hsa-miR-216b	0	0	0	-50.0161	0	1
350	hsa-miR-217	0	0	4	-33.7841	32.4638	0.246719
351	hsa-miR-218	46	0	15	-15.6231	-0.0445336	0.425032
352	hsa-miR-218-1*	0	0	0	-50.0161	0	1
353	hsa-miR-218-2*	0	0	0	-50.0161	0	1
354	hsa-miR-219-1-3p	16	1	35	-15.683	2.52012	0.0579365
355	hsa-miR-219-2-3p	37	14	25	-15.011	0.205169	0.386019
356	hsa-miR-219-5p	1	1	1	-19.5772	0.0498946	0.5284
357	hsa-miR-22	1674	1407	440	-9.88811	-1.7655	0.615631
358	hsa-miR-22*	17	90	36	-13.95	-0.864594	0.522878
359	hsa-miR-220a	0	0	0	-50.0161	0	1
360	hsa-miR-220b	0	0	0	-50.0161	0	1
361	hsa-miR-220c	0	0	1	-34.7841	30.4638	0.333333
362	hsa-miR-221	468	3546	784	-9.0953	-1.68443	0.607506
363	hsa-miR-221*	13	1644	16	-12.5005	-6.10354	0.887653
364	hsa-miR-222	6	614	8	-13.7104	-5.68367	0.877158
365	hsa-miR-222*	0	0	0	-50.0161	0	1
366	hsa-miR-223	156	1254	390	-10.3515	-1.18688	0.553573
367	hsa-miR-223*	114	72	26	-13.989	-1.72555	0.61463
368	hsa-miR-224	558	1	40	-13.1186	-2.22348	0.65973
369	hsa-miR-224*	0	0	0	-50.0161	0	1
370	hsa-miR-2276	0	0	0	-50.0161	0	1
371	hsa-miR-2277	0	0	0	-50.0161	0	1
372	hsa-miR-2278	0	0	0	-50.0161	0	1
373	hsa-miR-2355	0	12	0	-33.2966	-33.4389	1
374	hsa-miR-23a	56	614	70	-12.1171	-2.61175	0.694366
375	hsa-miR-23a*	32	4	25	-15.3574	0.898041	0.292308
376	hsa-miR-23b	3	28	12	-15.6155	-0.703476	0.516062
377	hsa-miR-23b*	30	39	24	-14.676	-0.582458	0.490578
378	hsa-miR-24	1228	4502	358	-9.44242	-3.25198	0.744272
379	hsa-miR-24-1*	0	0	0	-50.0161	0	1
380	hsa-miR-24-2*	0	2	0	-34.6418	-30.7486	1
381	hsa-miR-25	11658	3272	19814	-6.13168	1.70738	0.169264
382	hsa-miR-25*	1325	133	1429	-9.78632	1.42978	0.209053
383	hsa-miR-26a	4175	17588	1808	-7.30257	-2.85896	0.714286
384	hsa-miR-26a-1*	0	2	2	-18.9098	0.715224	0.438294
385	hsa-miR-26a-2*	0	0	0	-50.0161	0	1
386	hsa-miR-26b	277	3097	128	-10.5149	-4.07472	0.797861
387	hsa-miR-26b*	0	0	1	-34.7841	30.4638	0.333333
388	hsa-miR-27a	228	486	44	-12.5007	-3.18411	0.739397
389	hsa-miR-27a*	62	28	13	-15.053	-1.5975	0.598764
390	hsa-miR-27b	712	569	227	-11.0048	-1.44172	0.582178
391	hsa-miR-27b*	5	2	6	-17.464	0.9934	0.331329
392	hsa-miR-28-3p	1	275	0	-31.0242	-37.9837	1
393	hsa-miR-28-5p	0	96	3	-15.7613	-4.41185	0.827004
394	hsa-miR-2861	0	0	0	-50.0161	0	1
395	hsa-miR-2909	0	0	0	-50.0161	0	1
396	hsa-miR-296-3p	0	0	0	-50.0161	0	1
397	hsa-miR-296-5p	0	1	10	-18.2944	4.1283	0.146431
398	hsa-miR-297	0	0	0	-50.0161	0	1
399	hsa-miR-298	0	0	0	-50.0161	0	1
400	hsa-miR-299-3p	0	12	0	-33.2966	-33.4389	1
401	hsa-miR-299-5p	0	4	1	-18.8801	-1.34426	0.636091
402	hsa-miR-29a	4937	25531	2188	-6.91045	-3.09274	0.732314
403	hsa-miR-29a*	0	2	0	-34.6418	-30.7486	1
404	hsa-miR-29b	137	386	138	-11.8766	-1.13418	0.54781
405	hsa-miR-29b-1*	1	1	0	-34.8091	-30.4139	1
406	hsa-miR-29b-2*	0	3	0	-34.33	-31.372	1
407	hsa-miR-29c	429	3398	255	-9.93818	-3.23939	0.743388
408	hsa-miR-29c*	0	1	0	-35.1873	-29.6575	1
409	hsa-miR-300	0	0	0	-50.0161	0	1
410	hsa-miR-301a	0	2	5	-18.2489	2.03715	0.199981
411	hsa-miR-301b	0	0	6	-33.4917	33.0488	0.262443
412	hsa-miR-302a	0	0	2	-34.2841	31.4638	0.208687
413	hsa-miR-302a*	0	0	0	-50.0161	0	1
414	hsa-miR-302b	0	0	0	-50.0161	0	1
415	hsa-miR-302b*	0	0	0	-50.0161	0	1
416	hsa-miR-302c	0	0	0	-50.0161	0	1
417	hsa-miR-302c*	0	0	0	-50.0161	0	1
418	hsa-miR-302d	0	0	0	-50.0161	0	1
419	hsa-miR-302d*	0	0	0	-50.0161	0	1
420	hsa-miR-302e	0	0	0	-50.0161	0	1
421	hsa-miR-302f	0	0	0	-50.0161	0	1
422	hsa-miR-3065-3p	0	0	1	-34.7841	30.4638	0.333333
423	hsa-miR-3065-5p	2	26	2	-16.9725	-3.15952	0.758166
424	hsa-miR-3074	0	0	0	-50.0161	0	1
425	hsa-miR-30a	11	6	6	-16.791	-0.352536	0.484247
426	hsa-miR-30a*	1	2	0	-34.4467	-31.1387	1
427	hsa-miR-30b	156	84	60	-13.2214	-0.847927	0.516331
428	hsa-miR-30b*	21	1	15	-16.1192	0.947813	0.289583
429	hsa-miR-30c	49	43	45	-14.061	0.00123705	0.413365
430	hsa-miR-30c-1*	29	1	9	-16.2745	-0.215614	0.464164
431	hsa-miR-30c-2*	0	1	0	-35.1873	-29.6575	1
432	hsa-miR-30d	1053	202	282	-11.0204	-0.784459	0.507635
433	hsa-miR-30d*	3	2	1	-18.9464	-1.21168	0.636091
434	hsa-miR-30e	83	84	27	-13.9819	-1.63087	0.605138
435	hsa-miR-30e*	113	104	94	-12.9045	-0.186314	0.434631
436	hsa-miR-31	1	207	0	-31.2289	-37.5744	1
437	hsa-miR-31*	0	0	0	-50.0161	0	1
438	hsa-miR-3115	0	0	1	-34.7841	30.4638	0.333333
439	hsa-miR-3116	0	0	0	-50.0161	0	1
440	hsa-miR-3117	0	0	0	-50.0161	0	1
441	hsa-miR-3118	0	0	0	-50.0161	0	1
442	hsa-miR-3119	0	0	0	-50.0161	0	1
443	hsa-miR-3120	1	12	0	-33.2657	-33.5007	1
444	hsa-miR-3121	34	1	23	-15.4907	0.924164	0.285314
445	hsa-miR-3122	0	0	0	-50.0161	0	1
446	hsa-miR-3123	0	0	0	-50.0161	0	1
447	hsa-miR-3124	15	1	3	-17.496	-0.942609	0.561471
448	hsa-miR-3125	0	0	0	-50.0161	0	1
449	hsa-miR-3126-3p	0	0	0	-50.0161	0	1
450	hsa-miR-3126-5p	0	0	0	-50.0161	0	1
451	hsa-miR-3127	96	0	15	-15.0956	-1.09938	0.546816
452	hsa-miR-3128	1	0	1	-20.2292	1.35388	0.45798
453	hsa-miR-3129	0	0	0	-50.0161	0	1
454	hsa-miR-3130-3p	3	0	9	-17.9028	3.04107	0.0482725
455	hsa-miR-3130-5p	0	0	0	-50.0161	0	1
456	hsa-miR-3131	3	0	0	-34.7197	-30.5927	1
457	hsa-miR-3132	0	0	0	-50.0161	0	1
458	hsa-miR-3133	0	0	0	-50.0161	0	1
459	hsa-miR-3134	4	0	2	-18.7917	0.478915	0.438294
460	hsa-miR-3135	4	0	0	-34.5236	-30.9849	1
461	hsa-miR-3136	1	6	1	-18.5134	-2.0777	0.702771
462	hsa-miR-3137	0	0	0	-50.0161	0	1
463	hsa-miR-3138	0	0	0	-50.0161	0	1
464	hsa-miR-3139	1	0	0	-35.4611	-29.11	1
465	hsa-miR-3140	6	0	3	-18.2205	0.506446	0.399383
466	hsa-miR-3141	1	0	1	-20.2292	1.35388	0.45798
467	hsa-miR-3142	0	0	0	-50.0161	0	1
468	hsa-miR-3143	0	0	0	-50.0161	0	1
469	hsa-miR-3144-3p	0	1	1	-19.9554	0.806374	0.45798
470	hsa-miR-3144-5p	6	0	5	-17.852	1.24341	0.306865
471	hsa-miR-3145	0	0	0	-50.0161	0	1
472	hsa-miR-3146	3	0	0	-34.7197	-30.5927	1
473	hsa-miR-3147	0	0	0	-50.0161	0	1
474	hsa-miR-3148	0	0	0	-50.0161	0	1
475	hsa-miR-3149	0	1	2	-19.4554	1.80637	0.317139
476	hsa-miR-3150	0	0	0	-50.0161	0	1
477	hsa-miR-3151	0	0	0	-50.0161	0	1
478	hsa-miR-3152	0	0	0	-50.0161	0	1
479	hsa-miR-3153	0	0	0	-50.0161	0	1
480	hsa-miR-3154	2	0	1	-19.7623	0.42019	0.45798
481	hsa-miR-3155	7	0	2	-18.4063	-0.29193	0.508335
482	hsa-miR-3156	0	0	0	-50.0161	0	1
483	hsa-miR-3157	2	0	0	-34.9942	-30.0436	1
484	hsa-miR-3158	48	0	11	-15.8164	-0.552879	0.495631
485	hsa-miR-3159	0	0	0	-50.0161	0	1
486	hsa-miR-3160	5	0	3	-18.3462	0.757799	0.399383
487	hsa-miR-3161	0	0	0	-50.0161	0	1
488	hsa-miR-3162	1	0	0	-35.4611	-29.11	1
489	hsa-miR-3163	14	0	9	-16.8367	0.908824	0.302347
490	hsa-miR-3164	15	3	3	-17.3502	-1.23407	0.593596
491	hsa-miR-3165	20	1	4	-17.1044	-0.895609	0.545142
492	hsa-miR-3166	0	0	0	-50.0161	0	1
493	hsa-miR-3167	0	0	0	-50.0161	0	1
494	hsa-miR-3168	0	0	0	-50.0161	0	1
495	hsa-miR-3169	0	0	0	-50.0161	0	1
496	hsa-miR-3170	0	0	0	-50.0161	0	1
497	hsa-miR-3171	0	0	0	-50.0161	0	1
498	hsa-miR-3172	5	0	0	-34.3706	-31.291	1
499	hsa-miR-3173	3	0	0	-34.7197	-30.5927	1
500	hsa-miR-3174	2	1	0	-34.5766	-30.8789	1
501	hsa-miR-3175	5	1	1	-18.9256	-1.25329	0.636091
502	hsa-miR-3176	3	0	0	-34.7197	-30.5927	1
503	hsa-miR-3177	9	0	1	-18.7314	-1.64159	0.657383
504	hsa-miR-3178	0	0	0	-50.0161	0	1
505	hsa-miR-3179	26	0	15	-16.03	0.769387	0.309109
506	hsa-miR-3180-3p	280	0	141	-12.7092	0.593052	0.328196
507	hsa-miR-3180-5p	0	0	0	-50.0161	0	1
508	hsa-miR-3181	0	0	0	-50.0161	0	1
509	hsa-miR-3182	0	0	0	-50.0161	0	1
510	hsa-miR-3183	0	2	0	-34.6418	-30.7486	1
511	hsa-miR-3184	0	0	0	-50.0161	0	1
512	hsa-miR-3185	0	0	0	-50.0161	0	1
513	hsa-miR-3186-3p	0	0	0	-50.0161	0	1
514	hsa-miR-3186-5p	0	0	0	-50.0161	0	1
515	hsa-miR-3187	0	0	0	-50.0161	0	1
516	hsa-miR-3188	0	0	0	-50.0161	0	1
517	hsa-miR-3189	4	0	0	-34.5236	-30.9849	1
518	hsa-miR-3190-3p	4	2	0	-34.0766	-31.8789	1
519	hsa-miR-3190-5p	0	1	0	-35.1873	-29.6575	1
520	hsa-miR-3191	3	0	0	-34.7197	-30.5927	1
521	hsa-miR-3192	6	1	0	-34.0606	-31.911	1
522	hsa-miR-3193	1	0	0	-35.4611	-29.11	1
523	hsa-miR-3194	0	1	0	-35.1873	-29.6575	1
524	hsa-miR-3195	0	0	0	-50.0161	0	1
525	hsa-miR-3196	0	0	0	-50.0161	0	1
526	hsa-miR-3197	0	0	0	-50.0161	0	1
527	hsa-miR-3198	4	0	0	-34.5236	-30.9849	1
528	hsa-miR-3199	0	0	0	-50.0161	0	1
529	hsa-miR-32	3	7	4	-17.3121	-0.480268	0.511035
530	hsa-miR-32*	0	0	1	-34.7841	30.4638	0.333333
531	hsa-miR-3200	0	0	0	-50.0161	0	1
532	hsa-miR-3201	0	0	0	-50.0161	0	1
533	hsa-miR-3202	6	3	3	-17.7597	-0.415037	0.501212
534	hsa-miR-320a	89778	8263	40769	-4.33819	0.202307	0.380989
535	hsa-miR-320b	624	79	316	-11.3871	0.277251	0.371252
536	hsa-miR-320c	22	5	12	-16.0488	0.16305	0.413222
537	hsa-miR-320d	14	0	5	-17.2607	0.0608269	0.442193
538	hsa-miR-320e	0	0	0	-50.0161	0	1
539	hsa-miR-323-3p	3	29	4	-16.3838	-2.3368	0.68693
540	hsa-miR-323-5p	0	0	0	-50.0161	0	1
541	hsa-miR-323b-3p	0	3	0	-34.33	-31.372	1
542	hsa-miR-323b-5p	0	0	0	-50.0161	0	1
543	hsa-miR-324-3p	0	0	0	-50.0161	0	1
544	hsa-miR-324-5p	79	144	17	-14.0416	-2.84626	0.713362
545	hsa-miR-325	0	0	0	-50.0161	0	1
546	hsa-miR-326	0	2	0	-34.6418	-30.7486	1
547	hsa-miR-328	6	14	3	-17.0142	-1.90614	0.65165
548	hsa-miR-329	1	2	4	-18.2148	1.3251	0.308589
549	hsa-miR-330-3p	931	513	343	-10.6665	-0.927386	0.524227
550	hsa-miR-330-5p	1	0	1	-20.2292	1.35388	0.45798
551	hsa-miR-331-3p	21	31	16	-15.159	-0.786463	0.510745
552	hsa-miR-331-5p	2	0	0	-34.9942	-30.0436	1
553	hsa-miR-335	3	144	0	-31.4852	-37.0617	1
554	hsa-miR-335*	0	2	0	-34.6418	-30.7486	1
555	hsa-miR-337-3p	0	1	0	-35.1873	-29.6575	1
556	hsa-miR-337-5p	0	0	0	-50.0161	0	1
557	hsa-miR-338-3p	0	1	3	-19.1629	2.39134	0.12301
558	hsa-miR-338-5p	0	0	0	-50.0161	0	1
559	hsa-miR-339-3p	78	51	26	-14.2488	-1.206	0.560593
560	hsa-miR-339-5p	49	17	12	-15.364	-1.20643	0.570736
561	hsa-miR-33a	631	189	519	-10.8455	0.62569	0.323176
562	hsa-miR-33a*	0	0	0	-50.0161	0	1
563	hsa-miR-33b	0	3	0	-34.33	-31.372	1
564	hsa-miR-33b*	1	0	0	-35.4611	-29.11	1
565	hsa-miR-340	2913	5621	1565	-8.14423	-1.59209	0.597743
566	hsa-miR-340*	0	0	0	-50.0161	0	1
567	hsa-miR-342-3p	133	2755	57	-11.1972	-5.04429	0.84775
568	hsa-miR-342-5p	2	86	0	-31.8569	-36.3184	1
569	hsa-miR-345	12	5	5	-16.9528	-0.554934	0.506258
570	hsa-miR-346	0	0	0	-50.0161	0	1
571	hsa-miR-34a	0	1	0	-35.1873	-29.6575	1
572	hsa-miR-34a*	0	0	0	-50.0161	0	1
573	hsa-miR-34b	0	0	0	-50.0161	0	1
574	hsa-miR-34b*	0	0	0	-50.0161	0	1
575	hsa-miR-34c-3p	0	0	0	-50.0161	0	1
576	hsa-miR-34c-5p	116	32	38	-13.9743	-0.659941	0.490313
577	hsa-miR-361-3p	69	33	3	-16.0138	-3.90699	0.800318
578	hsa-miR-361-5p	73	162	34	-13.485	-1.95959	0.638119
579	hsa-miR-362-3p	0	4	6	-17.5876	1.2407	0.331329
580	hsa-miR-362-5p	25	7	20	-15.5389	0.617205	0.333409
581	hsa-miR-363	0	433	3	-14.6735	-6.58759	0.908166
582	hsa-miR-363*	0	3	0	-34.33	-31.372	1
583	hsa-miR-365	68	15	77	-13.9028	1.23465	0.238728
584	hsa-miR-365*	0	0	0	-50.0161	0	1
585	hsa-miR-367	0	0	0	-50.0161	0	1
586	hsa-miR-367*	0	0	0	-50.0161	0	1
587	hsa-miR-369-3p	4	28	4	-16.3956	-2.31316	0.684001
588	hsa-miR-369-5p	1	1	0	-34.8091	-30.4139	1
589	hsa-miR-370	0	6	1	-18.5765	-1.9515	0.689925
590	hsa-miR-371-3p	0	0	0	-50.0161	0	1
591	hsa-miR-371-5p	0	0	1	-34.7841	30.4638	0.333333
592	hsa-miR-372	0	0	0	-50.0161	0	1
593	hsa-miR-373	0	0	0	-50.0161	0	1
594	hsa-miR-373*	0	0	0	-50.0161	0	1
595	hsa-miR-374a	150	270	154	-11.9963	-0.578201	0.483216
596	hsa-miR-374a*	1005	169	415	-10.8005	-0.10954	0.422673
597	hsa-miR-374b	77	636	305	-11.0197	-0.559644	0.479917
598	hsa-miR-374b*	29	7	33	-15.107	1.19828	0.253001
599	hsa-miR-375	24	0	5	-16.8794	-0.701802	0.525815
600	hsa-miR-376a	4	17	2	-17.227	-2.65046	0.72206
601	hsa-miR-376a*	0	0	0	-50.0161	0	1
602	hsa-miR-376b	0	3	0	-34.33	-31.372	1
603	hsa-miR-376c	2	799	1	-15.023	-9.05851	0.959046
604	hsa-miR-377	1	11	0	-33.3267	-33.3788	1
605	hsa-miR-377*	0	2	0	-34.6418	-30.7486	1
606	hsa-miR-378	10449	2756	5016	-7.21741	-0.0849912	0.419221
607	hsa-miR-378*	34	0	3	-16.9999	-1.93465	0.657132
608	hsa-miR-378b	0	0	0	-50.0161	0	1
609	hsa-miR-378c	0	0	0	-50.0161	0	1
610	hsa-miR-379	12	125	10	-14.6681	-3.12441	0.742836
611	hsa-miR-379*	0	0	0	-50.0161	0	1
612	hsa-miR-380	0	0	0	-50.0161	0	1
613	hsa-miR-380*	0	0	0	-50.0161	0	1
614	hsa-miR-381	0	12	2	-17.5647	-1.97508	0.673219
615	hsa-miR-382	23	201	10	-14.3187	-3.82314	0.788903
616	hsa-miR-383	141	0	1	-16.7728	-5.55889	0.885633
617	hsa-miR-384	0	0	0	-50.0161	0	1
618	hsa-miR-409-3p	3	84	2	-16.1375	-4.82944	0.849641
619	hsa-miR-409-5p	0	24	2	-17.0585	-2.98737	0.746906
620	hsa-miR-410	1	630	6	-13.9023	-6.12994	0.892781
621	hsa-miR-411	4	36	1	-17.2243	-4.6558	0.852254
622	hsa-miR-411*	0	1	0	-35.1873	-29.6575	1
623	hsa-miR-412	0	0	0	-50.0161	0	1
624	hsa-miR-421	26	27	25	-14.8631	-0.0904568	0.421263
625	hsa-miR-422a	0	0	0	-50.0161	0	1
626	hsa-miR-423-3p	2719	593	855	-9.50923	-0.606425	0.485714
627	hsa-miR-423-5p	21689	3342	26066	-5.61364	1.4626	0.204124
628	hsa-miR-424	2	60	11	-15.152	-1.8815	0.637705
629	hsa-miR-424*	62	33	32	-14.3448	-0.414889	0.464499
630	hsa-miR-425	157	211	215	-11.8821	0.156221	0.387348
631	hsa-miR-425*	9	38	9	-15.5579	-1.64886	0.617589
632	hsa-miR-4251	0	0	0	-50.0161	0	1
633	hsa-miR-4252	0	0	0	-50.0161	0	1
634	hsa-miR-4253	0	0	0	-50.0161	0	1
635	hsa-miR-4254	0	0	0	-50.0161	0	1
636	hsa-miR-4255	0	0	0	-50.0161	0	1
637	hsa-miR-4256	0	0	0	-50.0161	0	1
638	hsa-miR-4257	0	0	0	-50.0161	0	1
639	hsa-miR-4258	0	0	0	-50.0161	0	1
640	hsa-miR-4259	0	0	0	-50.0161	0	1
641	hsa-miR-4260	0	0	0	-50.0161	0	1
642	hsa-miR-4261	0	0	0	-50.0161	0	1
643	hsa-miR-4262	0	0	0	-50.0161	0	1
644	hsa-miR-4263	0	0	0	-50.0161	0	1
645	hsa-miR-4264	0	0	0	-50.0161	0	1
646	hsa-miR-4265	0	0	0	-50.0161	0	1
647	hsa-miR-4266	0	0	0	-50.0161	0	1
648	hsa-miR-4267	0	0	0	-50.0161	0	1
649	hsa-miR-4268	0	0	0	-50.0161	0	1
650	hsa-miR-4269	0	0	0	-50.0161	0	1
651	hsa-miR-4270	0	0	0	-50.0161	0	1
652	hsa-miR-4271	0	0	0	-50.0161	0	1
653	hsa-miR-4272	0	0	0	-50.0161	0	1
654	hsa-miR-4273	0	0	0	-50.0161	0	1
655	hsa-miR-4274	0	0	0	-50.0161	0	1
656	hsa-miR-4275	0	0	0	-50.0161	0	1
657	hsa-miR-4276	0	0	0	-50.0161	0	1
658	hsa-miR-4277	0	0	0	-50.0161	0	1
659	hsa-miR-4278	0	0	0	-50.0161	0	1
660	hsa-miR-4279	0	0	0	-50.0161	0	1
661	hsa-miR-4280	0	0	0	-50.0161	0	1
662	hsa-miR-4281	0	0	0	-50.0161	0	1
663	hsa-miR-4282	0	0	0	-50.0161	0	1
664	hsa-miR-4283	0	0	0	-50.0161	0	1
665	hsa-miR-4284	0	0	0	-50.0161	0	1
666	hsa-miR-4285	0	0	0	-50.0161	0	1
667	hsa-miR-4286	0	0	0	-50.0161	0	1
668	hsa-miR-4287	0	0	0	-50.0161	0	1
669	hsa-miR-4288	0	0	0	-50.0161	0	1
670	hsa-miR-4289	0	0	0	-50.0161	0	1
671	hsa-miR-429	0	2	0	-34.6418	-30.7486	1
672	hsa-miR-4290	0	0	0	-50.0161	0	1
673	hsa-miR-4291	0	0	0	-50.0161	0	1
674	hsa-miR-4292	0	0	0	-50.0161	0	1
675	hsa-miR-4293	0	0	0	-50.0161	0	1
676	hsa-miR-4294	0	0	0	-50.0161	0	1
677	hsa-miR-4295	0	0	0	-50.0161	0	1
678	hsa-miR-4296	0	0	0	-50.0161	0	1
679	hsa-miR-4297	0	0	0	-50.0161	0	1
680	hsa-miR-4298	0	0	0	-50.0161	0	1
681	hsa-miR-4299	0	0	0	-50.0161	0	1
682	hsa-miR-4300	0	0	0	-50.0161	0	1
683	hsa-miR-4301	0	0	0	-50.0161	0	1
684	hsa-miR-4302	0	0	0	-50.0161	0	1
685	hsa-miR-4303	0	0	0	-50.0161	0	1
686	hsa-miR-4304	0	0	0	-50.0161	0	1
687	hsa-miR-4305	0	0	0	-50.0161	0	1
688	hsa-miR-4306	0	0	0	-50.0161	0	1
689	hsa-miR-4307	0	0	0	-50.0161	0	1
690	hsa-miR-4308	0	0	0	-50.0161	0	1
691	hsa-miR-4309	0	0	0	-50.0161	0	1
692	hsa-miR-431	0	4	0	-34.112	-31.8081	1
693	hsa-miR-431*	0	0	0	-50.0161	0	1
694	hsa-miR-4310	0	0	0	-50.0161	0	1
695	hsa-miR-4311	0	0	0	-50.0161	0	1
696	hsa-miR-4312	0	0	0	-50.0161	0	1
697	hsa-miR-4313	0	0	0	-50.0161	0	1
698	hsa-miR-4314	0	0	0	-50.0161	0	1
699	hsa-miR-4315	0	0	0	-50.0161	0	1
700	hsa-miR-4316	0	0	0	-50.0161	0	1
701	hsa-miR-4317	0	0	0	-50.0161	0	1
702	hsa-miR-4318	0	0	0	-50.0161	0	1
703	hsa-miR-4319	0	0	0	-50.0161	0	1
704	hsa-miR-432	0	21	3	-16.8633	-2.20799	0.680793
705	hsa-miR-432*	0	0	0	-50.0161	0	1
706	hsa-miR-4320	0	0	0	-50.0161	0	1
707	hsa-miR-4321	0	0	0	-50.0161	0	1
708	hsa-miR-4322	0	0	0	-50.0161	0	1
709	hsa-miR-4323	0	0	0	-50.0161	0	1
710	hsa-miR-4324	0	0	0	-50.0161	0	1
711	hsa-miR-4325	0	0	0	-50.0161	0	1
712	hsa-miR-4326	0	0	0	-50.0161	0	1
713	hsa-miR-4327	0	0	0	-50.0161	0	1
714	hsa-miR-4328	0	0	0	-50.0161	0	1
715	hsa-miR-4329	0	0	0	-50.0161	0	1
716	hsa-miR-433	33	70	24	-14.336	-1.26252	0.566446
717	hsa-miR-4330	0	0	0	-50.0161	0	1
718	hsa-miR-448	1	0	1	-20.2292	1.35388	0.45798
719	hsa-miR-449a	3	1	2	-18.6741	0.243798	0.438294
720	hsa-miR-449b	0	0	2	-34.2841	31.4638	0.208687
721	hsa-miR-449b*	0	0	0	-50.0161	0	1
722	hsa-miR-449c	0	0	0	-50.0161	0	1
723	hsa-miR-449c*	0	0	0	-50.0161	0	1
724	hsa-miR-450a	4	3	8	-17.1892	1.27404	0.261977
725	hsa-miR-450b-3p	0	0	0	-50.0161	0	1
726	hsa-miR-450b-5p	0	1	2	-19.4554	1.80637	0.317139
727	hsa-miR-451	96	195	217	-12.0019	0.422464	0.351136
728	hsa-miR-452	1782	15	486	-10.4705	-0.31392	0.449253
729	hsa-miR-452*	0	0	0	-50.0161	0	1
730	hsa-miR-454	18	7	12	-16.0511	0.167623	0.413222
731	hsa-miR-454*	1	0	1	-20.2292	1.35388	0.45798
732	hsa-miR-455-3p	0	0	0	-50.0161	0	1
733	hsa-miR-455-5p	0	0	0	-50.0161	0	1
734	hsa-miR-466	0	0	0	-50.0161	0	1
735	hsa-miR-483-3p	0	0	0	-50.0161	0	1
736	hsa-miR-483-5p	0	0	0	-50.0161	0	1
737	hsa-miR-484	69	25	26	-14.5467	-0.61023	0.494345
738	hsa-miR-485-3p	1	74	12	-14.9447	-2.04519	0.653088
739	hsa-miR-485-5p	3	45	8	-15.5782	-1.94806	0.645919
740	hsa-miR-486-3p	393	12	533	-11.4631	1.93775	0.136849
741	hsa-miR-486-5p	8575	268	2154	-8.23158	-0.495688	0.471793
742	hsa-miR-487a	0	10	2	-17.6986	-1.70723	0.649066
743	hsa-miR-487b	2	291	3	-14.9578	-6.01886	0.891559
744	hsa-miR-488	0	0	0	-50.0161	0	1
745	hsa-miR-488*	0	0	0	-50.0161	0	1
746	hsa-miR-489	0	0	0	-50.0161	0	1
747	hsa-miR-490-3p	0	0	0	-50.0161	0	1
748	hsa-miR-490-5p	0	0	0	-50.0161	0	1
749	hsa-miR-491-3p	0	1	0	-35.1873	-29.6575	1
750	hsa-miR-491-5p	6	1	1	-18.8286	-1.44715	0.657383
751	hsa-miR-492	0	0	1	-34.7841	30.4638	0.333333
752	hsa-miR-493	0	6	1	-18.5765	-1.9515	0.689925
753	hsa-miR-493*	36	102	5	-15.2312	-3.99821	0.801579
754	hsa-miR-494	0	3	2	-18.5981	0.0917926	0.477205
755	hsa-miR-495	3	69	6	-15.4845	-2.96547	0.733846
756	hsa-miR-496	0	7	0	-33.6939	-32.6443	1
757	hsa-miR-497	14	12	2	-17.2228	-2.65883	0.72206
758	hsa-miR-497*	0	0	0	-50.0161	0	1
759	hsa-miR-498	0	0	0	-50.0161	0	1
760	hsa-miR-499-3p	0	0	0	-50.0161	0	1
761	hsa-miR-499-5p	25	37	21	-14.8354	-0.649035	0.498495
762	hsa-miR-500	0	2	1	-19.4098	-0.284776	0.575347
763	hsa-miR-500*	20	1	5	-16.9435	-0.573681	0.506258
764	hsa-miR-500b	0	0	0	-50.0161	0	1
765	hsa-miR-501-3p	103	3	13	-15.1079	-1.48771	0.587473
766	hsa-miR-501-5p	0	0	1	-34.7841	30.4638	0.333333
767	hsa-miR-502-3p	199	33	35	-13.7546	-1.33676	0.575245
768	hsa-miR-502-5p	0	0	0	-50.0161	0	1
769	hsa-miR-503	21	77	41	-13.9417	-0.506041	0.472523
770	hsa-miR-504	18	1	93	-14.9029	3.77961	0.0962587
771	hsa-miR-505	10	1	2	-18.0372	-1.02996	0.574303
772	hsa-miR-505*	21	4	16	-15.9112	0.717969	0.317045
773	hsa-miR-506	0	0	1	-34.7841	30.4638	0.333333
774	hsa-miR-507	0	0	1	-34.7841	30.4638	0.333333
775	hsa-miR-508-3p	0	10	1	-18.1986	-2.70723	0.747964
776	hsa-miR-508-5p	0	0	0	-50.0161	0	1
777	hsa-miR-509-3-5p	0	12	1	-18.0647	-2.97508	0.766183
778	hsa-miR-509-3p	0	0	2	-34.2841	31.4638	0.208687
779	hsa-miR-509-5p	0	2	0	-34.6418	-30.7486	1
780	hsa-miR-510	0	0	0	-50.0161	0	1
781	hsa-miR-511	0	0	0	-50.0161	0	1
782	hsa-miR-512-3p	0	1	0	-35.1873	-29.6575	1
783	hsa-miR-512-5p	0	0	0	-50.0161	0	1
784	hsa-miR-513a-3p	0	0	0	-50.0161	0	1
785	hsa-miR-513a-5p	0	0	0	-50.0161	0	1
786	hsa-miR-513b	0	0	0	-50.0161	0	1
787	hsa-miR-513c	0	0	0	-50.0161	0	1
788	hsa-miR-514	0	2	0	-34.6418	-30.7486	1
789	hsa-miR-514b-3p	0	0	0	-50.0161	0	1
790	hsa-miR-514b-5p	0	0	0	-50.0161	0	1
791	hsa-miR-515-3p	0	0	4	-33.7841	32.4638	0.246719
792	hsa-miR-515-5p	0	0	0	-50.0161	0	1
793	hsa-miR-516a-3p	0	0	0	-50.0161	0	1
794	hsa-miR-516a-5p	0	0	0	-50.0161	0	1
795	hsa-miR-516b	0	0	0	-50.0161	0	1
796	hsa-miR-516b*	0	0	0	-50.0161	0	1
797	hsa-miR-517*	0	0	0	-50.0161	0	1
798	hsa-miR-517a	0	0	1	-34.7841	30.4638	0.333333
799	hsa-miR-517b	0	0	0	-50.0161	0	1
800	hsa-miR-517c	0	0	0	-50.0161	0	1
801	hsa-miR-518a-3p	0	0	0	-50.0161	0	1
802	hsa-miR-518a-5p	0	0	0	-50.0161	0	1
803	hsa-miR-518b	0	0	0	-50.0161	0	1
804	hsa-miR-518c	0	0	0	-50.0161	0	1
805	hsa-miR-518c*	0	0	0	-50.0161	0	1
806	hsa-miR-518d-3p	0	0	0	-50.0161	0	1
807	hsa-miR-518d-5p	0	0	0	-50.0161	0	1
808	hsa-miR-518e	0	0	0	-50.0161	0	1
809	hsa-miR-518e*	0	0	0	-50.0161	0	1
810	hsa-miR-518f	0	0	0	-50.0161	0	1
811	hsa-miR-518f*	0	0	0	-50.0161	0	1
812	hsa-miR-519a	0	0	0	-50.0161	0	1
813	hsa-miR-519a*	0	0	0	-50.0161	0	1
814	hsa-miR-519b-3p	0	0	0	-50.0161	0	1
815	hsa-miR-519b-5p	0	0	0	-50.0161	0	1
816	hsa-miR-519c-3p	0	0	0	-50.0161	0	1
817	hsa-miR-519c-5p	0	0	0	-50.0161	0	1
818	hsa-miR-519d	0	0	0	-50.0161	0	1
819	hsa-miR-519e	1	0	0	-35.4611	-29.11	1
820	hsa-miR-519e*	0	0	0	-50.0161	0	1
821	hsa-miR-520a-3p	0	0	0	-50.0161	0	1
822	hsa-miR-520a-5p	0	0	2	-34.2841	31.4638	0.208687
823	hsa-miR-520b	0	0	0	-50.0161	0	1
824	hsa-miR-520c-3p	0	0	0	-50.0161	0	1
825	hsa-miR-520c-5p	0	0	0	-50.0161	0	1
826	hsa-miR-520d-3p	0	0	0	-50.0161	0	1
827	hsa-miR-520d-5p	0	0	0	-50.0161	0	1
828	hsa-miR-520e	0	0	0	-50.0161	0	1
829	hsa-miR-520f	0	0	0	-50.0161	0	1
830	hsa-miR-520g	0	0	0	-50.0161	0	1
831	hsa-miR-520h	0	0	0	-50.0161	0	1
832	hsa-miR-521	0	0	0	-50.0161	0	1
833	hsa-miR-522	0	2	0	-34.6418	-30.7486	1
834	hsa-miR-522*	0	0	0	-50.0161	0	1
835	hsa-miR-523	0	0	0	-50.0161	0	1
836	hsa-miR-523*	0	0	0	-50.0161	0	1
837	hsa-miR-524-3p	0	0	0	-50.0161	0	1
838	hsa-miR-524-5p	0	0	0	-50.0161	0	1
839	hsa-miR-525-3p	0	0	1	-34.7841	30.4638	0.333333
840	hsa-miR-525-5p	0	0	0	-50.0161	0	1
841	hsa-miR-526a	0	0	0	-50.0161	0	1
842	hsa-miR-526b	0	0	0	-50.0161	0	1
843	hsa-miR-526b*	0	0	0	-50.0161	0	1
844	hsa-miR-527	0	0	0	-50.0161	0	1
845	hsa-miR-532-3p	42	16	29	-14.8104	0.232389	0.38347
846	hsa-miR-532-5p	475	49	132	-12.241	-0.533738	0.477636
847	hsa-miR-539	0	2	0	-34.6418	-30.7486	1
848	hsa-miR-541	0	0	0	-50.0161	0	1
849	hsa-miR-541*	0	0	1	-34.7841	30.4638	0.333333
850	hsa-miR-542-3p	6	6	7	-16.8614	0.233129	0.410288
851	hsa-miR-542-5p	1	1	0	-34.8091	-30.4139	1
852	hsa-miR-543	4	17	4	-16.727	-1.65046	0.624862
853	hsa-miR-544	0	0	0	-50.0161	0	1
854	hsa-miR-544b	0	3	0	-34.33	-31.372	1
855	hsa-miR-545	0	0	0	-50.0161	0	1
856	hsa-miR-545*	0	0	0	-50.0161	0	1
857	hsa-miR-548a-3p	12	5	4	-17.1138	-0.876863	0.545142
858	hsa-miR-548a-5p	0	0	0	-50.0161	0	1
859	hsa-miR-548b-3p	39	0	9	-16.1095	-0.545535	0.49762
860	hsa-miR-548b-5p	13	0	7	-17.0701	0.650557	0.364874
861	hsa-miR-548c-3p	0	0	0	-50.0161	0	1
862	hsa-miR-548c-5p	1	0	2	-19.7292	2.35388	0.317139
863	hsa-miR-548d-3p	1	1	0	-34.8091	-30.4139	1
864	hsa-miR-548d-5p	36	0	3	-16.9592	-2.01621	0.662336
865	hsa-miR-548e	767	379	218	-11.1733	-1.22145	0.558024
866	hsa-miR-548f	0	0	0	-50.0161	0	1
867	hsa-miR-548g	0	0	0	-50.0161	0	1
868	hsa-miR-548h	128	0	111	-13.4451	1.37465	0.220634
869	hsa-miR-548i	0	0	0	-50.0161	0	1
870	hsa-miR-548j	228	73	270	-12.0327	1.11452	0.253986
871	hsa-miR-548k	711	54	186	-11.736	-0.554149	0.479827
872	hsa-miR-548l	15	1	11	-16.5587	0.931861	0.301078
873	hsa-miR-548m	0	0	0	-50.0161	0	1
874	hsa-miR-548n	20	4	19	-15.8126	1.01662	0.266317
875	hsa-miR-548o	174	10	20	-14.3825	-1.69551	0.610837
876	hsa-miR-548p	1	0	1	-20.2292	1.35388	0.45798
877	hsa-miR-548q	0	0	0	-50.0161	0	1
878	hsa-miR-548s	0	0	0	-50.0161	0	1
879	hsa-miR-548T	41	2	10	-15.9324	-0.595758	0.501861
880	hsa-miR-548t	7	4	5	-17.2316	0.00252227	0.442193
881	hsa-miR-548v	0	0	0	-50.0161	0	1
882	hsa-miR-548w	0	0	0	-50.0161	0	1
883	hsa-miR-548x	82	0	162	-13.4923	2.55994	0.0549436
884	hsa-miR-549	0	0	0	-50.0161	0	1
885	hsa-miR-550	12	0	2	-18.0301	-1.04431	0.574303
886	hsa-miR-550*	38	1	18	-15.5922	0.419744	0.356382
887	hsa-miR-551a	3	3	3	-17.9774	0.0203137	0.458165
888	hsa-miR-551b	0	0	0	-50.0161	0	1
889	hsa-miR-551b*	0	0	0	-50.0161	0	1
890	hsa-miR-552	0	1	0	-35.1873	-29.6575	1
891	hsa-miR-553	0	0	0	-50.0161	0	1
892	hsa-miR-554	0	0	0	-50.0161	0	1
893	hsa-miR-555	0	0	0	-50.0161	0	1
894	hsa-miR-556-3p	0	1	1	-19.9554	0.806374	0.45798
895	hsa-miR-556-5p	0	0	0	-50.0161	0	1
896	hsa-miR-557	0	0	0	-50.0161	0	1
897	hsa-miR-558	0	0	1	-34.7841	30.4638	0.333333
898	hsa-miR-559	0	0	0	-50.0161	0	1
899	hsa-miR-561	0	0	0	-50.0161	0	1
900	hsa-miR-562	0	0	0	-50.0161	0	1
901	hsa-miR-563	0	0	0	-50.0161	0	1
902	hsa-miR-564	0	0	1	-34.7841	30.4638	0.333333
903	hsa-miR-566	0	0	0	-50.0161	0	1
904	hsa-miR-567	0	0	0	-50.0161	0	1
905	hsa-miR-568	0	0	0	-50.0161	0	1
906	hsa-miR-569	0	0	0	-50.0161	0	1
907	hsa-miR-570	4	0	1	-19.2917	-0.521085	0.575347
908	hsa-miR-571	0	0	0	-50.0161	0	1
909	hsa-miR-572	0	0	0	-50.0161	0	1
910	hsa-miR-573	2	0	1	-19.7623	0.42019	0.45798
911	hsa-miR-574-3p	20	5	19	-15.764	0.919495	0.283352
912	hsa-miR-574-5p	94	1	9	-15.4643	-1.83609	0.635358
913	hsa-miR-575	0	0	2	-34.2841	31.4638	0.208687
914	hsa-miR-576-3p	190	14	45	-13.7136	-0.693446	0.49537
915	hsa-miR-576-5p	3	14	28	-15.4717	1.45371	0.216943
916	hsa-miR-577	0	0	0	-50.0161	0	1
917	hsa-miR-578	0	0	1	-34.7841	30.4638	0.333333
918	hsa-miR-579	3	0	3	-18.6953	1.45611	0.311457
919	hsa-miR-580	3	0	1	-19.4878	-0.128856	0.5284
920	hsa-miR-581	0	0	0	-50.0161	0	1
921	hsa-miR-582-3p	0	0	0	-50.0161	0	1
922	hsa-miR-582-5p	0	8	0	-33.5951	-32.842	1
923	hsa-miR-583	0	0	0	-50.0161	0	1
924	hsa-miR-584	0	0	0	-50.0161	0	1
925	hsa-miR-585	0	0	0	-50.0161	0	1
926	hsa-miR-586	0	0	0	-50.0161	0	1
927	hsa-miR-587	0	0	0	-50.0161	0	1
928	hsa-miR-588	0	0	0	-50.0161	0	1
929	hsa-miR-589	15	0	1	-18.3731	-2.35834	0.723913
930	hsa-miR-589*	82	3	9	-15.5271	-1.71045	0.622303
931	hsa-miR-590-3p	13	11	10	-16.1213	-0.218019	0.459899
932	hsa-miR-590-5p	26	16	24	-15.1238	0.313017	0.372106
933	hsa-miR-591	0	0	0	-50.0161	0	1
934	hsa-miR-592	1	0	0	-35.4611	-29.11	1
935	hsa-miR-593	0	0	0	-50.0161	0	1
936	hsa-miR-593*	0	0	3	-33.9917	32.0488	0.154461
937	hsa-miR-595	0	0	0	-50.0161	0	1
938	hsa-miR-596	0	0	0	-50.0161	0	1
939	hsa-miR-597	0	0	0	-50.0161	0	1
940	hsa-miR-598	1	88	3	-15.8201	-4.29426	0.821301
941	hsa-miR-599	0	0	0	-50.0161	0	1
942	hsa-miR-600	0	0	0	-50.0161	0	1
943	hsa-miR-601	0	0	0	-50.0161	0	1
944	hsa-miR-602	0	0	0	-50.0161	0	1
945	hsa-miR-603	0	0	1	-34.7841	30.4638	0.333333
946	hsa-miR-604	0	0	0	-50.0161	0	1
947	hsa-miR-605	0	0	0	-50.0161	0	1
948	hsa-miR-606	0	0	0	-50.0161	0	1
949	hsa-miR-607	0	0	0	-50.0161	0	1
950	hsa-miR-608	0	0	0	-50.0161	0	1
951	hsa-miR-609	0	0	0	-50.0161	0	1
952	hsa-miR-610	1	0	1	-20.2292	1.35388	0.45798
953	hsa-miR-611	0	0	0	-50.0161	0	1
954	hsa-miR-612	0	0	0	-50.0161	0	1
955	hsa-miR-613	0	0	0	-50.0161	0	1
956	hsa-miR-614	0	0	0	-50.0161	0	1
957	hsa-miR-615-3p	3	0	0	-34.7197	-30.5927	1
958	hsa-miR-615-5p	1	0	3	-19.4367	2.93884	0.12301
959	hsa-miR-616	12	0	3	-17.7376	-0.459349	0.501212
960	hsa-miR-616*	3	0	1	-19.4878	-0.128856	0.5284
961	hsa-miR-617	0	0	0	-50.0161	0	1
962	hsa-miR-618	0	3	0	-34.33	-31.372	1
963	hsa-miR-619	0	0	0	-50.0161	0	1
964	hsa-miR-620	0	0	0	-50.0161	0	1
965	hsa-miR-621	0	0	1	-34.7841	30.4638	0.333333
966	hsa-miR-622	0	0	0	-50.0161	0	1
967	hsa-miR-623	0	0	0	-50.0161	0	1
968	hsa-miR-624	0	0	0	-50.0161	0	1
969	hsa-miR-624*	6	2	3	-17.8859	-0.162785	0.481181
970	hsa-miR-625	4	6	4	-17.3538	-0.396939	0.49759
971	hsa-miR-625*	96	4	12	-15.1995	-1.53543	0.60308
972	hsa-miR-626	0	0	0	-50.0161	0	1
973	hsa-miR-627	0	5	0	-33.9444	-32.1432	1
974	hsa-miR-628-3p	0	0	0	-50.0161	0	1
975	hsa-miR-628-5p	33	11	12	-15.6605	-0.613613	0.503723
976	hsa-miR-629	150	15	39	-13.955	-0.623742	0.486158
977	hsa-miR-629*	1	1	8	-18.0772	3.04989	0.0528626
978	hsa-miR-630	0	0	1	-34.7841	30.4638	0.333333
979	hsa-miR-631	0	0	0	-50.0161	0	1
980	hsa-miR-632	0	0	0	-50.0161	0	1
981	hsa-miR-633	0	0	0	-50.0161	0	1
982	hsa-miR-634	0	0	0	-50.0161	0	1
983	hsa-miR-635	0	0	0	-50.0161	0	1
984	hsa-miR-636	0	0	0	-50.0161	0	1
985	hsa-miR-637	0	0	3	-33.9917	32.0488	0.154461
986	hsa-miR-638	0	0	1	-34.7841	30.4638	0.333333
987	hsa-miR-639	0	0	0	-50.0161	0	1
988	hsa-miR-640	0	0	0	-50.0161	0	1
989	hsa-miR-641	19	0	81	-15.0361	3.64747	0.0867998
990	hsa-miR-642	7	0	2	-18.4063	-0.29193	0.508335
991	hsa-miR-643	0	0	0	-50.0161	0	1
992	hsa-miR-644	0	0	0	-50.0161	0	1
993	hsa-miR-645	0	0	0	-50.0161	0	1
994	hsa-miR-646	0	0	0	-50.0161	0	1
995	hsa-miR-647	0	0	0	-50.0161	0	1
996	hsa-miR-648	0	0	0	-50.0161	0	1
997	hsa-miR-649	0	0	1	-34.7841	30.4638	0.333333
998	hsa-miR-650	0	0	0	-50.0161	0	1
999	hsa-miR-651	52	5	30	-14.9109	0.531124	0.338834
1000	hsa-miR-652	36	32	18	-14.9387	-0.887267	0.523178
1001	hsa-miR-653	0	0	0	-50.0161	0	1
1002	hsa-miR-654-3p	0	3	0	-34.33	-31.372	1
1003	hsa-miR-654-5p	0	17	0	-33.0418	-33.9486	1
1004	hsa-miR-655	0	12	0	-33.2966	-33.4389	1
1005	hsa-miR-656	0	3	1	-19.0981	-0.908207	0.60961
1006	hsa-miR-657	0	0	0	-50.0161	0	1
1007	hsa-miR-658	0	0	0	-50.0161	0	1
1008	hsa-miR-659	0	0	0	-50.0161	0	1
1009	hsa-miR-660	28	37	24	-14.7174	-0.49981	0.481425
1010	hsa-miR-661	0	0	0	-50.0161	0	1
1011	hsa-miR-662	0	0	0	-50.0161	0	1
1012	hsa-miR-663	0	0	0	-50.0161	0	1
1013	hsa-miR-663b	0	0	0	-50.0161	0	1
1014	hsa-miR-664	1	263	18	-13.7395	-3.28561	0.746768
1015	hsa-miR-664*	2	2	3	-18.2742	0.613855	0.399383
1016	hsa-miR-665	0	0	0	-50.0161	0	1
1017	hsa-miR-668	0	0	0	-50.0161	0	1
1018	hsa-miR-670	0	0	0	-50.0161	0	1
1019	hsa-miR-671-3p	17	2	3	-17.3477	-1.23918	0.593596
1020	hsa-miR-671-5p	12	0	1	-18.5301	-2.04431	0.689925
1021	hsa-miR-675	41	0	4	-16.6588	-1.78691	0.639676
1022	hsa-miR-675*	0	0	0	-50.0161	0	1
1023	hsa-miR-7	835	144	124	-11.8009	-1.59425	0.599093
1024	hsa-miR-7-1*	5	17	11	-15.978	-0.229534	0.462593
1025	hsa-miR-7-2*	0	0	0	-50.0161	0	1
1026	hsa-miR-708	2	0	2	-19.2623	1.42019	0.317139
1027	hsa-miR-708*	0	0	0	-50.0161	0	1
1028	hsa-miR-711	0	0	0	-50.0161	0	1
1029	hsa-miR-718	0	0	0	-50.0161	0	1
1030	hsa-miR-720	0	81	0	-31.9086	-36.2149	1
1031	hsa-miR-744	2309	976	824	-9.47296	-0.785525	0.507327
1032	hsa-miR-744*	0	0	0	-50.0161	0	1
1033	hsa-miR-758	0	0	0	-50.0161	0	1
1034	hsa-miR-759	0	0	0	-50.0161	0	1
1035	hsa-miR-760	2	1	2	-18.8447	0.584963	0.438294
1036	hsa-miR-761	0	0	0	-50.0161	0	1
1037	hsa-miR-762	0	0	0	-50.0161	0	1
1038	hsa-miR-764	0	0	0	-50.0161	0	1
1039	hsa-miR-765	0	0	0	-50.0161	0	1
1040	hsa-miR-766	4	4	11	-16.8303	1.47509	0.236479
1041	hsa-miR-767-3p	0	0	0	-50.0161	0	1
1042	hsa-miR-767-5p	7	0	1	-18.9063	-1.29193	0.636091
1043	hsa-miR-769-3p	3	1	1	-19.1741	-0.756202	0.575347
1044	hsa-miR-769-5p	20	5	2	-17.388	-2.32843	0.698225
1045	hsa-miR-770-5p	0	0	0	-50.0161	0	1
1046	hsa-miR-802	0	0	0	-50.0161	0	1
1047	hsa-miR-873	1	9	3	-17.4422	-1.05013	0.573111
1048	hsa-miR-874	4	5	0	-33.6817	-32.6687	1
1049	hsa-miR-875-3p	0	0	0	-50.0161	0	1
1050	hsa-miR-875-5p	0	0	0	-50.0161	0	1
1051	hsa-miR-876-3p	0	0	0	-50.0161	0	1
1052	hsa-miR-876-5p	0	0	0	-50.0161	0	1
1053	hsa-miR-877	15	3	3	-17.3502	-1.23407	0.593596
1054	hsa-miR-877*	0	0	0	-50.0161	0	1
1055	hsa-miR-885-3p	0	0	0	-50.0161	0	1
1056	hsa-miR-885-5p	0	0	0	-50.0161	0	1
1057	hsa-miR-886-3p	3	10	1	-18.0925	-2.91954	0.760606
1058	hsa-miR-886-5p	1410	8	186	-11.336	-1.35406	0.572964
1059	hsa-miR-887	0	0	1	-34.7841	30.4638	0.333333
1060	hsa-miR-888	0	0	0	-50.0161	0	1
1061	hsa-miR-888*	0	0	0	-50.0161	0	1
1062	hsa-miR-889	0	165	24	-13.87	-2.19454	0.659441
1063	hsa-miR-890	0	0	1	-34.7841	30.4638	0.333333
1064	hsa-miR-891a	0	0	1	-34.7841	30.4638	0.333333
1065	hsa-miR-891b	0	0	0	-50.0161	0	1
1066	hsa-miR-892a	0	0	0	-50.0161	0	1
1067	hsa-miR-892b	1	0	0	-35.4611	-29.11	1
1068	hsa-miR-9	99	10	101	-13.5665	1.34498	0.224216
1069	hsa-miR-9*	28	1	37	-15.2782	1.87079	0.152998
1070	hsa-miR-920	0	0	0	-50.0161	0	1
1071	hsa-miR-921	0	0	0	-50.0161	0	1
1072	hsa-miR-922	0	0	0	-50.0161	0	1
1073	hsa-miR-924	0	0	0	-50.0161	0	1
1074	hsa-miR-92a	18956	1059	31632	-5.68856	2.17086	0.10415
1075	hsa-miR-92a-1*	4706	27	14922	-7.30369	3.23324	0.0350869
1076	hsa-miR-92a-2*	0	0	0	-50.0161	0	1
1077	hsa-miR-92b	444	7	538	-11.3887	1.81597	0.154519
1078	hsa-miR-92b*	8	0	3	-18.021	0.107511	0.458165
1079	hsa-miR-93	9368	2081	1653	-8.13732	-1.44806	0.582497
1080	hsa-miR-93*	6	0	3	-18.2205	0.506446	0.399383
1081	hsa-miR-933	1	0	0	-35.4611	-29.11	1
1082	hsa-miR-934	0	0	0	-50.0161	0	1
1083	hsa-miR-935	0	0	0	-50.0161	0	1
1084	hsa-miR-936	0	0	0	-50.0161	0	1
1085	hsa-miR-937	0	0	0	-50.0161	0	1
1086	hsa-miR-938	0	0	0	-50.0161	0	1
1087	hsa-miR-939	0	0	0	-50.0161	0	1
1088	hsa-miR-940	1	0	2	-19.7292	2.35388	0.317139
1089	hsa-miR-941	1620	75	301	-10.833	-0.971239	0.529101
1090	hsa-miR-942	27	0	29	-15.5276	1.66679	0.184966
1091	hsa-miR-943	0	0	0	-50.0161	0	1
1092	hsa-miR-944	3	0	40	-16.8268	5.19307	0.234289
1093	hsa-miR-95	0	32	1	-17.3495	-4.40553	0.840467
1094	hsa-miR-96	408	1	165	-12.3211	0.270328	0.371797
1095	hsa-miR-96*	0	0	0	-50.0161	0	1
1096	hsa-miR-98	49	559	23	-12.9889	-4.07958	0.79869
1097	hsa-miR-99a	13	16	34	-15.0579	1.18621	0.254274
1098	hsa-miR-99a*	0	0	0	-50.0161	0	1
1099	hsa-miR-99b	3512	292	705	-9.61391	-0.953665	0.527277
1100	hsa-miR-99b*	15	3	11	-16.413	0.640396	0.339181

## Sheet: N-K562 using DESeq
id	mirna	N1	N2	K562	baseMean	baseMeanA	baseMeanB	foldChange	log2FoldChange	pval	padj	resVarA	resVarB
1	hsa-let-7a	73247	71733	61968	70587.4	69271.8	73218.7	1.05698	0.0799439	0.402664	0.944009	0.20032	NA
2	hsa-let-7a-2*	0	0	0	0	0	0	NA	NA	NA	NA	NA	NA
3	hsa-let-7a*	1	3	0	1.49429	2.24143	0	0	#NAME?	1	1	0.842688	NA
4	hsa-let-7b	691	7891	619	3763.44	5279.47	731.384	0.138534	-2.85169	0.682398	1	3.01635	NA
5	hsa-let-7b*	0	0	0	0	0	0	NA	NA	NA	NA	NA	NA
6	hsa-let-7c	1895	687	1347	1225.64	1042.67	1591.56	1.52642	0.61015	0.330161	0.944009	0.0305047	NA
7	hsa-let-7c*	0	0	0	0	0	0	NA	NA	NA	NA	NA	NA
8	hsa-let-7d	512	12605	440	5670.17	8245.32	519.885	0.0630521	-3.98731	0.778221	1	3.60951	NA
9	hsa-let-7d*	3	39	0	17.3073	25.961	0	0	#NAME?	1	1	3.21607	NA
10	hsa-let-7e	25982	1343	13238	11291.9	9117.18	15641.4	1.7156	0.778714	0.362007	0.944009	0.811219	NA
11	hsa-let-7e*	3	2	1	1.88434	2.23572	1.18156	0.528489	-0.920054	0.727767	1	0.0292009	NA
12	hsa-let-7f	62322	592979	42404	283391	400036	50102.7	0.125246	-2.99717	0.727015	1	3.11135	NA
13	hsa-let-7f-1*	0	0	0	0	0	0	NA	NA	NA	NA	NA	NA
14	hsa-let-7f-2*	0	0	0	0	0	0	NA	NA	NA	NA	NA	NA
15	hsa-let-7g	16997	604899	3897	263719	393277	4604.53	0.0117081	-6.41635	0.917442	1	4.04697	NA
16	hsa-let-7g*	0	2	0	0.854965	1.28245	0	0	#NAME?	1	1	1.15589	NA
17	hsa-let-7i	930	29847	344	13091.6	19434.1	406.455	0.0209145	-5.57935	0.876071	1	3.93421	NA
18	hsa-let-7i*	0	9	0	3.84734	5.77101	0	0	#NAME?	1	1	2.60325	NA
19	hsa-miR-1	1286	21391	245	9513.2	14125.1	289.481	0.0204942	-5.60864	0.873908	1	3.68228	NA
20	hsa-miR-100	8	6	9	7.80428	6.38942	10.634	1.66432	0.73493	0.305093	0.944009	0.0462895	NA
21	hsa-miR-100*	0	0	0	0	0	0	NA	NA	NA	NA	NA	NA
22	hsa-miR-101	7646	7412	2118	5622.4	7182.34	2502.54	0.348429	-1.52106	0.58089	0.957455	0.315799	NA
23	hsa-miR-101*	1	1	0	0.639322	0.958983	0	0	#NAME?	1	1	0.107326	NA
24	hsa-miR-103	45229	33924	22135	32801.1	36124.8	26153.8	0.723983	-0.465972	0.477794	0.944009	0.0976309	NA
25	hsa-miR-103-2*	1	1	3	1.82088	0.958983	3.54467	3.69628	1.88607	0.280839	0.944009	0.044174	NA
26	hsa-miR-103-as	45229	33924	22135	32801.1	36124.8	26153.8	0.723983	-0.465972	0.477794	0.944009	0.0976309	NA
27	hsa-miR-105	5	0	2	1.8469	1.5888	2.36311	1.48736	0.572755	0.447601	0.944009	0.835772	NA
28	hsa-miR-105*	1	0	1	0.605692	0.317759	1.18156	3.7184	1.89468	0.331192	0.944009	0.294001	NA
29	hsa-miR-106a	19	24	3	15.4661	21.4268	3.54467	0.165432	-2.59569	0.6726	1	0.608915	NA
30	hsa-miR-106a*	0	0	0	0	0	0	NA	NA	NA	NA	NA	NA
31	hsa-miR-106b	1765	1586	334	1183.43	1577.83	394.64	0.250116	-1.99933	0.605227	0.961257	0.260106	NA
32	hsa-miR-106b*	1439	76	202	416.884	505.988	238.674	0.471699	-1.08406	0.531951	0.944009	1.6353	NA
33	hsa-miR-107	1827	3248	2745	2856.62	2663.24	3243.37	1.21783	0.284312	0.343873	0.944009	0.499362	NA
34	hsa-miR-10a	1832	23	932	764.992	596.883	1101.21	1.84494	0.883571	0.324775	0.944009	0.95154	NA
35	hsa-miR-10a*	3	0	3	1.81707	0.953277	3.54467	3.7184	1.89468	0.314922	0.944009	0.385682	NA
36	hsa-miR-10b	1	0	0	0.211839	0.317759	0	0	#NAME?	1	1	0.33135	NA
37	hsa-miR-10b*	0	0	0	0	0	0	NA	NA	NA	NA	NA	NA
38	hsa-miR-1178	0	0	0	0	0	0	NA	NA	NA	NA	NA	NA
39	hsa-miR-1179	0	0	0	0	0	0	NA	NA	NA	NA	NA	NA
40	hsa-miR-1180	8	0	4	3.27012	2.54207	4.72623	1.8592	0.894683	0.378944	0.944009	0.848724	NA
41	hsa-miR-1181	0	0	0	0	0	0	NA	NA	NA	NA	NA	NA
42	hsa-miR-1182	0	0	0	0	0	0	NA	NA	NA	NA	NA	NA
43	hsa-miR-1183	0	0	0	0	0	0	NA	NA	NA	NA	NA	NA
44	hsa-miR-1184	0	0	0	0	0	0	NA	NA	NA	NA	NA	NA
45	hsa-miR-1185	0	1	1	0.821335	0.641224	1.18156	1.84266	0.881789	0.343959	0.944009	0.525207	NA
46	hsa-miR-1193	0	1	0	0.427482	0.641224	0	0	#NAME?	1	1	0.66865	NA
47	hsa-miR-1197	0	22	2	10.1923	14.1069	2.36311	0.167514	-2.57764	0.654637	0.991067	3.00724	NA
48	hsa-miR-1200	0	0	0	0	0	0	NA	NA	NA	NA	NA	NA
49	hsa-miR-1201	0	0	0	0	0	0	NA	NA	NA	NA	NA	NA
50	hsa-miR-1202	0	0	0	0	0	0	NA	NA	NA	NA	NA	NA
51	hsa-miR-1203	0	0	0	0	0	0	NA	NA	NA	NA	NA	NA
52	hsa-miR-1204	0	0	0	0	0	0	NA	NA	NA	NA	NA	NA
53	hsa-miR-1205	0	0	0	0	0	0	NA	NA	NA	NA	NA	NA
54	hsa-miR-1206	0	0	0	0	0	0	NA	NA	NA	NA	NA	NA
55	hsa-miR-1207-3p	0	0	0	0	0	0	NA	NA	NA	NA	NA	NA
56	hsa-miR-1207-5p	0	0	0	0	0	0	NA	NA	NA	NA	NA	NA
57	hsa-miR-1208	0	0	0	0	0	0	NA	NA	NA	NA	NA	NA
58	hsa-miR-122	7	1	8	5.06118	2.86554	9.45245	3.29867	1.72188	0.233131	0.944009	0.161775	NA
59	hsa-miR-122*	0	0	0	0	0	0	NA	NA	NA	NA	NA	NA
60	hsa-miR-1224-3p	0	0	0	0	0	0	NA	NA	NA	NA	NA	NA
61	hsa-miR-1224-5p	0	0	0	0	0	0	NA	NA	NA	NA	NA	NA
62	hsa-miR-1225-3p	0	0	0	0	0	0	NA	NA	NA	NA	NA	NA
63	hsa-miR-1225-5p	0	0	0	0	0	0	NA	NA	NA	NA	NA	NA
64	hsa-miR-1226	0	0	0	0	0	0	NA	NA	NA	NA	NA	NA
65	hsa-miR-1226*	0	0	0	0	0	0	NA	NA	NA	NA	NA	NA
66	hsa-miR-1227	0	0	0	0	0	0	NA	NA	NA	NA	NA	NA
67	hsa-miR-1228	0	0	0	0	0	0	NA	NA	NA	NA	NA	NA
68	hsa-miR-1228*	0	0	0	0	0	0	NA	NA	NA	NA	NA	NA
69	hsa-miR-1229	0	0	0	0	0	0	NA	NA	NA	NA	NA	NA
70	hsa-miR-1231	0	0	0	0	0	0	NA	NA	NA	NA	NA	NA
71	hsa-miR-1233	0	0	0	0	0	0	NA	NA	NA	NA	NA	NA
72	hsa-miR-1234	0	0	0	0	0	0	NA	NA	NA	NA	NA	NA
73	hsa-miR-1236	0	0	0	0	0	0	NA	NA	NA	NA	NA	NA
74	hsa-miR-1237	0	0	0	0	0	0	NA	NA	NA	NA	NA	NA
75	hsa-miR-1238	0	0	0	0	0	0	NA	NA	NA	NA	NA	NA
76	hsa-miR-124	6	1	5	3.66778	2.54778	5.90778	2.3188	1.21338	0.329738	0.944009	0.177538	NA
77	hsa-miR-124*	0	0	1	0.393852	0	1.18156	Inf	Inf	0.264589	0.944009	0	NA
78	hsa-miR-1243	0	0	0	0	0	0	NA	NA	NA	NA	NA	NA
79	hsa-miR-1244	0	0	0	0	0	0	NA	NA	NA	NA	NA	NA
80	hsa-miR-1245	0	0	0	0	0	0	NA	NA	NA	NA	NA	NA
81	hsa-miR-1246	1304	0	235	368.794	414.358	277.666	0.670111	-0.577528	0.484316	0.944009	2.14558	NA
82	hsa-miR-1247	0	0	0	0	0	0	NA	NA	NA	NA	NA	NA
83	hsa-miR-1248	5	0	2	1.8469	1.5888	2.36311	1.48736	0.572755	0.447601	0.944009	0.835772	NA
84	hsa-miR-1249	0	0	0	0	0	0	NA	NA	NA	NA	NA	NA
85	hsa-miR-1250	0	0	0	0	0	0	NA	NA	NA	NA	NA	NA
86	hsa-miR-1251	0	0	0	0	0	0	NA	NA	NA	NA	NA	NA
87	hsa-miR-1252	2	0	1	0.817531	0.635518	1.18156	1.8592	0.894683	0.443969	0.944009	0.521379	NA
88	hsa-miR-1253	0	0	0	0	0	0	NA	NA	NA	NA	NA	NA
89	hsa-miR-1254	136	3	38	45.059	45.1389	44.8992	0.994688	-0.00768348	0.436461	0.944009	1.47385	NA
90	hsa-miR-1255a	91	178	183	167.444	143.054	216.225	1.51149	0.595974	0.26722	0.944009	0.442978	NA
91	hsa-miR-1255b	253	16	95	97.8511	90.6526	112.248	1.23822	0.308267	0.387791	0.944009	0.890518	NA
92	hsa-miR-1256	6	12	6	8.76394	9.60124	7.08934	0.738378	-0.437569	0.449047	0.944009	0.698036	NA
93	hsa-miR-1257	0	0	0	0	0	0	NA	NA	NA	NA	NA	NA
94	hsa-miR-1258	0	0	0	0	0	0	NA	NA	NA	NA	NA	NA
95	hsa-miR-1259	61	3	56	36.2604	21.307	66.1672	3.10542	1.63479	0.247947	0.944009	0.416248	NA
96	hsa-miR-125a-3p	6	1	4	3.27393	2.54778	4.72623	1.85504	0.891449	0.370318	0.944009	0.209782	NA
97	hsa-miR-125a-5p	783	15	157	234.117	258.424	185.504	0.71783	-0.478285	0.470383	0.944009	1.77112	NA
98	hsa-miR-125b	26	17	51	32.8615	19.1625	60.2594	3.14464	1.6529	0.201748	0.944009	0.0116176	NA
99	hsa-miR-125b-1*	0	0	0	0	0	0	NA	NA	NA	NA	NA	NA
100	hsa-miR-125b-2*	0	0	0	0	0	0	NA	NA	NA	NA	NA	NA
101	hsa-miR-126	1725	123	116	463.69	627.005	137.061	0.218596	-2.19366	0.636938	0.989435	1.7471	NA
102	hsa-miR-126*	682	245	252	348.458	373.812	297.752	0.79653	-0.328199	0.426786	0.944009	0.0497067	NA
103	hsa-miR-1260	0	2	0	0.854965	1.28245	0	0	#NAME?	1	1	1.15589	NA
104	hsa-miR-1260b	0	0	1	0.393852	0	1.18156	Inf	Inf	0.264589	0.944009	0	NA
105	hsa-miR-1261	0	0	0	0	0	0	NA	NA	NA	NA	NA	NA
106	hsa-miR-1262	0	6	0	2.56489	3.84734	0	0	#NAME?	1	1	2.18262	NA
107	hsa-miR-1263	3	0	1	1.02937	0.953277	1.18156	1.23947	0.309721	0.709111	1	0.722404	NA
108	hsa-miR-1264	0	0	0	0	0	0	NA	NA	NA	NA	NA	NA
109	hsa-miR-1265	0	0	1	0.393852	0	1.18156	Inf	Inf	0.264589	0.944009	0	NA
110	hsa-miR-1266	0	0	0	0	0	0	NA	NA	NA	NA	NA	NA
111	hsa-miR-1267	0	0	0	0	0	0	NA	NA	NA	NA	NA	NA
112	hsa-miR-1268	128	8	36	44.714	45.803	42.536	0.928674	-0.106755	0.440693	0.944009	1.10818	NA
113	hsa-miR-1269	9	0	0	1.90655	2.85983	0	0	#NAME?	1	1	1.87958	NA
114	hsa-miR-127-3p	56	192	34	107.331	140.909	40.1729	0.285097	-1.81047	0.559411	0.944009	1.6551	NA
115	hsa-miR-127-5p	1	5	0	2.34925	3.52388	0	0	#NAME?	1	1	1.40538	NA
116	hsa-miR-1270	30	8	28	20.8029	14.6626	33.0836	2.25633	1.17398	0.286136	0.944009	0.0806546	NA
117	hsa-miR-1271	0	40	0	17.0993	25.6489	0	0	#NAME?	1	1	3.74185	NA
118	hsa-miR-1272	0	0	0	0	0	0	NA	NA	NA	NA	NA	NA
119	hsa-miR-1273	0	0	0	0	0	0	NA	NA	NA	NA	NA	NA
120	hsa-miR-1273c	3	1	3	2.24456	1.5945	3.54467	2.22306	1.15255	0.355188	0.944009	0.0253365	NA
121	hsa-miR-1273d	8	0	2	2.48242	2.54207	2.36311	0.929601	-0.105317	0.501327	0.944009	1.21477	NA
122	hsa-miR-1274a	11	0	2	3.11794	3.49535	2.36311	0.676073	-0.564748	0.539324	0.944009	1.52045	NA
123	hsa-miR-1274b	0	155	0	66.2598	99.3897	0	0	#NAME?	1	1	3.87835	NA
124	hsa-miR-1275	0	8	0	3.41986	5.12979	0	0	#NAME?	1	1	2.48175	NA
125	hsa-miR-1276	1	0	0	0.211839	0.317759	0	0	#NAME?	1	1	0.33135	NA
126	hsa-miR-1277	39	192	30	102.154	135.508	35.4467	0.261585	-1.93465	0.568254	0.950443	2.02099	NA
127	hsa-miR-1278	293	53	318	209.971	127.088	375.735	2.95649	1.56388	0.205639	0.944009	0.13521	NA
128	hsa-miR-1279	0	0	0	0	0	0	NA	NA	NA	NA	NA	NA
129	hsa-miR-128	4279	396	2271	1970.18	1613.62	2683.32	1.66292	0.733719	0.346863	0.944009	0.561443	NA
130	hsa-miR-1280	0	0	0	0	0	0	NA	NA	NA	NA	NA	NA
131	hsa-miR-1281	0	0	0	0	0	0	NA	NA	NA	NA	NA	NA
132	hsa-miR-1282	0	0	0	0	0	0	NA	NA	NA	NA	NA	NA
133	hsa-miR-1283	0	0	0	0	0	0	NA	NA	NA	NA	NA	NA
134	hsa-miR-1284	4	4	3	3.73884	3.83593	3.54467	0.92407	-0.113926	0.447163	0.944009	0.159127	NA
135	hsa-miR-1285	39	20	45	34.5347	25.2171	53.17	2.10849	1.07621	0.275008	0.944009	0.00027921	NA
136	hsa-miR-1286	2	0	0	0.423679	0.635518	0	0	#NAME?	1	1	0.6627	NA
137	hsa-miR-1287	1	2	0	1.0668	1.60021	0	0	#NAME?	1	1	0.485923	NA
138	hsa-miR-1288	4	0	2	1.63506	1.27104	2.36311	1.8592	0.894683	0.418339	0.944009	0.68811	NA
139	hsa-miR-1289	0	1	0	0.427482	0.641224	0	0	#NAME?	1	1	0.66865	NA
140	hsa-miR-129-3p	34	4	16	15.2141	13.3687	18.9049	1.41412	0.499901	0.382259	0.944009	0.514898	NA
141	hsa-miR-129-5p	9	0	1	2.30041	2.85983	1.18156	0.413156	-1.27524	0.756726	1	1.57743	NA
142	hsa-miR-129*	1	0	6	2.57495	0.317759	7.08934	22.3104	4.47965	0.0864508	0.944009	0.029497	NA
143	hsa-miR-1290	1	0	0	0.211839	0.317759	0	0	#NAME?	1	1	0.33135	NA
144	hsa-miR-1291	0	0	1	0.393852	0	1.18156	Inf	Inf	0.264589	0.944009	0	NA
145	hsa-miR-1292	9	2	2	3.54922	4.14228	2.36311	0.570486	-0.809736	0.546252	0.944009	0.246024	NA
146	hsa-miR-1293	11	0	0	2.33023	3.49535	0	0	#NAME?	1	1	2.08349	NA
147	hsa-miR-1294	50	4	28	23.3298	18.4529	33.0836	1.79287	0.842272	0.336188	0.944009	0.583321	NA
148	hsa-miR-1295	0	0	0	0	0	0	NA	NA	NA	NA	NA	NA
149	hsa-miR-1296	19	0	2	4.81265	6.03742	2.36311	0.391411	-1.35324	0.607154	0.961257	2.10833	NA
150	hsa-miR-1297	0	0	0	0	0	0	NA	NA	NA	NA	NA	NA
151	hsa-miR-1298	4	3	5	4.09907	3.19471	5.90778	1.84924	0.886933	0.336874	0.944009	0.0375693	NA
152	hsa-miR-1299	2	2	0	1.27864	1.91797	0	0	#NAME?	1	1	0.170289	NA
153	hsa-miR-1301	23	15	7	14.0415	16.9268	8.2709	0.488627	-1.0332	0.530753	0.944009	0.0455117	NA
154	hsa-miR-1302	0	1	0	0.427482	0.641224	0	0	#NAME?	1	1	0.66865	NA
155	hsa-miR-1303	20	1	6	7.02738	6.99641	7.08934	1.01328	0.0190372	0.449907	0.944009	1.03571	NA
156	hsa-miR-1304	18	1	6	6.60371	6.36089	7.08934	1.11452	0.156423	0.435734	0.944009	0.921799	NA
157	hsa-miR-1305	0	0	0	0	0	0	NA	NA	NA	NA	NA	NA
158	hsa-miR-1306	0	0	0	0	0	0	NA	NA	NA	NA	NA	NA
159	hsa-miR-1307	126	53	149	108.032	74.0225	176.052	2.37836	1.24997	0.238261	0.944009	0.00544713	NA
160	hsa-miR-1308	22	1	32	17.6912	7.63192	37.8098	4.95416	2.30864	0.185996	0.944009	0.237879	NA
161	hsa-miR-130a	0	2433	3	1041.25	1560.1	3.54467	0.00227208	-8.78177	0.930599	1	3.91338	NA
162	hsa-miR-130a*	0	0	0	0	0	0	NA	NA	NA	NA	NA	NA
163	hsa-miR-130b	5533	678	2685	2519.43	2192.91	3172.48	1.4467	0.532764	0.371284	0.944009	0.496066	NA
164	hsa-miR-130b*	91	0	20	27.1544	28.9161	23.6311	0.817232	-0.291183	0.480126	0.944009	1.99207	NA
165	hsa-miR-132	20	9	5	10.0534	12.1262	5.90778	0.487192	-1.03744	0.54124	0.944009	0.00543109	NA
166	hsa-miR-132*	22	3	14	11.4568	8.91437	16.5418	1.85563	0.891911	0.320381	0.944009	0.341052	NA
167	hsa-miR-1321	0	0	0	0	0	0	NA	NA	NA	NA	NA	NA
168	hsa-miR-1322	0	0	0	0	0	0	NA	NA	NA	NA	NA	NA
169	hsa-miR-1323	3	0	7	3.39248	0.953277	8.2709	8.67627	3.11708	0.140757	0.944009	0.139729	NA
170	hsa-miR-1324	0	0	0	0	0	0	NA	NA	NA	NA	NA	NA
171	hsa-miR-133a	0	0	0	0	0	0	NA	NA	NA	NA	NA	NA
172	hsa-miR-133b	0	0	0	0	0	0	NA	NA	NA	NA	NA	NA
173	hsa-miR-134	3	368	4	159.524	236.924	4.72623	0.0199483	-5.64759	0.813331	1	3.69206	NA
174	hsa-miR-135a	6	0	12	5.99726	1.90655	14.1787	7.43681	2.89468	0.152143	0.944009	0.183347	NA
175	hsa-miR-135a*	0	0	0	0	0	0	NA	NA	NA	NA	NA	NA
176	hsa-miR-135b	44	1	14	15.2623	14.6226	16.5418	1.13125	0.177913	0.426785	0.944009	1.32997	NA
177	hsa-miR-135b*	4	0	0	0.847358	1.27104	0	0	#NAME?	1	1	1.14892	NA
178	hsa-miR-136	1	18	2	8.69423	11.8598	2.36311	0.199254	-2.32732	0.635972	0.989435	2.54309	NA
179	hsa-miR-136*	2	5	2	3.3488	3.84164	2.36311	0.615132	-0.701032	0.501788	0.944009	0.72423	NA
180	hsa-miR-137	0	0	1	0.393852	0	1.18156	Inf	Inf	0.264589	0.944009	0	NA
181	hsa-miR-138	9	4	8	6.7673	5.42473	9.45245	1.74248	0.801138	0.307861	0.944009	0.00308551	NA
182	hsa-miR-138-1*	0	0	0	0	0	0	NA	NA	NA	NA	NA	NA
183	hsa-miR-138-2*	0	0	0	0	0	0	NA	NA	NA	NA	NA	NA
184	hsa-miR-139-3p	1	0	0	0.211839	0.317759	0	0	#NAME?	1	1	0.33135	NA
185	hsa-miR-139-5p	6	2	6	4.48911	3.189	7.08934	2.22306	1.15255	0.275229	0.944009	0.0298917	NA
186	hsa-miR-140-3p	323	2811	163	1334.28	1905.12	192.594	0.101093	-3.30625	0.703689	1	2.85257	NA
187	hsa-miR-140-5p	9	7	3	6.08049	7.3484	3.54467	0.482373	-1.05178	0.539443	0.944009	0.103809	NA
188	hsa-miR-141	0	1	0	0.427482	0.641224	0	0	#NAME?	1	1	0.66865	NA
189	hsa-miR-141*	0	0	0	0	0	0	NA	NA	NA	NA	NA	NA
190	hsa-miR-142-3p	50	100	28	64.3681	80.0103	33.0836	0.413491	-1.27407	0.514563	0.944009	0.974373	NA
191	hsa-miR-142-5p	187	1648	80	775.613	1116.16	94.5245	0.0846874	-3.56171	0.71056	1	2.85699	NA
192	hsa-miR-143	46	650	12	292.334	431.412	14.1787	0.0328657	-4.92727	0.77748	1	3.2025	NA
193	hsa-miR-143*	0	1	0	0.427482	0.641224	0	0	#NAME?	1	1	0.66865	NA
194	hsa-miR-144	20	4	26	16.1869	8.92008	30.7205	3.44397	1.78407	0.228385	0.944009	0.0999878	NA
195	hsa-miR-144*	106	18	55	51.8115	45.2245	64.9856	1.43696	0.523016	0.358549	0.944009	0.321113	NA
196	hsa-miR-145	3	7	43	20.5635	5.44184	50.8069	9.33635	3.22286	0.041715	0.944009	0.0552557	NA
197	hsa-miR-145*	0	1	2	1.21519	0.641224	2.36311	3.68532	1.88179	0.265215	0.944009	0.355409	NA
198	hsa-miR-1468	0	0	0	0	0	0	NA	NA	NA	NA	NA	NA
199	hsa-miR-1469	0	0	0	0	0	0	NA	NA	NA	NA	NA	NA
200	hsa-miR-146a	2	1001	2	429.121	642.5	2.36311	0.00367799	-8.08686	0.897798	1	3.80055	NA
201	hsa-miR-146a*	0	0	0	0	0	0	NA	NA	NA	NA	NA	NA
202	hsa-miR-146b-3p	4	1	0	1.27484	1.91226	0	0	#NAME?	1	1	0.162068	NA
203	hsa-miR-146b-5p	1989	4533	836	2688.39	3538.69	987.781	0.279138	-1.84095	0.588827	0.961257	1.28968	NA
204	hsa-miR-147	0	0	0	0	0	0	NA	NA	NA	NA	NA	NA
205	hsa-miR-1470	0	0	0	0	0	0	NA	NA	NA	NA	NA	NA
206	hsa-miR-1471	0	0	0	0	0	0	NA	NA	NA	NA	NA	NA
207	hsa-miR-147b	1	1	0	0.639322	0.958983	0	0	#NAME?	1	1	0.107326	NA
208	hsa-miR-148a	2501	812	659	1136.47	1315.39	778.646	0.591951	-0.756451	0.494395	0.944009	0.101696	NA
209	hsa-miR-148a*	57	3	11	17.6897	20.0359	12.9971	0.64869	-0.624398	0.511596	0.944009	1.44514	NA
210	hsa-miR-148b	395	683	311	498.135	563.471	367.464	0.652144	-0.616737	0.426927	0.944009	0.672662	NA
211	hsa-miR-148b*	0	0	0	0	0	0	NA	NA	NA	NA	NA	NA
212	hsa-miR-149	0	0	2	0.787704	0	2.36311	Inf	Inf	0.137055	0.944009	0	NA
213	hsa-miR-149*	0	0	0	0	0	0	NA	NA	NA	NA	NA	NA
214	hsa-miR-150	0	414	2	177.765	265.467	2.36311	0.00890173	-6.8117	0.857242	1	3.78618	NA
215	hsa-miR-150*	0	0	0	0	0	0	NA	NA	NA	NA	NA	NA
216	hsa-miR-151-3p	1387	268	158	470.615	612.58	186.686	0.304754	-1.71428	0.585164	0.958932	0.557129	NA
217	hsa-miR-151-5p	383	134	166	203.797	207.626	196.138	0.944673	-0.0821132	0.398081	0.944009	0.0524218	NA
218	hsa-miR-152	354	2643	122	1252.88	1807.24	144.15	0.0797624	-3.64815	0.727465	1	2.79728	NA
219	hsa-miR-153	1	0	1	0.605692	0.317759	1.18156	3.7184	1.89468	0.331192	0.944009	0.294001	NA
220	hsa-miR-1537	0	3	0	1.28245	1.92367	0	0	#NAME?	1	1	1.49947	NA
221	hsa-miR-1538	0	0	0	0	0	0	NA	NA	NA	NA	NA	NA
222	hsa-miR-1539	0	0	0	0	0	0	NA	NA	NA	NA	NA	NA
223	hsa-miR-154	0	4	1	2.10378	2.56489	1.18156	0.460665	-1.11821	0.711898	1	1.47317	NA
224	hsa-miR-154*	0	4	8	4.86075	2.56489	9.45245	3.68532	1.88179	0.1636	0.944009	0.463462	NA
225	hsa-miR-155	0	50	0	21.3741	32.0612	0	0	#NAME?	1	1	3.80666	NA
226	hsa-miR-155*	0	5	0	2.13741	3.20612	0	0	#NAME?	1	1	1.99505	NA
227	hsa-miR-15a	100	685	71	341.973	471.014	83.8905	0.178106	-2.48919	0.604649	0.961257	2.40711	NA
228	hsa-miR-15a*	0	3	0	1.28245	1.92367	0	0	#NAME?	1	1	1.49947	NA
229	hsa-miR-15b	242	1896	400	1019.31	1292.66	472.623	0.365621	-1.45158	0.517856	0.944009	2.17548	NA
230	hsa-miR-15b*	3	3	10	5.85649	2.87695	11.8156	4.10698	2.03808	0.177019	0.944009	0.0472986	NA
231	hsa-miR-16	2667	9937	1131	5258.32	7219.3	1336.34	0.185107	-2.43357	0.656206	0.991067	2.03679	NA
232	hsa-miR-16-1*	4	1	2	2.06254	1.91226	2.36311	1.23577	0.30541	0.452633	0.944009	0.105682	NA
233	hsa-miR-16-2*	60	3	52	34.4731	20.9892	61.4409	2.92726	1.54955	0.258456	0.944009	0.44416	NA
234	hsa-miR-17	8813	1239	3422	3744.35	3594.89	4043.29	1.12473	0.169582	0.416801	0.944009	0.52335	NA
235	hsa-miR-17*	6596	511	2100	2442.83	2423.6	2481.27	1.02379	0.0339238	0.433943	0.944009	0.94092	NA
236	hsa-miR-181a	15	882	30	392.033	570.326	35.4467	0.0621517	-4.00806	0.725051	1	3.47698	NA
237	hsa-miR-181a-2*	5	16	7	10.6559	11.8484	8.2709	0.698062	-0.518574	0.449343	0.944009	1.09005	NA
238	hsa-miR-181a*	1	28	0	12.1813	18.272	0	0	#NAME?	1	1	3.34047	NA
239	hsa-miR-181b	9	111	12	54.0833	74.0357	14.1787	0.191511	-2.3845	0.616672	0.968568	2.76081	NA
240	hsa-miR-181c	0	1	1	0.821335	0.641224	1.18156	1.84266	0.881789	0.343959	0.944009	0.525207	NA
241	hsa-miR-181c*	0	0	0	0	0	0	NA	NA	NA	NA	NA	NA
242	hsa-miR-181d	15	30	4	17.5775	24.0031	4.72623	0.196901	-2.34446	0.642822	0.991067	1.14392	NA
243	hsa-miR-182	2081	6	488	635.603	665.104	576.6	0.866931	-0.20601	0.45101	0.944009	1.84031	NA
244	hsa-miR-182*	6	0	2	2.05874	1.90655	2.36311	1.23947	0.309721	0.462941	0.944009	0.971902	NA
245	hsa-miR-1825	0	0	0	0	0	0	NA	NA	NA	NA	NA	NA
246	hsa-miR-1826	0	0	0	0	0	0	NA	NA	NA	NA	NA	NA
247	hsa-miR-1827	0	0	0	0	0	0	NA	NA	NA	NA	NA	NA
248	hsa-miR-183	607	0	91	164.427	192.88	107.522	0.557454	-0.843075	0.512088	0.944009	2.34671	NA
249	hsa-miR-183*	6	0	11	5.60341	1.90655	12.9971	6.81707	2.76915	0.160862	0.944009	0.207637	NA
250	hsa-miR-184	1	0	2	0.999544	0.317759	2.36311	7.43681	2.89468	0.254076	0.944009	0.162788	NA
251	hsa-miR-185	100560	18867	45730	47378.7	44051.8	54032.6	1.22657	0.294628	0.41012	0.944009	0.339374	NA
252	hsa-miR-185*	1	0	0	0.211839	0.317759	0	0	#NAME?	1	1	0.33135	NA
253	hsa-miR-186	630	306	191	339.494	396.403	225.677	0.569313	-0.812705	0.475268	0.944009	0.000232509	NA
254	hsa-miR-186*	1	0	0	0.211839	0.317759	0	0	#NAME?	1	1	0.33135	NA
255	hsa-miR-187	1	1	0	0.639322	0.958983	0	0	#NAME?	1	1	0.107326	NA
256	hsa-miR-187*	0	0	0	0	0	0	NA	NA	NA	NA	NA	NA
257	hsa-miR-188-3p	1	2	0	1.0668	1.60021	0	0	#NAME?	1	1	0.485923	NA
258	hsa-miR-188-5p	6	1	3	2.88008	2.54778	3.54467	1.39128	0.476411	0.418251	0.944009	0.250011	NA
259	hsa-miR-18a	462	27	208	191.333	164.118	245.764	1.49748	0.582541	0.346061	0.944009	0.780996	NA
260	hsa-miR-18a*	59	0	54	33.7665	18.7478	63.8041	3.40328	1.76693	0.234765	0.944009	0.555613	NA
261	hsa-miR-18b	3	0	0	0.635518	0.953277	0	0	#NAME?	1	1	0.939297	NA
262	hsa-miR-18b*	0	0	0	0	0	0	NA	NA	NA	NA	NA	NA
263	hsa-miR-190	0	0	1	0.393852	0	1.18156	Inf	Inf	0.264589	0.944009	0	NA
264	hsa-miR-1908	73	1	29	27.3135	23.8376	34.2651	1.43744	0.5235	0.386025	0.944009	1.21238	NA
265	hsa-miR-1909	0	0	0	0	0	0	NA	NA	NA	NA	NA	NA
266	hsa-miR-1909*	0	0	0	0	0	0	NA	NA	NA	NA	NA	NA
267	hsa-miR-190b	0	0	1	0.393852	0	1.18156	Inf	Inf	0.264589	0.944009	0	NA
268	hsa-miR-191	7150	15370	6661	10708.5	12127.6	7870.35	0.648962	-0.623793	0.471028	0.944009	0.947156	NA
269	hsa-miR-191*	5	1	8	4.6375	2.23002	9.45245	4.23873	2.08363	0.197719	0.944009	0.0701592	NA
270	hsa-miR-1910	0	0	0	0	0	0	NA	NA	NA	NA	NA	NA
271	hsa-miR-1911	0	0	0	0	0	0	NA	NA	NA	NA	NA	NA
272	hsa-miR-1911*	0	0	0	0	0	0	NA	NA	NA	NA	NA	NA
273	hsa-miR-1912	0	0	0	0	0	0	NA	NA	NA	NA	NA	NA
274	hsa-miR-1913	0	0	0	0	0	0	NA	NA	NA	NA	NA	NA
275	hsa-miR-1914	0	0	0	0	0	0	NA	NA	NA	NA	NA	NA
276	hsa-miR-1914*	0	0	0	0	0	0	NA	NA	NA	NA	NA	NA
277	hsa-miR-1915	0	0	0	0	0	0	NA	NA	NA	NA	NA	NA
278	hsa-miR-1915*	0	0	0	0	0	0	NA	NA	NA	NA	NA	NA
279	hsa-miR-192	5234	3302	1369	3059.5	3780.47	1617.55	0.42787	-1.22476	0.547836	0.944009	0.0398865	NA
280	hsa-miR-192*	0	0	0	0	0	0	NA	NA	NA	NA	NA	NA
281	hsa-miR-193a-3p	4	19	2	9.75723	13.4543	2.36311	0.17564	-2.50931	0.657215	0.991067	1.94888	NA
282	hsa-miR-193a-5p	18	55	11	31.657	40.987	12.9971	0.317104	-1.65697	0.561078	0.944009	1.51225	NA
283	hsa-miR-193b	110	0	65	48.9027	34.9535	76.8012	2.19724	1.13569	0.306984	0.944009	0.904352	NA
284	hsa-miR-193b*	262	0	66	81.4962	83.2529	77.9827	0.936697	-0.0943456	0.441774	0.944009	1.81385	NA
285	hsa-miR-194	55	36	30	38.8561	40.5608	35.4467	0.873915	-0.194435	0.423073	0.944009	0.0365666	NA
286	hsa-miR-194*	0	0	0	0	0	0	NA	NA	NA	NA	NA	NA
287	hsa-miR-195	3	2	0	1.49048	2.23572	0	0	#NAME?	1	1	0.0355334	NA
288	hsa-miR-195*	0	0	0	0	0	0	NA	NA	NA	NA	NA	NA
289	hsa-miR-196a	74	5	160	80.8299	26.7203	189.049	7.07511	2.82275	0.0831103	0.944009	0.111322	NA
290	hsa-miR-196a*	0	0	0	0	0	0	NA	NA	NA	NA	NA	NA
291	hsa-miR-196b	0	8	0	3.41986	5.12979	0	0	#NAME?	1	1	2.48175	NA
292	hsa-miR-196b*	0	0	0	0	0	0	NA	NA	NA	NA	NA	NA
293	hsa-miR-197	49	17	63	42.46	26.471	74.4381	2.81206	1.49163	0.231278	0.944009	0.0215693	NA
294	hsa-miR-1972	0	0	2	0.787704	0	2.36311	Inf	Inf	0.137055	0.944009	0	NA
295	hsa-miR-1973	0	0	1	0.393852	0	1.18156	Inf	Inf	0.264589	0.944009	0	NA
296	hsa-miR-1975	104	6	2	25.3839	36.8943	2.36311	0.0640509	-3.96464	0.790154	1	2.26476	NA
297	hsa-miR-1976	0	0	0	0	0	0	NA	NA	NA	NA	NA	NA
298	hsa-miR-1979	259	0	45	72.5898	82.2996	53.17	0.646055	-0.630272	0.500758	0.944009	2.23347	NA
299	hsa-miR-198	0	0	1	0.393852	0	1.18156	Inf	Inf	0.264589	0.944009	0	NA
300	hsa-miR-199a-3p	672	24004	186	10476.9	15605.5	219.77	0.0140829	-6.14992	0.89561	1	3.961	NA
301	hsa-miR-199a-5p	0	9	0	3.84734	5.77101	0	0	#NAME?	1	1	2.60325	NA
302	hsa-miR-199b-3p	672	24004	186	10476.9	15605.5	219.77	0.0140829	-6.14992	0.89561	1	3.961	NA
303	hsa-miR-199b-5p	72	12	1	20.7761	30.5733	1.18156	0.0386466	-4.69351	0.878106	1	0.904061	NA
304	hsa-miR-19a	554	13	205	203.656	184.374	242.219	1.31373	0.393674	0.372393	0.944009	1.15442	NA
305	hsa-miR-19a*	0	0	1	0.393852	0	1.18156	Inf	Inf	0.264589	0.944009	0	NA
306	hsa-miR-19b	8175	177	5365	3920.47	2711.18	6339.05	2.33812	1.22535	0.305785	0.944009	0.73345	NA
307	hsa-miR-19b-1*	4	2	11	6.0347	2.55348	12.9971	5.08996	2.34765	0.164675	0.944009	6.29807e-06	NA
308	hsa-miR-19b-2*	0	0	0	0	0	0	NA	NA	NA	NA	NA	NA
309	hsa-miR-200a	0	1	0	0.427482	0.641224	0	0	#NAME?	1	1	0.66865	NA
310	hsa-miR-200a*	0	0	0	0	0	0	NA	NA	NA	NA	NA	NA
311	hsa-miR-200b	0	2	1	1.24882	1.28245	1.18156	0.921329	-0.118211	0.437044	0.944009	0.907774	NA
312	hsa-miR-200b*	0	3	0	1.28245	1.92367	0	0	#NAME?	1	1	1.49947	NA
313	hsa-miR-200c	63	7	7	19.0952	24.5074	8.2709	0.337486	-1.5671	0.603772	0.961257	1.13114	NA
314	hsa-miR-200c*	1	0	0	0.211839	0.317759	0	0	#NAME?	1	1	0.33135	NA
315	hsa-miR-202	2	0	3	1.60524	0.635518	3.54467	5.57761	2.47965	0.271478	0.944009	0.238931	NA
316	hsa-miR-202*	0	0	7	2.75697	0	8.2709	Inf	Inf	0.0417258	0.944009	0	NA
317	hsa-miR-203	0	0	0	0	0	0	NA	NA	NA	NA	NA	NA
318	hsa-miR-204	5	2	1	2.30801	2.87124	1.18156	0.411514	-1.28099	0.742578	1	0.0180014	NA
319	hsa-miR-205	0	0	1	0.393852	0	1.18156	Inf	Inf	0.264589	0.944009	0	NA
320	hsa-miR-205*	0	0	0	0	0	0	NA	NA	NA	NA	NA	NA
321	hsa-miR-2052	0	0	0	0	0	0	NA	NA	NA	NA	NA	NA
322	hsa-miR-2053	0	0	0	0	0	0	NA	NA	NA	NA	NA	NA
323	hsa-miR-2054	0	0	0	0	0	0	NA	NA	NA	NA	NA	NA
324	hsa-miR-206	9	7	7	7.6559	7.3484	8.2709	1.12554	0.170614	0.397658	0.944009	0.0725649	NA
325	hsa-miR-208a	0	0	1	0.393852	0	1.18156	Inf	Inf	0.264589	0.944009	0	NA
326	hsa-miR-208b	0	0	0	0	0	0	NA	NA	NA	NA	NA	NA
327	hsa-miR-20a	3098	262	2525	1762.76	1152.42	2983.43	2.58884	1.37231	0.26757	0.944009	0.380911	NA
328	hsa-miR-20a*	2	0	5	2.39294	0.635518	5.90778	9.29601	3.21661	0.136754	0.944009	0.123478	NA
329	hsa-miR-20b	0	69	0	29.4963	44.2444	0	0	#NAME?	1	1	3.85795	NA
330	hsa-miR-20b*	0	2	0	0.854965	1.28245	0	0	#NAME?	1	1	1.15589	NA
331	hsa-miR-21	27371	24384	7262	19082.1	24333	8580.46	0.352627	-1.50379	0.597975	0.961257	0.253133	NA
332	hsa-miR-21*	21	28	1	16.812	24.6272	1.18156	0.0479777	-4.38149	0.860665	1	0.750115	NA
333	hsa-miR-210	2195	46	375	632.346	726.978	443.084	0.609487	-0.714332	0.502634	0.944009	1.91885	NA
334	hsa-miR-211	0	0	0	0	0	0	NA	NA	NA	NA	NA	NA
335	hsa-miR-2110	11	6	2	5.68283	7.34269	2.36311	0.321832	-1.63562	0.606881	0.961257	0.00534636	NA
336	hsa-miR-2113	0	0	0	0	0	0	NA	NA	NA	NA	NA	NA
337	hsa-miR-2114	0	0	0	0	0	0	NA	NA	NA	NA	NA	NA
338	hsa-miR-2114*	0	0	0	0	0	0	NA	NA	NA	NA	NA	NA
339	hsa-miR-2115	0	0	0	0	0	0	NA	NA	NA	NA	NA	NA
340	hsa-miR-2115*	0	6	0	2.56489	3.84734	0	0	#NAME?	1	1	2.18262	NA
341	hsa-miR-2116	0	0	0	0	0	0	NA	NA	NA	NA	NA	NA
342	hsa-miR-2116*	0	0	0	0	0	0	NA	NA	NA	NA	NA	NA
343	hsa-miR-2117	0	0	0	0	0	0	NA	NA	NA	NA	NA	NA
344	hsa-miR-212	0	1	0	0.427482	0.641224	0	0	#NAME?	1	1	0.66865	NA
345	hsa-miR-214	0	0	0	0	0	0	NA	NA	NA	NA	NA	NA
346	hsa-miR-214*	0	0	0	0	0	0	NA	NA	NA	NA	NA	NA
347	hsa-miR-215	23	1	5	7.26905	7.94968	5.90778	0.743147	-0.428281	0.500165	0.944009	1.29995	NA
348	hsa-miR-216a	0	0	0	0	0	0	NA	NA	NA	NA	NA	NA
349	hsa-miR-216b	0	0	0	0	0	0	NA	NA	NA	NA	NA	NA
350	hsa-miR-217	0	0	4	1.57541	0	4.72623	Inf	Inf	0.0549565	0.944009	0	NA
351	hsa-miR-218	46	0	15	15.6524	14.6169	17.7233	1.21252	0.278012	0.417602	0.944009	1.5244	NA
352	hsa-miR-218-1*	0	0	0	0	0	0	NA	NA	NA	NA	NA	NA
353	hsa-miR-218-2*	0	0	0	0	0	0	NA	NA	NA	NA	NA	NA
354	hsa-miR-219-1-3p	16	1	35	17.6017	5.72537	41.3545	7.22302	2.8526	0.133917	0.944009	0.118933	NA
355	hsa-miR-219-2-3p	37	14	25	23.6691	20.7342	29.5389	1.42465	0.510603	0.351855	0.944009	0.0245222	NA
356	hsa-miR-219-5p	1	1	1	1.03317	0.958983	1.18156	1.23209	0.301112	0.438905	0.944009	0.0825753	NA
357	hsa-miR-22	1674	1407	440	1129.38	1434.13	519.885	0.362509	-1.46391	0.551257	0.944009	0.187929	NA
358	hsa-miR-22*	17	90	36	56.2534	63.112	42.536	0.673977	-0.56923	0.420437	0.944009	1.5069	NA
359	hsa-miR-220a	0	0	0	0	0	0	NA	NA	NA	NA	NA	NA
360	hsa-miR-220b	0	0	0	0	0	0	NA	NA	NA	NA	NA	NA
361	hsa-miR-220c	0	0	1	0.393852	0	1.18156	Inf	Inf	0.264589	0.944009	0	NA
362	hsa-miR-221	468	3546	784	1923.77	2422.49	926.34	0.382392	-1.38688	0.522302	0.944009	2.17219	NA
363	hsa-miR-221*	13	1644	16	711.837	1058.3	18.9049	0.0178634	-5.80685	0.835341	1	3.75047	NA
364	hsa-miR-222	6	614	8	266.896	395.618	9.45245	0.0238929	-5.38728	0.798794	1	3.64548	NA
365	hsa-miR-222*	0	0	0	0	0	0	NA	NA	NA	NA	NA	NA
366	hsa-miR-223	156	1254	390	722.712	853.665	460.807	0.539799	-0.889507	0.444095	0.944009	1.88078	NA
367	hsa-miR-223*	114	72	26	65.1686	82.3927	30.7205	0.372855	-1.42332	0.554404	0.944009	0.0403726	NA
368	hsa-miR-224	558	1	40	134.388	177.951	47.2623	0.265592	-1.91272	0.616035	0.968568	2.95542	NA
369	hsa-miR-224*	0	0	0	0	0	0	NA	NA	NA	NA	NA	NA
370	hsa-miR-2276	0	0	0	0	0	0	NA	NA	NA	NA	NA	NA
371	hsa-miR-2277	0	0	0	0	0	0	NA	NA	NA	NA	NA	NA
372	hsa-miR-2278	0	0	0	0	0	0	NA	NA	NA	NA	NA	NA
373	hsa-miR-2355	0	12	0	5.12979	7.69468	0	0	#NAME?	1	1	2.89137	NA
374	hsa-miR-23a	56	614	70	301.907	411.506	82.709	0.200991	-2.3148	0.585168	0.958932	2.62541	NA
375	hsa-miR-23a*	32	4	25	18.3351	12.7332	29.5389	2.31984	1.21402	0.291033	0.944009	0.309595	NA
376	hsa-miR-23b	3	28	12	17.3313	18.9075	14.1787	0.749895	-0.415239	0.422099	0.944009	1.66503	NA
377	hsa-miR-23b*	30	39	24	32.4795	34.5405	28.3574	0.820989	-0.284566	0.425279	0.944009	0.398867	NA
378	hsa-miR-24	1228	4502	358	2325.66	3277	422.997	0.129081	-2.95365	0.688896	1	2.0651	NA
379	hsa-miR-24-1*	0	0	0	0	0	0	NA	NA	NA	NA	NA	NA
380	hsa-miR-24-2*	0	2	0	0.854965	1.28245	0	0	#NAME?	1	1	1.15589	NA
381	hsa-miR-25	11658	3272	19814	11672.1	5802.52	23411.4	4.03469	2.01246	0.200201	0.944009	0.0358613	NA
382	hsa-miR-25*	1325	133	1429	900.357	506.314	1688.44	3.33478	1.73759	0.206037	0.944009	0.241739	NA
383	hsa-miR-26a	4175	17588	1808	9115.08	12604.5	2136.25	0.169484	-2.56078	0.680613	1	2.23989	NA
384	hsa-miR-26a-1*	0	2	2	1.64267	1.28245	2.36311	1.84266	0.881789	0.347655	0.944009	0.69363	NA
385	hsa-miR-26a-2*	0	0	0	0	0	0	NA	NA	NA	NA	NA	NA
386	hsa-miR-26b	277	3097	128	1433.01	2073.89	151.239	0.0729254	-3.77743	0.743064	1	3.0901	NA
387	hsa-miR-26b*	0	0	1	0.393852	0	1.18156	Inf	Inf	0.264589	0.944009	0	NA
388	hsa-miR-27a	228	486	44	273.385	384.084	51.9885	0.135357	-2.88516	0.652532	0.991067	1.29546	NA
389	hsa-miR-27a*	62	28	13	30.2236	37.6553	15.3602	0.407917	-1.29365	0.553715	0.944009	0.00581128	NA
390	hsa-miR-27b	712	569	227	483.472	591.101	268.213	0.453752	-1.14002	0.503929	0.944009	0.140408	NA
391	hsa-miR-27b*	5	2	6	4.27728	2.87124	7.08934	2.46908	1.30398	0.257378	0.944009	0.00796406	NA
392	hsa-miR-28-3p	1	275	0	117.77	176.654	0	0	#NAME?	1	1	3.82192	NA
393	hsa-miR-28-5p	0	96	3	42.2199	61.5575	3.54467	0.0575831	-4.11821	0.745993	1	3.66807	NA
394	hsa-miR-2861	0	0	0	0	0	0	NA	NA	NA	NA	NA	NA
395	hsa-miR-2909	0	0	0	0	0	0	NA	NA	NA	NA	NA	NA
396	hsa-miR-296-3p	0	0	0	0	0	0	NA	NA	NA	NA	NA	NA
397	hsa-miR-296-5p	0	1	10	4.366	0.641224	11.8156	18.4266	4.20372	0.0643043	0.944009	0.0409754	NA
398	hsa-miR-297	0	0	0	0	0	0	NA	NA	NA	NA	NA	NA
399	hsa-miR-298	0	0	0	0	0	0	NA	NA	NA	NA	NA	NA
400	hsa-miR-299-3p	0	12	0	5.12979	7.69468	0	0	#NAME?	1	1	2.89137	NA
401	hsa-miR-299-5p	0	4	1	2.10378	2.56489	1.18156	0.460665	-1.11821	0.711898	1	1.47317	NA
402	hsa-miR-29a	4937	25531	2188	12821.7	17939.9	2585.25	0.144106	-2.7948	0.704366	1	2.52974	NA
403	hsa-miR-29a*	0	2	0	0.854965	1.28245	0	0	#NAME?	1	1	1.15589	NA
404	hsa-miR-29b	137	386	138	248.382	291.045	163.055	0.560238	-0.835887	0.437867	0.944009	1.14335	NA
405	hsa-miR-29b-1*	1	1	0	0.639322	0.958983	0	0	#NAME?	1	1	0.107326	NA
406	hsa-miR-29b-2*	0	3	0	1.28245	1.92367	0	0	#NAME?	1	1	1.49947	NA
407	hsa-miR-29c	429	3398	255	1643.9	2315.2	301.297	0.130139	-2.94188	0.674538	1	2.73282	NA
408	hsa-miR-29c*	0	1	0	0.427482	0.641224	0	0	#NAME?	1	1	0.66865	NA
409	hsa-miR-300	0	0	0	0	0	0	NA	NA	NA	NA	NA	NA
410	hsa-miR-301a	0	2	5	2.82423	1.28245	5.90778	4.60665	2.20372	0.145851	0.944009	0.327023	NA
411	hsa-miR-301b	0	0	6	2.36311	0	7.08934	Inf	Inf	0.0454225	0.944009	0	NA
412	hsa-miR-302a	0	0	2	0.787704	0	2.36311	Inf	Inf	0.137055	0.944009	0	NA
413	hsa-miR-302a*	0	0	0	0	0	0	NA	NA	NA	NA	NA	NA
414	hsa-miR-302b	0	0	0	0	0	0	NA	NA	NA	NA	NA	NA
415	hsa-miR-302b*	0	0	0	0	0	0	NA	NA	NA	NA	NA	NA
416	hsa-miR-302c	0	0	0	0	0	0	NA	NA	NA	NA	NA	NA
417	hsa-miR-302c*	0	0	0	0	0	0	NA	NA	NA	NA	NA	NA
418	hsa-miR-302d	0	0	0	0	0	0	NA	NA	NA	NA	NA	NA
419	hsa-miR-302d*	0	0	0	0	0	0	NA	NA	NA	NA	NA	NA
420	hsa-miR-302e	0	0	0	0	0	0	NA	NA	NA	NA	NA	NA
421	hsa-miR-302f	0	0	0	0	0	0	NA	NA	NA	NA	NA	NA
422	hsa-miR-3065-3p	0	0	1	0.393852	0	1.18156	Inf	Inf	0.264589	0.944009	0	NA
423	hsa-miR-3065-5p	2	26	2	12.3259	17.3073	2.36311	0.136538	-2.87262	0.681752	1	2.735	NA
424	hsa-miR-3074	0	0	0	0	0	0	NA	NA	NA	NA	NA	NA
425	hsa-miR-30a	11	6	6	7.25824	7.34269	7.08934	0.965496	-0.050658	0.430408	0.944009	0.00369479	NA
426	hsa-miR-30a*	1	2	0	1.0668	1.60021	0	0	#NAME?	1	1	0.485923	NA
427	hsa-miR-30b	156	84	60	92.5866	103.433	70.8934	0.685403	-0.544976	0.453449	0.944009	0.00371849	NA
428	hsa-miR-30b*	21	1	15	10.7839	7.31417	17.7233	2.42315	1.27689	0.287294	0.944009	0.550949	NA
429	hsa-miR-30c	49	43	45	46.4852	43.1428	53.17	1.23242	0.301493	0.348388	0.944009	0.117258	NA
430	hsa-miR-30c-1*	29	1	9	10.1155	9.85624	10.634	1.07891	0.109577	0.43691	0.944009	1.19921	NA
431	hsa-miR-30c-2*	0	1	0	0.427482	0.641224	0	0	#NAME?	1	1	0.66865	NA
432	hsa-miR-30d	1053	202	282	420.485	464.128	333.199	0.717904	-0.478137	0.456812	0.944009	0.405296	NA
433	hsa-miR-30d*	3	2	1	1.88434	2.23572	1.18156	0.528489	-0.920054	0.727767	1	0.0292009	NA
434	hsa-miR-30e	83	84	27	64.1252	80.2368	31.902	0.397598	-1.33062	0.531322	0.944009	0.318804	NA
435	hsa-miR-30e*	113	104	94	105.418	102.594	111.066	1.08258	0.114474	0.360187	0.944009	0.147383	NA
436	hsa-miR-31	1	207	0	88.7007	133.051	0	0	#NAME?	1	1	3.83177	NA
437	hsa-miR-31*	0	0	0	0	0	0	NA	NA	NA	NA	NA	NA
438	hsa-miR-3115	0	0	1	0.393852	0	1.18156	Inf	Inf	0.264589	0.944009	0	NA
439	hsa-miR-3116	0	0	0	0	0	0	NA	NA	NA	NA	NA	NA
440	hsa-miR-3117	0	0	0	0	0	0	NA	NA	NA	NA	NA	NA
441	hsa-miR-3118	0	0	0	0	0	0	NA	NA	NA	NA	NA	NA
442	hsa-miR-3119	0	0	0	0	0	0	NA	NA	NA	NA	NA	NA
443	hsa-miR-3120	1	12	0	5.34163	8.01244	0	0	#NAME?	1	1	2.48401	NA
444	hsa-miR-3121	34	1	23	16.6886	11.445	27.1758	2.37446	1.2476	0.29584	0.944009	0.66703	NA
445	hsa-miR-3122	0	0	0	0	0	0	NA	NA	NA	NA	NA	NA
446	hsa-miR-3123	0	0	0	0	0	0	NA	NA	NA	NA	NA	NA
447	hsa-miR-3124	15	1	3	4.78663	5.40761	3.54467	0.655497	-0.60934	0.524624	0.944009	1.02771	NA
448	hsa-miR-3125	0	0	0	0	0	0	NA	NA	NA	NA	NA	NA
449	hsa-miR-3126-3p	0	0	0	0	0	0	NA	NA	NA	NA	NA	NA
450	hsa-miR-3126-5p	0	0	0	0	0	0	NA	NA	NA	NA	NA	NA
451	hsa-miR-3127	96	0	15	26.2444	30.5049	17.7233	0.581001	-0.783389	0.527964	0.944009	2.35802	NA
452	hsa-miR-3128	1	0	1	0.605692	0.317759	1.18156	3.7184	1.89468	0.331192	0.944009	0.294001	NA
453	hsa-miR-3129	0	0	0	0	0	0	NA	NA	NA	NA	NA	NA
454	hsa-miR-3130-3p	3	0	9	4.18019	0.953277	10.634	11.1552	3.47965	0.120537	0.944009	0.0953719	NA
455	hsa-miR-3130-5p	0	0	0	0	0	0	NA	NA	NA	NA	NA	NA
456	hsa-miR-3131	3	0	0	0.635518	0.953277	0	0	#NAME?	1	1	0.939297	NA
457	hsa-miR-3132	0	0	0	0	0	0	NA	NA	NA	NA	NA	NA
458	hsa-miR-3133	0	0	0	0	0	0	NA	NA	NA	NA	NA	NA
459	hsa-miR-3134	4	0	2	1.63506	1.27104	2.36311	1.8592	0.894683	0.418339	0.944009	0.68811	NA
460	hsa-miR-3135	4	0	0	0.847358	1.27104	0	0	#NAME?	1	1	1.14892	NA
461	hsa-miR-3136	1	6	1	3.17059	4.1651	1.18156	0.28368	-1.81766	0.744146	1	1.4084	NA
462	hsa-miR-3137	0	0	0	0	0	0	NA	NA	NA	NA	NA	NA
463	hsa-miR-3138	0	0	0	0	0	0	NA	NA	NA	NA	NA	NA
464	hsa-miR-3139	1	0	0	0.211839	0.317759	0	0	#NAME?	1	1	0.33135	NA
465	hsa-miR-3140	6	0	3	2.45259	1.90655	3.54467	1.8592	0.894683	0.392361	0.944009	0.784105	NA
466	hsa-miR-3141	1	0	1	0.605692	0.317759	1.18156	3.7184	1.89468	0.331192	0.944009	0.294001	NA
467	hsa-miR-3142	0	0	0	0	0	0	NA	NA	NA	NA	NA	NA
468	hsa-miR-3143	0	0	0	0	0	0	NA	NA	NA	NA	NA	NA
469	hsa-miR-3144-3p	0	1	1	0.821335	0.641224	1.18156	1.84266	0.881789	0.343959	0.944009	0.525207	NA
470	hsa-miR-3144-5p	6	0	5	3.2403	1.90655	5.90778	3.09867	1.63165	0.253392	0.944009	0.526342	NA
471	hsa-miR-3145	0	0	0	0	0	0	NA	NA	NA	NA	NA	NA
472	hsa-miR-3146	3	0	0	0.635518	0.953277	0	0	#NAME?	1	1	0.939297	NA
473	hsa-miR-3147	0	0	0	0	0	0	NA	NA	NA	NA	NA	NA
474	hsa-miR-3148	0	0	0	0	0	0	NA	NA	NA	NA	NA	NA
475	hsa-miR-3149	0	1	2	1.21519	0.641224	2.36311	3.68532	1.88179	0.265215	0.944009	0.355409	NA
476	hsa-miR-3150	0	0	0	0	0	0	NA	NA	NA	NA	NA	NA
477	hsa-miR-3151	0	0	0	0	0	0	NA	NA	NA	NA	NA	NA
478	hsa-miR-3152	0	0	0	0	0	0	NA	NA	NA	NA	NA	NA
479	hsa-miR-3153	0	0	0	0	0	0	NA	NA	NA	NA	NA	NA
480	hsa-miR-3154	2	0	1	0.817531	0.635518	1.18156	1.8592	0.894683	0.443969	0.944009	0.521379	NA
481	hsa-miR-3155	7	0	2	2.27058	2.22431	2.36311	1.0624	0.0873284	0.483611	0.944009	1.09785	NA
482	hsa-miR-3156	0	0	0	0	0	0	NA	NA	NA	NA	NA	NA
483	hsa-miR-3157	2	0	0	0.423679	0.635518	0	0	#NAME?	1	1	0.6627	NA
484	hsa-miR-3158	48	0	11	14.5007	15.2524	12.9971	0.852134	-0.230848	0.484668	0.944009	1.89911	NA
485	hsa-miR-3159	0	0	0	0	0	0	NA	NA	NA	NA	NA	NA
486	hsa-miR-3160	5	0	3	2.24075	1.5888	3.54467	2.23104	1.15772	0.367829	0.944009	0.6592	NA
487	hsa-miR-3161	0	0	0	0	0	0	NA	NA	NA	NA	NA	NA
488	hsa-miR-3162	1	0	0	0.211839	0.317759	0	0	#NAME?	1	1	0.33135	NA
489	hsa-miR-3163	14	0	9	6.51042	4.44863	10.634	2.3904	1.25725	0.292421	0.944009	0.775388	NA
490	hsa-miR-3164	15	3	3	5.6416	6.69006	3.54467	0.529841	-0.916367	0.546628	0.944009	0.362192	NA
491	hsa-miR-3165	20	1	4	6.23968	6.99641	4.72623	0.675522	-0.565925	0.516908	0.944009	1.24555	NA
492	hsa-miR-3166	0	0	0	0	0	0	NA	NA	NA	NA	NA	NA
493	hsa-miR-3167	0	0	0	0	0	0	NA	NA	NA	NA	NA	NA
494	hsa-miR-3168	0	0	0	0	0	0	NA	NA	NA	NA	NA	NA
495	hsa-miR-3169	0	0	0	0	0	0	NA	NA	NA	NA	NA	NA
496	hsa-miR-3170	0	0	0	0	0	0	NA	NA	NA	NA	NA	NA
497	hsa-miR-3171	0	0	0	0	0	0	NA	NA	NA	NA	NA	NA
498	hsa-miR-3172	5	0	0	1.0592	1.5888	0	0	#NAME?	1	1	1.33094	NA
499	hsa-miR-3173	3	0	0	0.635518	0.953277	0	0	#NAME?	1	1	0.939297	NA
500	hsa-miR-3174	2	1	0	0.851161	1.27674	0	0	#NAME?	1	1	2.30136e-05	NA
501	hsa-miR-3175	5	1	1	1.88053	2.23002	1.18156	0.529841	-0.916367	0.739178	1	0.242808	NA
502	hsa-miR-3176	3	0	0	0.635518	0.953277	0	0	#NAME?	1	1	0.939297	NA
503	hsa-miR-3177	9	0	1	2.30041	2.85983	1.18156	0.413156	-1.27524	0.756726	1	1.57743	NA
504	hsa-miR-3178	0	0	0	0	0	0	NA	NA	NA	NA	NA	NA
505	hsa-miR-3179	26	0	15	11.4156	8.26174	17.7233	2.14523	1.10113	0.311411	0.944009	0.920287	NA
506	hsa-miR-3180-3p	280	0	141	114.848	88.9726	166.599	1.87248	0.904952	0.32354	0.944009	1.03808	NA
507	hsa-miR-3180-5p	0	0	0	0	0	0	NA	NA	NA	NA	NA	NA
508	hsa-miR-3181	0	0	0	0	0	0	NA	NA	NA	NA	NA	NA
509	hsa-miR-3182	0	0	0	0	0	0	NA	NA	NA	NA	NA	NA
510	hsa-miR-3183	0	2	0	0.854965	1.28245	0	0	#NAME?	1	1	1.15589	NA
511	hsa-miR-3184	0	0	0	0	0	0	NA	NA	NA	NA	NA	NA
512	hsa-miR-3185	0	0	0	0	0	0	NA	NA	NA	NA	NA	NA
513	hsa-miR-3186-3p	0	0	0	0	0	0	NA	NA	NA	NA	NA	NA
514	hsa-miR-3186-5p	0	0	0	0	0	0	NA	NA	NA	NA	NA	NA
515	hsa-miR-3187	0	0	0	0	0	0	NA	NA	NA	NA	NA	NA
516	hsa-miR-3188	0	0	0	0	0	0	NA	NA	NA	NA	NA	NA
517	hsa-miR-3189	4	0	0	0.847358	1.27104	0	0	#NAME?	1	1	1.14892	NA
518	hsa-miR-3190-3p	4	2	0	1.70232	2.55348	0	0	#NAME?	1	1	3.52944e-05	NA
519	hsa-miR-3190-5p	0	1	0	0.427482	0.641224	0	0	#NAME?	1	1	0.66865	NA
520	hsa-miR-3191	3	0	0	0.635518	0.953277	0	0	#NAME?	1	1	0.939297	NA
521	hsa-miR-3192	6	1	0	1.69852	2.54778	0	0	#NAME?	1	1	0.435387	NA
522	hsa-miR-3193	1	0	0	0.211839	0.317759	0	0	#NAME?	1	1	0.33135	NA
523	hsa-miR-3194	0	1	0	0.427482	0.641224	0	0	#NAME?	1	1	0.66865	NA
524	hsa-miR-3195	0	0	0	0	0	0	NA	NA	NA	NA	NA	NA
525	hsa-miR-3196	0	0	0	0	0	0	NA	NA	NA	NA	NA	NA
526	hsa-miR-3197	0	0	0	0	0	0	NA	NA	NA	NA	NA	NA
527	hsa-miR-3198	4	0	0	0.847358	1.27104	0	0	#NAME?	1	1	1.14892	NA
528	hsa-miR-3199	0	0	0	0	0	0	NA	NA	NA	NA	NA	NA
529	hsa-miR-32	3	7	4	5.2033	5.44184	4.72623	0.868497	-0.203407	0.432121	0.944009	0.668266	NA
530	hsa-miR-32*	0	0	1	0.393852	0	1.18156	Inf	Inf	0.264589	0.944009	0	NA
531	hsa-miR-3200	0	0	0	0	0	0	NA	NA	NA	NA	NA	NA
532	hsa-miR-3201	0	0	0	0	0	0	NA	NA	NA	NA	NA	NA
533	hsa-miR-3202	6	3	3	3.73504	3.83023	3.54467	0.925447	-0.111778	0.455464	0.944009	2.79009e-05	NA
534	hsa-miR-320a	89778	8263	40769	38607.8	33826.2	48170.9	1.42407	0.51002	0.392012	0.944009	0.698839	NA
535	hsa-miR-320b	624	79	316	290.416	248.938	373.372	1.49986	0.584825	0.33508	0.944009	0.438712	NA
536	hsa-miR-320c	22	5	12	11.5241	10.1968	14.1787	1.3905	0.475604	0.379601	0.944009	0.18527	NA
537	hsa-miR-320d	14	0	5	4.93501	4.44863	5.90778	1.328	0.409256	0.417946	0.944009	1.20892	NA
538	hsa-miR-320e	0	0	0	0	0	0	NA	NA	NA	NA	NA	NA
539	hsa-miR-323-3p	3	29	4	14.6079	19.5488	4.72623	0.241766	-2.04832	0.6046	0.961257	2.42677	NA
540	hsa-miR-323-5p	0	0	0	0	0	0	NA	NA	NA	NA	NA	NA
541	hsa-miR-323b-3p	0	3	0	1.28245	1.92367	0	0	#NAME?	1	1	1.49947	NA
542	hsa-miR-323b-5p	0	0	0	0	0	0	NA	NA	NA	NA	NA	NA
543	hsa-miR-324-3p	0	0	0	0	0	0	NA	NA	NA	NA	NA	NA
544	hsa-miR-324-5p	79	144	17	84.9883	117.439	20.0865	0.171037	-2.54762	0.640139	0.991067	1.07913	NA
545	hsa-miR-325	0	0	0	0	0	0	NA	NA	NA	NA	NA	NA
546	hsa-miR-326	0	2	0	0.854965	1.28245	0	0	#NAME?	1	1	1.15589	NA
547	hsa-miR-328	6	14	3	8.43735	10.8837	3.54467	0.325686	-1.61844	0.578532	0.956349	1.07842	NA
548	hsa-miR-329	1	2	4	2.64221	1.60021	4.72623	2.95351	1.56243	0.207164	0.944009	0.192659	NA
549	hsa-miR-330-3p	931	513	343	551.612	624.782	405.274	0.648665	-0.624454	0.457033	0.944009	0.00617631	NA
550	hsa-miR-330-5p	1	0	1	0.605692	0.317759	1.18156	3.7184	1.89468	0.331192	0.944009	0.294001	NA
551	hsa-miR-331-3p	21	31	16	24.0022	26.5509	18.9049	0.712026	-0.489999	0.455222	0.944009	0.529424	NA
552	hsa-miR-331-5p	2	0	0	0.423679	0.635518	0	0	#NAME?	1	1	0.6627	NA
553	hsa-miR-335	3	144	0	62.193	93.2895	0	0	#NAME?	1	1	3.72144	NA
554	hsa-miR-335*	0	2	0	0.854965	1.28245	0	0	#NAME?	1	1	1.15589	NA
555	hsa-miR-337-3p	0	1	0	0.427482	0.641224	0	0	#NAME?	1	1	0.66865	NA
556	hsa-miR-337-5p	0	0	0	0	0	0	NA	NA	NA	NA	NA	NA
557	hsa-miR-338-3p	0	1	3	1.60904	0.641224	3.54467	5.52798	2.46675	0.225938	0.944009	0.241592	NA
558	hsa-miR-338-5p	0	0	0	0	0	0	NA	NA	NA	NA	NA	NA
559	hsa-miR-339-3p	78	51	26	48.5652	57.4876	30.7205	0.534384	-0.904051	0.501764	0.944009	0.0462946	NA
560	hsa-miR-339-5p	49	17	12	22.3736	26.471	14.1787	0.535631	-0.90069	0.527281	0.944009	0.0756273	NA
561	hsa-miR-33a	631	189	519	418.874	321.697	613.228	1.90623	0.930719	0.276701	0.944009	0.0611691	NA
562	hsa-miR-33a*	0	0	0	0	0	0	NA	NA	NA	NA	NA	NA
563	hsa-miR-33b	0	3	0	1.28245	1.92367	0	0	#NAME?	1	1	1.49947	NA
564	hsa-miR-33b*	1	0	0	0.211839	0.317759	0	0	#NAME?	1	1	0.33135	NA
565	hsa-miR-340	2913	5621	1565	3636.35	4529.95	1849.14	0.408202	-1.29264	0.53716	0.944009	0.988349	NA
566	hsa-miR-340*	0	0	0	0	0	0	NA	NA	NA	NA	NA	NA
567	hsa-miR-342-3p	133	2755	57	1228.34	1808.83	67.3487	0.0372332	-4.74726	0.79486	1	3.45371	NA
568	hsa-miR-342-5p	2	86	0	37.1872	55.7808	0	0	#NAME?	1	1	3.69827	NA
569	hsa-miR-345	12	5	5	6.64875	7.01923	5.90778	0.841657	-0.248696	0.46027	0.944009	0.0127429	NA
570	hsa-miR-346	0	0	0	0	0	0	NA	NA	NA	NA	NA	NA
571	hsa-miR-34a	0	1	0	0.427482	0.641224	0	0	#NAME?	1	1	0.66865	NA
572	hsa-miR-34a*	0	0	0	0	0	0	NA	NA	NA	NA	NA	NA
573	hsa-miR-34b	0	0	0	0	0	0	NA	NA	NA	NA	NA	NA
574	hsa-miR-34b*	0	0	0	0	0	0	NA	NA	NA	NA	NA	NA
575	hsa-miR-34c-3p	0	0	0	0	0	0	NA	NA	NA	NA	NA	NA
576	hsa-miR-34c-5p	116	32	38	53.2192	57.3792	44.8992	0.782498	-0.35384	0.453746	0.944009	0.164631	NA
577	hsa-miR-361-3p	69	33	3	29.9054	43.0858	3.54467	0.0822701	-3.60349	0.74638	1	0.00112605	NA
578	hsa-miR-361-5p	73	162	34	98.1074	127.075	40.1729	0.316136	-1.66138	0.550798	0.944009	1.16502	NA
579	hsa-miR-362-3p	0	4	6	4.07304	2.56489	7.08934	2.76399	1.46675	0.195766	0.944009	0.619147	NA
580	hsa-miR-362-5p	25	7	20	16.1654	12.4325	23.6311	1.90075	0.926567	0.308869	0.944009	0.0814	NA
581	hsa-miR-363	0	433	3	186.281	277.65	3.54467	0.0127667	-6.29147	0.840184	1	3.76901	NA
582	hsa-miR-363*	0	3	0	1.28245	1.92367	0	0	#NAME?	1	1	1.49947	NA
583	hsa-miR-365	68	15	77	51.1439	31.226	90.9799	2.9136	1.5428	0.232406	0.944009	0.0975035	NA
584	hsa-miR-365*	0	0	0	0	0	0	NA	NA	NA	NA	NA	NA
585	hsa-miR-367	0	0	0	0	0	0	NA	NA	NA	NA	NA	NA
586	hsa-miR-367*	0	0	0	0	0	0	NA	NA	NA	NA	NA	NA
587	hsa-miR-369-3p	4	28	4	14.3923	19.2253	4.72623	0.245834	-2.02425	0.604081	0.961257	2.23262	NA
588	hsa-miR-369-5p	1	1	0	0.639322	0.958983	0	0	#NAME?	1	1	0.107326	NA
589	hsa-miR-370	0	6	1	2.95875	3.84734	1.18156	0.30711	-1.70317	0.737474	1	1.87775	NA
590	hsa-miR-371-3p	0	0	0	0	0	0	NA	NA	NA	NA	NA	NA
591	hsa-miR-371-5p	0	0	1	0.393852	0	1.18156	Inf	Inf	0.264589	0.944009	0	NA
592	hsa-miR-372	0	0	0	0	0	0	NA	NA	NA	NA	NA	NA
593	hsa-miR-373	0	0	0	0	0	0	NA	NA	NA	NA	NA	NA
594	hsa-miR-373*	0	0	0	0	0	0	NA	NA	NA	NA	NA	NA
595	hsa-miR-374a	150	270	154	207.849	220.794	181.96	0.824114	-0.279084	0.38017	0.944009	0.61938	NA
596	hsa-miR-374a*	1005	169	415	448.592	427.715	490.346	1.14643	0.197151	0.381382	0.944009	0.37761	NA
597	hsa-miR-374b	77	636	305	408.315	432.286	360.375	0.833649	-0.262487	0.354876	0.944009	1.50137	NA
598	hsa-miR-374b*	29	7	33	22.1328	13.7036	38.9914	2.84534	1.5086	0.24614	0.944009	0.0826591	NA
599	hsa-miR-375	24	0	5	7.05341	7.62622	5.90778	0.774667	-0.368351	0.497816	0.944009	1.79982	NA
600	hsa-miR-376a	4	17	2	8.90226	12.1718	2.36311	0.194146	-2.36479	0.645407	0.991067	1.79336	NA
601	hsa-miR-376a*	0	0	0	0	0	0	NA	NA	NA	NA	NA	NA
602	hsa-miR-376b	0	3	0	1.28245	1.92367	0	0	#NAME?	1	1	1.49947	NA
603	hsa-miR-376c	2	799	1	342.376	512.973	1.18156	0.00230335	-8.76205	0.940521	1	3.78522	NA
604	hsa-miR-377	1	11	0	4.91415	7.37122	0	0	#NAME?	1	1	2.37928	NA
605	hsa-miR-377*	0	2	0	0.854965	1.28245	0	0	#NAME?	1	1	1.15589	NA
606	hsa-miR-378	10449	2756	5016	5367.21	5087.48	5926.69	1.16496	0.220276	0.404303	0.944009	0.154639	NA
607	hsa-miR-378*	34	0	3	8.3841	10.8038	3.54467	0.328094	-1.60782	0.624187	0.977663	2.54719	NA
608	hsa-miR-378b	0	0	0	0	0	0	NA	NA	NA	NA	NA	NA
609	hsa-miR-378c	0	0	0	0	0	0	NA	NA	NA	NA	NA	NA
610	hsa-miR-379	12	125	10	59.9159	83.9661	11.8156	0.140718	-2.82912	0.65361	0.991067	2.80562	NA
611	hsa-miR-379*	0	0	0	0	0	0	NA	NA	NA	NA	NA	NA
612	hsa-miR-380	0	0	0	0	0	0	NA	NA	NA	NA	NA	NA
613	hsa-miR-380*	0	0	0	0	0	0	NA	NA	NA	NA	NA	NA
614	hsa-miR-381	0	12	2	5.91749	7.69468	2.36311	0.30711	-1.70317	0.578199	0.956349	2.37844	NA
615	hsa-miR-382	23	201	10	94.7348	136.194	11.8156	0.0867551	-3.52691	0.702859	1	2.83205	NA
616	hsa-miR-383	141	0	1	30.2632	44.804	1.18156	0.0263717	-5.24487	0.891159	1	3.7645	NA
617	hsa-miR-384	0	0	0	0	0	0	NA	NA	NA	NA	NA	NA
618	hsa-miR-409-3p	3	84	2	37.3318	54.8161	2.36311	0.0431099	-4.53584	0.774815	1	3.46236	NA
619	hsa-miR-409-5p	0	24	2	11.0473	15.3894	2.36311	0.153555	-2.70317	0.665331	0.997996	3.08626	NA
620	hsa-miR-410	1	630	6	271.889	404.289	7.08934	0.0175353	-5.83359	0.818326	1	3.72841	NA
621	hsa-miR-411	4	36	1	16.6306	24.3551	1.18156	0.0485137	-4.36546	0.853039	1	2.86306	NA
622	hsa-miR-411*	0	1	0	0.427482	0.641224	0	0	#NAME?	1	1	0.66865	NA
623	hsa-miR-412	0	0	0	0	0	0	NA	NA	NA	NA	NA	NA
624	hsa-miR-421	26	27	25	26.8962	25.5748	29.5389	1.155	0.207895	0.36532	0.944009	0.20037	NA
625	hsa-miR-422a	0	0	0	0	0	0	NA	NA	NA	NA	NA	NA
626	hsa-miR-423-3p	2719	593	855	1166.23	1244.23	1010.23	0.811931	-0.300571	0.450168	0.944009	0.301206	NA
627	hsa-miR-423-5p	21689	3342	26066	16289.4	9034.85	30798.5	3.40885	1.76929	0.240492	0.944009	0.162251	NA
628	hsa-miR-424	2	60	11	30.405	39.1089	12.9971	0.332331	-1.58931	0.548257	0.944009	2.68847	NA
629	hsa-miR-424*	62	33	32	39.8442	40.8614	37.8098	0.925317	-0.11198	0.414871	0.944009	0.00235647	NA
630	hsa-miR-425	157	211	215	208.136	185.186	254.035	1.37178	0.456047	0.292714	0.944009	0.286617	NA
631	hsa-miR-425*	9	38	9	21.6956	27.2263	10.634	0.390578	-1.35632	0.532157	0.944009	1.69509	NA
632	hsa-miR-4251	0	0	0	0	0	0	NA	NA	NA	NA	NA	NA
633	hsa-miR-4252	0	0	0	0	0	0	NA	NA	NA	NA	NA	NA
634	hsa-miR-4253	0	0	0	0	0	0	NA	NA	NA	NA	NA	NA
635	hsa-miR-4254	0	0	0	0	0	0	NA	NA	NA	NA	NA	NA
636	hsa-miR-4255	0	0	0	0	0	0	NA	NA	NA	NA	NA	NA
637	hsa-miR-4256	0	0	0	0	0	0	NA	NA	NA	NA	NA	NA
638	hsa-miR-4257	0	0	0	0	0	0	NA	NA	NA	NA	NA	NA
639	hsa-miR-4258	0	0	0	0	0	0	NA	NA	NA	NA	NA	NA
640	hsa-miR-4259	0	0	0	0	0	0	NA	NA	NA	NA	NA	NA
641	hsa-miR-4260	0	0	0	0	0	0	NA	NA	NA	NA	NA	NA
642	hsa-miR-4261	0	0	0	0	0	0	NA	NA	NA	NA	NA	NA
643	hsa-miR-4262	0	0	0	0	0	0	NA	NA	NA	NA	NA	NA
644	hsa-miR-4263	0	0	0	0	0	0	NA	NA	NA	NA	NA	NA
645	hsa-miR-4264	0	0	0	0	0	0	NA	NA	NA	NA	NA	NA
646	hsa-miR-4265	0	0	0	0	0	0	NA	NA	NA	NA	NA	NA
647	hsa-miR-4266	0	0	0	0	0	0	NA	NA	NA	NA	NA	NA
648	hsa-miR-4267	0	0	0	0	0	0	NA	NA	NA	NA	NA	NA
649	hsa-miR-4268	0	0	0	0	0	0	NA	NA	NA	NA	NA	NA
650	hsa-miR-4269	0	0	0	0	0	0	NA	NA	NA	NA	NA	NA
651	hsa-miR-4270	0	0	0	0	0	0	NA	NA	NA	NA	NA	NA
652	hsa-miR-4271	0	0	0	0	0	0	NA	NA	NA	NA	NA	NA
653	hsa-miR-4272	0	0	0	0	0	0	NA	NA	NA	NA	NA	NA
654	hsa-miR-4273	0	0	0	0	0	0	NA	NA	NA	NA	NA	NA
655	hsa-miR-4274	0	0	0	0	0	0	NA	NA	NA	NA	NA	NA
656	hsa-miR-4275	0	0	0	0	0	0	NA	NA	NA	NA	NA	NA
657	hsa-miR-4276	0	0	0	0	0	0	NA	NA	NA	NA	NA	NA
658	hsa-miR-4277	0	0	0	0	0	0	NA	NA	NA	NA	NA	NA
659	hsa-miR-4278	0	0	0	0	0	0	NA	NA	NA	NA	NA	NA
660	hsa-miR-4279	0	0	0	0	0	0	NA	NA	NA	NA	NA	NA
661	hsa-miR-4280	0	0	0	0	0	0	NA	NA	NA	NA	NA	NA
662	hsa-miR-4281	0	0	0	0	0	0	NA	NA	NA	NA	NA	NA
663	hsa-miR-4282	0	0	0	0	0	0	NA	NA	NA	NA	NA	NA
664	hsa-miR-4283	0	0	0	0	0	0	NA	NA	NA	NA	NA	NA
665	hsa-miR-4284	0	0	0	0	0	0	NA	NA	NA	NA	NA	NA
666	hsa-miR-4285	0	0	0	0	0	0	NA	NA	NA	NA	NA	NA
667	hsa-miR-4286	0	0	0	0	0	0	NA	NA	NA	NA	NA	NA
668	hsa-miR-4287	0	0	0	0	0	0	NA	NA	NA	NA	NA	NA
669	hsa-miR-4288	0	0	0	0	0	0	NA	NA	NA	NA	NA	NA
670	hsa-miR-4289	0	0	0	0	0	0	NA	NA	NA	NA	NA	NA
671	hsa-miR-429	0	2	0	0.854965	1.28245	0	0	#NAME?	1	1	1.15589	NA
672	hsa-miR-4290	0	0	0	0	0	0	NA	NA	NA	NA	NA	NA
673	hsa-miR-4291	0	0	0	0	0	0	NA	NA	NA	NA	NA	NA
674	hsa-miR-4292	0	0	0	0	0	0	NA	NA	NA	NA	NA	NA
675	hsa-miR-4293	0	0	0	0	0	0	NA	NA	NA	NA	NA	NA
676	hsa-miR-4294	0	0	0	0	0	0	NA	NA	NA	NA	NA	NA
677	hsa-miR-4295	0	0	0	0	0	0	NA	NA	NA	NA	NA	NA
678	hsa-miR-4296	0	0	0	0	0	0	NA	NA	NA	NA	NA	NA
679	hsa-miR-4297	0	0	0	0	0	0	NA	NA	NA	NA	NA	NA
680	hsa-miR-4298	0	0	0	0	0	0	NA	NA	NA	NA	NA	NA
681	hsa-miR-4299	0	0	0	0	0	0	NA	NA	NA	NA	NA	NA
682	hsa-miR-4300	0	0	0	0	0	0	NA	NA	NA	NA	NA	NA
683	hsa-miR-4301	0	0	0	0	0	0	NA	NA	NA	NA	NA	NA
684	hsa-miR-4302	0	0	0	0	0	0	NA	NA	NA	NA	NA	NA
685	hsa-miR-4303	0	0	0	0	0	0	NA	NA	NA	NA	NA	NA
686	hsa-miR-4304	0	0	0	0	0	0	NA	NA	NA	NA	NA	NA
687	hsa-miR-4305	0	0	0	0	0	0	NA	NA	NA	NA	NA	NA
688	hsa-miR-4306	0	0	0	0	0	0	NA	NA	NA	NA	NA	NA
689	hsa-miR-4307	0	0	0	0	0	0	NA	NA	NA	NA	NA	NA
690	hsa-miR-4308	0	0	0	0	0	0	NA	NA	NA	NA	NA	NA
691	hsa-miR-4309	0	0	0	0	0	0	NA	NA	NA	NA	NA	NA
692	hsa-miR-431	0	4	0	1.70993	2.56489	0	0	#NAME?	1	1	1.77174	NA
693	hsa-miR-431*	0	0	0	0	0	0	NA	NA	NA	NA	NA	NA
694	hsa-miR-4310	0	0	0	0	0	0	NA	NA	NA	NA	NA	NA
695	hsa-miR-4311	0	0	0	0	0	0	NA	NA	NA	NA	NA	NA
696	hsa-miR-4312	0	0	0	0	0	0	NA	NA	NA	NA	NA	NA
697	hsa-miR-4313	0	0	0	0	0	0	NA	NA	NA	NA	NA	NA
698	hsa-miR-4314	0	0	0	0	0	0	NA	NA	NA	NA	NA	NA
699	hsa-miR-4315	0	0	0	0	0	0	NA	NA	NA	NA	NA	NA
700	hsa-miR-4316	0	0	0	0	0	0	NA	NA	NA	NA	NA	NA
701	hsa-miR-4317	0	0	0	0	0	0	NA	NA	NA	NA	NA	NA
702	hsa-miR-4318	0	0	0	0	0	0	NA	NA	NA	NA	NA	NA
703	hsa-miR-4319	0	0	0	0	0	0	NA	NA	NA	NA	NA	NA
704	hsa-miR-432	0	21	3	10.1587	13.4657	3.54467	0.263237	-1.92557	0.591899	0.961257	2.78066	NA
705	hsa-miR-432*	0	0	0	0	0	0	NA	NA	NA	NA	NA	NA
706	hsa-miR-4320	0	0	0	0	0	0	NA	NA	NA	NA	NA	NA
707	hsa-miR-4321	0	0	0	0	0	0	NA	NA	NA	NA	NA	NA
708	hsa-miR-4322	0	0	0	0	0	0	NA	NA	NA	NA	NA	NA
709	hsa-miR-4323	0	0	0	0	0	0	NA	NA	NA	NA	NA	NA
710	hsa-miR-4324	0	0	0	0	0	0	NA	NA	NA	NA	NA	NA
711	hsa-miR-4325	0	0	0	0	0	0	NA	NA	NA	NA	NA	NA
712	hsa-miR-4326	0	0	0	0	0	0	NA	NA	NA	NA	NA	NA
713	hsa-miR-4327	0	0	0	0	0	0	NA	NA	NA	NA	NA	NA
714	hsa-miR-4328	0	0	0	0	0	0	NA	NA	NA	NA	NA	NA
715	hsa-miR-4329	0	0	0	0	0	0	NA	NA	NA	NA	NA	NA
716	hsa-miR-433	33	70	24	46.3669	55.3717	28.3574	0.512127	-0.965426	0.483867	0.944009	0.958871	NA
717	hsa-miR-4330	0	0	0	0	0	0	NA	NA	NA	NA	NA	NA
718	hsa-miR-448	1	0	1	0.605692	0.317759	1.18156	3.7184	1.89468	0.331192	0.944009	0.294001	NA
719	hsa-miR-449a	3	1	2	1.85071	1.5945	2.36311	1.48204	0.567584	0.424552	0.944009	0.0321082	NA
720	hsa-miR-449b	0	0	2	0.787704	0	2.36311	Inf	Inf	0.137055	0.944009	0	NA
721	hsa-miR-449b*	0	0	0	0	0	0	NA	NA	NA	NA	NA	NA
722	hsa-miR-449c	0	0	0	0	0	0	NA	NA	NA	NA	NA	NA
723	hsa-miR-449c*	0	0	0	0	0	0	NA	NA	NA	NA	NA	NA
724	hsa-miR-450a	4	3	8	5.28062	3.19471	9.45245	2.95878	1.565	0.220608	0.944009	0.0251156	NA
725	hsa-miR-450b-3p	0	0	0	0	0	0	NA	NA	NA	NA	NA	NA
726	hsa-miR-450b-5p	0	1	2	1.21519	0.641224	2.36311	3.68532	1.88179	0.265215	0.944009	0.355409	NA
727	hsa-miR-451	96	195	217	189.162	155.544	256.398	1.6484	0.721066	0.247065	0.944009	0.426074	NA
728	hsa-miR-452	1782	15	486	575.322	575.865	574.237	0.997172	-0.00408587	0.425765	0.944009	1.60651	NA
729	hsa-miR-452*	0	0	0	0	0	0	NA	NA	NA	NA	NA	NA
730	hsa-miR-454	18	7	12	11.5317	10.2082	14.1787	1.38895	0.47399	0.35003	0.944009	0.0195787	NA
731	hsa-miR-454*	1	0	1	0.605692	0.317759	1.18156	3.7184	1.89468	0.331192	0.944009	0.294001	NA
732	hsa-miR-455-3p	0	0	0	0	0	0	NA	NA	NA	NA	NA	NA
733	hsa-miR-455-5p	0	0	0	0	0	0	NA	NA	NA	NA	NA	NA
734	hsa-miR-466	0	0	0	0	0	0	NA	NA	NA	NA	NA	NA
735	hsa-miR-483-3p	0	0	0	0	0	0	NA	NA	NA	NA	NA	NA
736	hsa-miR-483-5p	0	0	0	0	0	0	NA	NA	NA	NA	NA	NA
737	hsa-miR-484	69	25	26	35.5441	37.956	30.7205	0.809371	-0.305127	0.450622	0.944009	0.0482871	NA
738	hsa-miR-485-3p	1	74	12	36.5718	47.7683	14.1787	0.296822	-1.75233	0.560144	0.944009	2.88361	NA
739	hsa-miR-485-5p	3	45	8	23.023	29.8083	9.45245	0.317108	-1.65696	0.555677	0.944009	2.53195	NA
740	hsa-miR-486-3p	393	12	533	298.306	132.574	629.77	4.75032	2.24803	0.133688	0.944009	0.262617	NA
741	hsa-miR-486-5p	8575	268	2154	2779.45	2896.63	2545.07	0.878632	-0.18667	0.464305	0.944009	1.52195	NA
742	hsa-miR-487a	0	10	2	5.06253	6.41224	2.36311	0.368532	-1.44014	0.552903	0.944009	2.1755	NA
743	hsa-miR-487b	2	291	3	126.003	187.232	3.54467	0.018932	-5.72303	0.817717	1	3.7223	NA
744	hsa-miR-488	0	0	0	0	0	0	NA	NA	NA	NA	NA	NA
745	hsa-miR-488*	0	0	0	0	0	0	NA	NA	NA	NA	NA	NA
746	hsa-miR-489	0	0	0	0	0	0	NA	NA	NA	NA	NA	NA
747	hsa-miR-490-3p	0	0	0	0	0	0	NA	NA	NA	NA	NA	NA
748	hsa-miR-490-5p	0	0	0	0	0	0	NA	NA	NA	NA	NA	NA
749	hsa-miR-491-3p	0	1	0	0.427482	0.641224	0	0	#NAME?	1	1	0.66865	NA
750	hsa-miR-491-5p	6	1	1	2.09237	2.54778	1.18156	0.46376	-1.10855	0.742925	1	0.361809	NA
751	hsa-miR-492	0	0	1	0.393852	0	1.18156	Inf	Inf	0.264589	0.944009	0	NA
752	hsa-miR-493	0	6	1	2.95875	3.84734	1.18156	0.30711	-1.70317	0.737474	1	1.87775	NA
753	hsa-miR-493*	36	102	5	53.1987	76.8442	5.90778	0.0768801	-3.70125	0.724061	1	1.77644	NA
754	hsa-miR-494	0	3	2	2.07015	1.92367	2.36311	1.22844	0.296827	0.400522	0.944009	0.978935	NA
755	hsa-miR-495	3	69	6	32.4949	45.1977	7.08934	0.156852	-2.67253	0.645568	0.991067	3.06649	NA
756	hsa-miR-496	0	7	0	2.99238	4.48857	0	0	#NAME?	1	1	2.34292	NA
757	hsa-miR-497	14	12	2	8.88325	12.1433	2.36311	0.194602	-2.3614	0.663419	0.997768	0.204566	NA
758	hsa-miR-497*	0	0	0	0	0	0	NA	NA	NA	NA	NA	NA
759	hsa-miR-498	0	0	0	0	0	0	NA	NA	NA	NA	NA	NA
760	hsa-miR-499-3p	0	0	0	0	0	0	NA	NA	NA	NA	NA	NA
761	hsa-miR-499-5p	25	37	21	29.3837	31.6693	24.8127	0.783495	-0.352005	0.431264	0.944009	0.506508	NA
762	hsa-miR-500	0	2	1	1.24882	1.28245	1.18156	0.921329	-0.118211	0.437044	0.944009	0.907774	NA
763	hsa-miR-500*	20	1	5	6.63353	6.99641	5.90778	0.844403	-0.243997	0.48092	0.944009	1.13411	NA
764	hsa-miR-500b	0	0	0	0	0	0	NA	NA	NA	NA	NA	NA
765	hsa-miR-501-3p	103	3	13	28.222	34.6529	15.3602	0.44326	-1.17377	0.564321	0.946657	2.07334	NA
766	hsa-miR-501-5p	0	0	1	0.393852	0	1.18156	Inf	Inf	0.264589	0.944009	0	NA
767	hsa-miR-502-3p	199	33	35	70.0478	84.3945	41.3545	0.490014	-1.0291	0.52863	0.944009	0.626114	NA
768	hsa-miR-502-5p	0	0	0	0	0	0	NA	NA	NA	NA	NA	NA
769	hsa-miR-503	21	77	41	53.5127	56.0472	48.4438	0.86434	-0.210329	0.376442	0.944009	1.11289	NA
770	hsa-miR-504	18	1	93	40.8688	6.36089	109.885	17.2751	4.11062	0.0286881	0.944009	0.0281234	NA
771	hsa-miR-505	10	1	2	3.33358	3.81882	2.36311	0.618808	-0.692436	0.542954	0.944009	0.710789	NA
772	hsa-miR-505*	21	4	16	12.4602	9.23784	18.9049	2.04646	1.03313	0.301331	0.944009	0.19174	NA
773	hsa-miR-506	0	0	1	0.393852	0	1.18156	Inf	Inf	0.264589	0.944009	0	NA
774	hsa-miR-507	0	0	1	0.393852	0	1.18156	Inf	Inf	0.264589	0.944009	0	NA
775	hsa-miR-508-3p	0	10	1	4.66868	6.41224	1.18156	0.184266	-2.44014	0.770192	1	2.42494	NA
776	hsa-miR-508-5p	0	0	0	0	0	0	NA	NA	NA	NA	NA	NA
777	hsa-miR-509-3-5p	0	12	1	5.52364	7.69468	1.18156	0.153555	-2.70317	0.781852	1	2.61907	NA
778	hsa-miR-509-3p	0	0	2	0.787704	0	2.36311	Inf	Inf	0.137055	0.944009	0	NA
779	hsa-miR-509-5p	0	2	0	0.854965	1.28245	0	0	#NAME?	1	1	1.15589	NA
780	hsa-miR-510	0	0	0	0	0	0	NA	NA	NA	NA	NA	NA
781	hsa-miR-511	0	0	0	0	0	0	NA	NA	NA	NA	NA	NA
782	hsa-miR-512-3p	0	1	0	0.427482	0.641224	0	0	#NAME?	1	1	0.66865	NA
783	hsa-miR-512-5p	0	0	0	0	0	0	NA	NA	NA	NA	NA	NA
784	hsa-miR-513a-3p	0	0	0	0	0	0	NA	NA	NA	NA	NA	NA
785	hsa-miR-513a-5p	0	0	0	0	0	0	NA	NA	NA	NA	NA	NA
786	hsa-miR-513b	0	0	0	0	0	0	NA	NA	NA	NA	NA	NA
787	hsa-miR-513c	0	0	0	0	0	0	NA	NA	NA	NA	NA	NA
788	hsa-miR-514	0	2	0	0.854965	1.28245	0	0	#NAME?	1	1	1.15589	NA
789	hsa-miR-514b-3p	0	0	0	0	0	0	NA	NA	NA	NA	NA	NA
790	hsa-miR-514b-5p	0	0	0	0	0	0	NA	NA	NA	NA	NA	NA
791	hsa-miR-515-3p	0	0	4	1.57541	0	4.72623	Inf	Inf	0.0549565	0.944009	0	NA
792	hsa-miR-515-5p	0	0	0	0	0	0	NA	NA	NA	NA	NA	NA
793	hsa-miR-516a-3p	0	0	0	0	0	0	NA	NA	NA	NA	NA	NA
794	hsa-miR-516a-5p	0	0	0	0	0	0	NA	NA	NA	NA	NA	NA
795	hsa-miR-516b	0	0	0	0	0	0	NA	NA	NA	NA	NA	NA
796	hsa-miR-516b*	0	0	0	0	0	0	NA	NA	NA	NA	NA	NA
797	hsa-miR-517*	0	0	0	0	0	0	NA	NA	NA	NA	NA	NA
798	hsa-miR-517a	0	0	1	0.393852	0	1.18156	Inf	Inf	0.264589	0.944009	0	NA
799	hsa-miR-517b	0	0	0	0	0	0	NA	NA	NA	NA	NA	NA
800	hsa-miR-517c	0	0	0	0	0	0	NA	NA	NA	NA	NA	NA
801	hsa-miR-518a-3p	0	0	0	0	0	0	NA	NA	NA	NA	NA	NA
802	hsa-miR-518a-5p	0	0	0	0	0	0	NA	NA	NA	NA	NA	NA
803	hsa-miR-518b	0	0	0	0	0	0	NA	NA	NA	NA	NA	NA
804	hsa-miR-518c	0	0	0	0	0	0	NA	NA	NA	NA	NA	NA
805	hsa-miR-518c*	0	0	0	0	0	0	NA	NA	NA	NA	NA	NA
806	hsa-miR-518d-3p	0	0	0	0	0	0	NA	NA	NA	NA	NA	NA
807	hsa-miR-518d-5p	0	0	0	0	0	0	NA	NA	NA	NA	NA	NA
808	hsa-miR-518e	0	0	0	0	0	0	NA	NA	NA	NA	NA	NA
809	hsa-miR-518e*	0	0	0	0	0	0	NA	NA	NA	NA	NA	NA
810	hsa-miR-518f	0	0	0	0	0	0	NA	NA	NA	NA	NA	NA
811	hsa-miR-518f*	0	0	0	0	0	0	NA	NA	NA	NA	NA	NA
812	hsa-miR-519a	0	0	0	0	0	0	NA	NA	NA	NA	NA	NA
813	hsa-miR-519a*	0	0	0	0	0	0	NA	NA	NA	NA	NA	NA
814	hsa-miR-519b-3p	0	0	0	0	0	0	NA	NA	NA	NA	NA	NA
815	hsa-miR-519b-5p	0	0	0	0	0	0	NA	NA	NA	NA	NA	NA
816	hsa-miR-519c-3p	0	0	0	0	0	0	NA	NA	NA	NA	NA	NA
817	hsa-miR-519c-5p	0	0	0	0	0	0	NA	NA	NA	NA	NA	NA
818	hsa-miR-519d	0	0	0	0	0	0	NA	NA	NA	NA	NA	NA
819	hsa-miR-519e	1	0	0	0.211839	0.317759	0	0	#NAME?	1	1	0.33135	NA
820	hsa-miR-519e*	0	0	0	0	0	0	NA	NA	NA	NA	NA	NA
821	hsa-miR-520a-3p	0	0	0	0	0	0	NA	NA	NA	NA	NA	NA
822	hsa-miR-520a-5p	0	0	2	0.787704	0	2.36311	Inf	Inf	0.137055	0.944009	0	NA
823	hsa-miR-520b	0	0	0	0	0	0	NA	NA	NA	NA	NA	NA
824	hsa-miR-520c-3p	0	0	0	0	0	0	NA	NA	NA	NA	NA	NA
825	hsa-miR-520c-5p	0	0	0	0	0	0	NA	NA	NA	NA	NA	NA
826	hsa-miR-520d-3p	0	0	0	0	0	0	NA	NA	NA	NA	NA	NA
827	hsa-miR-520d-5p	0	0	0	0	0	0	NA	NA	NA	NA	NA	NA
828	hsa-miR-520e	0	0	0	0	0	0	NA	NA	NA	NA	NA	NA
829	hsa-miR-520f	0	0	0	0	0	0	NA	NA	NA	NA	NA	NA
830	hsa-miR-520g	0	0	0	0	0	0	NA	NA	NA	NA	NA	NA
831	hsa-miR-520h	0	0	0	0	0	0	NA	NA	NA	NA	NA	NA
832	hsa-miR-521	0	0	0	0	0	0	NA	NA	NA	NA	NA	NA
833	hsa-miR-522	0	2	0	0.854965	1.28245	0	0	#NAME?	1	1	1.15589	NA
834	hsa-miR-522*	0	0	0	0	0	0	NA	NA	NA	NA	NA	NA
835	hsa-miR-523	0	0	0	0	0	0	NA	NA	NA	NA	NA	NA
836	hsa-miR-523*	0	0	0	0	0	0	NA	NA	NA	NA	NA	NA
837	hsa-miR-524-3p	0	0	0	0	0	0	NA	NA	NA	NA	NA	NA
838	hsa-miR-524-5p	0	0	0	0	0	0	NA	NA	NA	NA	NA	NA
839	hsa-miR-525-3p	0	0	1	0.393852	0	1.18156	Inf	Inf	0.264589	0.944009	0	NA
840	hsa-miR-525-5p	0	0	0	0	0	0	NA	NA	NA	NA	NA	NA
841	hsa-miR-526a	0	0	0	0	0	0	NA	NA	NA	NA	NA	NA
842	hsa-miR-526b	0	0	0	0	0	0	NA	NA	NA	NA	NA	NA
843	hsa-miR-526b*	0	0	0	0	0	0	NA	NA	NA	NA	NA	NA
844	hsa-miR-527	0	0	0	0	0	0	NA	NA	NA	NA	NA	NA
845	hsa-miR-532-3p	42	16	29	27.1587	23.6055	34.2651	1.45158	0.537621	0.349691	0.944009	0.0229653	NA
846	hsa-miR-532-5p	475	49	132	173.559	182.356	155.965	0.855282	-0.225527	0.435927	0.944009	0.808743	NA
847	hsa-miR-539	0	2	0	0.854965	1.28245	0	0	#NAME?	1	1	1.15589	NA
848	hsa-miR-541	0	0	0	0	0	0	NA	NA	NA	NA	NA	NA
849	hsa-miR-541*	0	0	1	0.393852	0	1.18156	Inf	Inf	0.264589	0.944009	0	NA
850	hsa-miR-542-3p	6	6	7	6.5929	5.7539	8.2709	1.43744	0.523504	0.356404	0.944009	0.137852	NA
851	hsa-miR-542-5p	1	1	0	0.639322	0.958983	0	0	#NAME?	1	1	0.107326	NA
852	hsa-miR-543	4	17	4	9.68997	12.1718	4.72623	0.388292	-1.36479	0.543859	0.944009	1.56643	NA
853	hsa-miR-544	0	0	0	0	0	0	NA	NA	NA	NA	NA	NA
854	hsa-miR-544b	0	3	0	1.28245	1.92367	0	0	#NAME?	1	1	1.49947	NA
855	hsa-miR-545	0	0	0	0	0	0	NA	NA	NA	NA	NA	NA
856	hsa-miR-545*	0	0	0	0	0	0	NA	NA	NA	NA	NA	NA
857	hsa-miR-548a-3p	12	5	4	6.25489	7.01923	4.72623	0.673326	-0.570624	0.497134	0.944009	0.0139924	NA
858	hsa-miR-548a-5p	0	0	0	0	0	0	NA	NA	NA	NA	NA	NA
859	hsa-miR-548b-3p	39	0	9	11.8064	12.3926	10.634	0.858093	-0.220794	0.47597	0.944009	1.85436	NA
860	hsa-miR-548b-5p	13	0	7	5.51088	4.13087	8.2709	2.00222	1.0016	0.352782	0.944009	0.892593	NA
861	hsa-miR-548c-3p	0	0	0	0	0	0	NA	NA	NA	NA	NA	NA
862	hsa-miR-548c-5p	1	0	2	0.999544	0.317759	2.36311	7.43681	2.89468	0.254076	0.944009	0.162788	NA
863	hsa-miR-548d-3p	1	1	0	0.639322	0.958983	0	0	#NAME?	1	1	0.107326	NA
864	hsa-miR-548d-5p	36	0	3	8.80778	11.4393	3.54467	0.309867	-1.69028	0.631343	0.986148	2.60926	NA
865	hsa-miR-548e	767	379	218	410.356	486.745	257.579	0.529187	-0.918149	0.488089	0.944009	4.91836e-06	NA
866	hsa-miR-548f	0	0	0	0	0	0	NA	NA	NA	NA	NA	NA
867	hsa-miR-548g	0	0	0	0	0	0	NA	NA	NA	NA	NA	NA
868	hsa-miR-548h	128	0	111	70.833	40.6732	131.153	3.22455	1.6891	0.238044	0.944009	0.580751	NA
869	hsa-miR-548i	0	0	0	0	0	0	NA	NA	NA	NA	NA	NA
870	hsa-miR-548j	228	73	270	185.846	119.258	319.02	2.67503	1.41956	0.212126	0.944009	0.0325349	NA
871	hsa-miR-548k	711	54	186	246.958	260.553	219.77	0.843474	-0.245584	0.43843	0.944009	1.01807	NA
872	hsa-miR-548l	15	1	11	7.93745	5.40761	12.9971	2.40349	1.26513	0.285178	0.944009	0.46076	NA
873	hsa-miR-548m	0	0	0	0	0	0	NA	NA	NA	NA	NA	NA
874	hsa-miR-548n	20	4	19	13.4299	8.92008	22.4496	2.51675	1.33156	0.270343	0.944009	0.142555	NA
875	hsa-miR-548o	174	10	20	49.0119	61.7023	23.6311	0.382986	-1.38464	0.577474	0.956349	1.72786	NA
876	hsa-miR-548p	1	0	1	0.605692	0.317759	1.18156	3.7184	1.89468	0.331192	0.944009	0.294001	NA
877	hsa-miR-548q	0	0	0	0	0	0	NA	NA	NA	NA	NA	NA
878	hsa-miR-548s	0	0	0	0	0	0	NA	NA	NA	NA	NA	NA
879	hsa-miR-548T	41	2	10	13.4789	14.3106	11.8156	0.825653	-0.276393	0.476152	0.944009	1.29377	NA
880	hsa-miR-548t	7	4	5	5.16207	4.78921	5.90778	1.23356	0.30283	0.397321	0.944009	0.00649477	NA
881	hsa-miR-548v	0	0	0	0	0	0	NA	NA	NA	NA	NA	NA
882	hsa-miR-548w	0	0	0	0	0	0	NA	NA	NA	NA	NA	NA
883	hsa-miR-548x	82	0	162	81.1749	26.0562	191.412	7.34611	2.87698	0.0887984	0.944009	0.181714	NA
884	hsa-miR-549	0	0	0	0	0	0	NA	NA	NA	NA	NA	NA
885	hsa-miR-550	12	0	2	3.32978	3.81311	2.36311	0.619734	-0.690279	0.550848	0.944009	1.60974	NA
886	hsa-miR-550*	38	1	18	15.5667	12.7161	21.268	1.67253	0.742033	0.349711	0.944009	0.954751	NA
887	hsa-miR-551a	3	3	3	3.09952	2.87695	3.54467	1.23209	0.301112	0.40632	0.944009	0.127521	NA
888	hsa-miR-551b	0	0	0	0	0	0	NA	NA	NA	NA	NA	NA
889	hsa-miR-551b*	0	0	0	0	0	0	NA	NA	NA	NA	NA	NA
890	hsa-miR-552	0	1	0	0.427482	0.641224	0	0	#NAME?	1	1	0.66865	NA
891	hsa-miR-553	0	0	0	0	0	0	NA	NA	NA	NA	NA	NA
892	hsa-miR-554	0	0	0	0	0	0	NA	NA	NA	NA	NA	NA
893	hsa-miR-555	0	0	0	0	0	0	NA	NA	NA	NA	NA	NA
894	hsa-miR-556-3p	0	1	1	0.821335	0.641224	1.18156	1.84266	0.881789	0.343959	0.944009	0.525207	NA
895	hsa-miR-556-5p	0	0	0	0	0	0	NA	NA	NA	NA	NA	NA
896	hsa-miR-557	0	0	0	0	0	0	NA	NA	NA	NA	NA	NA
897	hsa-miR-558	0	0	1	0.393852	0	1.18156	Inf	Inf	0.264589	0.944009	0	NA
898	hsa-miR-559	0	0	0	0	0	0	NA	NA	NA	NA	NA	NA
899	hsa-miR-561	0	0	0	0	0	0	NA	NA	NA	NA	NA	NA
900	hsa-miR-562	0	0	0	0	0	0	NA	NA	NA	NA	NA	NA
901	hsa-miR-563	0	0	0	0	0	0	NA	NA	NA	NA	NA	NA
902	hsa-miR-564	0	0	1	0.393852	0	1.18156	Inf	Inf	0.264589	0.944009	0	NA
903	hsa-miR-566	0	0	0	0	0	0	NA	NA	NA	NA	NA	NA
904	hsa-miR-567	0	0	0	0	0	0	NA	NA	NA	NA	NA	NA
905	hsa-miR-568	0	0	0	0	0	0	NA	NA	NA	NA	NA	NA
906	hsa-miR-569	0	0	0	0	0	0	NA	NA	NA	NA	NA	NA
907	hsa-miR-570	4	0	1	1.24121	1.27104	1.18156	0.929601	-0.105317	0.724937	1	0.90169	NA
908	hsa-miR-571	0	0	0	0	0	0	NA	NA	NA	NA	NA	NA
909	hsa-miR-572	0	0	0	0	0	0	NA	NA	NA	NA	NA	NA
910	hsa-miR-573	2	0	1	0.817531	0.635518	1.18156	1.8592	0.894683	0.443969	0.944009	0.521379	NA
911	hsa-miR-574-3p	20	5	19	13.8574	9.5613	22.4496	2.34796	1.23141	0.28384	0.944009	0.09226	NA
912	hsa-miR-574-5p	94	1	9	23.8851	30.5106	10.634	0.348535	-1.52062	0.602309	0.961257	2.5879	NA
913	hsa-miR-575	0	0	2	0.787704	0	2.36311	Inf	Inf	0.137055	0.944009	0	NA
914	hsa-miR-576-3p	190	14	45	63.9576	69.3514	53.17	0.766676	-0.383311	0.469274	0.944009	1.12528	NA
915	hsa-miR-576-5p	3	14	28	17.6481	9.93041	33.0836	3.33154	1.73619	0.172722	0.944009	0.37678	NA
916	hsa-miR-577	0	0	0	0	0	0	NA	NA	NA	NA	NA	NA
917	hsa-miR-578	0	0	1	0.393852	0	1.18156	Inf	Inf	0.264589	0.944009	0	NA
918	hsa-miR-579	3	0	3	1.81707	0.953277	3.54467	3.7184	1.89468	0.314922	0.944009	0.385682	NA
919	hsa-miR-580	3	0	1	1.02937	0.953277	1.18156	1.23947	0.309721	0.709111	1	0.722404	NA
920	hsa-miR-581	0	0	0	0	0	0	NA	NA	NA	NA	NA	NA
921	hsa-miR-582-3p	0	0	0	0	0	0	NA	NA	NA	NA	NA	NA
922	hsa-miR-582-5p	0	8	0	3.41986	5.12979	0	0	#NAME?	1	1	2.48175	NA
923	hsa-miR-583	0	0	0	0	0	0	NA	NA	NA	NA	NA	NA
924	hsa-miR-584	0	0	0	0	0	0	NA	NA	NA	NA	NA	NA
925	hsa-miR-585	0	0	0	0	0	0	NA	NA	NA	NA	NA	NA
926	hsa-miR-586	0	0	0	0	0	0	NA	NA	NA	NA	NA	NA
927	hsa-miR-587	0	0	0	0	0	0	NA	NA	NA	NA	NA	NA
928	hsa-miR-588	0	0	0	0	0	0	NA	NA	NA	NA	NA	NA
929	hsa-miR-589	15	0	1	3.57144	4.76639	1.18156	0.247894	-2.01221	0.7837	1	2.10509	NA
930	hsa-miR-589*	82	3	9	22.198	27.9799	10.634	0.380059	-1.39571	0.59638	0.961257	2.03979	NA
931	hsa-miR-590-3p	13	11	10	11.3947	11.1843	11.8156	1.05644	0.07921	0.401644	0.944009	0.111326	NA
932	hsa-miR-590-5p	26	16	24	21.8	18.5213	28.3574	1.53107	0.614536	0.32992	0.944009	0.0149504	NA
933	hsa-miR-591	0	0	0	0	0	0	NA	NA	NA	NA	NA	NA
934	hsa-miR-592	1	0	0	0.211839	0.317759	0	0	#NAME?	1	1	0.33135	NA
935	hsa-miR-593	0	0	0	0	0	0	NA	NA	NA	NA	NA	NA
936	hsa-miR-593*	0	0	3	1.18156	0	3.54467	Inf	Inf	0.0529436	0.944009	0	NA
937	hsa-miR-595	0	0	0	0	0	0	NA	NA	NA	NA	NA	NA
938	hsa-miR-596	0	0	0	0	0	0	NA	NA	NA	NA	NA	NA
939	hsa-miR-597	0	0	0	0	0	0	NA	NA	NA	NA	NA	NA
940	hsa-miR-598	1	88	3	39.0119	56.7454	3.54467	0.0624662	-4.00078	0.740541	1	3.56886	NA
941	hsa-miR-599	0	0	0	0	0	0	NA	NA	NA	NA	NA	NA
942	hsa-miR-600	0	0	0	0	0	0	NA	NA	NA	NA	NA	NA
943	hsa-miR-601	0	0	0	0	0	0	NA	NA	NA	NA	NA	NA
944	hsa-miR-602	0	0	0	0	0	0	NA	NA	NA	NA	NA	NA
945	hsa-miR-603	0	0	1	0.393852	0	1.18156	Inf	Inf	0.264589	0.944009	0	NA
946	hsa-miR-604	0	0	0	0	0	0	NA	NA	NA	NA	NA	NA
947	hsa-miR-605	0	0	0	0	0	0	NA	NA	NA	NA	NA	NA
948	hsa-miR-606	0	0	0	0	0	0	NA	NA	NA	NA	NA	NA
949	hsa-miR-607	0	0	0	0	0	0	NA	NA	NA	NA	NA	NA
950	hsa-miR-608	0	0	0	0	0	0	NA	NA	NA	NA	NA	NA
951	hsa-miR-609	0	0	0	0	0	0	NA	NA	NA	NA	NA	NA
952	hsa-miR-610	1	0	1	0.605692	0.317759	1.18156	3.7184	1.89468	0.331192	0.944009	0.294001	NA
953	hsa-miR-611	0	0	0	0	0	0	NA	NA	NA	NA	NA	NA
954	hsa-miR-612	0	0	0	0	0	0	NA	NA	NA	NA	NA	NA
955	hsa-miR-613	0	0	0	0	0	0	NA	NA	NA	NA	NA	NA
956	hsa-miR-614	0	0	0	0	0	0	NA	NA	NA	NA	NA	NA
957	hsa-miR-615-3p	3	0	0	0.635518	0.953277	0	0	#NAME?	1	1	0.939297	NA
958	hsa-miR-615-5p	1	0	3	1.3934	0.317759	3.54467	11.1552	3.47965	0.213081	0.944009	0.0941458	NA
959	hsa-miR-616	12	0	3	3.72363	3.81311	3.54467	0.929601	-0.105317	0.484718	0.944009	1.39258	NA
960	hsa-miR-616*	3	0	1	1.02937	0.953277	1.18156	1.23947	0.309721	0.709111	1	0.722404	NA
961	hsa-miR-617	0	0	0	0	0	0	NA	NA	NA	NA	NA	NA
962	hsa-miR-618	0	3	0	1.28245	1.92367	0	0	#NAME?	1	1	1.49947	NA
963	hsa-miR-619	0	0	0	0	0	0	NA	NA	NA	NA	NA	NA
964	hsa-miR-620	0	0	0	0	0	0	NA	NA	NA	NA	NA	NA
965	hsa-miR-621	0	0	1	0.393852	0	1.18156	Inf	Inf	0.264589	0.944009	0	NA
966	hsa-miR-622	0	0	0	0	0	0	NA	NA	NA	NA	NA	NA
967	hsa-miR-623	0	0	0	0	0	0	NA	NA	NA	NA	NA	NA
968	hsa-miR-624	0	0	0	0	0	0	NA	NA	NA	NA	NA	NA
969	hsa-miR-624*	6	2	3	3.30756	3.189	3.54467	1.11153	0.152546	0.44033	0.944009	0.0465969	NA
970	hsa-miR-625	4	6	4	4.98766	5.11838	4.72623	0.923383	-0.114998	0.429751	0.944009	0.384163	NA
971	hsa-miR-625*	96	4	12	26.7727	33.0698	14.1787	0.42875	-1.22179	0.574088	0.956349	1.89278	NA
972	hsa-miR-626	0	0	0	0	0	0	NA	NA	NA	NA	NA	NA
973	hsa-miR-627	0	5	0	2.13741	3.20612	0	0	#NAME?	1	1	1.99505	NA
974	hsa-miR-628-3p	0	0	0	0	0	0	NA	NA	NA	NA	NA	NA
975	hsa-miR-628-5p	33	11	12	16.4192	17.5395	14.1787	0.808385	-0.306885	0.459266	0.944009	0.0755522	NA
976	hsa-miR-629	150	15	39	53.5484	57.2822	46.0807	0.80445	-0.313925	0.460851	0.944009	0.881642	NA
977	hsa-miR-629*	1	1	8	3.79014	0.958983	9.45245	9.85675	3.30111	0.10524	0.944009	0.0131489	NA
978	hsa-miR-630	0	0	1	0.393852	0	1.18156	Inf	Inf	0.264589	0.944009	0	NA
979	hsa-miR-631	0	0	0	0	0	0	NA	NA	NA	NA	NA	NA
980	hsa-miR-632	0	0	0	0	0	0	NA	NA	NA	NA	NA	NA
981	hsa-miR-633	0	0	0	0	0	0	NA	NA	NA	NA	NA	NA
982	hsa-miR-634	0	0	0	0	0	0	NA	NA	NA	NA	NA	NA
983	hsa-miR-635	0	0	0	0	0	0	NA	NA	NA	NA	NA	NA
984	hsa-miR-636	0	0	0	0	0	0	NA	NA	NA	NA	NA	NA
985	hsa-miR-637	0	0	3	1.18156	0	3.54467	Inf	Inf	0.0529436	0.944009	0	NA
986	hsa-miR-638	0	0	1	0.393852	0	1.18156	Inf	Inf	0.264589	0.944009	0	NA
987	hsa-miR-639	0	0	0	0	0	0	NA	NA	NA	NA	NA	NA
988	hsa-miR-640	0	0	0	0	0	0	NA	NA	NA	NA	NA	NA
989	hsa-miR-641	19	0	81	35.927	6.03742	95.7061	15.8521	3.98661	0.00452206	0.944009	0.051756	NA
990	hsa-miR-642	7	0	2	2.27058	2.22431	2.36311	1.0624	0.0873284	0.483611	0.944009	1.09785	NA
991	hsa-miR-643	0	0	0	0	0	0	NA	NA	NA	NA	NA	NA
992	hsa-miR-644	0	0	0	0	0	0	NA	NA	NA	NA	NA	NA
993	hsa-miR-645	0	0	0	0	0	0	NA	NA	NA	NA	NA	NA
994	hsa-miR-646	0	0	0	0	0	0	NA	NA	NA	NA	NA	NA
995	hsa-miR-647	0	0	0	0	0	0	NA	NA	NA	NA	NA	NA
996	hsa-miR-648	0	0	0	0	0	0	NA	NA	NA	NA	NA	NA
997	hsa-miR-649	0	0	1	0.393852	0	1.18156	Inf	Inf	0.264589	0.944009	0	NA
998	hsa-miR-650	0	0	0	0	0	0	NA	NA	NA	NA	NA	NA
999	hsa-miR-651	52	5	30	24.9686	19.7296	35.4467	1.79663	0.84529	0.338839	0.944009	0.508757	NA
1000	hsa-miR-652	36	32	18	28.395	31.9585	21.268	0.665489	-0.587513	0.467231	0.944009	0.179026	NA
1001	hsa-miR-653	0	0	0	0	0	0	NA	NA	NA	NA	NA	NA
1002	hsa-miR-654-3p	0	3	0	1.28245	1.92367	0	0	#NAME?	1	1	1.49947	NA
1003	hsa-miR-654-5p	0	17	0	7.2672	10.9008	0	0	#NAME?	1	1	3.21055	NA
1004	hsa-miR-655	0	12	0	5.12979	7.69468	0	0	#NAME?	1	1	2.89137	NA
1005	hsa-miR-656	0	3	1	1.6763	1.92367	1.18156	0.61422	-0.703173	0.694626	1	1.21667	NA
1006	hsa-miR-657	0	0	0	0	0	0	NA	NA	NA	NA	NA	NA
1007	hsa-miR-658	0	0	0	0	0	0	NA	NA	NA	NA	NA	NA
1008	hsa-miR-659	0	0	0	0	0	0	NA	NA	NA	NA	NA	NA
1009	hsa-miR-660	28	37	24	31.2008	32.6225	28.3574	0.869257	-0.202146	0.416034	0.944009	0.397288	NA
1010	hsa-miR-661	0	0	0	0	0	0	NA	NA	NA	NA	NA	NA
1011	hsa-miR-662	0	0	0	0	0	0	NA	NA	NA	NA	NA	NA
1012	hsa-miR-663	0	0	0	0	0	0	NA	NA	NA	NA	NA	NA
1013	hsa-miR-663b	0	0	0	0	0	0	NA	NA	NA	NA	NA	NA
1014	hsa-miR-664	1	263	18	119.729	168.96	21.268	0.125876	-2.98992	0.651727	0.991067	3.38462	NA
1015	hsa-miR-664*	2	2	3	2.4602	1.91797	3.54467	1.84814	0.886074	0.360372	0.944009	0.0897024	NA
1016	hsa-miR-665	0	0	0	0	0	0	NA	NA	NA	NA	NA	NA
1017	hsa-miR-668	0	0	0	0	0	0	NA	NA	NA	NA	NA	NA
1018	hsa-miR-670	0	0	0	0	0	0	NA	NA	NA	NA	NA	NA
1019	hsa-miR-671-3p	17	2	3	5.63779	6.68435	3.54467	0.530294	-0.915137	0.551664	0.944009	0.761522	NA
1020	hsa-miR-671-5p	12	0	1	2.93593	3.81311	1.18156	0.309867	-1.69028	0.7711	1	1.86841	NA
1021	hsa-miR-675	41	0	4	10.2608	13.0281	4.72623	0.362771	-1.46287	0.608626	0.961257	2.57717	NA
1022	hsa-miR-675*	0	0	0	0	0	0	NA	NA	NA	NA	NA	NA
1023	hsa-miR-7	835	144	124	287.281	357.665	146.513	0.409637	-1.28758	0.539523	0.944009	0.614306	NA
1024	hsa-miR-7-1*	5	17	11	12.6588	12.4896	12.9971	1.04064	0.0574651	0.356145	0.944009	0.925197	NA
1025	hsa-miR-7-2*	0	0	0	0	0	0	NA	NA	NA	NA	NA	NA
1026	hsa-miR-708	2	0	2	1.21138	0.635518	2.36311	3.7184	1.89468	0.322787	0.944009	0.35213	NA
1027	hsa-miR-708*	0	0	0	0	0	0	NA	NA	NA	NA	NA	NA
1028	hsa-miR-711	0	0	0	0	0	0	NA	NA	NA	NA	NA	NA
1029	hsa-miR-718	0	0	0	0	0	0	NA	NA	NA	NA	NA	NA
1030	hsa-miR-720	0	81	0	34.6261	51.9391	0	0	#NAME?	1	1	3.86965	NA
1031	hsa-miR-744	2309	976	824	1230.89	1359.54	973.603	0.716126	-0.481714	0.459585	0.944009	0.0134682	NA
1032	hsa-miR-744*	0	0	0	0	0	0	NA	NA	NA	NA	NA	NA
1033	hsa-miR-758	0	0	0	0	0	0	NA	NA	NA	NA	NA	NA
1034	hsa-miR-759	0	0	0	0	0	0	NA	NA	NA	NA	NA	NA
1035	hsa-miR-760	2	1	2	1.63887	1.27674	2.36311	1.85089	0.888222	0.38818	0.944009	1.37967e-05	NA
1036	hsa-miR-761	0	0	0	0	0	0	NA	NA	NA	NA	NA	NA
1037	hsa-miR-762	0	0	0	0	0	0	NA	NA	NA	NA	NA	NA
1038	hsa-miR-764	0	0	0	0	0	0	NA	NA	NA	NA	NA	NA
1039	hsa-miR-765	0	0	0	0	0	0	NA	NA	NA	NA	NA	NA
1040	hsa-miR-766	4	4	11	6.88966	3.83593	12.9971	3.38826	1.76054	0.199246	0.944009	0.0608348	NA
1041	hsa-miR-767-3p	0	0	0	0	0	0	NA	NA	NA	NA	NA	NA
1042	hsa-miR-767-5p	7	0	1	1.87673	2.22431	1.18156	0.5312	-0.912672	0.744191	1	1.3425	NA
1043	hsa-miR-769-3p	3	1	1	1.45685	1.5945	1.18156	0.74102	-0.432416	0.718128	1	0.0408187	NA
1044	hsa-miR-769-5p	20	5	2	7.16191	9.5613	2.36311	0.247154	-2.01652	0.649703	0.991067	0.283703	NA
1045	hsa-miR-770-5p	0	0	0	0	0	0	NA	NA	NA	NA	NA	NA
1046	hsa-miR-802	0	0	0	0	0	0	NA	NA	NA	NA	NA	NA
1047	hsa-miR-873	1	9	3	5.24074	6.08877	3.54467	0.582165	-0.7805	0.484956	0.944009	1.52336	NA
1048	hsa-miR-874	4	5	0	2.98477	4.47716	0	0	#NAME?	1	1	0.437181	NA
1049	hsa-miR-875-3p	0	0	0	0	0	0	NA	NA	NA	NA	NA	NA
1050	hsa-miR-875-5p	0	0	0	0	0	0	NA	NA	NA	NA	NA	NA
1051	hsa-miR-876-3p	0	0	0	0	0	0	NA	NA	NA	NA	NA	NA
1052	hsa-miR-876-5p	0	0	0	0	0	0	NA	NA	NA	NA	NA	NA
1053	hsa-miR-877	15	3	3	5.6416	6.69006	3.54467	0.529841	-0.916367	0.546628	0.944009	0.362192	NA
1054	hsa-miR-877*	0	0	0	0	0	0	NA	NA	NA	NA	NA	NA
1055	hsa-miR-885-3p	0	0	0	0	0	0	NA	NA	NA	NA	NA	NA
1056	hsa-miR-885-5p	0	0	0	0	0	0	NA	NA	NA	NA	NA	NA
1057	hsa-miR-886-3p	3	10	1	5.3042	7.36551	1.18156	0.160417	-2.6401	0.785608	1	1.41333	NA
1058	hsa-miR-886-5p	1410	8	186	375.37	453.17	219.77	0.48496	-1.04406	0.530386	0.944009	2.3662	NA
1059	hsa-miR-887	0	0	1	0.393852	0	1.18156	Inf	Inf	0.264589	0.944009	0	NA
1060	hsa-miR-888	0	0	0	0	0	0	NA	NA	NA	NA	NA	NA
1061	hsa-miR-888*	0	0	0	0	0	0	NA	NA	NA	NA	NA	NA
1062	hsa-miR-889	0	165	24	79.9871	105.802	28.3574	0.268023	-1.89957	0.555047	0.944009	3.02327	NA
1063	hsa-miR-890	0	0	1	0.393852	0	1.18156	Inf	Inf	0.264589	0.944009	0	NA
1064	hsa-miR-891a	0	0	1	0.393852	0	1.18156	Inf	Inf	0.264589	0.944009	0	NA
1065	hsa-miR-891b	0	0	0	0	0	0	NA	NA	NA	NA	NA	NA
1066	hsa-miR-892a	0	0	0	0	0	0	NA	NA	NA	NA	NA	NA
1067	hsa-miR-892b	1	0	0	0.211839	0.317759	0	0	#NAME?	1	1	0.33135	NA
1068	hsa-miR-9	99	10	101	65.026	37.8704	119.337	3.1512	1.6559	0.228858	0.944009	0.261834	NA
1069	hsa-miR-9*	28	1	37	20.9315	9.53848	43.7176	4.58329	2.19638	0.199132	0.944009	0.285989	NA
1070	hsa-miR-920	0	0	0	0	0	0	NA	NA	NA	NA	NA	NA
1071	hsa-miR-921	0	0	0	0	0	0	NA	NA	NA	NA	NA	NA
1072	hsa-miR-922	0	0	0	0	0	0	NA	NA	NA	NA	NA	NA
1073	hsa-miR-924	0	0	0	0	0	0	NA	NA	NA	NA	NA	NA
1074	hsa-miR-92a	18956	1059	31632	16926.7	6702.5	37375	5.57628	2.4793	0.175078	0.944009	0.190464	NA
1075	hsa-miR-92a-1*	4706	27	14922	6885.52	1512.69	17631.2	11.6555	3.54294	0.0520044	0.944009	0.0858449	NA
1076	hsa-miR-92a-2*	0	0	0	0	0	0	NA	NA	NA	NA	NA	NA
1077	hsa-miR-92b	444	7	538	308.942	145.574	635.677	4.36671	2.12655	0.151735	0.944009	0.332659	NA
1078	hsa-miR-92b*	8	0	3	2.87627	2.54207	3.54467	1.3944	0.479646	0.431847	0.944009	1.0117	NA
1079	hsa-miR-93	9368	2081	1653	3525.14	4311.15	1953.11	0.453037	-1.1423	0.558774	0.944009	0.394921	NA
1080	hsa-miR-93*	6	0	3	2.45259	1.90655	3.54467	1.8592	0.894683	0.392361	0.944009	0.784105	NA
1081	hsa-miR-933	1	0	0	0.211839	0.317759	0	0	#NAME?	1	1	0.33135	NA
1082	hsa-miR-934	0	0	0	0	0	0	NA	NA	NA	NA	NA	NA
1083	hsa-miR-935	0	0	0	0	0	0	NA	NA	NA	NA	NA	NA
1084	hsa-miR-936	0	0	0	0	0	0	NA	NA	NA	NA	NA	NA
1085	hsa-miR-937	0	0	0	0	0	0	NA	NA	NA	NA	NA	NA
1086	hsa-miR-938	0	0	0	0	0	0	NA	NA	NA	NA	NA	NA
1087	hsa-miR-939	0	0	0	0	0	0	NA	NA	NA	NA	NA	NA
1088	hsa-miR-940	1	0	2	0.999544	0.317759	2.36311	7.43681	2.89468	0.254076	0.944009	0.162788	NA
1089	hsa-miR-941	1620	75	301	493.791	562.862	355.649	0.631858	-0.662328	0.491907	0.944009	1.52689	NA
1090	hsa-miR-942	27	0	29	17.1414	8.5795	34.2651	3.99384	1.99778	0.226683	0.944009	0.459448	NA
1091	hsa-miR-943	0	0	0	0	0	0	NA	NA	NA	NA	NA	NA
1092	hsa-miR-944	3	0	40	16.3896	0.953277	47.2623	49.5787	5.63165	0.060171	0.944009	0.00651267	NA
1093	hsa-miR-95	0	32	1	14.0733	20.5192	1.18156	0.0575831	-4.11821	0.843106	1	3.47536	NA
1094	hsa-miR-96	408	1	165	151.844	130.287	194.957	1.49637	0.581462	0.356775	0.944009	1.23732	NA
1095	hsa-miR-96*	0	0	0	0	0	0	NA	NA	NA	NA	NA	NA
1096	hsa-miR-98	49	559	23	258.401	374.014	27.1758	0.0726598	-3.7827	0.707069	1	2.97912	NA
1097	hsa-miR-99a	13	16	34	22.9846	14.3904	40.1729	2.79164	1.48111	0.217959	0.944009	0.128753	NA
1098	hsa-miR-99a*	0	0	0	0	0	0	NA	NA	NA	NA	NA	NA
1099	hsa-miR-99b	3512	292	705	1146.47	1303.21	832.997	0.63919	-0.645683	0.498253	0.944009	1.1481	NA
1100	hsa-miR-99b*	15	3	11	8.79241	6.69006	12.9971	1.94275	0.958102	0.306352	0.944009	0.177766	NA
