# Supplementary material for: Differential Expression Analysis for RNA-Seq Data
Source: ISRN Bioinform. 2012 Sep 20;2012:817508. doi: 10.5402/2012/817508 (PMC4393055; doi:10.5402/2012/817508)
Supplement: Supplementary file 3 [file 817508.f3.xls]

## Sheet: Analysis using LRM
	ID	Sample1	Sample2	Sample3	Sample4	Sample5	Sample6	Sample1R	Sample2R	Sample3R	Sample4R	Sample5R	Sample6R	DE
ENSG00000173715	1	16.25	3.41667	22.1667	3.08333	27.75	30.4167	33.0833	117.667	32.9167	122	99.3333	177.333	No
ENSG00000167323	2	292.833	306.083	294.333	216.083	339.917	179.917	283.583	363.833	205.5	171.667	198.5	203	No
ENSG00000149761	3	206.417	216.5	226.083	220.167	202.25	388.417	332.167	169.917	272.083	338.667	342.583	443	No
ENSG00000154127	4	255.5	231.75	207.167	155.25	152.333	267.75	306.25	254.167	194.083	214.75	208.917	232.917	No
ENSG00000110448	5	560.083	948.583	335	1002.67	1218.92	631.833	237	493.5	324.5	265.917	513.667	492.167	No
ENSG00000110075	6	393.75	242	286.583	353.833	216.583	831.917	737.5	847.833	565.833	676.167	813	867.083	No
ENSG00000148985	7	150	146.167	209.5	100.417	79.5	126.667	92.4167	94.8333	121.917	108.25	66.9167	79.8333	No
ENSG00000197136	8	228.167	323.25	243.667	260.5	289.083	530.583	164.083	73.9167	120.167	47.5	136.583	87.8333	Yes
ENSG00000172932	9	1043.92	1102.75	998.667	1233.42	1107.5	3231.67	1012.17	1075.42	1010.17	707.333	652.583	700.25	No
ENSG00000174483	10	271.833	158	92.3333	184.917	152.333	129.917	445.25	363.833	275.25	537.583	523	309.75	Yes
ENSG00000172890	11	464.5	493.583	677.333	521.833	501.167	501.917	1008.58	678.167	838.833	1677	1218.92	1203.08	Yes
ENSG00000142186	12	1102.75	1833.08	977.833	1278.67	2016.67	4689	1024.67	1074.25	896.167	599.25	836	726.333	No
ENSG00000135387	13	620.417	360.333	655	398.333	459.667	418.833	487.75	742	671.583	406	472.5	429.083	No
ENSG00000173442	14	156.667	123.417	180.75	184.917	83.0833	327.667	164.083	175.667	246.167	126.75	90.9167	151.417	No
ENSG00000175213	15	168.583	311.833	149.167	382.917	289.25	738.417	118.833	60.8333	138.417	98.4167	111	53.9167	No
ENSG00000133318	16	1869.67	1795.42	2389.58	993.5	576.25	2865.17	1419.5	2799.58	1150.17	818.333	539.583	691.417	No
ENSG00000068971	17	261.833	648	372.167	625.333	848.417	449.167	206.417	117.917	268.75	164.583	229.667	171.667	No
ENSG00000196914	18	147.167	76.5	154.083	189.417	149	82.5	162.333	177.5	109	129.583	236.5	119.167	No
ENSG00000078124	19	81.4167	155.917	142.167	47.8333	93.5833	107.5	80	68.9167	88.1667	51.1667	66.9167	48.3333	No
ENSG00000176148	20	18	22	16.4167	47.9167	20.0833	50.6667	47.0833	14.25	21.5	21.25	21.4167	26.3333	No
ENSG00000135362	21	367.917	216.583	131.667	227.75	472.167	120.5	245.75	187.25	132.25	105.083	218.917	81.9167	No
ENSG00000248609	22	0	0	0	0	0	0	0	0	0	0	0	0	Yes
ENSG00000060749	23	100.25	69.3333	114.75	35.4167	45.5833	50.8333	185.917	190.167	212.917	146.167	116.917	232.5	Yes
ENSG00000131626	24	369.833	682.417	566.583	707.333	495.583	361.083	229.583	290.417	340.25	357.333	295.75	284.583	Yes
ENSG00000166086	25	25.8333	37.9167	12.8333	67.5	69.25	85.3333	23.1667	28.8333	28.4167	78.6667	30.6667	46	No
ENSG00000196655	26	46.25	69.3333	47.5833	139.583	93.5833	123.75	47.0833	56	85.25	43.6667	43.5	27.0833	No
ENSG00000179532	27	51.8333	105.75	133.25	96.5833	170.083	502.167	55.0833	95.3333	105.333	133.583	128.917	180.5	No
ENSG00000072518	28	497.5	311.917	587.25	260.5	190.25	522.583	235.167	212.333	169.5	95.8333	124.917	94.5833	Yes
ENSG00000149091	29	1880.58	2140	1747.42	1200.08	3283.17	1605.17	1694.67	1697.08	1382.17	888.75	1348	906.083	Yes
ENSG00000156599	30	642.417	551.167	454.917	700.5	616.833	449.5	678.167	683.083	795.75	603.833	623.333	587.833	No
ENSG00000225101	31	59.75	37.9167	26.1667	22.3333	38.5833	1.83333	82.1667	51.5833	40.3333	34.0833	32.1667	46.8333	No
ENSG00000172543	32	74.0833	47.0833	11.9167	31.5	76.25	104.083	66.4167	34.4167	18.8333	21.25	68.25	33.5	No
ENSG00000166266	33	197.25	105.75	144.75	124.25	149	113.917	122.667	269.167	215.75	231.083	229.833	279.083	Yes
ENSG00000084207	34	3317.5	2943.33	2924.08	3697	3517.92	5703.92	1561.67	1251.75	1590.92	924.583	2024.67	1736.83	Yes
ENSG00000172375	35	195.583	141.417	322.333	192.833	79.5	295.5	139	171.833	224.75	179.25	150.417	171.667	No
ENSG00000168439	36	804.333	969.417	390.417	622.167	1168.75	1074.75	355.083	272.333	196.167	127.917	157.25	138.5	Yes
ENSG00000133816	37	819.583	1167.5	1037.92	770.667	1078.33	479	589.75	1543.08	521.417	290.75	391.417	393.5	Yes
ENSG00000166833	38	8.83333	0	0	0	0	14.3333	1.41667	0	1	7.33333	7.5	6.58333	No
ENSG00000049449	39	77	144	74.5833	116.5	111.333	96.9167	68.8333	53.25	113	147.917	101.833	58.4167	No
ENSG00000173020	40	2799.58	3166.92	1630.17	3816.42	3823.33	9354.67	2002.33	2267.92	1577.58	653	928.5	812.25	No
ENSG00000166333	41	1265.17	3210.58	1183.75	2070.08	3161	4541.5	1052.33	873.75	1252.75	1013.83	1018.67	997.667	No
ENSG00000110042	42	131	130.25	171.667	56.1667	118.167	40.6667	135.75	151.083	192.083	242.583	124.917	104.583	No
ENSG00000149823	43	25	119.5	36.3333	88.1667	93.5833	154.75	29.5833	23.5833	32	26	63.3333	67.9167	No
ENSG00000149289	44	18	3.41667	21.1667	9.75	0	14.3333	24.9167	36.3333	25.5833	52.6667	2.25	13.1667	No
ENSG00000239306	45	1711.83	689.417	1104.25	735.417	752.917	1268.67	1889.5	1747.42	1301.83	1197.08	1257.58	1447.17	Yes
ENSG00000186660	46	406	735.417	553.333	354	507.083	621	627.417	522.833	500.167	575.25	596.917	665.25	No
ENSG00000109832	47	0	0	0	0	1.58333	0	0	1.16667	0	0	0	0	No
ENSG00000166575	48	27.3333	19.5	45	6	38.5833	30.5	19.1667	50.4167	54.5833	97.5833	49.9167	36.6667	No
ENSG00000054967	49	1859.33	2372.75	2785.08	1495.08	1706.08	1163.42	2626	1214.92	3210.58	6137.92	2708.58	4124.83	Yes
ENSG00000173511	50	606.25	258.917	172	420.083	269.083	605.083	1163	504.25	445.25	1404.08	1610.83	1466.42	Yes
ENSG00000160683	51	115.333	83	28.9167	120.417	49.25	324.167	121.167	245.583	62.0833	117.667	76.4167	77.9167	No
ENSG00000151702	52	6333.08	5740.83	6454.75	6017.67	5031.17	2196.58	8052.42	8647.92	7393.17	7912.17	7096.33	5703.92	Yes
ENSG00000076053	53	219.5	127.667	332.417	112.167	90.1667	104.25	199.333	186.417	160.833	196.917	261.667	226.917	No
ENSG00000151715	54	87.5833	83	17.3333	75.5	12.5	78.4167	87.5	114.833	2.08333	58.8333	33.1667	69.6667	No
ENSG00000118369	55	44	87.25	75.5833	6	49.3333	30.5	53.75	79	74.25	36.9167	33.1667	35.1667	No
ENSG00000149591	56	334.417	184.083	179.667	43.5833	104.417	245.333	336.167	318.75	342.833	61.5	163.667	136.25	No
ENSG00000175224	57	810.417	1262.75	1017.67	1052.92	1086.83	1049.25	1363.67	1247.75	1566.92	1932.25	1666.92	1256.42	No
ENSG00000250508	58	0	0	0	0	0	0	4.08333	0	0	0	0	0	No
ENSG00000172367	59	0	0	1.5	0	0	0	2.41667	1.75	6.41667	5.5	0.166667	0	No
ENSG00000014216	60	1163	955	759.667	1298	1002.08	2562.92	1035.33	443.917	948.583	707.917	823.667	826.333	Yes
ENSG00000149781	61	5031.17	6950	4422	3752.08	5331.58	3180.25	7958.5	4734.92	11862.2	9607.67	10260.7	10568.2	Yes
ENSG00000233541	62	0	0.666667	0	0	0	0	0	0	0	0	0	0	No
ENSG00000171714	63	5.41667	0	14.5	9.75	0	4.91667	3.25	3.75	14.0833	0.583333	6.83333	0	No
ENSG00000095139	64	1379.92	632.75	1253.75	447.917	450.583	517.75	1342.58	1451.17	952.333	710.667	856.917	958.75	No
ENSG00000137642	65	5176.83	7393.17	5836.17	4905.83	3626.92	2927.67	5129.33	8459.17	7270	5331.58	4404.92	5650.08	No
ENSG00000126391	66	3536.08	1285.83	2418.92	790	1042	605.5	6333.08	3860.25	5740.83	11112.3	6978.92	8052.42	Yes
ENSG00000132286	67	251.333	137.333	220.25	155.25	231	213.167	258.5	221.333	217.833	152.5	256.167	211.917	No
ENSG00000149292	68	12.3333	31.8333	39.1667	39.5	49.3333	54.25	29	26.9167	70.4167	17.8333	48.0833	93.6667	No
ENSG00000110628	69	228.25	343.75	481	356.833	328.333	845.25	65	288.75	320.167	40.8333	27.1667	30.25	No
ENSG00000177685	70	38	62.4167	126.083	88.1667	27.75	47.1667	38.25	63.0833	86.1667	55.5	21.4167	10.25	No
ENSG00000110395	71	2356.58	1550	2321.92	1377.75	1137.17	1100	2166.5	3150	1638.33	1007.75	1119.67	1388.33	No
ENSG00000085117	72	29.0833	42.5	65.5	92.5	5.16667	89.3333	29	29.5	55.5	66.1667	18.1667	45.4167	No
ENSG00000110514	73	387.833	201.167	318.5	231.75	348.417	738.667	545.667	296.833	239.583	215.833	410.5	303.667	No
ENSG00000149260	74	84.25	3.41667	45.6667	26.6667	83.1667	199.917	34.5	55.8333	21.5	8.91667	33.9167	7.75	Yes
ENSG00000198561	75	202.833	62.4167	197.5	43.5833	35.25	78.5833	238.583	177.167	196.167	86.3333	131.083	127.083	No
ENSG00000023445	76	350.083	856.167	386.25	925.25	843.917	609.5	580.083	618.25	505.5	1867.17	1125.33	2287.75	Yes
ENSG00000166478	77	171.333	381	309.417	428.5	292.5	186.75	242.667	172.5	255.083	248.167	246.75	242.833	No
ENSG00000198730	78	434.833	252.167	352.417	296.75	224.083	628.167	860.25	381	407.5	636.083	758.833	724.917	No
ENSG00000167283	79	115.417	76.5	135.583	143.583	101.333	37.4167	128.667	106.583	211.75	230.583	200.667	214.5	No
ENSG00000180771	80	427.25	597.25	354	524.917	838.833	371.167	701	506.833	509.833	1311.5	1278.67	1480.25	Yes
ENSG00000006534	81	838.833	398.417	693.75	424.583	465	564.583	448.417	357.667	458.083	118.583	167.833	118.25	No
ENSG00000175550	82	842.75	645.167	825.583	676.167	728.417	2068.25	694.833	277.333	813	445.833	636.583	654.583	No
ENSG00000150768	83	94.25	62.4167	68.5	151	49.3333	96.9167	117.833	106.417	85.25	123.833	131.083	164.25	No
ENSG00000172830	84	376	240.333	417.667	220.167	156.25	307	211	232.75	192.917	81	78.1667	58.5	No
ENSG00000181830	85	278.25	98.25	155	139.667	118.167	186.833	311.833	192.5	123	167.667	282.167	175.417	No
ENSG00000110318	86	63.5833	26.75	25.3333	18.25	55.75	27.4167	57	46.5833	25.5833	88.75	42.8333	50.3333	No
ENSG00000151117	87	60.6667	10.3333	62.75	26.6667	27.75	4.91667	66.5	16.5833	107.167	73.25	43.5833	40	No
ENSG00000247103	88	13.5833	5.83333	1.5	3.08333	1.58333	0	0	0	4.25	0	6.83333	0	No
ENSG00000149809	89	69.1667	64.4167	26.1667	104.25	90.1667	34.25	65	48.6667	52.6667	84.6667	72.1667	76.1667	No
ENSG00000134780	90	37.1667	12.5833	22.1667	26.6667	35.25	14.3333	27.5833	16	29.1667	0.583333	20.6667	28.1667	No
ENSG00000118058	91	78.8333	33.5833	31.6667	31.5	27.75	74.75	93.1667	77.1667	39.25	99.1667	71.25	91.9167	No
ENSG00000204381	92	1.25	0.666667	4.5	3.08333	1.58333	11.3333	1.41667	5.08333	0	0	0	3.83333	No
ENSG00000110422	93	1310.08	1090.75	2036.25	1576.42	1151.33	913.75	1612.5	1815	1394.67	1598.33	1612.5	1561.67	No
ENSG00000184154	94	13.5833	31.9167	28.0833	31.5	12.5833	7.83333	33.75	33.8333	39.3333	27.9167	21.4167	17.6667	No
ENSG00000133805	95	402.417	242	420.667	127.167	124.583	336.917	600.75	357	418.5	423.917	282.75	381.667	No
ENSG00000149257	96	74.9167	91.4167	39.9167	26.6667	131.833	120.5	122.667	102	61.25	42.6667	64.75	130.25	No
ENSG00000013725	97	2391.83	4579.25	1315.17	4564.17	7463.17	7021.67	2826.67	1999.42	2196.58	2955.17	6201.33	3942.67	Yes
ENSG00000196371	98	98.1667	105.917	109.583	75.5	86.5833	93	117.167	135.917	170.167	90.0833	106.833	95.25	No
ENSG00000062282	99	4541.5	6857.75	7463.17	3860.25	2248.5	1836.92	3024.17	6034.5	4768.67	3501.33	1534	2207.33	Yes
ENSG00000214026	100	761.417	178	584.5	600.75	289.333	403.583	438.417	371.583	228.833	112	269.583	186.667	No
ENSG00000087365	101	2766.58	2249.75	1889.5	1904.42	2535.92	1533.42	1558.92	3201.42	1939.33	1180.17	1074.75	1185.17	No
ENSG00000173621	102	71.8333	55.75	27.25	35.4167	62.8333	213.333	121.25	49.6667	77.5	59.8333	77.25	46.8333	No
ENSG00000173825	103	83.3333	127.75	177.083	163.833	124.583	197.833	64.25	71.0833	174.083	138.833	114.667	60.5	No
ENSG00000149547	104	73.5833	10.3333	81.5833	9.75	9.08333	30.5	21.8333	83.5833	32	16.0833	27.8333	38.3333	No
ENSG00000132274	105	1306.42	220	1710.75	573.833	386.25	1056.92	1074.75	1085.92	1999.42	653.333	640	748	No
ENSG00000110108	106	1118	1105.17	766.333	808.333	1219.92	491.417	2190.08	934.583	730.25	1605.17	2423.92	2826.67	No
ENSG00000170145	107	275.75	204.5	148.5	247.917	159.083	193.667	251.083	249.583	244.5	195	332.417	165.583	No
ENSG00000166439	108	146.333	357.667	165.833	322.333	213.333	259.5	247.333	231.333	290.583	216.917	152.917	234.25	No
ENSG00000134574	109	295.167	123.417	179.917	116.583	108.5	157.333	420.5	313.167	337.5	352.833	664.5	359.167	Yes
ENSG00000110719	110	4595.25	3591.58	5482.75	4281.08	3326.83	5195.67	1756.58	2785.08	4734.92	1725.17	1486.33	1587.92	Yes
ENSG00000175463	111	1663.17	3512	1813.25	4648.5	4710.75	4870.08	1450.42	830.417	1437.83	1347.25	1861.33	1475.5	Yes
ENSG00000110274	112	326.667	188.417	162.083	124.333	224.167	123.75	322.333	291.25	427.917	448.167	499.667	358.083	No
ENSG00000133317	113	206.417	87.4167	83.4167	112.167	93.5833	265	226.083	111.5	48.8333	72.3333	109.667	75.25	No
ENSG00000152270	114	344.75	285.083	369.25	432.75	249.417	179.917	310.167	437.583	402.583	564.417	575.25	481.917	No
ENSG00000149177	115	1547.08	660	1548.92	452	332.083	1639.17	2423.92	2122.42	2504.25	2062.33	1526.58	1614.08	No
ENSG00000110063	116	187.917	173.667	83.4167	104.417	181.083	259.583	189.417	81.75	165.333	175.417	157.75	144.333	No
ENSG00000070081	117	80.8333	42.5	57.9167	189.583	114.25	93	65.8333	33.4167	39.3333	68	100.583	91.9167	No
ENSG00000185627	118	1014.25	786.5	915	1086.83	890.5	1096.25	806.083	426.417	585.333	728.583	724.333	860.25	Yes
ENSG00000168010	119	4905.83	7500	8950.5	12910.8	7021.67	12157.9	2515.75	3078.75	4422	2100.42	1974.17	2007.75	Yes
ENSG00000165494	120	801.333	661.417	988.583	390.75	795.167	307.167	541.417	890.5	710.333	812.75	922.917	736.917	Yes
ENSG00000126432	121	530.75	645.333	670.75	509.083	789.583	1278.67	544.583	441.167	855	577.667	694.833	742.75	No
ENSG00000110344	122	939.667	623.083	926.25	1098.08	540.75	380.417	822.083	1184.42	1019.33	617.75	636.667	418	No
ENSG00000110324	123	2805.5	2838.33	2259.75	1675.33	5022.33	1625.42	2943.33	2391.83	2901.92	2799.58	3467.58	2526	No
ENSG00000077514	124	516.333	370.667	639.333	189.667	241.667	166	1032.33	527	742.333	1132.5	1150.17	1409.75	Yes
ENSG00000134955	125	39.5	24.5833	16.4167	39.5	42.3333	34.25	97	28	36.0833	19.5833	82.6667	70.3333	No
ENSG00000110074	126	36.4167	53.3333	48.75	9.75	52.5	61	12.75	30.3333	25.5833	21.25	21.4167	14.6667	No
ENSG00000165457	127	85	210.333	124.5	51.9167	159.083	334.083	100.833	38.4167	107.833	35.75	57.3333	60.5	No
ENSG00000172732	128	311.917	352.167	305.583	357	581	426.583	136.5	309.5	149.917	90.0833	143.167	124.75	No
ENSG00000177156	129	3129.08	3473.17	5156	3041.75	2504.25	8950.5	3150	5104.25	5231.17	3517.92	3000	3728.5	No
ENSG00000156738	130	418.333	617.083	267.833	1265.17	549.5	641.083	310.417	815.25	343.75	1053.42	528.833	867.583	No
ENSG00000134910	131	238.333	482.25	188.083	143.667	336.75	104.417	268	198.667	246.333	270.25	214.75	412.417	No
ENSG00000170242	132	277.667	384.667	336.333	513.083	446.5	209.75	242.75	388	280	289.917	216.167	233.667	No
ENSG00000137494	133	2.83333	3.41667	7.66667	0	5.16667	1.83333	0	6.08333	7.25	4	1.33333	0	No
ENSG00000085733	134	187.5	44.6667	142.25	204	79.5	54.25	283.667	138.083	218.75	248.25	138.25	190	No
ENSG00000149483	135	154.167	53.3333	164.5	88.1667	73	123.833	185.167	130.75	235.917	203.167	187.917	194.833	No
ENSG00000026508	136	7213.42	4198.83	7139	2743.92	5740.83	3689.25	12157.9	9607.67	8331.17	10921	12550.1	11753.6	Yes
ENSG00000177054	137	108.083	80.5	102.167	51.9167	104.417	160.417	147.417	81.75	145.083	184.917	158.917	151.5	No
ENSG00000137714	138	90.9167	165.083	116.417	131.25	156.25	93	140.25	132.667	145.083	151.333	228.833	201.583	No
ENSG00000149489	139	14.5833	26.75	20.25	6	23.4167	27.4167	14.1667	14.25	26.5	23.3333	25.6667	16.1667	No
ENSG00000166352	140	0	0	7.66667	0	9.08333	1.83333	0	2.16667	2.08333	0	0	13.75	No
ENSG00000154144	141	347.5	788.667	361.25	390.917	808.333	835.5	480.083	568.083	780.583	746.5	945.167	860.583	No
ENSG00000133321	142	1020.67	673.833	278.25	1748.92	1802.58	1326.92	515.333	335.167	215.75	150.333	519.917	173.25	Yes
ENSG00000154114	143	26.5833	47.0833	45	6	38.6667	14.3333	40.9167	14.8333	52.6667	25.1667	72.1667	78.5833	No
ENSG00000110104	144	124.417	95.5833	75.6667	39.5	65.9167	34.25	72.9167	92.6667	53.8333	40.8333	51.25	69.0833	No
ENSG00000175591	145	132.083	147.75	63.75	75.5	73	120.583	111.667	26	56.5	18.75	51.25	17.6667	No
ENSG00000149582	146	36.4167	101.75	46.6667	108.417	101.333	186.833	33.0833	133.417	34	23.3333	41.6667	40	No
ENSG00000168876	147	10.75	10.3333	13.6667	22.3333	20.0833	4.91667	8.5	38.0833	24.6667	39.8333	32.1667	27.0833	No
ENSG00000173992	148	307.833	244.167	185.5	348.917	332.167	1158.5	100.833	172.5	157.083	38.8333	67.5833	42.3333	No
ENSG00000174996	149	59.8333	42.5	16.5	63.8333	69.25	176.417	77.6667	23.9167	20.5833	28.75	84.3333	88.4167	No
ENSG00000110025	150	616.25	312.083	277.5	282	265.667	209.917	600.333	781.25	382.25	228.667	383.917	352.083	No
ENSG00000110435	151	47.3333	60.5	102.167	60	49.4167	47.25	145.333	171.75	154.25	207.583	237.833	164.833	Yes
ENSG00000110455	152	92	35.8333	57.9167	63.8333	42.3333	318.167	56.1667	74.8333	47.0833	10.8333	33.1667	23.0833	No
ENSG00000070047	153	239.083	355.5	192.167	354.083	468.917	1203.5	63	230.75	124	34.9167	55.5833	73.5833	Yes
ENSG00000251562	154	1453.33	1907.42	3646.33	1895.08	2759.25	2538.5	591.333	2679.42	2291.83	1174.75	884.917	775.417	Yes
ENSG00000148926	155	275.917	876.083	1157.5	752.917	336.833	403.833	442	973.917	958.75	1784.83	662.5	1276.08	No
ENSG00000229859	156	1.25	19.5	7.66667	18.25	9.08333	1.83333	1.41667	11.4167	2.08333	1.66667	6.83333	0	No
ENSG00000251143	157	3.66667	0	2.58333	0	9.08333	1.83333	0.25	0.916667	0.0833333	9.91667	6.83333	2	No
ENSG00000175115	158	1533.42	614.75	1145.17	690.917	711.417	1612.5	1065.58	1051.5	357.083	206.833	407.583	273.25	Yes
ENSG00000149311	159	582.333	248.5	460.083	305.083	378.833	868.083	518.167	603.583	415.167	689.417	624.083	831.917	No
ENSG00000201684	160	2.83333	0	0	0	0	0	0	0	0	0	0	0	No
ENSG00000245532	161	9748.42	6505.08	12910.8	4734.92	9077	3741.67	10490.7	7096.33	12085.1	11585.1	11585.1	10382.5	Yes
ENSG00000162341	162	96	296.25	160.333	212	190.333	443.917	142.583	147.167	299.333	122.083	119.833	99.5	Yes
ENSG00000173120	163	1133.75	945.667	999.167	1087.5	1056.17	1147.08	1434.42	2085.25	979.5	605.833	778.333	754.833	No
ENSG00000170946	164	165.583	184.083	164.583	199.75	162.333	183.417	205.917	160.167	140.75	280.167	322.667	260.083	No
ENSG00000133789	165	240.417	192.333	136.833	151	219.5	245.583	226.083	248.333	117.75	226.417	150.417	301.5	No
ENSG00000110583	166	9.83333	31.9167	4.5	3.08333	16.3333	30.5	27.5833	9.33333	7.25	34.0833	20.6667	12.25	No
ENSG00000246273	167	5.41667	0.666667	0	0	9.08333	4.91667	4.75	1.16667	3.33333	1.66667	5.33333	3	No
ENSG00000185201	168	546.833	1379.92	654	1453.33	776.667	1216.08	446.917	520.167	482.25	432.333	219.083	279.167	Yes
ENSG00000165458	169	1027.75	775.417	835.5	733.083	613.167	1823.33	1123.42	654.583	1203.08	822.083	1013.83	895.583	No
ENSG00000167257	170	133	147.75	124.583	116.583	118.167	78.6667	178.917	186.5	140.833	177.417	199.583	273.333	No
ENSG00000110011	171	689.917	679.417	803.5	989	1053.42	1165.75	1079.08	551	757.667	1357.92	1178.42	1323.5	No
ENSG00000149043	172	0	0	0	0	0	0	0	0	0.0833333	0.583333	0.166667	0	No
ENSG00000167770	173	1331	1789.25	1382.17	1378.58	2449.67	1806.58	1137.17	908.583	943.583	671.583	1012.83	773.917	Yes
ENSG00000176973	174	1255.92	1483.67	1300.92	1173	1661.67	2391.83	1086.83	693.583	888.083	917.333	1028.33	1157.5	Yes
ENSG00000197601	175	934.583	578.833	1439.83	870.083	567.083	433.917	1089.92	1052.33	1495.08	1442.67	1554	1420.67	No
ENSG00000110651	176	432	482.333	221.333	308	563.667	705.917	322.833	468.25	244.5	218.417	365.25	235.167	No
ENSG00000064201	177	514.667	807.417	530.167	235.667	239	1032.75	578.333	285.083	604.417	803.5	640.25	749.583	No
ENSG00000168496	178	116.417	224.667	76.6667	231.833	216.75	133.833	144.5	55.8333	121.917	131.417	122.333	144.917	No
ENSG00000173727	179	0	0	0	0	0	0	0	0	0	0.583333	0	0	No
ENSG00000173456	180	167.167	293.917	145.75	220.167	302.167	330.417	177.667	106.583	92.25	168.333	152.167	111.917	No
ENSG00000021300	181	107.083	71.75	41.9167	35.4167	162.333	133.833	152.583	134.583	85.25	258.417	188.917	259.083	No
ENSG00000149418	182	149.333	83.0833	108.833	52	52.5	107.5	150.083	136.417	114.167	58.9167	64.75	29.4167	No
ENSG00000250570	183	0	0	0	0	0	0	0	0	0	0.583333	0	0	No
ENSG00000167792	184	1594.33	1836.92	1171.58	1243.58	2367.92	1137.17	1284.67	1393.67	1161	1471.5	1839.25	2005.67	No
ENSG00000121653	185	8.83333	0.666667	1.5	0	1.58333	14.3333	0.25	4.16667	0	0	0	0	No
ENSG00000166025	186	41.3333	24.6667	23.25	18.25	23.4167	14.3333	21.1667	4.83333	11.1667	11.8333	18.4167	14.6667	No
ENSG00000166387	187	96	188.417	76.75	139.667	138.25	163.167	81.0833	32.0833	112.083	100	48.5833	78.6667	No
ENSG00000149397	188	44	62.4167	107.583	80.1667	90.1667	137.417	83.6667	98.5833	112.083	129.583	123.667	101.667	No
ENSG00000152578	189	0	0	0	0	0	1.83333	0	0	0	0.583333	0	0	No
ENSG00000134333	190	1327.58	907	1112.5	790.833	865.917	530.75	1336.92	1845.33	983.75	495.083	803.5	870.917	No
ENSG00000197580	191	0	0	0	0	1.58333	0	0	0	4.25	6.5	0	0	No
ENSG00000151498	192	169.417	197	182.75	88.1667	216.917	190.833	86	258.583	135.333	73.25	72.1667	79.8333	No
ENSG00000213593	193	388.417	165.167	255.083	212.083	177.25	330.75	486.75	445.833	253.583	284.583	521.417	536.583	No
ENSG00000132740	194	113.167	106	110.667	155.333	90.3333	340.75	109.083	92.6667	111.083	103.083	115.917	220	No
ENSG00000177963	195	532.667	269.417	590.917	260.75	373.333	498.583	933.25	557.75	728.583	701	748.5	738.417	Yes
ENSG00000198851	196	3545.58	2721.42	1327.58	3099.92	4745.08	2826.67	2234	1945.17	618.25	1577.58	3752.08	2955.17	No
ENSG00000110711	197	1875.5	1244.42	1664.33	1154.92	1738.08	894.5	2097.08	1266.17	1367.67	1685.08	1942.75	1630.17	No
ENSG00000167985	198	666.083	495.75	598.917	785.417	446.583	1020.67	502.167	662.5	310.583	353.083	587.833	443.083	Yes
ENSG00000168061	199	164.75	218.083	184.417	116.583	128.25	143.917	266.417	89.75	125.583	168.333	206.833	174.5	No
ENSG00000198382	200	491.917	559.167	490.75	192.917	423.75	275	326.25	448.417	352.833	510.167	377.583	495.75	No
ENSG00000166801	201	460.25	352.25	683.083	435.833	492.417	487.75	743.167	830.667	817.417	950.833	679.75	795.75	Yes
ENSG00000150787	202	0	0.666667	0	0	5.16667	1.83333	7.58333	0	5.25	0	0	0	No
ENSG00000166452	203	19.75	42.5	31.75	56.25	1.58333	7.83333	21.8333	13	32	4.66667	21.4167	21.5833	No
ENSG00000179241	204	81.4167	0.666667	45	14	1.58333	14.3333	59.5	17	49.75	61.5	37.8333	39.1667	No
ENSG00000172613	205	216.75	360.417	236.333	268	370.083	324.25	217.083	120.417	233.167	279.5	210.583	243.833	No
ENSG00000109929	206	68.3333	57.9167	100.5	84.1667	131.833	104.417	81.1667	85.4167	83.9167	98.4167	113.583	171.667	No
ENSG00000166181	207	627	934.083	549.5	1037.33	1054	512.333	991.333	451.667	897.083	1330.08	1736.83	1152	Yes
ENSG00000240121	208	0	0	0	0	1.58333	0	0	0	0	0	0	2.66667	No
ENSG00000149476	209	21.6667	42.5	17.3333	22.3333	45.6667	123.833	19.9167	20.3333	18.8333	26	11.0833	38.3333	No
ENSG00000149534	210	50.0833	8.08333	0.75	18.25	0	20.8333	44.1667	17	12.0833	32.25	4.58333	40.75	No
ENSG00000110002	211	107.167	89.5	108.833	159.333	114.417	89.3333	119.833	65.25	91.3333	131.5	121.583	138.583	No
ENSG00000242885	212	24.1667	8.08333	33.6667	14	27.75	1.83333	37.3333	33	46.1667	35.8333	25.6667	36.6667	No
ENSG00000149218	213	132.083	226.5	71.75	223.583	202.333	172.833	298.583	126.583	167.75	308.25	295.75	210.583	No
ENSG00000025434	214	21.6667	40.0833	37.0833	43.5833	31.25	34.25	62.5	48.25	86.1667	67.0833	29.3333	48.3333	No
ENSG00000182919	215	106	89.5	107.583	143.667	49.5833	117	65	88	127	103.917	66.9167	118.333	No
ENSG00000149273	216	5231.17	7843.92	2310.17	13244.1	15330.2	27846.4	2689.42	3591.58	1306.42	953.25	3145.25	1781.58	Yes
ENSG00000075239	217	121.417	55.75	99.75	52	118.25	344.333	79.0833	97.3333	91.3333	86.4167	103.333	63.6667	No
ENSG00000174885	218	1.91667	5.83333	5.66667	0	0	7.83333	0.25	6.16667	3.33333	0.583333	0	0	No
ENSG00000130592	219	21719.6	28638.1	27846.4	24196.3	18299	12550.1	13987	21719.6	10921	8950.5	9354.67	11280.2	Yes
ENSG00000236248	220	1.25	0.666667	0.75	3.08333	0	0	0.833333	0	1	3.16667	2.91667	2.66667	No
ENSG00000243742	221	0	0	0	0	0	0	0.25	0	0	0	0	0	No
ENSG00000169519	222	8	42.5833	31.8333	43.6667	20.0833	14.3333	15.6667	26.4167	17.9167	28.75	19.0833	22.4167	No
ENSG00000251053	223	2.33333	3.41667	0.75	0	0	0	0	1.16667	0	0	0	0	No
ENSG00000149084	224	309.667	83.1667	302.167	216.167	93.6667	100.167	408.167	250.917	493.75	716.5	316.667	354.667	Yes
ENSG00000154146	225	1861.33	1928.92	1359.83	5257.83	2100.42	2215.5	1997.75	1145.17	1895.08	3129.08	2500.42	2088.75	No
ENSG00000166326	226	84.25	35.8333	84	35.4167	12.6667	85.3333	51.5	86.4167	42.9167	81.9167	58.75	119.333	No
ENSG00000152219	227	79.8333	101.833	67.4167	92.5	83.25	100.25	88.9167	113.667	137.083	98.5	112.333	84.5	No
ENSG00000142102	228	2600.25	2511.67	1733.58	3637.42	3013	5307.08	2055.83	1152	2301.25	2187.75	2573.33	2039.58	Yes
ENSG00000121671	229	259.917	426.083	192.167	325.833	453.917	488.083	315.667	188.583	196.833	319.5	473.167	348.5	No
ENSG00000157570	230	7.08333	38	0.75	18.25	20.0833	50.8333	8.5	11.4167	6.41667	4	1.33333	2	No
ENSG00000205339	231	236.083	210.333	240.5	227.75	305.583	97	306.417	194.083	209.5	327.417	306.417	259.083	No
ENSG00000069696	232	12.3333	0.666667	8.58333	3.08333	16.3333	30.5	4.75	12.1667	32.0833	10	11.75	21.5833	No
ENSG00000182048	233	16.25	8.08333	11.9167	3.08333	9.08333	24.3333	9.16667	8.66667	12.0833	8.16667	2.25	0	No
ENSG00000166900	234	942.417	2144	2545.25	1683.83	1213.75	975.25	1324.58	1848.08	3254.33	3261.75	1400.75	2583.67	Yes
ENSG00000121691	235	2444	5367.83	3665	2674.75	3290.5	1550	1956.42	2384.75	3697	1657.92	1397.67	1919.75	No
ENSG00000168002	236	1074.75	860.917	849.917	955	1011	925.917	575.917	724.083	548.833	332.25	526.083	411.5	Yes
ENSG00000149196	237	50.0833	29.25	44	67.5	49.5833	40.6667	100.833	79	56.5	136.75	116.917	96.25	No
ENSG00000053918	238	404.667	335.167	396.5	337.667	202.333	601.75	561.25	459.667	805.667	582.667	479	430.167	Yes
ENSG00000162139	239	2.83333	0.666667	0	0	0	0	0	3.5	1	1.66667	0	0	No
ENSG00000137522	240	40.4167	89.5833	85	47.9167	124.583	117	33.75	40.5	93.3333	32.3333	38.75	93.6667	No
ENSG00000110092	241	28.25	3.41667	33.6667	35.4167	12.6667	4.91667	26.1667	11	14.0833	28	8.25	8.75	No
ENSG00000166037	242	115.417	160.75	207.167	108.5	245.583	110.75	185.333	155.5	195.25	221.167	245.667	289.25	No
ENSG00000175467	243	34.25	171.167	55	185	108.5	248.75	44.1667	28.3333	29.1667	30.5	16.6667	46	No
ENSG00000133884	244	794.667	879.083	1066.75	799.5	977.167	1253.75	455.75	558.583	253.667	161.083	294.333	271.667	Yes
ENSG00000172273	245	193.25	221.75	228.333	243.083	318.417	130	305.333	235.167	191.167	313.583	336.167	291.083	No
ENSG00000149503	246	15.3333	8.08333	7.66667	18.25	35.25	17.5	5.58333	3.5	8.41667	4.66667	5.33333	2.66667	No
ENSG00000110330	247	308.667	203	359.417	394.583	241.75	307.25	308.75	394.583	456.417	282.333	280.417	275.417	No
ENSG00000177042	248	275.917	165.167	319.083	256.167	209	1519.25	402.333	196.833	288.083	221.167	365.333	223.833	No
ENSG00000166927	249	1183.58	509.083	1310.08	420.5	707.333	160.417	951.417	486.167	981.667	555.75	778.917	385.583	No
ENSG00000214517	250	152	360.417	159.583	308.167	362.833	453.333	93.3333	91	94.25	64.1667	67.5833	54.75	Yes
ENSG00000150776	251	148.167	139.833	148.583	120.5	187.75	74.75	131	89	230.083	308.417	326.333	352.167	No
ENSG00000171631	252	9.83333	123.417	31.9167	14	23.4167	133.833	27.6667	38.9167	19.6667	25.1667	15.9167	63.6667	No
ENSG00000175634	253	32.5833	85.0833	14.5	67.5833	62.8333	408.167	17.0833	13	32.9167	6.5	14.75	7.16667	No
ENSG00000214063	254	243.583	271.25	328.25	279.083	205.167	812.75	151	183	147.583	29.6667	80.8333	56.8333	Yes
ENSG00000162222	255	222.083	195.583	209.5	185	302.167	64.75	254.583	336.167	293.333	419.417	219.25	255.25	No
ENSG00000213445	256	3072.42	1362.92	2172.92	1816.58	1439.83	3107.25	2241.42	2226.58	1748.92	970.5	1240.5	899.667	Yes
ENSG00000166800	257	8.83333	0	0	0	0	1.83333	4.08333	0.916667	0	0	0	7.83333	No
ENSG00000177697	258	522.833	1310.08	769.083	1664.33	1729.58	2389.58	497	563.083	1084.42	731.417	1175.92	1124.25	No
ENSG00000165895	259	0	0	0	0	0	0	0	0.333333	0.0833333	0	0.5	0	No
ENSG00000245248	260	0	3.41667	0	3.08333	0	0	0	1.75	0	0.583333	0	0	No
ENSG00000177236	261	0	0	1.5	0	0	0	0.25	0	0.0833333	0	0	0	No
ENSG00000014138	262	76	89.5833	132.5	31.5	69.25	34.25	85.25	85.8333	109	74.3333	47.4167	89.25	No
ENSG00000177112	263	6.33333	47.0833	37.0833	3.08333	16.3333	11.3333	13.3333	11.4167	18.8333	17.8333	13.9167	10.9167	No
ENSG00000188211	264	9.83333	0.666667	2.58333	0	12.6667	7.83333	0	0.916667	0	6.5	4.58333	0	No
ENSG00000181908	265	2.83333	0	2.58333	0	1.58333	1.83333	0	0	0.0833333	0	0	0	No
ENSG00000149798	266	349.667	584.5	442.25	625.5	265.667	449.5	324.167	442	386.417	482.25	206.833	122.833	No
ENSG00000183020	267	244.417	229.917	150.167	176	257.667	320.667	289.083	489.333	232.417	156.5	198.5	213.333	No
ENSG00000149131	268	71	60.5	133.417	84.1667	35.3333	61	53.1667	58.6667	145.167	10	19.0833	12.25	No
ENSG00000246308	269	0	3.41667	0	0	0	0	0	0	0	0.583333	0	0	No
ENSG00000110080	270	333.417	1356.08	593.917	605.833	552.5	502.667	523.417	378.167	733.083	815	264.583	415.667	Yes
ENSG00000165490	271	23.5	12.6667	17.3333	9.75	1.58333	7.83333	34.5	57.5	24.6667	56.5833	26.25	42.75	No
ENSG00000168040	272	33.4167	339.167	31.9167	441.417	257.833	1447.17	251.833	74.6667	363.833	239.75	161.417	205.667	Yes
ENSG00000172977	273	355.5	188.5	335.167	189.75	156.25	794.667	238.75	370.583	249.75	102	180.25	89.3333	No
ENSG00000183340	274	13.5833	17.25	13.6667	18.25	27.75	4.91667	10.5	17	14.0833	6.5	3.91667	1.08333	No
ENSG00000124920	275	26.5833	17.25	0.75	6	31.25	34.25	35.0833	3.75	19.6667	10	49.4167	25.4167	No
ENSG00000134627	276	2.83333	10.3333	12.8333	0	1.58333	17.5833	0.25	11.4167	24.6667	5.5	3.91667	5	No
ENSG00000232390	277	0	0	0	0	0	0	3.25	0.916667	0	0	0	0	No
ENSG00000110696	278	424.083	428.083	708.417	567.083	647.417	371.417	629.417	519.5	715.167	1188.58	1109.33	1304.25	No
ENSG00000149294	279	147.167	51.4167	94.75	147.167	166.333	110.833	188.167	101.25	129.417	134.333	251.667	127.167	No
ENSG00000149577	280	1582.83	882.417	1197.08	484.25	789.75	575.667	838.167	1084.42	531.5	138.833	305.167	246	Yes
ENSG00000187079	281	0	0	0	6	0	0	0	0	0	0	5.33333	1.08333	No
ENSG00000171204	282	25	40.1667	90.75	47.9167	69.25	43.4167	84.4167	65.6667	152.833	47.5	112.417	106.917	No
ENSG00000150455	283	44.75	38	37.1667	63.8333	12.6667	64.75	55.0833	42	47.9167	59.9167	37	40.75	No
ENSG00000110218	284	93.1667	29.3333	69.75	18.25	16.4167	17.5833	151.667	90.3333	86.25	151.333	114.917	187.5	No
ENSG00000236304	285	168.583	110.083	222.417	466.5	283.083	423.75	110.583	47.25	101.417	152.5	155.5	148	Yes
ENSG00000137496	286	569.417	648.417	370.083	292.333	702.333	509.25	508.083	170.417	418	394.583	488.5	308.167	No
ENSG00000168071	287	2895.17	2126	2600.25	735.667	1548.92	1113.08	2154.42	4001.58	3689.25	1350.83	1907.42	2062.33	Yes
ENSG00000187049	288	225.417	308.167	258.75	256.25	279.5	126.667	306.583	412.833	416.917	544.25	489.5	368.917	Yes
ENSG00000133808	289	35.6667	29.3333	31.9167	6	35.3333	4.91667	18.5833	6.66667	37.6667	24.0833	25.6667	10.25	No
ENSG00000166311	290	820.75	513.917	623.917	760.167	697.667	611.667	471	280.417	560.083	557.75	629.417	459.417	No
ENSG00000173486	291	25.8333	15	23.25	52.0833	23.4167	37.5	7.58333	4.16667	18.8333	42.6667	15.9167	36.1667	No
ENSG00000076043	292	171.333	186.583	133.417	285.667	305.583	154.75	79.0833	316.667	88.1667	42.6667	93.75	115.5	No
ENSG00000167995	293	215.583	308.25	594	463.583	279.583	349.417	226.667	568.583	656.667	233	138.417	136.417	No
ENSG00000213477	294	2.83333	0	0	0	0	0	0	0	0	0.583333	0	0	No
ENSG00000172927	295	4.41667	12.6667	5.66667	43.6667	1.58333	11.3333	3.25	4.16667	2.08333	11.9167	0.166667	1.08333	No
ENSG00000174516	296	107.167	175.5	49.5833	112.333	184.25	130.083	63	123.5	120.167	69.6667	74.1667	56.8333	Yes
ENSG00000149313	297	354.083	298.25	280.583	220.25	399.583	137.5	376.833	432.75	348	749.083	678.75	715.167	No
ENSG00000204370	298	0	0	3.58333	0	1.58333	0	0	0	0	0	0	0	No
ENSG00000205106	299	2.83333	0	0	14	0	4.91667	0	0	0	0	0	0	No
ENSG00000175390	300	1011.67	831.167	679.75	1522.58	1234.92	894.833	974.417	1314.17	666.417	398	703.917	610.333	No
ENSG00000109906	301	57.0833	12.6667	13.6667	26.6667	12.6667	20.8333	25.75	16.5833	13.1667	6.5	9.5	5.91667	No
ENSG00000182272	302	28.25	0.666667	3.58333	9.75	5.25	0	14.1667	9.33333	6.41667	16.0833	31.4167	2.66667	No
ENSG00000135372	303	150.083	360.5	63.75	239.417	257.833	1075.42	118.833	36	105.333	153.5	143.25	148.833	No
ENSG00000166004	304	53.5833	40.1667	99.0833	71.4167	42.3333	47.25	38.25	41.5	66.75	54.6667	58.1667	42.75	No
ENSG00000129159	305	0	0.666667	0.75	0	1.58333	0	0	0	0.0833333	0	0	1.08333	No
ENSG00000198488	306	0	0	0	0	0	0	0	0	0	0	0	2.66667	No
ENSG00000150687	307	269.75	57.9167	107.583	92.5	314.583	97	491.167	86.9167	95.0833	131.5	596.167	181.25	No
ENSG00000151348	308	290.833	360.667	303.667	322.5	540.833	327.833	343.75	202.333	218.75	412.083	483.667	270.083	No
ENSG00000172508	309	136.417	76.5	32.75	196.833	253	133.833	110.583	97.3333	49.75	100	132.417	53.1667	No
ENSG00000099849	310	291	694.833	269.5	256.333	828	811	261.917	341.917	443	422.75	297.583	399.917	No
ENSG00000237388	311	0	3.41667	0	0	0	0	0	0	0	0	0	0	No
ENSG00000134824	312	84.3333	35.8333	225.25	3.08333	591.917	200.167	107.417	51.5833	359.583	14.4167	164.333	144.333	No
ENSG00000173653	313	223.167	149.583	156.75	120.5	104.417	242.167	234.583	90.6667	203.167	218.417	230.333	238.917	No
ENSG00000023171	314	44	12.6667	41.9167	0	1.58333	7.83333	60.0833	60.9167	72.5	11.9167	41.0833	40.8333	No
ENSG00000241170	315	16.25	29.3333	47.5833	35.4167	16.4167	1.83333	17.75	21.3333	25.6667	22.3333	22.0833	0	No
ENSG00000149201	316	0	0	5.66667	0	9.08333	0	0.833333	0	6.41667	11.9167	2.91667	0	No
ENSG00000250303	317	13.5833	12.6667	12.8333	14	0	27.5	11.25	0.916667	20.5833	2.5	9.5	23.1667	No
ENSG00000052841	318	65.5833	26.75	31.9167	56.25	5.25	20.8333	55.0833	39.75	65.75	21.25	48.0833	27.0833	No
ENSG00000184232	319	396.5	218.083	639.667	112.417	156.25	74.75	380.167	249.75	557	187.75	192.583	181.333	No
ENSG00000185475	320	684	685.75	465.75	1136.17	720.167	479.333	427.25	431.417	438.167	361.25	443.25	392.583	No
ENSG00000248509	321	0	0.666667	0.75	0	0	0	0	0	0	0	0	0	No
ENSG00000150750	322	0	0	0	0	0	0	0	0	1	0	0	2	No
ENSG00000084234	323	4471.42	4615.17	3689.25	3942.67	3978.08	2051.75	3854.5	7346	4229.08	1797.25	1806.58	2219.92	Yes
ENSG00000170647	324	0	0.666667	0	0	5.25	1.83333	0	7	0	6.5	6.16667	14.6667	No
ENSG00000227631	325	12.3333	17.25	5.66667	0	5.25	11.3333	16.5	17	17	16.0833	22.0833	27.0833	No
ENSG00000109854	326	1010.17	2108.17	1699.67	1577.58	1594.33	816.833	1274.17	616.667	1144	1710.75	1535.33	1310.83	No
ENSG00000243172	327	0	0	0	3.08333	1.58333	0	0	0	0	0	0	0	No
ENSG00000149100	328	140.667	93.5	163	88.25	104.417	89.3333	137.25	125.667	133.583	159.25	160.75	280.833	No
ENSG00000183562	329	0	0	0	0	0	0	0	0	0	0	0.166667	0	No
ENSG00000110203	330	21.6667	62.5	28.0833	71.5833	35.3333	61.0833	5.58333	46.5833	41.25	10	11.75	2.66667	No
ENSG00000175800	331	1.91667	0	0	0	0	0	0	0	0.0833333	0	0	0	No
ENSG00000166928	332	240.417	93.5	161.417	124.417	173.5	64.8333	119.417	183.417	149.917	114.417	95.5833	43.8333	No
ENSG00000189431	333	0	0	0	0	0	0	0	0	0	0	0.5	0	No
ENSG00000149054	334	0	0	0	0	0	0	12	0	3.33333	4	0	0	No
ENSG00000110536	335	95	144	145.75	172.5	234.667	160.583	157.917	105.75	206.5	210.333	250.667	199.083	No
ENSG00000160695	336	8.91667	8.08333	0.75	9.75	5.25	37.5	29	15.25	36.8333	32.3333	16.6667	19.25	No
ENSG00000189057	337	0	15	3.58333	60	12.6667	4.91667	33.75	10.0833	10.1667	32.3333	6.83333	16.1667	No
ENSG00000240652	338	26.6667	141.417	31.9167	108.5	114.417	74.75	91.75	18.1667	54.5833	84.1667	164.917	73.5833	No
ENSG00000118363	339	723.667	686.583	670.917	725.917	761.417	426.667	1002.67	646.667	582.083	924.917	783.583	1136.17	No
ENSG00000245552	340	0	0.666667	0	0	0	0	0	0	0	0	0	0	No
ENSG00000172409	341	147.167	184.083	183.583	159.417	173.667	113.917	157.083	138.667	223.583	252.417	158.917	249.833	No
ENSG00000166441	342	4677.42	9933	4062.92	4486.25	17303.2	6950	4745.08	3573.25	3501.33	7870.42	9462.17	10687.1	No
ENSG00000162227	343	65.5833	80.5	66.5	6	12.6667	255.583	55.0833	89	42.9167	34.9167	52.9167	23.1667	No
ENSG00000251661	344	2.83333	0	0	3.08333	0	4.91667	0	0	0	0	0.5	0	No
ENSG00000177947	345	0	0	0	0	0	0	0.25	0	0	2.5	0	4.33333	No
ENSG00000244134	346	0	0	0	0	0	4.91667	0	0	0	0	0	0	No
ENSG00000167325	347	196.5	242.083	238.417	139.833	245.583	176.583	424.583	329.25	310.75	665	534.5	802.333	Yes
ENSG00000168005	348	18	8.08333	3.58333	6	20.0833	40.6667	15.6667	16.5833	3.33333	4	13.9167	13.75	No
ENSG00000175575	349	237.167	235.917	88.75	279.167	134.75	219.5	228.167	143	101.583	224.083	286	306.583	No
ENSG00000165915	350	159.667	66.6667	180.833	100.417	101.333	263.083	192.75	263.917	119.167	88.8333	109.667	83.75	No
ENSG00000205126	351	0	0	0	0	0	0	0	0	0	0	0	2	No
ENSG00000137474	352	2.33333	0.75	0	9.75	0	0	0	0	0.0833333	5.5	0	0	No
ENSG00000184281	353	220.917	296.333	166.583	334.083	241.917	628.5	244.833	103.25	184.667	217.667	185.667	207.75	No
ENSG00000186166	354	917.083	1052.33	739.083	1393.67	1089.92	690.25	1764.25	1537.17	1199.08	2629.92	2936.58	3214.33	Yes
ENSG00000224636	355	9	17.25	8.58333	3.08333	9.08333	4.91667	11.25	2.16667	15.0833	6.5	4	6.58333	No
ENSG00000151502	356	335.833	527.75	338.833	428.667	599.583	443.917	329.083	761.417	394.75	335.833	267.167	261.833	No
ENSG00000187240	357	0	0.75	10.6667	6	0	4.91667	14.9167	19.4167	5.25	0	13.25	17.6667	No
ENSG00000245502	358	0	0	3.58333	0	0	1.83333	0	0	5.25	10.8333	0	0	No
ENSG00000166199	359	108.833	101.833	146.583	80.1667	65.9167	114.083	60.25	178.75	91.3333	52.0833	64.1667	60.5	No
ENSG00000178105	360	16.25	38	55.9167	35.4167	59.25	40.6667	70.9167	61.4167	48.8333	67.0833	59.5833	66.9167	No
ENSG00000199550	361	0	3.41667	0	0	0	0	0	0	0	0	0	0	No
ENSG00000204241	362	8.08333	3.41667	0	0	1.58333	0	1.41667	1.16667	1	0.583333	0	0	No
ENSG00000250073	363	0	0.75	3.58333	0	0	0	4.08333	0	3.41667	4	0	0	No
ENSG00000173264	364	147.25	285.083	173.917	271.917	310	515.167	214.083	276.25	210.917	218.5	181.333	186.667	No
ENSG00000178301	365	1.91667	0.75	0	0	16.5	1.83333	1.41667	4.83333	2.08333	4	16.6667	3	No
ENSG00000198877	366	0	0.75	0	0	0	0	0	0	0	0	0	0	No
ENSG00000109911	367	104.917	53.3333	65.5	120.583	104.417	50.8333	76.9167	53.5	115.167	79.3333	73.6667	77.0833	No
ENSG00000110717	368	843.5	517.333	601.083	371.167	454	423.917	1131.17	1304.25	1052.92	1036.67	1262.75	1417.58	Yes
ENSG00000197798	369	77	119.5	144.75	26.6667	149.083	67.9167	106.167	63.0833	159.167	90.0833	82	116.833	No
ENSG00000168092	370	0	0	5.66667	0	0	4.91667	3.25	0.333333	7.25	0	0	1.08333	No
ENSG00000149554	371	3.66667	5.83333	0	0	1.58333	0	4.83333	3.75	1	1.66667	0.5	2.66667	No
ENSG00000110237	372	0	19.5	3.58333	0	38.75	14.3333	6.91667	0	3.41667	10.8333	41.6667	0	No
ENSG00000173432	373	0	0.75	0	0	0	0	0	0	0	0	0	0	No
ENSG00000177600	374	90447.5	69489.2	44057.4	90447.5	90447.5	90447.5	1.40298e+06	49894.3	90447.5	1.40298e+06	1.40298e+06	1.40298e+06	Yes
ENSG00000152268	375	0	0	0	0	0	1.83333	0	0.333333	0	0	0	3	No
ENSG00000110079	376	71.8333	5.83333	31.9167	9.75	16.5	0	40.9167	11.4167	50.5	21.25	38.75	16.1667	No
ENSG00000019144	377	1.91667	0	0	9.75	1.66667	20.8333	2.41667	1.16667	11.1667	2.5	0.5	1.08333	No
ENSG00000087884	378	12.3333	38	28.1667	22.4167	49.6667	37.5	12.75	6.66667	27.6667	19.5833	20.0833	24.75	No
ENSG00000110492	379	6.33333	10.3333	10.6667	3.08333	16.5	30.5	4.83333	6.66667	4.25	0.583333	4	1.08333	No
ENSG00000148935	380	0	3.41667	0	0	1.66667	0	0	4.83333	0	6.5	5.33333	0	No
ENSG00000162300	381	365.917	775.833	517.5	326	711.917	1025.5	333.083	336.75	467.167	340.833	423.25	248.75	No
ENSG00000233930	382	0	0	0	0	0	0	0.25	0	0	0	0	1.08333	No
ENSG00000166483	383	29.8333	10.3333	7.66667	0	5.25	17.5833	26.1667	24.8333	15.0833	29.6667	42.8333	21.5833	No
ENSG00000161328	384	8.08333	17.25	13.6667	43.75	31.4167	27.5	3.33333	1.16667	6.41667	4	10.4167	2	No
ENSG00000166741	385	0	0	0	0	0	0	0.25	0	0	0	0	0	No
ENSG00000162174	386	219.5	175.667	100.583	31.5	177.25	100.417	260.833	233.917	251.083	116.75	166.833	256.333	No
ENSG00000186907	387	1.25	0	7.66667	0	1.66667	0	1.41667	0.916667	0.0833333	0	0.166667	1.08333	No
ENSG00000247151	388	5.41667	0.75	3.58333	0	0	0	0	0	0.0833333	0	0	0	No
ENSG00000109944	389	7.08333	3.41667	5.66667	0	5.25	1.83333	6.25	4.16667	10.1667	5.5	0.166667	24.8333	No
ENSG00000074266	390	225.583	116	161.417	193	124.667	137.5	270.667	199.25	207.583	613.5	291	519.083	No
ENSG00000121236	391	5.41667	12.6667	14.5	9.75	1.66667	1.91667	10.5	21.9167	22.5	4.66667	0.166667	3.83333	No
ENSG00000154134	392	67.3333	149.667	51.1667	220.333	124.667	143.917	94.0833	33.8333	36.8333	106.5	100.083	111.917	No
ENSG00000173465	393	176.667	221.833	196.417	131.333	213.333	735.417	269.917	204.417	79.4167	177.417	254.333	239	No
ENSG00000249164	394	0	3.41667	9.66667	0	0	0	0	0	2.08333	21.3333	10.4167	5.91667	No
ENSG00000177666	395	4710.75	3317.5	4119.5	1530.25	5062	1744.83	1932.25	2287.75	2340.17	1912.75	3099.92	1464.08	Yes
ENSG00000121690	396	0	0	0.75	0	0	4.91667	0	1.16667	0.0833333	0	2.25	0	No
ENSG00000166105	397	5.41667	0	0	0	0	1.91667	2.41667	4.83333	6.41667	17.8333	2.91667	2.66667	No
ENSG00000174672	398	0	0	0	0	1.66667	7.83333	0	0	0	0	0	0	No
ENSG00000213184	399	0	0.75	0	0	0	0	0	0	0	2.5	0	0	No
ENSG00000175602	400	831.167	749.583	495.333	1468.25	728.583	804.75	1421.83	507.083	738.417	1054	2267.92	1300.17	Yes
ENSG00000019485	401	10.75	3.41667	2.58333	22.4167	5.25	7.83333	17.0833	26.4167	12.0833	16.75	20.0833	18.5833	No
ENSG00000165905	402	17.1667	53.4167	19.4167	43.75	59.25	485.25	50	48.25	13.1667	49.5833	39.5833	44.5	No
ENSG00000173153	403	4.41667	12.6667	3.58333	3.08333	0	24.4167	2.41667	2.16667	0.0833333	4.66667	0	1.08333	No
ENSG00000214391	404	0	0	0	0	0	0	0	0	0	0.583333	0	1.08333	No
ENSG00000181264	405	0	0	0	0	0	0	10.5833	4.16667	2.08333	2.5	8.25	0	No
ENSG00000244975	406	2.83333	3.41667	0	0	1.66667	0	3.33333	9.33333	2.08333	10	0.5	16.8333	No
ENSG00000246174	407	0	0	0	0	0	0	0.833333	0	0	0	0.166667	3	No
ENSG00000233220	408	0	0	0	0	0	0	0	0	0.0833333	0	0	0	No
ENSG00000170209	409	0	0	0	0	0	0	0	0	0.0833333	0	0	2	No
ENSG00000174903	410	19	15	14.5833	18.25	16.5	64.9167	19.1667	12.1667	23.75	11.9167	4	3.83333	No
ENSG00000175773	411	9.83333	0	0.75	6	0	4.91667	0.25	0	0	0	4	2	No
ENSG00000213465	412	25.8333	392.333	10.75	135.583	298.75	1310.83	33.75	7.91667	62.1667	37.75	37	36.1667	No
ENSG00000149792	413	388	493.75	304.333	618.25	501.333	564.917	336.167	199.333	338.333	372.583	344.083	430.417	No
ENSG00000162337	414	29.0833	26.75	5.66667	31.5	20.0833	24.4167	19.1667	11	3.41667	14.4167	10.4167	12.25	No
ENSG00000240701	415	0	0	0	0	0	0	0	0	0	0	6.16667	0	Yes
ENSG00000149516	416	38	26.75	27.25	92.5	9.08333	11.3333	39.6667	11.6667	22.5	22.3333	22.0833	6.58333	No
ENSG00000207727	417	0	0	2.58333	0	0	0	0	0	0	0	0	0	No
ENSG00000200898	418	0	0	0	3.08333	0	0	0	0	0	0	0	0	No
ENSG00000174915	419	82.25	192.5	72.5	251.583	265.75	502.833	38.3333	79.5833	22.5	5.5	22.8333	13.1667	Yes
ENSG00000162148	420	50.3333	24.6667	46.6667	67.5833	49.6667	67.9167	12	18.1667	20.5833	16.1667	4.58333	5.91667	No
ENSG00000196119	421	0	0	0	0	0	0	0	0	0	0.583333	0	0	No
ENSG00000077616	422	5.41667	0	3.58333	0	5.25	0	0.833333	0	0.0833333	0	2.25	0	No
ENSG00000168003	423	180.75	314	112.583	260.75	360	394.083	109.083	78.4167	95.0833	69.6667	107.667	130.75	No
ENSG00000199883	424	0	0	0	0	0	0	0	0	0	0	0	0	Yes
ENSG00000233305	425	2.83333	10.3333	8.58333	0	1.66667	0	6.91667	5.75	0	7.33333	1.33333	5	No
ENSG00000247595	426	0	5.83333	6.75	0	0	0	1.41667	0	0	0.583333	1.33333	0	No
ENSG00000133794	427	180.833	502.833	401.25	640.667	403.583	191	320.583	541.917	539.583	434.167	480.583	513.25	No
ENSG00000006118	428	11.5833	19.5	34.6667	9.75	23.5	4.91667	32.5	25.5	40.3333	19.5833	11.0833	8.75	No
ENSG00000109943	429	119.917	53.4167	74.6667	112.417	69.25	47.3333	124.083	107.417	78.5833	68.6667	105.917	89.3333	No
ENSG00000149782	430	122.583	130.417	213.583	22.4167	145.5	57.5833	199.333	113.75	115.167	69.6667	115.917	170.833	No
ENSG00000110195	431	0	0	0	3.08333	0	0	0	0.916667	0	0	2.91667	0	No
ENSG00000216708	432	0	0	0	0	0	0	0	0	0	0	0	0	Yes
ENSG00000137720	433	5.41667	12.6667	21.1667	39.5	38.75	37.5	32.5833	26.4167	10.1667	14.4167	65.4167	5.91667	No
ENSG00000110768	434	197.25	277.25	276.25	509.25	355.75	207	482.417	181.5	365.917	628.5	473.25	625.75	Yes
ENSG00000177447	435	38.6667	19.5833	23.25	0	5.25	17.5833	58.9167	64.8333	34	81	47.5	61.0833	No
ENSG00000160703	436	343.25	557.5	305.583	515.833	446.917	515.333	210.333	360.667	306.167	107.417	99.3333	71.25	No
ENSG00000110245	437	0	0	0	0	0	0	0.25	0	0	0	0	0	No
ENSG00000231880	438	0	3.41667	0	0	0	0	0	0	3.41667	2.5	0.166667	3.83333	No
ENSG00000181074	439	0	0	0	0	0	0	0	0	0	0	0.166667	0	No
ENSG00000171202	440	0	0.75	0	0	0	0	0.25	11.6667	15.8333	19.5833	4.58333	4.33333	No
ENSG00000204572	441	0	0.75	0	0	0	0	0	0	0.0833333	0	0.166667	1.08333	No
ENSG00000238995	442	0	0	0	0	0	0	0	0	0.0833333	0	0	0	No
ENSG00000179240	443	8.08333	3.41667	2.58333	0	12.6667	1.91667	0	3.5	4.25	0	2.25	6.58333	No
ENSG00000137491	444	0	0	4.5	0	0	0	0	2.75	0.0833333	0	0	0	No
ENSG00000175315	445	0	0	0	0	0	1.91667	0	0	0.0833333	0	0	0	No
ENSG00000170688	446	0	0	0	6	0	0	0	0	0	0	0	0	Yes
ENSG00000179331	447	1.25	0.75	6.75	0	0	0	0	0.333333	1	0	0	0	No
ENSG00000158483	448	0	0	0	0	0	7.91667	0	0.333333	0	0	0	0	No
ENSG00000166349	449	0	0	0	0	0	0	7.58333	5.08333	3.41667	0.583333	0	0	No
ENSG00000188076	450	28.25	12.6667	2.58333	22.5	5.25	14.3333	35.9167	5.75	15.0833	17.8333	0.166667	0	No
ENSG00000162302	451	642	1003.33	723.667	554.75	1039.58	1517	667.333	365.167	429.333	262	459.25	438.833	No
ENSG00000166402	452	0	0	0	0	0	0	0.833333	0.416667	0.0833333	0	1.33333	0	No
ENSG00000110675	453	0	0	0	0	0	0	0	0	0	0	0.5	0	No
ENSG00000187726	454	0	0	0.75	0	0	0	0	0.333333	0	3.16667	0	0	No
ENSG00000149179	455	2.83333	8.08333	0	3.08333	1.66667	24.4167	0.25	3.75	10.1667	0	10.4167	3	No
ENSG00000109927	456	1.91667	8.08333	0	0	9.08333	0	1.41667	0	0	4	4.58333	2	No
ENSG00000214756	457	29.0833	15	20.25	31.5	35.4167	40.6667	14.9167	11.6667	13.1667	7.33333	13.25	15.5	No
ENSG00000150783	458	0	0	3.58333	0	1.66667	0	2.41667	0	4.25	0	0	0	No
ENSG00000173933	459	9	0.833333	2.58333	3.08333	9.08333	1.91667	2.41667	0	1	0.583333	1.33333	0	No
ENSG00000042429	460	398	392.333	303.75	843.5	442.75	318.25	218.75	385.667	417	259.833	237.5	164.833	No
ENSG00000185885	461	9310.67	10921	7820.33	10094.2	11280.2	5985.67	7096.33	12017.4	11112.3	5766.5	8647.92	9354.67	Yes
ENSG00000185238	462	107.167	85.25	91.5833	96.6667	177.333	50.8333	84.5	108.917	99.5833	118.583	125.083	151.583	No
ENSG00000172350	463	0	0	0	0	0	0	0	0	0	0.583333	0	0	No
ENSG00000150764	464	3.66667	0.833333	7.66667	0	0	0	25.75	5.75	3.41667	10	5.33333	3.83333	No
ENSG00000175544	465	1.91667	0	7.66667	0	1.66667	0	13.3333	1.25	5.25	6.5	6.83333	4.33333	No
ENSG00000174871	466	7.08333	8.08333	28.1667	6	1.66667	11.3333	10	8.66667	8.41667	14.4167	5.33333	16.1667	No
ENSG00000158636	467	71	69.4167	93	80.1667	27.8333	64.9167	95.75	109.5	109	112.917	118.167	79.1667	No
ENSG00000196666	468	0	0	0	0	0	0	0	0.333333	0	0	0	0	No
ENSG00000064199	469	0	0.833333	0.833333	0	0	0	0	7	5.25	0	0.166667	0	No
ENSG00000214290	470	0	0	0	0	0	0	0	1.75	0	0	0	0	No
ENSG00000149548	471	0	0.833333	6.75	0	9.08333	1.91667	9.16667	4.83333	12.0833	8.16667	6.16667	4.33333	No
ENSG00000252331	472	0	0	0	0	0	0	0	0	0	0	0.166667	0	No
ENSG00000235027	473	0	0	0	3.08333	0	1.91667	0.833333	0.416667	0.0833333	1.66667	0	0	No
ENSG00000237272	474	0	5.83333	0	0	12.6667	4.91667	0.25	0	0	0.583333	0.166667	0	No
ENSG00000248746	475	0	3.41667	2.58333	22.5	1.66667	4.91667	4.08333	0	3.41667	6.5	4	1.08333	No
ENSG00000175513	476	0	0.833333	0.833333	0	0	1.91667	0.25	1.75	3.41667	0	0	0	No
ENSG00000226627	477	0	0	0	0	0	0	0	0	0	0	0	0	Yes
ENSG00000251637	478	0	0	0	0	0	0	0	0.916667	0	0.583333	0	0	No
ENSG00000130595	479	28.25	8.08333	22.3333	6	1.66667	7.91667	29	13.4167	17	50.3333	9.5	20.1667	No
ENSG00000130598	480	114.667	279.5	248.75	405.25	166.5	494.25	161.583	50.8333	233.167	188.833	60.5833	126.167	No
ENSG00000117983	481	0	0	0	0	0	0	0.25	0	0	0	0.166667	1.08333	No
ENSG00000245498	482	0	0	0	0	0	1.91667	2.5	0	0	0	0	0	No
ENSG00000177106	483	35.6667	64.4167	28.9167	155.5	93.6667	295.75	26.1667	36.3333	55.5833	56.5833	20.6667	42.75	No
ENSG00000183560	484	0	0	0	0	0	0	0	0	0.0833333	0	0	0	No
ENSG00000166926	485	0	0	0	9.75	0	0	0	0	0	4	0	0	No
ENSG00000245573	486	3.66667	0.833333	0	0	0	0	0.833333	1.25	0	0	0.5	0	No
ENSG00000157613	487	0	0	0.833333	0	0	0	0	0	0.0833333	0	0	0	No
ENSG00000199217	488	0	0	0	0	0	0	0	0.333333	0	0	0	0	No
ENSG00000197702	489	0	0	0	0	0	1.91667	0.25	3.75	0	12.9167	5.33333	11.5	No
ENSG00000204450	490	5.41667	0.833333	0	0	0	0	0	1.25	0	0	0	0	No
ENSG00000188487	491	10.75	33.5833	27.25	43.8333	0	30.5	0	33.8333	47.0833	73.25	0	66.9167	No
ENSG00000247271	492	46.3333	38	91.6667	56.3333	38.75	54.25	80.5833	49.6667	46.1667	64.25	78.25	78	No
ENSG00000185409	493	0	0	0	0	5.25	0	0	0	0	0	0	0	No
ENSG00000214872	494	0	0	0	0	0	0	0.833333	0	3.41667	0	0	0	No
ENSG00000234751	495	2.33333	3.41667	0	6	1.66667	11.3333	3.33333	3.5	5.25	13.5	11.0833	15.5	No
ENSG00000213365	496	1.25	3.41667	1.5	14	0	11.3333	4.08333	1.25	2.08333	2.5	0.5	5	No
ENSG00000184478	497	0	0	0	0	0	0	0	0	0	2.5	0	2	No
ENSG00000149300	498	0	0	0	0	0	0	1.41667	0	2.08333	0	0	0	No
ENSG00000182704	499	0	0	0	0	0	0	0	0	0	0	0.166667	2	No
ENSG00000229183	500	0	24.6667	17.3333	6	23.5	7.91667	0	18.1667	6.41667	1.66667	9.5	0	No
ENSG00000172774	501	0	0	0	3.08333	0	0	0	0	0	0	0	0	No
ENSG00000198331	502	44.0833	8.08333	58.5833	6	16.5	14.4167	48.9167	47.6667	21.5	25.1667	35.5	43.8333	No
ENSG00000160654	503	81.4167	87.4167	50.3333	14	65.9167	85.3333	106.667	79.25	23.75	157.833	151.5	142.167	No
ENSG00000252070	504	0	0	0	0	0	0	0.25	0	0	0	0	0	No
ENSG00000247473	505	0	0	0	3.08333	0	0	0	0	0	0	0	0	No
ENSG00000227097	506	0	0.833333	0	0	0	0	0	0	0	0	0	0	No
ENSG00000204922	507	16.3333	10.3333	10.75	0	9.08333	20.8333	12.75	11	2.08333	6.5	0.5	10.9167	No
ENSG00000175619	508	1.91667	0	0	0	0	0	0	0	0	0	0	0	No
ENSG00000213619	509	658.583	599.583	508.5	562	546.833	503.083	410.667	435.333	634.5	666.083	731.583	784.75	Yes
ENSG00000137693	510	0	0.833333	0.833333	0	1.66667	0	1.41667	2.16667	0.0833333	0.583333	0	0	No
ENSG00000110148	511	0	0	0	0	0	0	0	0	0	0	0	0	Yes
ENSG00000251226	512	2.83333	0	0	0	0	0	0.25	0	0	0	2.25	0	No
ENSG00000175868	513	0	0	0	0	0	0	0	0	0	0	0.5	0	No
ENSG00000176340	514	2817.08	5318.25	2895.17	3915.5	5675.08	6609.33	1823.33	1095	1834.92	1661.67	2041.92	2674.75	Yes
ENSG00000175334	515	602	478.25	285.083	577.667	750.167	1417.58	302.583	287.083	237.667	84.6667	133.417	113.917	No
ENSG00000179431	516	0	0	0	0	0	0	0	0	0	0	1.33333	0	No
ENSG00000137691	517	0	0	0	0	0	0	0	0	0.0833333	0	0	0	No
ENSG00000135378	518	48.1667	5.83333	33.6667	0	0	1.91667	21.8333	22.9167	4.25	25.1667	8.25	39.1667	Yes
ENSG00000242279	519	0	0	0	0	0	0	0	0	3.41667	1.66667	0.166667	1.08333	No
ENSG00000175581	520	83.3333	15	71.75	48	42.3333	37.5	21.1667	54.0833	17	2.5	14.75	9.41667	Yes
ENSG00000242208	521	0	0	0	0	0	0	0	0	0.0833333	0	0	0	No
ENSG00000183242	522	0	0	0	0	0	0	0.25	0	0	0	0	0	No
ENSG00000150244	523	0	0	0	0	0	0	0	0	0	0	0	0	Yes
ENSG00000172803	524	0	0	0	3.16667	9.08333	1.91667	0	0	2.08333	8.16667	2.25	2.66667	No
ENSG00000187747	525	1.25	0	0.833333	0	0	1.91667	3.33333	0	2.08333	2.5	1.33333	0	No
ENSG00000176984	526	0	0	0	0	0	0	0	0	0	0.666667	0.166667	0	No
ENSG00000126500	527	0	0	0	0	0	0	0	0.333333	0	0	0.166667	0	No
ENSG00000179292	528	0	0	0	0	1.66667	0	0	0	0	0	0	0	No
ENSG00000181333	529	0	0	0	0	0	0	0	0	0	0	0	0	Yes
ENSG00000110375	530	2.83333	3.5	0	0	9.08333	0	4.83333	5.08333	3.41667	1.66667	0.166667	3	No
ENSG00000245148	531	0	0	0	0	0	0	0	0	0	0	0	0	Yes
ENSG00000244535	532	0	0	0	0	0	0	0	0	0.0833333	0	0	0	No
ENSG00000204710	533	0	0	0	14	0	20.9167	0	0	0	0	0	1.08333	Yes
ENSG00000172818	534	0	0	0	0	1.66667	0	0	0.916667	1	0	0	0	No
ENSG00000149403	535	0	0	0	0	0	0	0	0	0	0	0	0	Yes
ENSG00000173156	536	0	0	0	6	1.66667	0	0	0	0	0	0	0	No
ENSG00000219435	537	0	0	2.58333	0	0	0	0	0	0.0833333	0	0	0	No
ENSG00000166796	538	0	0	0	0	0	0	0	0	0	0	0	1.08333	No
ENSG00000165495	539	0	0	0	0	0	0	0	0	0	0	0	0	Yes
ENSG00000242527	540	3.66667	0.833333	7.66667	0	1.66667	1.91667	4.83333	6.16667	4.25	3.16667	2.25	5.91667	No
ENSG00000162188	541	2.33333	17.3333	0	9.83333	0	1.91667	0	2.75	1	0	2.25	16.25	No
ENSG00000200278	542	0	0	0	0	0	0	2.5	0	0.0833333	0	0	0	No
ENSG00000211499	543	0	0.833333	0	0	0	0	0	0	0	0	0	0	No
ENSG00000204361	544	0	0	0	0	0	0	0.25	0	0	0	0	0	No
ENSG00000170748	545	0	0	0	0	0	1.91667	0	0	0	0	0	0	No
ENSG00000246067	546	19	15	55.9167	6	27.8333	7.91667	14.9167	28	12.0833	11.9167	20.75	13.1667	No
ENSG00000187479	547	0	0	0	0	0	0	0	0	0	0	0	1.08333	No
ENSG00000188162	548	0	0	0	0	0	0	0	0	0	0	0	1.08333	No
ENSG00000203306	549	112.5	55.75	105	67.5833	23.5	498.75	112.333	71.5833	56.5	25.1667	37.8333	25.4167	No
ENSG00000132259	550	0	0	0	14	0	0	0	1.75	0.0833333	6.5	0	0	No
ENSG00000231800	551	0	0	0	3.16667	0	1.91667	0	0	0	0	0	0	No
ENSG00000204455	552	14.5833	10.3333	7.66667	3.16667	0	4.91667	25.75	9.58333	2.08333	35.8333	0	7.83333	No
ENSG00000166736	553	0	0	1.5	6	0	0	0.25	1.25	1	2.5	1.33333	1.08333	No
ENSG00000180210	554	0	5.83333	0	0	0	1.91667	0	0	0.0833333	0	0	7.83333	No
ENSG00000180878	555	0	0	0	0	0	0	0	0	2.08333	1.66667	0.5	1.08333	No
ENSG00000230483	556	0	0	0	0	0	0	0	0	0	0	0	0	Yes
ENSG00000240036	557	1.25	3.5	2.58333	3.16667	1.66667	0	4.08333	0.416667	12.0833	11.9167	14.75	6.58333	No
ENSG00000186280	558	0	0	0	0	1.66667	0	0	0	1	0	2.25	0	No
ENSG00000236987	559	0	0	0	0	0	0	0.25	0.916667	0	0	0	0	No
ENSG00000099869	560	0	0	0	0	0	0	0	0	0	2.5	0	0	No
ENSG00000149742	561	0	0	0	0	0	0	0	0	0	0	0	0	Yes
ENSG00000211450	562	1.25	0	0	0	0	4.91667	1.41667	0.333333	0	0	0	0	No
ENSG00000226645	563	0	0	1.5	0	0	0	0	0	0.0833333	0	0.5	6.58333	No
ENSG00000206583	564	0	0	0	0	0	0	0	0	0	0	0	1.08333	No
ENSG00000181958	565	0	0	0	0	0	0	0	0	0	0	0	0	Yes
ENSG00000069482	566	0	0	0	0	0	1.91667	0	0	0	0	0	0	No
ENSG00000183908	567	0	0	0	0	0	0	0.25	0	0	0	0	0	No
ENSG00000149506	568	6.33333	0	5.66667	0	0	0	3.41667	0	0	0	0	1.08333	No
ENSG00000160208	569	867.083	983	853.75	840.25	733.583	873	1075.42	1002.08	1024.67	1106.92	1082.83	1197.08	No
ENSG00000160190	570	119.917	114.083	106.75	84.25	124.667	186.917	153.583	59.9167	120.167	80.1667	83.5	73.6667	No
ENSG00000183570	571	3.66667	19.5833	50.3333	22.5	12.6667	74.75	6.25	3.5	27.6667	7.33333	4	9.41667	No
ENSG00000182362	572	2.83333	10.3333	20.25	3.16667	5.25	1.91667	2.5	4.83333	15.8333	8.16667	2.25	3	No
ENSG00000160305	573	149.333	165.333	148.583	345.083	93.6667	144	200.167	197.167	315.5	561.583	294.333	325.5	No
ENSG00000142166	574	627.75	1439	942.167	1303.42	806.083	1000.75	953.833	1025.5	1362.92	1437.83	929.333	1341.58	Yes
ENSG00000160310	575	1311.5	983.75	1233.42	1125.33	1221.25	902.5	771.25	1673.33	1276.08	1377.75	1172.5	1052.33	No
ENSG00000160218	576	972.75	809	879.583	824.833	1011.67	711.417	916.667	686.583	863.417	1523.83	1373.5	1014.25	No
ENSG00000159256	577	278.833	173.667	325.083	268.083	202.417	117.167	214.167	396.75	395.667	222.25	200.167	215.25	No
ENSG00000160216	578	161.167	139.833	169.25	80.1667	145.583	295.75	178.917	117.167	186	46.5	105.333	66.9167	No
ENSG00000182093	579	35.6667	62.5	76.75	139.833	65.9167	78.6667	73.1667	94.8333	78.6667	82.75	129.083	99.5833	No
ENSG00000182871	580	935.417	1900.92	1711.83	902.5	1976.33	271.083	542.167	1486.33	1159.67	864.833	1072.33	170.25	No
ENSG00000183486	581	2259.75	3311.58	5062	2805.5	2202.08	1343.67	2481.17	2190.08	4689	3671.33	2063.75	1861.33	No
ENSG00000157601	582	736.917	448.417	1985.58	391	581.333	2122.42	492.583	523.25	4236.33	497	303.333	1017.67	No
ENSG00000227039	583	1295	518.417	1357.17	584.25	844.25	582.667	1393.67	1222.67	1797.25	2036.25	1418.42	1023.42	No
ENSG00000205726	584	63.6667	93.5	75.75	48	52.5	89.3333	73.8333	60.9167	95.0833	46.5	50.5833	85.5	No
ENSG00000155313	585	301.25	573.083	582.083	480.75	619.667	187	578.833	618.75	811.5	646.667	665.25	737.167	No
ENSG00000166979	586	113.417	147.833	45	43.8333	104.5	85.4167	65.1667	70.3333	44.3333	38.8333	74.1667	56.8333	No
ENSG00000182670	587	121.417	130.583	99.0833	63.8333	138.417	193.667	165.75	285.833	130.583	256.75	281.5	216.917	No
ENSG00000243646	588	13.5833	44.6667	41.9167	31.5	38.8333	17.5833	17.75	45.25	30.9167	43.6667	18.1667	26.3333	No
ENSG00000157551	589	1765.83	1497	2070.08	1313.08	707.583	637.667	1857	2476.25	1123.42	1356.08	1133.75	1023.92	No
ENSG00000237604	590	0	0	0	6	0	1.91667	7.58333	0	1	0	1.33333	5	No
ENSG00000154654	591	6.33333	12.6667	1.5	6	5.25	0	0	0	0	0	0.5	0	No
ENSG00000160299	592	298	446.5	171.667	377.917	423.917	439.167	155.75	298.75	130.583	141.667	210.75	204.583	No
ENSG00000160191	593	35.6667	98.25	19.4167	22.5	73	43.4167	29.5833	47.25	18	23.3333	72.8333	77.1667	No
ENSG00000223822	594	0	0	0.833333	0	0	0	0	0	0	0	0	0	No
ENSG00000243927	595	1636.67	1469.83	1376.42	1349.83	1457.33	1204.5	2743.92	1764.25	1976.33	3467.58	4471.42	4085.58	Yes
ENSG00000157540	596	641.417	1081.5	760.167	1049.92	1119.67	650.333	603.833	811.5	1027.75	816.167	1005.17	1145.17	No
ENSG00000141959	597	1029.5	1557.42	740.75	1531.25	1823.33	3283.17	1274.92	729.25	881.083	738.667	1216.67	1012.17	Yes
ENSG00000184441	598	61.5833	38	40	63.9167	55.75	137.583	57.0833	40.1667	24.6667	36.9167	57.3333	68.4167	No
ENSG00000142197	599	11.5833	8.08333	24.5	0	9.08333	30.5	9.16667	7	20.5833	0.666667	24.4167	15.5	No
ENSG00000205670	600	115.417	60.5	29.9167	26.75	86.5833	50.8333	54.3333	68.5833	38.5	115.833	110.167	38.3333	No
ENSG00000159110	601	1163.42	1202.58	1437.83	853	756.583	1994.25	1108.75	930.917	1106.92	1056.92	913.75	1117.5	No
ENSG00000243064	602	9.83333	12.75	24.5	18.25	35.4167	4.91667	2.5	21.9167	12.0833	10.8333	20.75	3.83333	No
ENSG00000154645	603	7.08333	19.5833	0	18.25	9.08333	0	7.58333	3.5	3.41667	0	8.25	17.75	No
ENSG00000182240	604	73.5833	55.8333	35.5833	96.6667	69.3333	74.75	98	36.75	22.5	97.5833	32.6667	81.3333	No
ENSG00000160179	605	493.083	847.333	799	947.917	343.5	235.25	565.083	501.833	746.5	800.583	355.917	599.25	No
ENSG00000238182	606	4.41667	17.3333	5.66667	0	1.66667	14.4167	8.5	14.25	10.1667	7.33333	17.4167	8.75	No
ENSG00000160256	607	17.1667	0	2.58333	0	9.08333	1.91667	11.3333	8.33333	3.41667	0	2.91667	11.5	No
ENSG00000160194	608	173.25	244.333	169.25	220.417	262.083	82.5833	145.417	184.417	142	102.75	111	118.417	No
ENSG00000159128	609	973.917	1125.33	1530.25	592.5	576.667	569.75	639	837.917	1307.42	637.667	444.167	684.917	No
ENSG00000223768	610	30.5833	60.5	70.75	9.83333	59.3333	30.5	27.6667	54.0833	49.75	121.167	38.75	43.8333	No
ENSG00000241945	611	304.25	343.75	300.25	357.083	272.25	157.333	563.833	234.25	304.75	437.583	589.5	581	No
ENSG00000197381	612	401.25	335.167	257.083	199.833	355.75	282.75	410	324.75	184.667	508.667	451.333	519.5	No
ENSG00000215424	613	19.75	19.5833	29.9167	43.8333	16.5	17.5833	24	18.1667	18	19.5833	27.8333	25.5	No
ENSG00000160199	614	148.167	269.5	174.25	199.833	177.333	295.75	223.167	183	193	221.167	136.583	136.417	No
ENSG00000159228	615	179.917	186.583	159.083	296.833	209.083	280	93.4167	149.667	278.667	62.4167	141.083	92.75	No
ENSG00000142168	616	604.667	306.167	474.5	474	465.167	400.583	531.75	484.583	282.25	611.667	774.5	557.25	No
ENSG00000198618	617	2.83333	3.5	0.833333	18.25	9.08333	11.3333	0.833333	0.333333	18	2.5	0	3.83333	No
ENSG00000160214	618	119.167	69.4167	76.75	75.5	59.4167	207	189.583	63.4167	81.3333	215.833	139.417	130.417	No
ENSG00000142173	619	172.25	281.25	88.8333	127.25	379	654.583	141.833	140.167	65.1667	91.1667	160.75	140.083	No
ENSG00000154727	620	177.667	80.5	154.083	120.583	121.417	130.25	293.583	164.75	212.333	446.5	319.5	496.667	Yes
ENSG00000159140	621	1314.17	1241.42	1076.92	1003.33	1273.25	817.417	1869.67	1531.25	1359	2848.33	2927.67	2737.08	Yes
ENSG00000237945	622	48.1667	33.5833	58	35.5	141.5	93.1667	62.5	45.25	67.75	102	116	113.917	No
ENSG00000156273	623	1187.5	1450.42	2618.92	1310.08	1039.92	572.083	1093.92	2023.08	1484.75	1469.83	1088	1538.42	No
ENSG00000184221	624	159.75	110.083	81.5833	0	83.25	419	297.083	126.917	116.75	60.75	247.417	88.5	No
ENSG00000238197	625	21.6667	17.3333	21.1667	9.83333	27.8333	27.5	36.5833	12.1667	19.6667	0	13.25	16.25	No
ENSG00000142185	626	221.583	643.167	259.667	235.75	321.5	593.917	219.833	213.667	237.667	141.75	135.417	202.25	No
ENSG00000205927	627	39.5	5.83333	0.833333	0	9.08333	4.91667	39.75	16	10.1667	6.5	6.83333	7.16667	No
ENSG00000159263	628	2.33333	0	0	0	0	0	0	0	0	0	0	0	No
ENSG00000214889	629	2.33333	0	0	14	0	0	0	2.75	0	1.66667	0	0	No
ENSG00000157557	630	781.25	886.417	856.917	665.583	511.083	383.583	797	771.917	899.667	682.75	452.667	743.167	No
ENSG00000215447	631	2.83333	5.83333	18.3333	22.5	1.66667	11.3333	6.25	0.916667	3.41667	3.16667	2.25	0	No
ENSG00000215734	632	0	0	0	0	5.25	0	2.5	3.5	0.0833333	0	0	0	No
ENSG00000185272	633	9.83333	15	5.66667	0	9.08333	14.4167	6.91667	16.5833	5.25	11.9167	20.0833	32.8333	No
ENSG00000160221	634	312.083	333.083	388.083	334.167	411	408.75	480.25	334.417	332.583	500.5	520.167	547.833	No
ENSG00000214955	635	0	0.833333	0	0	0	0	0	0	0.0833333	0	0	0	No
ENSG00000154639	636	0	0	0	0	0	0	0	0	0	0	0	0	Yes
ENSG00000223431	637	0	0	0	0	0	0	0	0	0.0833333	0	0	0	No
ENSG00000160185	638	345.5	719.583	237.167	357.25	816.833	605.833	331.583	419	278.333	472	761.917	875	No
ENSG00000202339	639	0	0	0	0	1.66667	0	0	0	0	0	0	0	No
ENSG00000156256	640	88.8333	160.75	117.667	143.75	128.25	85.4167	96.3333	123.583	146.167	127.917	136.75	153.25	No
ENSG00000156265	641	15.3333	26.75	25.3333	31.5	55.75	4.91667	5.58333	26	29.1667	21.3333	27.1667	17.75	No
ENSG00000142156	642	9	60.5	39.1667	3.16667	42.3333	40.6667	10	114.417	27.6667	35	12.5	8.75	No
ENSG00000205930	643	0	0	0	0	0	0	0	0	0	0	0.166667	0	No
ENSG00000235012	644	0	0	0	0	0	0	0	0	0.0833333	0	0	0	No
ENSG00000219280	645	2.83333	0	0	0	0	0	0	0	0	0	0	0	No
ENSG00000237325	646	21.6667	3.5	28.1667	3.16667	1.66667	1.91667	12.75	11.4167	10.1667	14.5	23.6667	28.75	No
ENSG00000213885	647	0	3.5	0	0	9.08333	0	0	0	0	0	0	0	No
ENSG00000224790	648	0	0	0	0	0	0	4.08333	0	0	0	0	0	No
ENSG00000226054	649	81.4167	24.6667	52	3.25	31.5	47.3333	90.5833	54.5	75.25	101	70.5	105.333	No
ENSG00000183844	650	66.5833	0	0	52.0833	16.5	50.8333	57.0833	2.75	2.08333	11.9167	34	116.833	No
ENSG00000248354	651	29.8333	116	45	48	76.3333	130.417	30.1667	19.9167	56.5	50.3333	34.5833	88.5	No
ENSG00000232010	652	7.08333	3.5	2.58333	6	1.66667	24.4167	15.6667	6.66667	11.1667	18.75	18.4167	28.1667	No
ENSG00000228404	653	1.25	0	0	0	1.75	0	0	0	0	0	0	1.08333	No
ENSG00000182586	654	0	0	0	0	1.75	0	0	0	0	0	0	0	No
ENSG00000185437	655	9	62.5	17.3333	151.083	49.6667	54.25	10.5833	4.83333	46.1667	7.33333	23.6667	48.3333	No
ENSG00000215533	656	16.3333	5.83333	1.5	0	0	1.91667	1.5	4.16667	4.25	0	12.5833	0	No
ENSG00000189089	657	2.33333	3.5	0	0	1.75	0	10	0.916667	0.0833333	4.66667	0.5	2.66667	No
ENSG00000212938	658	0	0	0	3.25	0	0	0	0	0	0	0	0	No
ENSG00000242342	659	0	0	0	0	0	0	0.833333	0	0	0	0	4.33333	No
ENSG00000229047	660	0	3.5	2.58333	3.25	5.25	0	1.5	3.75	5.25	0	13.9167	6.58333	No
ENSG00000159197	661	3.66667	0.833333	3.58333	3.25	0	0	0	0.416667	10.1667	0	4	0	No
ENSG00000159259	662	0	0.833333	5.66667	26.75	12.75	27.5	5.58333	7.41667	8.41667	20.4167	4.58333	13.75	No
ENSG00000154721	663	0	0.833333	0	3.33333	0	4.91667	7.58333	5.75	3.41667	1.66667	1.33333	5	No
ENSG00000226983	664	0	0	0	0	0	0	0	0	0	0	2.91667	0	No
ENSG00000215454	665	0	0	0	0	0	0	0.25	0	0.0833333	0	0	0	No
ENSG00000236883	666	0	0	0	0	0	4.91667	0	0	0	0	0	0	No
ENSG00000251894	667	0	0	0	0	0	0	0	2.16667	0	0	0	0	No
ENSG00000159212	668	0	0.833333	0	3.33333	1.75	0	6.91667	0	0	26	5.33333	8.75	No
ENSG00000224905	669	0	0	2.58333	0	1.75	0	0	0	0	0	0	0	No
ENSG00000234703	670	0	0	0	0	0	0	0	0	0	0	0.5	0	No
ENSG00000233818	671	0	0	0	0	0	0	0	0	0	0	0	0	Yes
ENSG00000224309	672	0	0	0	0	0	0	0	0	0.0833333	0	0	0	No
ENSG00000160202	673	0	0	0	0	0	0	0	0	0.0833333	0	0	0	No
ENSG00000228861	674	0	0	0	0	0	0	2.5	1.75	0	0	0	0	No
ENSG00000235890	675	0	0	0	0	0	0	0	0.416667	0	0	0	0	No
ENSG00000160224	676	1.25	12.75	3.58333	0	20.0833	4.91667	5.58333	16	10.1667	19.5833	14.75	38.3333	No
ENSG00000230479	677	0	0.833333	0.833333	0	1.75	0	0	0	0	0	0	0	No
ENSG00000221837	678	0	0	0	0	0	0	0	1.25	0	1.66667	0	0	No
ENSG00000188660	679	0	0	0	6	0	0	0	0	0	0	0	0	Yes
ENSG00000182912	680	0	10.3333	1.5	6	5.25	0	3.41667	6.66667	6.41667	11.9167	2.25	5.91667	No
ENSG00000234883	681	0	3.5	7.66667	0	31.5	4.91667	7.58333	11.6667	29.1667	28	29.3333	41.4167	No
ENSG00000159231	682	46.3333	5.83333	14.5833	14	31.5	30.5	5.58333	24.25	17	26	13.25	14.75	No
ENSG00000223563	683	0	0	0	0	0	0	0.833333	0	0	0	0	0	No
ENSG00000177398	684	0	0	0.833333	0	0	0	0	2.75	0	0	0	0	No
ENSG00000228798	685	0	0	0	0	0	0	0	0	0	13.5833	0	0	Yes
ENSG00000230366	686	0	0.833333	0	3.33333	0	0	0	0	0.0833333	0	0	0	No
ENSG00000174680	687	0	3.5	0	0	0	0	5.58333	3.75	3.41667	0	1.33333	7.83333	No
ENSG00000226751	688	0	0.833333	0	0	0	0	0	0	0	0	0	0	No
ENSG00000233316	689	0	0	0	0	0	0	0	0	0	0	0	0	Yes
ENSG00000183778	690	0	0	0	0	0	0	0	0	0	0	0	1.08333	No
ENSG00000233393	691	0	0	0	0	0	0	1.5	0	0	0	0	0	No
ENSG00000227256	692	0	0	1.5	9.83333	0	0	4.83333	0	2.08333	18.75	5.33333	0	No
ENSG00000229336	693	0	0	2.58333	0	0	0	0	0	0	2.5	0	0	No
ENSG00000160233	694	0	0	0	0	1.75	0	0	0	0	0	0	0	No
ENSG00000228709	695	0	0	0	0	0	0	0.25	2.75	0.0833333	0	0	1.08333	No
ENSG00000242553	696	0	0	0	0	0	0	0	0	0	0.666667	0	0	No
ENSG00000236545	697	0	0	0	0	0	0	0	0	0	0	0	0	Yes
ENSG00000198898	698	776.667	590.5	1278.67	554.917	712.333	200.25	991.5	1128.92	1820.92	1526.58	1163	1025.5	Yes
ENSG00000230359	699	0	0	0	0	0	0	0	0	0.0833333	0	0	0	No
ENSG00000127948	700	691.917	762.333	392.25	1225.08	716.5	1313.08	404.583	291.333	389.333	157.417	174.417	346.083	No
ENSG00000106245	701	902.5	639	591.167	1073.42	382.917	444.167	1923.17	1300.92	1515.5	3024.17	2273	1956.42	Yes
ENSG00000242562	702	0	0	0	0	0	0	0.25	0	2.08333	0	0.166667	0	No
ENSG00000135269	703	836	1145.17	504.083	1585.83	1654.17	715.417	1446.17	652	941.167	1691.83	1889.5	2013.67	No
ENSG00000158467	704	40.4167	24.6667	31.9167	14	20.0833	37.5	17.75	34.4167	30.9167	54.6667	28.5833	20.9167	No
ENSG00000135218	705	740.75	689.583	1113.08	279.5	617.083	355.5	868.667	983.75	1512	233.083	608.917	1063.5	No
ENSG00000128578	706	12.3333	8.08333	4.5	0	0	0	7.58333	8.33333	3.41667	7.33333	4	0	No
ENSG00000179087	707	1630.17	3426.33	3752.08	6505.08	1709	3156	1834.92	1589.42	3317.5	4324.92	1959.33	2278.33	Yes
ENSG00000184863	708	757.667	807.667	779.583	865.5	813.583	687.5	810.083	742.75	796.667	1066.75	936.417	1213.75	No
ENSG00000106609	709	1109.33	946.333	860.583	1054.92	1125.33	826.75	856.167	1157.5	789.083	778	828.667	964.167	No
ENSG00000223705	710	479.833	341.167	384.083	398.417	524	1360.67	294.75	575.917	304.75	177.5	310.583	220.167	Yes
ENSG00000164889	711	232.25	316	122.417	256.333	373.5	760.167	102.917	185.333	195.333	30.5	44.25	20.9167	Yes
ENSG00000232818	712	0	0.833333	13.6667	18.25	20.0833	7.91667	1.5	9.33333	9.25	0.666667	1.33333	4.33333	No
ENSG00000106012	713	158.917	175.667	199.083	127.25	76.3333	183.583	200.583	183.583	371.917	151.333	172.667	181.833	No
ENSG00000090266	714	272.917	186.667	282.5	235.917	355.917	209.917	266.75	176	293.333	290.833	409.333	221.833	No
ENSG00000122507	715	36.4167	49.1667	14.5833	112.417	42.3333	40.6667	23.1667	28.8333	22.5	25.1667	21.5	25.5	No
ENSG00000133619	716	35.6667	8.08333	22.3333	18.25	12.75	242.25	24	37.5833	25.6667	17.8333	19.0833	12.25	No
ENSG00000157741	717	140.667	74.0833	147.667	108.5	62.8333	54.25	97	152.833	149.083	161.167	144.833	147.333	No
ENSG00000136243	718	57.0833	12.75	10.75	48	16.5	4.91667	19.9167	9.33333	14.0833	26	22.8333	35.25	No
ENSG00000075790	719	146.333	160.75	173.083	124.417	170.167	157.333	164.083	124.667	125.083	86.4167	170.75	120.583	No
ENSG00000086730	720	3369.5	4595.25	3024.17	3978.08	2974.83	5085.5	2674.75	2172.92	2865.17	1880.58	1812.33	1523.83	No
ENSG00000005469	721	32.5833	22	37.1667	14.0833	49.6667	50.8333	37.3333	36	26.5	43.75	61.3333	53.9167	No
ENSG00000197024	722	166.5	259	159.667	292.5	149.083	193.667	166.667	184.667	178.583	186.167	152.25	303.75	No
ENSG00000121716	723	1545.5	1150.17	1263.42	1254.5	960.083	1979.25	1720	1323.5	1229.33	1887.67	1464.08	2068.25	No
ENSG00000006634	724	19	12.75	17.3333	6	20.0833	30.5	38.3333	56.6667	38.5	47.5	31.5	21.6667	No
ENSG00000105879	725	71.9167	26.75	59.6667	26.75	12.75	50.8333	19.1667	40.5	40.4167	21.3333	14.75	8.75	No
ENSG00000170265	726	241.417	360.917	205.167	334.167	438.167	711.917	202.667	137.25	232.5	81.9167	156.583	118.5	No
ENSG00000196247	727	36.5	40.1667	94.75	52.1667	35.4167	17.5833	38.3333	56.6667	65.1667	118.583	56.3333	40.8333	No
ENSG00000004866	728	35.6667	44.6667	82.5833	35.5833	65.9167	14.4167	26.1667	52.75	51.6667	72.3333	44.9167	86.25	No
ENSG00000230059	729	1924.75	2708.58	1193.75	3194.42	4404.92	4724.83	2785.08	863.417	2193.42	1769.42	2358.25	1924.75	Yes
ENSG00000106034	730	19.75	19.5833	26.1667	18.25	49.6667	7.91667	40.25	28.0833	14.1667	34.25	31.5	25.5833	No
ENSG00000059377	731	3881.75	6885.67	6719.42	4888.25	3658	1956.42	2770.25	5861.33	4564.17	4098.42	2533.42	3086.17	Yes
ENSG00000122565	732	326	662.5	393.5	794	943.167	839.25	546.25	409.583	857.417	818.75	948.583	1089.25	No
ENSG00000186480	733	518.417	329.75	326.5	268.167	484.583	154.833	783.917	482.917	403.833	674.917	836.5	572.083	Yes
ENSG00000164715	734	334.5	248.5	513.083	534.5	269.167	235.25	277.25	391.417	500.25	458.583	245.75	401.25	No
ENSG00000146592	735	1702.67	2187.75	3332.58	1523.83	570.417	926.25	1633.92	3874.83	2562.92	3072.42	1046.42	1907.42	No
ENSG00000157954	736	938	1065.58	1018.67	1218.08	1080.58	672.917	693.25	715.167	778.333	843.5	731.917	795	Yes
ENSG00000106123	737	57.0833	76.5833	55	120.667	73	176.583	24.9167	47.3333	53.8333	42.6667	35.5833	32.8333	No
ENSG00000106400	738	44.75	24.6667	60.25	31.5	20.0833	111	92.5	69.5	79.4167	87.6667	71.25	115	No
ENSG00000071243	739	157.75	230.083	176.167	172.5	156.25	265.083	73.25	91	143.083	168.917	100.583	147.417	No
ENSG00000170260	740	197.25	64.4167	122.417	80.1667	49.6667	144	188.25	315.5	70.4167	59.9167	94.5	81.9167	No
ENSG00000106682	741	2743.92	2577.67	2088.75	3680.67	2565.67	2298.58	2157.08	1742.83	1742.83	1370.92	1900.92	1863.83	Yes
ENSG00000009335	742	215.75	132.75	193.833	147.167	131.917	408.833	169.917	243	164.25	77.3333	101.833	143.5	No
ENSG00000105851	743	127.417	80.5833	163.667	71.5833	35.4167	82.5833	168.167	164	117.75	236.5	127.75	104.667	No
ENSG00000197343	744	830	1206.08	1051.08	1013.83	1472.67	700.5	1103.33	1495.08	759.667	1223.33	1426	1349.83	No
ENSG00000250924	745	255.583	134.833	130.833	120.75	242	176.667	190.333	348.167	202.25	251.167	222.083	206.167	No
ENSG00000106415	746	365.917	260.25	443.25	477.333	336.917	200.25	394.583	332.083	378.833	750.917	891	471.75	No
ENSG00000106537	747	108.083	47.0833	74.75	248.167	124.75	57.5833	104.5	46.5833	48.8333	368.917	151.583	123.917	No
ENSG00000146859	748	279.833	650.083	439.167	555.417	328.583	349.667	289.583	386.5	376.167	323.25	208.083	267.75	No
ENSG00000146834	749	503.083	1103.33	350.25	1211.75	1265.17	1199.08	736.333	224.167	679.417	903	881.083	843.917	Yes
ENSG00000197448	750	3006	4745.08	4124.83	3362.92	5956.83	2569.17	1974.17	3115.67	3283.17	1855.58	2639.33	2759.25	Yes
ENSG00000158457	751	131	250.583	55.9167	308.25	173.667	295.917	50	128.833	41.8333	26	38.8333	46	No
ENSG00000086289	752	100.417	99.8333	175.417	135.667	124.917	30.5	62.5	102.25	177.75	46.5	54.9167	44.5	No
ENSG00000075618	753	55.1667	106	118.75	48	42.4167	20.9167	80	93.9167	95.1667	88.8333	41.1667	70.4167	No
ENSG00000131558	754	122.667	169	205.25	135.667	190.583	173	198.417	143	193	235.167	232.75	232.75	No
ENSG00000196367	755	345.667	273.25	264.417	345.167	224.417	280.167	276.5	372.583	225.583	168.917	251.833	203.167	No
ENSG00000177706	756	92.0833	83.25	85.9167	22.5833	45.6667	114.083	156.333	45.9167	111.083	19.5833	104.417	97.0833	No
ENSG00000136295	757	914.417	335.25	756.583	199.917	388.417	130.583	654	557	929.667	302.167	382	299.917	No
ENSG00000160999	758	493.167	362.583	352.833	420.667	114.417	836	683.333	1285.83	1002.67	623.083	160.75	233	Yes
ENSG00000182111	759	0	0	0	0	0	0	0.25	0	0	0	0	0	No
ENSG00000128595	760	201.917	140	157.75	92.5833	118.333	200.333	85.25	153.5	139.167	66.1667	111	88.5	No
ENSG00000242948	761	0	0.833333	0	0	0	0	0	0	0	0	0	0	No
ENSG00000213203	762	998.667	582.667	656.083	367.5	592.417	1564.5	1009.5	977.833	623.083	860.25	1089.25	989.833	No
ENSG00000146555	763	3.66667	3.5	0.833333	3.33333	12.75	0	1.5	0.333333	5.25	2.5	1.33333	0	No
ENSG00000146701	764	2321.92	2278.33	1268.17	2634	2695.58	1761.58	1456.5	1324.58	1279.67	1006.75	1295	879.583	No
ENSG00000179144	765	576.25	178	370.5	223.667	292.667	646.083	881.083	345.917	330.417	768.583	1089.92	1163	No
ENSG00000135272	766	309.75	238	291.5	341.667	388.417	296.167	339.583	345	264.333	585.667	624.333	506	No
ENSG00000165055	767	79.8333	116.083	67.5	67.6667	101.417	61.25	154.333	101.25	115.75	292.917	132.5	198.25	No
ENSG00000106610	768	15.3333	12.75	18.3333	6	1.75	4.91667	12	25.5	15.8333	9	8.25	9.41667	No
ENSG00000010270	769	210.917	372.333	265.917	305.167	403.833	146.917	185.333	304.917	275.417	150.417	180.25	208.833	No
ENSG00000146731	770	1704.58	777.5	1274.92	391.083	1006.75	605.917	1722.58	1935.08	1003.33	1268.17	1337.75	1330.08	No
ENSG00000086300	771	1657.92	851.5	1928.92	1119.17	724.917	587.25	1101.17	1820.92	1038.83	542.583	848.833	495.083	Yes
ENSG00000136279	772	2602.75	3752.08	2597.25	4416.25	4124.83	3860.25	2924.08	3056.08	3029.17	2384.75	2120.75	2444	Yes
ENSG00000146909	773	41.3333	19.5833	27.25	0	27.8333	74.8333	11.3333	16.5833	27.6667	53.6667	18.4167	55.5	No
ENSG00000126870	774	81.4167	116.083	54.0833	88.25	52.5	54.3333	75.4167	67.1667	47.9167	74.3333	91.6667	62.9167	No
ENSG00000128585	775	250	271.25	431.667	228.167	231.083	166.167	370.5	432.333	467.417	380	339.917	269.417	No
ENSG00000005483	776	1382.17	1096.75	1150.83	865.917	960.833	446.917	1287.5	1644.33	1262.75	1443.75	1208.92	1150.17	No
ENSG00000171115	777	67.3333	19.5833	56.9167	48	16.5	17.5833	44.1667	9.33333	51.6667	19.5833	15.4167	2.66667	No
ENSG00000006652	778	689.417	842	1202.58	1064.42	434.833	355.75	1015.83	1411.17	1530.25	2434.5	1149.58	1526.58	Yes
ENSG00000225648	779	204.167	224.75	174.333	537.583	411.167	169.667	182.167	225.083	205.667	196.083	187.083	182.917	No
ENSG00000242927	780	0	0	0	0	0	0	0	0	0	0	0	2.66667	No
ENSG00000230195	781	1.25	5.83333	0	0	5.25	1.91667	7.58333	0	4.25	1.66667	2.25	6.58333	No
ENSG00000211762	782	5713.75	7096.33	3341	6585.33	12017.4	3915.5	9854	3646.33	3435.58	9077	15330.2	15473.8	No
ENSG00000106052	783	531.75	539.167	924.583	546.833	756.917	349.75	609.667	681.583	1219.92	945.167	693.583	686.583	No
ENSG00000105953	784	410.5	984.5	255.083	1137.17	1056.92	1709	380.417	215.583	246.333	167.75	325.083	264.667	No
ENSG00000229811	785	0	0.833333	3.58333	0	0	0	0.25	8.66667	0.0833333	0	0	0	No
ENSG00000005249	786	371.75	325.5	354.667	622.333	783.25	408.917	342.25	189.083	334.5	803.75	726.583	592.417	No
ENSG00000173114	787	99.4167	180.083	38.1667	207.75	128.25	799	158.583	292.667	27.75	193.583	310.75	1069.33	No
ENSG00000221838	788	29.8333	53.4167	23.3333	52.1667	49.75	20.9167	50	63.4167	33	28.75	27.8333	5	No
ENSG00000176428	789	1.91667	5.83333	0	0	0	7.91667	0	0	0	0.666667	0.166667	0	No
ENSG00000128536	790	18.1667	3.5	9.66667	0	0	1.91667	30.25	7.91667	18.8333	8.25	19.0833	13.1667	No
ENSG00000197150	791	180.917	381.083	191.417	204.167	310.167	518.083	129.083	152.833	106.083	137.833	156.667	114.083	Yes
ENSG00000164654	792	141.75	262.917	177.167	172.5	298.75	296.25	238.917	156.083	240.333	315	299.667	489.083	No
ENSG00000105926	793	7.08333	5.83333	5.66667	31.5	12.75	20.9167	5.58333	16.5833	3.41667	5.5	25.6667	10.9167	No
ENSG00000128590	794	142.75	66.75	138.75	64	55.8333	100.417	178.167	234.5	204.333	323.833	254.833	252	No
ENSG00000244279	795	117.333	147.833	101.167	135.667	86.6667	43.5	66.5	90.3333	61.25	45.75	64.25	60.5	No
ENSG00000204946	796	310	250.583	340.917	231.917	492.583	725.917	264.25	234.583	247.333	345.833	342.083	369.25	No
ENSG00000127399	797	232.333	256.417	182.75	243.167	272.25	706.083	217.083	205	255.917	151.417	194.417	170.25	No
ENSG00000091704	798	0	0	3.58333	0	0	0	0	0	0	0	4.66667	0	No
ENSG00000228960	799	21.6667	22	4.5	80.1667	27.8333	17.5833	13.3333	64.3333	6.41667	16.8333	49.5833	35.25	No
ENSG00000158528	800	5.41667	3.5	3.58333	0	0	0	0	2.16667	0	33.25	5.41667	6.58333	No
ENSG00000122515	801	564.417	943.583	521.417	1189.25	1249	2695.58	604.167	406.083	549.083	592.417	666.917	575.667	No
ENSG00000122545	802	72.5833	95.5833	50.3333	159.5	59.4167	34.25	54.3333	73.0833	62.1667	72.5	47.5	61.25	No
ENSG00000128607	803	49.3333	51.4167	26.1667	35.5833	62.9167	11.3333	35.0833	12.1667	26.5	43.75	19.0833	16.25	No
ENSG00000166529	804	36.5	49.25	32.75	60	35.4167	21	30.25	38.0833	19.6667	15.1667	26.25	24.8333	No
ENSG00000245883	805	0	0	0	0	0	7.91667	5.58333	0	1	0.666667	2.91667	0	No
ENSG00000122674	806	435.833	194.417	443.333	398.75	283.167	330.75	244.333	302.667	301.167	203.167	208.25	242.833	Yes
ENSG00000105993	807	1210.67	1594.33	1478.67	1255.25	1146.5	540.333	737.917	1459	1171.58	989.833	796.167	688.833	No
ENSG00000205085	808	10.75	0.833333	8.58333	9.83333	0	0	3.41667	11.4167	20.5833	5.5	0.5	0	No
ENSG00000136244	809	0	0.833333	0	0	0	11.3333	3.41667	3.5	0.0833333	3.16667	0	3.83333	No
ENSG00000135164	810	252.667	195.583	304.583	279.583	283.167	200.417	800.583	429.583	639	1100.58	1074.25	1218.08	Yes
ENSG00000198580	811	0	0	4.5	0	5.25	0	2.5	0	0	0	0	0	No
ENSG00000106105	812	572.417	450.333	303.083	481	429.917	558.583	521	168.583	131.333	189.583	281.583	283.083	No
ENSG00000013374	813	301.333	370.833	321.5	408.75	321.583	488.333	279.75	246.75	389.583	249.25	288.583	274	No
ENSG00000247079	814	10.75	10.3333	1.5	0	16.5	0	26.8333	14.8333	9.25	9	2.91667	7.83333	No
ENSG00000214022	815	907.417	630.083	522.583	748	588.583	1345.67	612.833	953.833	348.167	227.167	300.917	338.5	Yes
ENSG00000237251	816	9.83333	19.5833	6.75	0	27.8333	11.3333	18.5833	12.6667	15.8333	26	38.8333	15.5833	No
ENSG00000243836	817	0	0	3.58333	0	0	1.91667	0	1.25	2.08333	1.66667	0.583333	2	No
ENSG00000176532	818	0	0	0	0	0	0	0.833333	0	0	0	0.166667	0	No
ENSG00000159840	819	12910.8	17906.2	17144.5	14410.1	13738.7	10687.1	7393.17	21167.6	8950.5	2689.42	4508.17	4209.58	Yes
ENSG00000106560	820	250	167.25	353.083	243.167	269.417	255.75	550.083	331	559.167	756.583	803.75	1347.25	Yes
ENSG00000157240	821	83.3333	29.3333	93.8333	22.5833	31.5	82.5833	89.6667	53.5833	95.9167	51.1667	37	20.9167	No
ENSG00000205485	822	0	8.08333	4.5	0	9.08333	24.4167	8.5	5.75	12.0833	9	14.75	5.91667	No
ENSG00000196456	823	478.417	140	180.917	88.3333	121.417	320.75	543.167	592.417	213.917	813	1121.42	1082.83	No
ENSG00000158321	824	261.167	216.75	157.833	104.417	227.5	137.75	269.083	394.083	134.333	261.25	288.75	207.917	No
ENSG00000236279	825	5.41667	0	10.75	18.25	5.25	7.91667	0	4.83333	5.25	1.66667	0.583333	2	No
ENSG00000105778	826	351.667	417.417	550.5	441.417	383	318.417	394.75	386.25	383.917	424.917	318.917	369.583	No
ENSG00000105865	827	33.4167	29.3333	31.9167	64.1667	42.5	14.5	21.8333	36.4167	36.8333	60.75	34	66	No
ENSG00000105856	828	1045.67	955.583	1675.33	659.667	861.833	311.417	1070.67	1715.58	2249.75	2182.33	1298	1003.83	No
ENSG00000146587	829	74.0833	44.75	30.75	18.25	79.5	11.3333	86	77.9167	90.4167	105.333	140.333	38.3333	No
ENSG00000227986	830	28.25	3.5	10.75	3.41667	12.75	47.3333	30.25	30.8333	15.8333	18.8333	18.4167	28.75	No
ENSG00000197157	831	897.083	512.833	540.75	383	576.833	1600.25	1307.42	831.417	506.25	647.417	1226.08	964.833	No
ENSG00000006576	832	226.25	417.667	300.25	394.75	460.083	147.167	478.75	297.667	512	1202.58	984.5	942.667	Yes
ENSG00000168090	833	143.5	252.25	172.25	288.417	279.583	288.75	173.75	261.667	185.5	147.917	152.25	214.5	No
ENSG00000105877	834	40.4167	15	16.5	88.3333	23.5	1.91667	50.0833	21	15.0833	55.5833	34.5833	40	No
ENSG00000127914	835	241.5	220.167	271.667	223.75	245.667	150.667	239.833	341.25	284.417	249.25	210.917	216	No
ENSG00000241685	836	13738.7	15330.2	20309.8	11669.6	12253.1	7958.5	5740.83	9528	14410.1	5985.67	5176.83	5516.25	Yes
ENSG00000146828	837	2314	2068.25	4636.17	513.167	1372	1279.67	2606.33	4433.75	5650.08	3512	2689.42	3517.92	Yes
ENSG00000106268	838	88.8333	121.917	99.0833	172.5	141.5	228.583	117.167	50.4167	128	101	113.583	135.333	No
ENSG00000127947	839	1072.33	1405.42	1945.17	1143.17	1045.67	424.083	846.333	981.667	1124.25	1304.25	1054.92	979.917	No
ENSG00000146809	840	0	0	0	0	0	0	0	0	0	0	0	0	Yes
ENSG00000129103	841	316.833	899.083	285.083	541.083	1250.08	611.917	332.25	221.917	275.75	408.917	460.917	415.833	No
ENSG00000235614	842	0	0	0	3.41667	0	0	0	0	0	0	0	2	No
ENSG00000239468	843	0	0	0	0	0	0	0	0	0	0	0	2.66667	No
ENSG00000196652	844	74.9167	134.833	90.75	48	86.75	104.417	112.917	67.6667	100.667	160.167	140.333	141.333	No
ENSG00000106330	845	170.417	175.75	170.583	220.5	128.25	271.25	131.583	81.75	201.083	190.583	95.1667	138.667	No
ENSG00000106665	846	100.417	178.083	69.75	140	181.25	383.917	124.167	104	48.8333	19.5833	35.5833	29.4167	No
ENSG00000234444	847	14.5833	0	0	0	1.75	4.91667	0	0	0	0	4.66667	0	No
ENSG00000234585	848	108.833	87.4167	144.833	80.1667	121.5	187.083	106.75	121.75	184.75	52.6667	114.917	92.8333	No
ENSG00000183696	849	619.167	732.417	590.083	958.75	1103.33	2085.25	827	674.25	877.917	903.5	818.333	957.833	No
ENSG00000198517	850	343.25	579.083	392.917	474	603.417	855.667	371.417	348.25	336.5	389.583	427.917	374.667	No
ENSG00000235944	851	87.5833	55.8333	46.6667	108.5	45.75	50.8333	58.5	77.1667	46.1667	40.8333	58.75	56.25	No
ENSG00000011426	852	0	0	3.58333	0	0	0	6.91667	0	3.41667	1.66667	2.91667	0	No
ENSG00000106211	853	47.3333	24.6667	13.6667	52.1667	27.8333	54.3333	48	30.8333	29.25	103.917	52.9167	76.25	No
ENSG00000160991	854	839.25	947.167	1005.17	1009	786.917	729.25	805.667	705.833	669.667	820.25	745.333	909.917	No
ENSG00000146856	855	25	15	19.4167	14.0833	12.75	17.5833	36	30.3333	34.9167	91.1667	139.417	57.6667	No
ENSG00000048052	856	131.083	44.75	109.667	108.5	79.5	104.417	155.167	66.0833	121.917	186.917	190.833	175.833	No
ENSG00000172331	857	195.583	26.75	291	39.5833	59.4167	191	148.167	127.5	148.417	165.917	187.25	121.5	Yes
ENSG00000196715	858	119.333	160.833	139.583	67.75	111.333	82.6667	213.583	114.417	125.167	305.833	235.167	291.083	No
ENSG00000087087	859	642.667	349.667	351.417	460.083	488.917	1460.42	377.75	620.167	175.417	130.417	265.083	239.083	Yes
ENSG00000205903	860	17.1667	8.08333	10.75	3.41667	0	1.91667	6.91667	9.33333	10.1667	8.25	4	0	No
ENSG00000223559	861	1.91667	0.833333	0	0	0	1.91667	0	0	1	0	0	0	No
ENSG00000197320	862	0	0	0	0	0	0	0	0	1	0	0	0	No
ENSG00000233489	863	0	0	0	0	0	0	0	0.333333	0	0	0	0	No
ENSG00000071462	864	759.667	870.917	387.417	1244.42	973.917	959.417	1054.92	275.417	631.833	977.833	1383.75	1332.08	Yes
ENSG00000106460	865	155.583	244.333	226.667	364.333	584.5	200.5	214.333	272.167	260.75	627	593.25	414	No
ENSG00000105793	866	85.8333	127.833	139.667	193	111.5	97.0833	76.9167	153.583	153.333	161.5	101.083	124	No
ENSG00000136280	867	1797.25	2481.17	2865.17	1859.33	2105	1225.08	1965.42	3362.92	3238.25	3760.92	2301.25	2865.17	Yes
ENSG00000135205	868	57.0833	42.5833	81.5833	67.9167	59.5	27.5	98.8333	69.5	52.75	97.5833	86.6667	130.833	No
ENSG00000174469	869	25	35.9167	2.58333	75.5833	0	37.5	36	9.58333	19.6667	32.3333	0.583333	109.417	No
ENSG00000236338	870	349.75	650.333	486.5	601.083	532.333	302.583	366.333	307.917	428.083	421.5	362.25	393.75	No
ENSG00000196262	871	32.5833	38	22.3333	35.5833	12.75	7.91667	13.3333	21	34.9167	25.1667	34.5833	7.16667	No
ENSG00000006451	872	148.25	163	167.667	172.583	184.417	100.417	172.25	180.167	269.833	391.083	258.167	400	No
ENSG00000186704	873	6.33333	5.83333	8.58333	0	0	4.91667	8.5	9.33333	17	4.75	9.5	2.66667	No
ENSG00000196329	874	2740.08	2011.17	1521.58	3607.25	3484.42	2759.25	1597.92	1236.42	950.833	1245.33	2202.08	1937.25	Yes
ENSG00000133627	875	52.9167	89.6667	26.25	43.8333	42.5	82.6667	71.9167	63.9167	50.5	68	69.0833	40.8333	No
ENSG00000122644	876	9.91667	0	9.66667	18.25	9.08333	7.91667	9.16667	4.83333	3.41667	7.33333	9	3	No
ENSG00000196636	877	85	147.833	182.75	56.3333	170.25	111	103.75	88.3333	97.6667	144.083	129.583	176.75	No
ENSG00000106443	878	38	87.5	44	147.167	83.3333	57.5833	100.833	70.8333	45.1667	63.25	74.1667	105.333	No
ENSG00000106546	879	346.667	335.417	313.167	424.583	348.5	126.75	480.333	371.167	334.583	317.667	384.833	380.5	No
ENSG00000106263	880	1816.58	1236.42	1106.92	641.083	1677	820.25	2036.25	1096.25	2209.42	2053.08	2674.75	1836.92	Yes
ENSG00000106144	881	828.667	1096.25	632.75	1226.08	1191.33	717.25	656.083	765.917	801	543	625.333	951.417	Yes
ENSG00000244055	882	0	0	0	0	1.75	0	0	0	0	0	0	0	No
ENSG00000160967	883	1174.42	986.833	1302.67	1009.5	835.083	693.583	1149.58	835.5	870.917	779.583	812.25	816.833	No
ENSG00000185811	884	2936.58	1984.33	1980.92	2281.5	2623.08	1404.58	3658	3180.25	1815	2154.42	3646.33	3261.75	No
ENSG00000008277	885	9.08333	5.83333	3.58333	0	20.0833	11.3333	10	24.8333	7.33333	49.5833	37.9167	38.3333	No
ENSG00000105971	886	12.3333	0	24.5	14.0833	1.83333	0	12	0.916667	10.1667	31.0833	4.66667	11.5	No
ENSG00000172354	887	6034.5	4085.58	3261.75	4768.67	3194.42	6201.33	5598.17	8331.17	3067.75	1792.25	3302.17	2187.75	No
ENSG00000241849	888	14410.1	9854	14724.4	15027.8	7500	7649	16352.2	10011.5	14167.9	16352.2	9933	14167.9	No
ENSG00000055130	889	596.75	433.5	558.167	429.083	516.333	248.75	575.25	492.333	414.75	536.417	611.917	552.833	No
ENSG00000181016	890	72.5833	144.083	140.417	84.25	52.5	82.6667	89.6667	305.75	96	118.667	73.6667	87.0833	No
ENSG00000202528	891	0	0	0.833333	0	0	0	0	0.333333	0	0	0.166667	0	No
ENSG00000178234	892	138.583	163	145.75	124.417	149.083	78.75	146.417	113.917	116.75	219.083	230.583	236.333	No
ENSG00000146729	893	246.917	507.75	460.25	334.417	648	259.667	468.917	422.75	501.417	719	789.583	949.667	No
ENSG00000106591	894	79.8333	55.8333	93.8333	43.8333	55.8333	54.3333	56.25	78	41.9167	35.8333	66.25	45.4167	No
ENSG00000127920	895	198.917	198.833	130.833	399	535.833	197.917	242.75	150.5	282.333	833.833	496.333	509.083	No
ENSG00000240583	896	2.33333	10.3333	10.75	14.0833	9.08333	7.91667	14.9167	19.4167	18.1667	60.75	42.0833	32.8333	No
ENSG00000214815	897	0	0	0.833333	0	0	0	0	0.416667	1	0	0	0	No
ENSG00000234336	898	0	0	1.5	3.41667	0	1.91667	4.08333	0	0	4	2.25	3.08333	No
ENSG00000231980	899	0	0	0	0	0	0	0.25	0	0	0.666667	0	0	No
ENSG00000033100	900	119.917	144.167	163	96.75	132	179.917	110	133.417	146.167	110.333	71.25	83.75	No
ENSG00000073067	901	0	0	0	0	0	0	0.25	0	0	0	0	0	No
ENSG00000106086	902	19	5.83333	7.66667	6	1.83333	11.3333	2.5	5.75	2.08333	0.666667	6.16667	5	No
ENSG00000188037	903	0	0	3.58333	3.41667	0	1.91667	0	0	0.0833333	14.5	2.91667	2.66667	No
ENSG00000146757	904	19	29.3333	40	84.3333	59.5833	37.5	21.1667	41.5	73.5833	64.25	50.5833	36.6667	No
ENSG00000231114	905	0	0	0	0	0	0	0	0	0	5.5	0	0	Yes
ENSG00000106605	906	16.3333	12.75	61.25	6	12.75	14.5	10	10.0833	61.25	18.8333	27.25	31.1667	No
ENSG00000065883	907	461.5	423.5	441.417	411.75	599.833	361.25	560.5	564.917	475.333	413	420.917	422.75	No
ENSG00000249773	908	46.3333	33.6667	38.1667	52.1667	35.4167	24.4167	18.5833	40.5833	11.1667	22.3333	24.4167	17.75	No
ENSG00000229153	909	0	0	13.6667	6	5.25	1.91667	0	0	11.1667	1.66667	0	0	No
ENSG00000225535	910	0	8.08333	4.5	6	0	4.91667	0	2.75	0	4	6.16667	0	No
ENSG00000146576	911	941.667	553.333	582.917	420.917	245.75	472.417	765.917	488.083	549.5	477.333	664.75	486.167	No
ENSG00000146963	912	547	419.417	410.083	362	416.5	914.417	971.417	1127.25	502.667	953.833	1045	1510.17	Yes
ENSG00000242802	913	525.833	989	741	470.833	691.917	1357.17	342.25	345.083	398.75	261.333	284.167	302.917	Yes
ENSG00000106624	914	12.5	10.3333	2.58333	6	0	1.91667	0.833333	0	0.0833333	4	0	7.83333	No
ENSG00000004766	915	43.0833	106.083	52	71.5833	93.75	100.417	94.25	89.25	86.3333	161.583	81.5	140.083	No
ENSG00000106479	916	508.5	498.583	706.5	394.833	559.5	334.167	519.917	896.083	595.75	493.917	385	495.167	No
ENSG00000164828	917	642.917	690.25	660.5	779.583	761.917	1239.58	649.5	609.917	600.167	731.583	747.25	825.167	No
ENSG00000164898	918	203	252.417	215.083	235.917	286.333	123.917	191.667	101.333	137.083	248.333	240.167	285.333	No
ENSG00000085514	919	4165.83	1899.33	4085.58	2440.58	1172.5	2295.42	3595.92	3524.83	3552.83	3290.5	2249.75	1909.42	Yes
ENSG00000180354	920	876.75	745.333	1205.75	605.917	830.667	503.417	804.333	845.25	956.667	1092.08	1026.42	1131.17	No
ENSG00000170632	921	74.1667	78.0833	99.0833	67.9167	35.4167	11.3333	41	83.5833	41.9167	63.25	46.0833	47.8333	No
ENSG00000122550	922	51.8333	111.917	113.75	64.25	145.667	82.75	70.9167	104.833	69.9167	132.583	100.083	120.583	No
ENSG00000164867	923	44.0833	36	9.66667	43.8333	38.8333	93.3333	25	50.8333	28.4167	59.9167	59.5833	66	No
ENSG00000128563	924	108.833	99.8333	143.333	84.3333	152.5	150.75	66.5	106.417	117.75	48.5	65.5	80.4167	No
ENSG00000244854	925	0	0.833333	0	0	5.25	0	0	0	0	0	0	0	No
ENSG00000001629	926	145.167	163	124.583	147.25	124.917	150.75	436.25	289.333	158.333	421.75	546.833	553.333	No
ENSG00000230257	927	16.4167	12.75	28.1667	56.4167	5.25	17.5833	17.0833	43.75	29.3333	30.5	16.6667	19.25	No
ENSG00000105792	928	0	0	0	0	0	1.91667	0	0	0	0	0	0	No
ENSG00000158560	929	0	0	4.5	43.8333	0	0	3.41667	0	0.0833333	0	2.25	2.66667	No
ENSG00000243317	930	557.25	490.083	595.333	420.917	656.083	307.583	789.583	582.917	649.5	668.25	969.417	594.5	No
ENSG00000211764	931	0	0	0	0	0	0	0	0	0.0833333	0	0	0	No
ENSG00000231419	932	0	12.75	0	0	0	0	0	0.916667	0	2.5	0	0	No
ENSG00000180233	933	219.667	154.083	339.417	112.5	184.667	93.4167	240.667	172.5	364.667	410.667	326.417	253.333	No
ENSG00000224897	934	6.33333	5.83333	0	0	5.25	7.91667	6.25	0	10.1667	1.66667	2.91667	1.08333	No
ENSG00000128604	935	652.583	625.5	889	506	584.75	823.25	825.583	628.5	997.667	539.833	486.917	553.75	No
ENSG00000106683	936	302.167	554.917	369.333	424.667	391.583	625.333	352.833	220.917	338.333	259.917	240.917	316.417	No
ENSG00000188186	937	4526.25	4929.08	4395.17	2245.92	4615.17	3050.5	4526.25	5497.33	5482.75	6288.25	5116.83	5713.75	No
ENSG00000105819	938	349.333	431.417	520.333	371.417	406.833	213.333	393.167	419.667	406.25	680.5	670.75	603.417	No
ENSG00000106346	939	312.333	173.75	296.167	212.083	242	193.75	215.417	320.25	318.667	325.25	290.417	233.083	No
ENSG00000231394	940	0	0	0	0	0	0	0	0	0	0	0	2	No
ENSG00000136235	941	10.75	24.6667	5.66667	6	12.75	4.91667	0	8.33333	15.9167	6.5	15.5	26.3333	No
ENSG00000128573	942	0	0	0.833333	0	0	1.91667	0.25	0	0	0	0	0	No
ENSG00000128534	943	81.5	26.75	101.167	26.75	97.5833	37.5833	113	195.833	186.167	272.75	256.25	209.25	No
ENSG00000136238	944	2184.67	2616.33	2639.33	993.75	2340.17	1047	1239.58	1590.92	1359.83	1400.75	1021.58	1582.83	Yes
ENSG00000196313	945	6.33333	10.3333	6.75	3.41667	20.0833	14.5	17.8333	21	10.25	13.5833	6.83333	2.66667	No
ENSG00000106366	946	23.5	17.3333	10.75	6	5.25	1.91667	47.0833	0	7.33333	11.9167	15.5	0	No
ENSG00000242265	947	9.08333	12.75	0	3.41667	1.83333	0	4.08333	9.33333	0.0833333	37.75	25.1667	13.1667	No
ENSG00000187037	948	27.3333	19.5833	28.1667	9.83333	5.25	4.91667	15.75	26.9167	15.0833	51.25	26.25	31.1667	No
ENSG00000226770	949	0	0	0.833333	0	0	0	0	0	0	0	0	0	No
ENSG00000242687	950	12.5833	0	6.75	6	0	0	4.08333	2.16667	3.41667	6.5	0.583333	5	No
ENSG00000160917	951	295.333	517.5	315.333	71.5833	205.25	811.5	208.5	221.333	206.5	288.417	214.833	257.25	No
ENSG00000122547	952	280	333.25	326	326.25	205.417	430.167	310.417	397.333	372.583	358.083	198.5	344.75	No
ENSG00000240859	953	51.8333	36	21.1667	35.5833	42.5	14.5833	23.1667	28.3333	15.0833	0	32.1667	22.4167	No
ENSG00000214175	954	10.75	0.833333	5.66667	0	5.25	0	0	0	1	11.9167	0	0	No
ENSG00000169193	955	36.5	78.0833	118.833	18.25	66	21	71.9167	103.25	99.6667	87.0833	84.3333	54.8333	No
ENSG00000106636	956	752.917	362.667	699.167	509.417	469.25	639.333	883.083	1014.25	504.083	366.333	487.083	434.833	No
ENSG00000127995	957	162.417	119.5	85	167.417	128.417	130.583	130.417	94.3333	72.5	141.833	216.333	191.5	No
ENSG00000234456	958	0	0.833333	0	0	5.25	0	4.83333	2.16667	13.1667	6.5	2.25	0	No
ENSG00000106261	959	87.6667	58	71.75	14.1667	49.75	50.9167	82.25	79.6667	73.5833	72.5	54.9167	63	No
ENSG00000238354	960	0	0.833333	0	0	0	0	0	0	0	0	0	0	No
ENSG00000135248	961	0	0	0	0	0	0	0	0	2.08333	0	0	0	No
ENSG00000136247	962	272.917	389.333	319.167	272.083	519.5	403.917	255.917	282.833	356.083	433.5	369.667	499.833	No
ENSG00000226943	963	2.83333	0	0	0	0	0	0	0	0.0833333	1.66667	0	0	No
ENSG00000236232	964	0	0	0	0	0	0	0	0.916667	0	0	0	0	No
ENSG00000122779	965	147.333	203.167	299	108.5	159.083	85.4167	117.833	214.583	235.167	211.167	164.333	189.25	No
ENSG00000197008	966	17.1667	3.5	8.58333	31.5	27.9167	11.3333	14.9167	22	18.8333	47.5	42.0833	19.25	No
ENSG00000164916	967	342.25	216.917	188.083	212.167	269.5	207	178.333	406.25	115.167	68.75	114.667	98.8333	Yes
ENSG00000205277	968	0	0	0	0	0	0	0	0	0	3.16667	0	0	No
ENSG00000156928	969	184.75	289.5	310.417	378.167	321.583	299.083	279.083	240	416.333	437.75	416	562	No
ENSG00000230626	970	0	8.08333	0	18.25	1.83333	11.4167	2.5	1.75	12.0833	0	1.33333	4.33333	No
ENSG00000002933	971	38	5.83333	45	14.1667	1.83333	117.167	52.4167	0	193.25	27	4.66667	204.667	No
ENSG00000058091	972	161.917	167.417	217.667	31.5	83.3333	74.8333	191.833	281.167	196.917	413.25	207.583	334.833	No
ENSG00000226848	973	217.333	161.083	246	243.25	219.5	120.583	195.167	294.333	154.333	115.167	159.083	121.5	No
ENSG00000133574	974	6719.42	3369.5	4648.5	4229.08	4028.75	3038.08	8392.25	5901	7049.67	8609	9275.5	13833.3	Yes
ENSG00000158525	975	5.41667	29.3333	31.9167	100.417	118.417	50.9167	1.5	11.75	24.6667	22.4167	22.8333	3.08333	No
ENSG00000198822	976	0	0	0	0	0	0	0.833333	0	0	0	0	0	No
ENSG00000233038	977	55.1667	91.4167	72.5	71.75	93.8333	70.6667	59.5833	47.3333	57.4167	51.25	50.5833	12.25	No
ENSG00000228014	978	0	0	0	0	0	0	0	0	0	0.666667	0	0	No
ENSG00000179869	979	14.5833	3.5	17.3333	3.41667	0	1.91667	0.833333	6.66667	9.33333	17.8333	4	3.08333	No
ENSG00000169902	980	36.5	226.667	189.583	223.833	69.3333	21	58.5	338.333	197.417	348	63.3333	36.1667	No
ENSG00000198556	981	55.1667	102	41	96.75	97.5833	67.9167	91.75	121.25	92.25	124.917	122.333	124	No
ENSG00000169402	982	4.41667	3.5	3.58333	0	1.83333	0	10	10.1667	12.0833	3.16667	20.0833	4.33333	No
ENSG00000128524	983	503.417	428.083	434.417	463.75	507.333	324.417	206.417	358.25	287.417	94	134.583	110.333	No
ENSG00000106069	984	161.167	175.75	121	43.8333	108.5	57.5833	120.417	78.5833	117.833	92.8333	74.1667	61.25	No
ENSG00000126522	985	155.583	224.75	175.417	292.667	235.167	606.25	117.167	74.75	158.333	108.417	113.667	119.417	No
ENSG00000248357	986	124.417	161.167	135.667	212.333	128.5	70.75	145.417	103.25	132.25	84.6667	101.083	146.667	No
ENSG00000243335	987	382.167	509.25	396.083	408.833	588.917	609.667	413.25	553.75	335.417	310.75	442.5	429.25	No
ENSG00000171130	988	552.25	349.75	181.667	660	406.833	846.75	207.25	206.25	65.75	75.8333	145.583	117.333	Yes
ENSG00000241644	989	0	0	2.58333	0	0	1.91667	0	0	0.0833333	4	1.33333	2	No
ENSG00000214003	990	1.25	8.08333	0.833333	0	0	0	14.1667	0.333333	7.33333	7.33333	17.4167	11.5	No
ENSG00000233601	991	0	0	0	0	0	1.91667	0	0	0	0	0	0	No
ENSG00000226421	992	0	0	0	0	0	0	2.5	1.25	0	0	0	0	No
ENSG00000197558	993	11.5833	8.08333	65.5	75.6667	38.8333	43.5833	26.25	37.25	62.1667	6.5	18.4167	26.3333	No
ENSG00000205578	994	0	0	0	0	0	0	0	0.333333	0	0	0	0	No
ENSG00000106459	995	308.75	533.833	366.917	349.083	567.167	324.417	440.833	353.167	444.667	479.583	556.333	636.083	No
ENSG00000087077	996	108.917	33.6667	67.5	44	35.5	424.083	53.1667	88.3333	46.1667	26	20.75	25.5833	No
ENSG00000105948	997	35.6667	26.75	45	0	9.08333	7.91667	22.6667	35.3333	59.1667	16.1667	28.5833	37.5	No
ENSG00000187257	998	384.667	267	378.5	484.583	121.5	203.833	506.75	676.167	629.917	860.583	609.75	532.5	Yes
ENSG00000106484	999	27.3333	10.3333	21.1667	44	9.08333	30.5	33.0833	25.5833	15.9167	30.5	23.6667	34.3333	No
ENSG00000128596	1000	22.75	49.3333	39.1667	60	63	64.9167	47.0833	33	30.0833	47.5	72.1667	110.833	No
ENSG00000236048	1001	0	0	0	0	0	0	0	0	1	0	0	0	No
ENSG00000239609	1002	1001.42	1534	1088	1306.42	1481.5	960.083	453	558.583	675.25	594.833	626.583	651.75	Yes
ENSG00000213199	1003	29.0833	40.1667	32.75	9.83333	59.5833	78.75	17.0833	26.9167	9.33333	9	15.9167	13.75	No
ENSG00000196204	1004	36.5	5.83333	10.75	60	5.25	14.5833	18.5833	7	12.0833	19.5833	13.25	7.83333	No
ENSG00000091073	1005	490.75	1181.33	531.5	1345.67	656.333	868.667	474.417	272.75	660.5	431.25	270.75	295.917	No
ENSG00000164818	1006	206.417	184.167	158.417	185.083	295.75	85.5	222.25	335.167	287.417	233.167	191	225.333	No
ENSG00000130226	1007	0	0	0	3.41667	0	0	0	0	1	0	0	0	No
ENSG00000230487	1008	19	22.0833	29.9167	14.1667	31.5	47.3333	35.1667	28.3333	22.5833	33.4167	46.1667	28.1667	No
ENSG00000160963	1009	2.33333	0	1.5	0	1.83333	30.5	1.5	0	0.0833333	10.8333	6.83333	2.66667	No
ENSG00000198874	1010	68.3333	58	31.9167	88.3333	93.8333	238.917	109.167	181.5	62.1667	100.083	183.25	191.667	No
ENSG00000241149	1011	0	0	3.58333	0	0	0	0	0	0	0	0	0	No
ENSG00000230825	1012	0	0	0	0	0	0	0	0	0.0833333	0	0	0	No
ENSG00000214106	1013	8.08333	10.3333	14.5833	39.5833	9.08333	4.91667	8.5	4.83333	15.9167	18.8333	14.75	15.5833	No
ENSG00000226102	1014	2.83333	0.833333	5.66667	14.1667	0	1.91667	3.41667	4.16667	5.25	0	1.33333	32.3333	No
ENSG00000066923	1015	198.917	423.75	76.75	460.25	411.333	659.667	277.917	133.583	81.3333	244.75	293.583	363.417	No
ENSG00000234500	1016	19	8.08333	1.5	3.41667	5.25	1.91667	7.58333	5.08333	7.33333	9.08333	16.6667	14.75	No
ENSG00000169871	1017	32.5833	5.83333	45.6667	9.91667	16.5	34.3333	4.08333	14.8333	10.25	16.8333	4.66667	29.4167	No
ENSG00000244198	1018	0	12.75	6.75	48.0833	9.16667	30.5	0	8.33333	0	0.666667	1.33333	1.08333	No
ENSG00000241814	1019	205.833	154.083	176.333	329.667	134.833	207.167	220.75	122.75	243.167	258.5	289.5	191.833	No
ENSG00000157259	1020	130	62.5	102.917	10	45.8333	70.8333	283.667	227.75	149.083	185.333	334.583	335.417	Yes
ENSG00000228409	1021	4.41667	0	0	10	0	0	0	1.25	0	3.25	0.583333	2	No
ENSG00000175600	1022	0	10.3333	1.5	3.41667	1.83333	11.4167	0	2.25	3.5	0.666667	10.4167	0	No
ENSG00000105784	1023	0	0	0	0	1.83333	0	1.5	4.83333	0	10	0	0	No
ENSG00000127955	1024	4.5	3.5	11.9167	35.5833	0	1.91667	29	9.33333	8.41667	6.5	17.4167	1.08333	No
ENSG00000231525	1025	25	0	28.1667	0	20.0833	21	12	14.8333	21.5	12	22.8333	16.25	No
ENSG00000106028	1026	355.75	419.417	341.917	88.3333	484.75	352	357	404.917	256.833	381	428.333	508.083	No
ENSG00000232612	1027	1.25	0	0	0	0	0	0.25	0	0.0833333	0	0.583333	1.08333	No
ENSG00000211747	1028	13.5833	0.833333	7.66667	22.5833	1.83333	4.91667	7.58333	4.16667	2.08333	2.5	8.25	9.41667	No
ENSG00000050344	1029	25.8333	17.3333	8.58333	31.5	20.0833	40.6667	64.25	31.4167	17	38.8333	62.1667	91.1667	No
ENSG00000130427	1030	0	0	3.58333	0	5.25	1.91667	5.58333	0	7.33333	0	0.583333	10.9167	No
ENSG00000188372	1031	143.5	87.5	173.083	319.75	86.9167	74.8333	94.25	73.9167	145.25	102	71.25	65.3333	No
ENSG00000106341	1032	29.0833	5.83333	1.5	26.75	9.16667	0	9.16667	14.25	15.9167	5.5	21.5	2	No
ENSG00000205583	1033	20.75	22.0833	18.3333	18.25	38.8333	74.8333	10	11	10.25	6.58333	18.1667	9.41667	No
ENSG00000166924	1034	0	0	0.833333	0	0	0	0	0	0.0833333	0	0	0	No
ENSG00000004059	1035	463.75	666.917	665.583	753.167	528.917	599.583	683.75	469.583	724.333	523.75	433	435.083	No
ENSG00000161036	1036	222.25	317.5	174.417	412.083	177.417	409.083	287.417	173.417	403.917	485.75	245	350.25	No
ENSG00000133612	1037	702.333	607.167	541.75	550.5	567.333	355.75	881.833	574.5	575.667	696.833	1129.58	884.917	No
ENSG00000172336	1038	163.5	178.083	194.083	243.333	197.917	292.667	92.5	92.25	77.5833	117.667	125.167	96.25	Yes
ENSG00000161057	1039	161.167	144.25	187.25	200.167	134.833	130.583	114.667	162.083	186.167	107.417	242.25	150.583	No
ENSG00000240204	1040	5.41667	0	1.5	3.41667	0	4.91667	0.25	6.75	0	0	0	5.91667	No
ENSG00000105982	1041	0	0	2.58333	0	1.83333	0	3.41667	0	0.0833333	0	6.16667	16.8333	No
ENSG00000105866	1042	222.417	231.833	126.167	147.333	298.833	147.167	217.083	262.917	106.167	239.333	231.917	245	No
ENSG00000223855	1043	29.8333	53.4167	20.3333	167.417	45.8333	11.4167	19.9167	9.33333	22.5833	28.0833	51.3333	7.83333	No
ENSG00000198039	1044	11.5833	12.75	12.9167	10	16.5	4.91667	3.41667	24.8333	18.1667	14.5	22.9167	20.1667	No
ENSG00000224720	1045	1.91667	0	0.833333	0	0	0	0	0	0	0	0	2	No
ENSG00000218672	1046	0	0.833333	0	0	1.83333	0	0	1.75	0	0	0	1.08333	No
ENSG00000197037	1047	175.75	171.167	158.417	96.75	104.583	140.917	164.25	122.333	152.167	181.833	234.5	155.667	No
ENSG00000240154	1048	10	8.08333	9.66667	6	20.0833	24.5	1.5	5.08333	15.0833	10	6.83333	5	No
ENSG00000164713	1049	4832.33	7139	6121.25	5195.67	4969	3000	7500	7843.92	8008.83	6333.08	5535	7021.67	Yes
ENSG00000006530	1050	258.083	195.583	243	251.667	227.5	193.75	531.833	169.667	304.917	619.667	548.583	522.583	No
ENSG00000233429	1051	2.83333	0.833333	62.75	3.41667	5.25	11.4167	0	5.08333	50.5	0	6.16667	0	No
ENSG00000106367	1052	65.5833	15	117.667	6	12.75	78.75	50.8333	45.9167	34	10.8333	32.1667	24.8333	No
ENSG00000132434	1053	59.0833	180.083	105	60	152.5	74.8333	65.1667	100.917	66.75	50.3333	93.8333	66.0833	No
ENSG00000228720	1054	0	0	0	0	0	7.91667	0	0	0	0	0	0	Yes
ENSG00000106236	1055	3.66667	0	0	0	0	0	3.41667	0	0	3.25	0	2	No
ENSG00000225647	1056	0	0	2.58333	0	0	0	0	0	0	0	0	0	No
ENSG00000077809	1057	4.5	0	0	0	0	0	0.25	1.75	0.0833333	0	2.33333	0	No
ENSG00000005486	1058	1263.42	1319.42	1177.67	618.583	1639.17	733.083	742.75	1309	886.917	499.25	487.333	374.833	No
ENSG00000237181	1059	38.75	31.9167	30.8333	39.6667	76.3333	154.833	51.5	18.1667	48.8333	59	62.1667	61.8333	No
ENSG00000232445	1060	0	5.83333	0	0	0	0	0	0	0	0	0	0	Yes
ENSG00000249805	1061	1.25	0	5.66667	0	1.83333	0	0	0	0	0	0	0	No
ENSG00000227573	1062	67.3333	51.4167	18.3333	88.3333	16.5	24.5	25	38.5	20.5833	1.66667	13.25	15.5833	No
ENSG00000204987	1063	0	3.5	0	0	0	0	0	0.416667	6.41667	0.666667	0	0	No
ENSG00000230167	1064	0	0.833333	0	0	1.83333	1.91667	0	0	0	0.666667	0	0	No
ENSG00000106305	1065	4.5	3.5	0	3.41667	20.0833	4.91667	12.75	7.91667	8.41667	13.5833	11.75	15.5833	No
ENSG00000241292	1066	4.5	0	5.66667	0	0	0	0	0	6.41667	10	0	0	No
ENSG00000233400	1067	0	0	0	0	0	0	0	0	0	0	0	1.08333	No
ENSG00000225209	1068	0	0	6.75	0	0	0	0	0	0.0833333	0.666667	0.166667	0	No
ENSG00000242154	1069	0	0	0	0	1.83333	0	0	0	0	0	0	0	No
ENSG00000170379	1070	7.08333	0.833333	3.58333	0	5.25	0	5.58333	5.08333	3.5	2.5	9.58333	14.75	No
ENSG00000219039	1071	7.08333	19.5833	5.66667	18.25	5.25	1.91667	0.25	6.75	6.41667	6.58333	0.583333	6.58333	No
ENSG00000232869	1072	3.66667	0	0.833333	0	0	21	11.3333	0	0	0	0.583333	2.66667	No
ENSG00000166997	1073	73.6667	130.583	58.6667	147.417	194.5	225.083	76.9167	54.5	34	41.75	100.667	70.4167	No
ENSG00000236453	1074	0	0	0	0	0	0	0	0	0.0833333	0	0	0	No
ENSG00000230733	1075	0	3.5	7.66667	14.1667	0	0	1.5	0	4.25	0	0.583333	0	No
ENSG00000106392	1076	70.0833	19.5833	225.333	10	69.4167	34.3333	70.9167	40.5833	118	57.1667	75.6667	79.1667	No
ENSG00000164849	1077	78	503.083	100.583	534.583	728.917	228.667	208.5	39.3333	131.333	207.583	525.25	252.5	No
ENSG00000244219	1078	5.5	8.08333	1.5	6	1.83333	0	3.41667	0.916667	2.08333	5.5	2.33333	0	No
ENSG00000188732	1079	20.75	10.3333	1.5	35.5833	16.5	11.4167	31	31.5833	27.75	14.5833	33.25	57.75	No
ENSG00000241258	1080	62.6667	40.25	58.75	60	35.5833	47.3333	48	76.0833	56.5	71.5833	49.5833	39.1667	No
ENSG00000105974	1081	25.8333	8.08333	1.5	0	1.91667	4.91667	12	13.4167	9.33333	4.75	5.41667	2.66667	No
ENSG00000232759	1082	0	0	7.66667	0	0	0	0	2.75	2.08333	0	0.583333	0	No
ENSG00000127366	1083	0	0	0	0	0	0	0	0	0.0833333	0	0.166667	0	No
ENSG00000229628	1084	2.33333	0	0	0	5.25	1.91667	0.833333	1.75	0.0833333	4.83333	4.75	10.25	No
ENSG00000198839	1085	62.6667	140	134.417	143.75	114.667	124	201.083	79.3333	123.083	198.833	271.833	209.25	No
ENSG00000211746	1086	7.16667	0	6.75	6.08333	0	0	0	2.75	0.0833333	0	4	0	No
ENSG00000222011	1087	28.25	31.9167	39.1667	14.1667	5.25	11.4167	34.5	35.3333	30.9167	46.5	14.75	32.8333	No
ENSG00000249319	1088	5.5	0.833333	0	3.41667	0	4.91667	0	0.916667	2.08333	4.08333	0	0	No
ENSG00000155561	1089	0	17.3333	5.66667	22.6667	1.91667	1.91667	0.25	2.25	9.33333	5.5	2.91667	1.08333	No
ENSG00000164543	1090	773.417	505.583	641.417	628.917	492.75	509.417	856.917	621.667	568.417	1005.75	1033.83	889.333	No
ENSG00000005981	1091	0	0	0	0	0	0	0	0	0	0.666667	0	2	No
ENSG00000215087	1092	0	0	0	0	0	0	0	0.333333	0	0	0	0	No
ENSG00000155530	1093	7.16667	8.08333	1.5	3.41667	0	0	4.08333	4.16667	4.25	2.5	4.75	5.91667	No
ENSG00000106351	1094	142.833	256.75	53.1667	163.833	272.333	485.333	167.417	144.75	92.25	87.6667	131.083	235.167	No
ENSG00000213640	1095	0	3.5	3.58333	0	5.25	0	0.25	0	0	0	0	0	No
ENSG00000229043	1096	5.5	12.8333	3.58333	10	1.91667	0	4.08333	5.08333	10.25	5.5	2.91667	7.91667	No
ENSG00000136261	1097	195.583	182.333	215.75	88.4167	209.083	54.3333	197.417	174.583	90.4167	192.5	186.5	186.667	No
ENSG00000049540	1098	0	0	0.833333	0	0	0	0.833333	0	1	2.5	0.166667	0	No
ENSG00000242258	1099	15.3333	3.5	6.75	18.25	1.91667	1.91667	0.833333	1.83333	2.08333	18.8333	13.25	13.75	No
ENSG00000146955	1100	0	3.5	0	0	0	0	3.41667	3.5	0.0833333	0	4.83333	0	No
ENSG00000224316	1101	0	0	0	0	0	0	0	0	0	0	0	0	Yes
ENSG00000127928	1102	1.91667	0	0	0	0	0	0	0	0.0833333	1.66667	0	0	No
ENSG00000091140	1103	105	252.5	210.75	185.167	242.083	166.167	132.917	49.6667	198.417	147.25	113.083	93.6667	No
ENSG00000235581	1104	0	0	0	0	0	0	0.25	0	0	0.75	0	0	No
ENSG00000006747	1105	3.66667	0	2.58333	0	0	0	0	0	0.0833333	0	0	0	No
ENSG00000050327	1106	16.4167	15	10.75	14.1667	16.5	54.3333	7.58333	4.25	4.25	7.33333	20.8333	13.1667	No
ENSG00000164853	1107	0	0.833333	0	0	0	0	0	0	0	0	0	0	No
ENSG00000219545	1108	157.833	155.917	181.667	135.667	141.5	57.5833	272.75	192.583	318.75	346.333	422.167	261.917	No
ENSG00000165131	1109	44.0833	29.3333	63.8333	44	23.5833	27.5	36.0833	10.1667	92.3333	24.0833	0.583333	29.5	No
ENSG00000228649	1110	0	0	0	0	1.91667	4.91667	0	0	0.0833333	10.8333	0	6.58333	No
ENSG00000105855	1111	0	0	0	0	0	0	0	0	0	0	0	0	Yes
ENSG00000226816	1112	0	3.5	21.1667	0	9.16667	7.91667	4.83333	4.83333	14.1667	0	11.0833	13.75	No
ENSG00000180535	1113	0	0.833333	0	0	0	0	0	0	0	0	0	0	No
ENSG00000122786	1114	13.5833	0.916667	8.58333	3.41667	9.16667	14.5833	6.25	3.75	10.25	1.66667	11.0833	9.41667	No
ENSG00000229196	1115	5.5	0	0	10	1.91667	1.91667	0	0	0.0833333	2.5	0.166667	3.08333	No
ENSG00000157224	1116	0	15	2.58333	6.16667	1.91667	1.91667	5.58333	7	8.41667	13.5833	11.0833	17.8333	No
ENSG00000224469	1117	4.5	10.3333	3.58333	10	0	14.5833	4.08333	1.83333	1	1.66667	1.33333	9.41667	No
ENSG00000206938	1118	0	0	0	0	0	0	0	0	1	0	0	0	No
ENSG00000224116	1119	0	0	0	0	0	0	0	0	0	0	0	1.08333	No
ENSG00000251060	1120	32.5833	66.75	59.6667	163.917	55.8333	43.5833	65.1667	61.8333	75.25	84.1667	47.5	51	No
ENSG00000226624	1121	0	3.5	3.58333	0	0	0	0	0	0	0.75	0	2	No
ENSG00000002745	1122	0	3.5	1.5	22.6667	5.25	4.91667	0	3.5	0	23.3333	0	0	No
ENSG00000242261	1123	0	0	0	0	0	0	0	0	0	0	0	2.66667	No
ENSG00000170092	1124	4.5	5.83333	0	6.16667	9.16667	0	4.83333	0.416667	2.08333	15.1667	0.583333	0	No
ENSG00000146666	1125	0	0	0	0	0	0	0.833333	0	0	0	0	8.75	No
ENSG00000164638	1126	0	0	0	0	0	0	0	0	0	0	0	0	Yes
ENSG00000122574	1127	0	0.916667	0	0	0	0	0	0	0	0	0	1.08333	No
ENSG00000233834	1128	0	0.916667	5.75	0	5.25	0	0	1.83333	0.0833333	0	0.166667	0	No
ENSG00000164746	1129	8.08333	0	0	0	5.25	1.91667	0	0	0	0	1.33333	0	No
ENSG00000237709	1130	0	3.5	0	3.41667	5.25	0	3.41667	0	0.0833333	6.58333	11.75	11.5	No
ENSG00000136213	1131	113.417	47.1667	54.0833	10	5.33333	137.75	59.5833	77.5	15.0833	3.25	34.5833	13.1667	No
ENSG00000244239	1132	0	0	0	0	0	0	0	0	0.0833333	1.66667	0.583333	0	No
ENSG00000133597	1133	102.417	218.167	79.6667	120.75	190.583	133.833	119.833	61.8333	123.083	92.0833	126.5	84.5	No
ENSG00000225295	1134	0	0	0	3.41667	0	0	0	0	0	0	0	0	No
ENSG00000106333	1135	8.08333	3.5	0	0	0	11.4167	0.25	0	1	0	1.33333	0	No
ENSG00000213210	1136	0	0	0	0	1.91667	0	0	0	0	0	0	0	No
ENSG00000002746	1137	0	0	0	0	0	0	0	0	0	12	0	0	Yes
ENSG00000214035	1138	0	0	0	0	0	0	0	0	1	0.75	0	0	No
ENSG00000227948	1139	0	0	0	0	0	0	0	0	0	0	0	1.08333	No
ENSG00000106648	1140	0	0.916667	0	0	0	0	0	0	0	0	0	0	No
ENSG00000226046	1141	0	3.5	2.58333	0	0	1.91667	3.41667	4.83333	3.5	2.5	6.16667	0	No
ENSG00000183470	1142	0	0	4.5	0	0	1.91667	0	0	0	0	0	0	No
ENSG00000078549	1143	0	0	0	0	0	0	0.25	0	0	0	0	0	No
ENSG00000241357	1144	10.75	24.6667	8.58333	3.41667	12.8333	17.5833	17.8333	2.25	16	18.8333	18.4167	11.5	No
ENSG00000211752	1145	13.5833	0	0	6.16667	0	14.5833	5.58333	3.75	5.25	1.66667	11.75	12.25	No
ENSG00000122679	1146	0	0	6.75	3.41667	5.33333	0	0	3.5	11.1667	0	0	0	No
ENSG00000200815	1147	0	0	0	0	0	0	0	0.333333	0	0	0	0	No
ENSG00000233028	1148	0	10.3333	0	14.1667	1.91667	0	0	0	0	0	0	0	No
ENSG00000106278	1149	0	0	0	0	0	0	0	0	0	0	0	1.08333	No
ENSG00000199700	1150	0	0	4.5	0	0	0	0	0	0	0	0	0	Yes
ENSG00000174428	1151	2.33333	0.916667	0	0	0	1.91667	0	0.916667	1	0	0	0	No
ENSG00000225612	1152	3.75	0	0	0	0	0	0	0	0.0833333	0	0	0	No
ENSG00000158517	1153	14583.6	9748.42	14583.6	14583.6	7306.75	7771.42	16828.8	10260.7	13987	16499.6	9528	13738.7	Yes
ENSG00000236978	1154	0	0	1.5	0	0	0	0	0	0	0	0	2.66667	No
ENSG00000078967	1155	77	66.75	55.9167	71.75	79.5	93.4167	108	67.1667	30.9167	81	78.4167	111.917	No
ENSG00000211753	1156	2.33333	0	0	0	1.91667	14.5833	4.83333	11	4.25	27	2.33333	7.91667	No
ENSG00000239911	1157	0	0	0	0	1.91667	0	0	0	0.0833333	0	0	0	No
ENSG00000127993	1158	218.5	171.25	321.583	272.167	173.75	74.8333	410.083	329.333	284.583	404.417	335.25	331.833	No
ENSG00000196335	1159	0	0.916667	1.5	6.16667	0	0	0	0	0.0833333	5.58333	0	0	No
ENSG00000211749	1160	1.25	0.916667	0	0	0	0	0	0	0.0833333	0.75	0	0	No
ENSG00000178809	1161	2.83333	8.08333	3.58333	3.5	5.33333	21	3.41667	3.75	4.25	1.66667	4	6.58333	No
ENSG00000226230	1162	1.25	0	0	0	0	0	0	0	0.0833333	0	0.166667	0	No
ENSG00000237896	1163	0	0	0	0	0	0	0	0	0	0	0	2	No
ENSG00000179131	1164	1.91667	0	0.833333	3.5	5.33333	0	0	0	0	0	0.166667	0	No
ENSG00000235720	1165	3.75	0	0	0	0	0	0	0	0	0	0	0	No
ENSG00000222012	1166	0	0	0	0	1.91667	1.91667	0	0	0	0	0.166667	0	No
ENSG00000233369	1167	3.75	0	0.833333	0	0	0	0	4.83333	0.0833333	0	0.583333	0	No
ENSG00000201179	1168	0	0	0	0	0	0	0	0	0	0	0	0	Yes
ENSG00000105976	1169	0	0.916667	0	0	0	0	0.25	0	0	0	0	0	No
ENSG00000164850	1170	0	0	0	0	0	0	0.25	0	0.0833333	0	0	0	No
ENSG00000227719	1171	0	0	0	0	1.91667	1.91667	1.5	6.75	0	0	10.4167	0	No
ENSG00000230333	1172	0	3.5	0	3.5	0	0	0	0	0	0	0	0	No
ENSG00000224545	1173	0	0	0.833333	0	0	0	0	0.333333	0	0	0.583333	1.08333	No
ENSG00000228113	1174	0	10.3333	11.9167	22.6667	16.5	4.91667	4.83333	10.5833	17	46.5	11.75	0	No
ENSG00000189143	1175	0	0	0	0	0	0	0.25	0	0	0	0	0	No
ENSG00000222004	1176	0	0	0	0	0	0	0	0	0.0833333	0	0	0	No
ENSG00000237702	1177	4.5	0.916667	0.833333	3.5	0	11.4167	1.5	9.58333	0	35	7.5	0	No
ENSG00000128602	1178	0	0	0	0	0	0	0.25	2.25	0.0833333	0	0.166667	2	No
ENSG00000230361	1179	0	0	0.833333	0	0	0	0	0	0	0	0	0	No
ENSG00000179460	1180	0	0	0	0	0	0	0	0	0	0	0	0	Yes
ENSG00000227298	1181	0	0	0	0	0	0	0	0	1	0	0	0	No
ENSG00000237909	1182	1.25	0	0	0	0	0	0	0	0.0833333	0	0	2	No
ENSG00000106328	1183	7.16667	0.916667	1.5	0	0	4.91667	4.08333	3.5	1	4.08333	0	3.08333	No
ENSG00000020219	1184	0	0	0	0	0	0	0	0	0.0833333	0	0	0	No
ENSG00000223886	1185	5.5	51.4167	18.3333	56.4167	28	43.5833	5.58333	2.25	7.33333	6.58333	9	11	No
ENSG00000135249	1186	66.5833	12.8333	59.6667	0	5.33333	30.5	98.8333	205.417	88.1667	126.917	122.333	116.917	No
ENSG00000002726	1187	33.4167	0.916667	13.6667	10	1.91667	140.917	57.75	0.416667	36.0833	26	8.33333	26.3333	No
ENSG00000227344	1188	0	0	0	0	0	0	0	0	0.0833333	0	0	0	No
ENSG00000021461	1189	0	0	0	0	0	0	0	0	0	0	0	0	Yes
ENSG00000213209	1190	214	392.583	178	200.25	262.083	150.833	206.417	67.75	233.25	208.667	188.083	234.5	No
ENSG00000227855	1191	0	0	1.5	0	0	0	0	0	0	0	0	0	No
ENSG00000241881	1192	0	0	0	0	0	1.91667	0	0	0	0	0	0	No
ENSG00000223475	1193	3.75	0	0	0	0	0	1.5	0	0	0	0	0	No
ENSG00000233082	1194	0	0.916667	0	0	0	0	0	0	0	0	0	0	No
ENSG00000164778	1195	0	0	0	0	0	0	0	0	0	0	6.83333	0	Yes
ENSG00000226002	1196	0	0	0	0	0	0	0	0	0	0	0	0	Yes
ENSG00000242048	1197	0	0	0	0	0	0	0	0	0	0	1.33333	0	No
ENSG00000227601	1198	0	0	0	3.5	0	0	0	0	0	0	0	0	No
ENSG00000240132	1199	2.83333	0	0	0	0	0	0	0	0	0	0	0	No
ENSG00000234356	1200	44.0833	8.08333	12.9167	0	16.5	70.8333	14.9167	13	16	2.5	8.33333	13.75	No
ENSG00000224059	1201	0	0	0	0	0	0	0.25	0	0	0	0.583333	2	No
ENSG00000241127	1202	38.75	8.08333	32.8333	18.25	31.5	27.5	53.1667	28.4167	36.8333	31.0833	61.4167	73.6667	No
ENSG00000237286	1203	0	0	0	0	0	0	0	0	0.0833333	0	0	0	No
ENSG00000213296	1204	1.25	0	0	0	0	0	1.5	0.333333	0.0833333	6.58333	4.83333	11	No
ENSG00000237819	1205	4.5	0.916667	0	0	0	4.91667	0	0	0.0833333	0	0	0	No
ENSG00000211750	1206	0	0	0	10	0	0	0	0	0	0	0.166667	0	No
ENSG00000225781	1207	0	0	0	0	0	0	0	0	0	0	0	0	Yes
ENSG00000224079	1208	0	0	0	0	0	0	0	2.25	0	0	0	0	No
ENSG00000128606	1209	0	0	0	0	0	0	0.25	0	0	0	0	0	No
ENSG00000213644	1210	0	0	0	0	0	0	0	0	0	0	0	0	Yes
ENSG00000157214	1211	1.25	0	0	0	0	0	0	0	0	0	0	0	No
ENSG00000235345	1212	0	0	2.58333	0	0	0	0	0	0.0833333	1.75	0	0	No
ENSG00000128591	1213	1.25	0	0.833333	0	0	0	6.91667	0	22.5833	20.4167	11.75	11	No
ENSG00000237785	1214	34.25	8.08333	9.75	52.25	35.5833	0	4.08333	17	0	9.08333	33.4167	11.5833	No
ENSG00000211745	1215	0	0	0	0	0	1.91667	0	0	0	0	0	0	No
ENSG00000185274	1216	0	0	0	0	0	0	0	0	0.0833333	0	0	0	No
ENSG00000146857	1217	0	0	0	0	0	0	0	0	0.0833333	0	0	0	No
ENSG00000235454	1218	0	0	1.5	0	0	0	1.5	0	0.0833333	0	0	0	No
ENSG00000251798	1219	0	0	0	0	0	0	0.25	0	0	0	0	0	No
ENSG00000248904	1220	0	5.83333	0	0	0	4.91667	6.91667	2.25	0	0	1.33333	0	No
ENSG00000183086	1221	0	0	0	0	0	0	0	0.333333	0	0	0	0	No
ENSG00000228010	1222	0	3.5	0	14.1667	5.33333	0	0	6.16667	3.5	12	0	6.58333	No
ENSG00000240571	1223	0	0	0	0	0	0	0	0	0	5.58333	0.166667	0	No
ENSG00000232145	1224	0	0	0	0	0	0	0	0	0	0	1.33333	0	No
ENSG00000177679	1225	0	0	0	0	0	0	0.25	0	0	0.75	0	0	No
ENSG00000178826	1226	3.75	0	0	0	0	4.91667	2.5	1.83333	0.0833333	0	1.33333	0	No
ENSG00000227113	1227	1.25	0	0	0	0	0	0	0	0	0	0	1.08333	No
ENSG00000229091	1228	36.5	0	15.5833	3.5	9.16667	24.5	25.75	32.4167	11.1667	7.33333	7.5	9.41667	No
ENSG00000223718	1229	2.83333	3.5	1.5	3.5	1.91667	0	7.58333	0.416667	6.41667	5.58333	9	16.8333	No
ENSG00000243302	1230	15.3333	0.916667	8.58333	0	0	1.91667	0	0	2.08333	0	1.33333	0	No
ENSG00000252857	1231	0	0.916667	0	6.16667	0	0	0	0	0	0	0	0	No
ENSG00000225507	1232	0	0	0	0	0	0	1.5	0	0.0833333	0.75	2.33333	1.08333	No
ENSG00000146839	1233	0	0	0	0	0	0	0	0	1	0	0	0	No
ENSG00000235475	1234	15.3333	19.5833	19.4167	26.75	42.5	11.4167	14.9167	27	16	16.8333	24.4167	13.8333	No
ENSG00000226581	1235	0	0	0	0	0	0	0	0	1	0	2.91667	0	No
ENSG00000228974	1236	0	0	0	0	1.91667	0	0.25	0	0	0.75	0	1.08333	No
ENSG00000230617	1237	0	0	0	0	0	0	0	0	0	0	0	0	Yes
ENSG00000205584	1238	2.33333	0	0	0	1.91667	0	0	0	0	0	0	0	No
ENSG00000213215	1239	0	0	0	0	0	0	0	0	0	0	0	0	Yes
ENSG00000234457	1240	0	0	0	0	0	0	0	3.75	0	0	0	0	No
ENSG00000235728	1241	0	0	0	0	1.91667	0	0	0	0	0	0	0	No
ENSG00000224138	1242	0	0	0	0	0	1.91667	0	0.416667	0	0	0	0	No
ENSG00000232231	1243	6.33333	12.8333	0.833333	0	0	21	2.5	5.75	4.25	0	10.4167	6.58333	No
ENSG00000211734	1244	0	0.916667	0	0	0	11.4167	0.833333	0.333333	1	0	4	0	No
ENSG00000225969	1245	1.91667	0	0.833333	0	0	0	0	0	0	2.5	0	0	No
ENSG00000204983	1246	0	0	0	0	0	0	0	0.333333	0	0	0.166667	0	No
ENSG00000214738	1247	0	0	0	0	0	0	0	0	1	0	0	0	No
ENSG00000251578	1248	0	0	0	0	0	1.91667	0.25	0.333333	0	0	0	0	No
ENSG00000219451	1249	0	0	0	0	1.91667	0	0	0	0	0	0	0	No
ENSG00000197123	1250	0	0	0	0	0	0	0	0	0	0.75	0	0	No
ENSG00000228747	1251	0	0	0	0	0	0	2.5	0	0	0	0.583333	0	No
ENSG00000226660	1252	17.1667	0.916667	0	0	0	11.4167	4.08333	2.25	0	3.25	1.33333	0	No
ENSG00000231839	1253	0	0	0.833333	0	0	0	0	0	0	0	0	0	No
ENSG00000211751	1254	0	0	1.5	0	0	0	0	0	0	0	0	7.91667	No
ENSG00000091137	1255	5.5	0	0	3.5	1.91667	0	0	4.25	1	10.8333	0	0	No
ENSG00000234210	1256	0	0	0.833333	0	0	0	0	0	0	0	0	0	No
ENSG00000006704	1257	1.25	0	3.58333	3.5	1.91667	0	0	0	0.0833333	0	0.583333	0	No
ENSG00000199629	1258	0	0	0	0	1.91667	0	0	0	0	0	0	0	No
ENSG00000237070	1259	0	0	0	0	0	0	0	0	0	0	0	5.91667	Yes
ENSG00000106336	1260	16.5	38.0833	16.5	22.6667	9.16667	17.5833	14.1667	18.9167	39.3333	45.8333	27.25	26.3333	No
ENSG00000252332	1261	0	0	0	3.5	0	0	0	0	0	0	0	0	No
ENSG00000077800	1262	0	0	0	0	0	0	0	1.83333	0	0	0	0	No
ENSG00000174697	1263	0	3.5	0	0	0	0	0	1.25	0	0	0	0	No
ENSG00000230715	1264	18.1667	0.916667	6.75	6.16667	1.91667	7.91667	4.08333	3.5	14.1667	7.33333	2.91667	11	No
ENSG00000211710	1265	0	0	1.5	0	0	0	0	0	0	3.33333	0	2	No
ENSG00000188185	1266	2.83333	0	1.5	0	0	0	0.833333	0	0	0	0	0	No
ENSG00000214309	1267	10	5.83333	4.5	0	5.33333	7.91667	10	6.75	4.25	7.33333	11.75	7.16667	No
ENSG00000231322	1268	0	0	0	0	0	0	0	0	0	0.75	0.166667	0	No
ENSG00000231916	1269	4.5	3.5	0.833333	3.5	0	11.4167	0.25	0	3.5	0.75	0.583333	2	No
ENSG00000229435	1270	0	0	0	0	0	0	0	2.75	0	0	0	0	No
ENSG00000174945	1271	0	0	0	0	0	0	0	0.333333	0	3.33333	0	0	No
ENSG00000236226	1272	0	0	0	0	0	0	2.5	0	0	0	0.166667	0	No
ENSG00000229424	1273	0	0	0	0	0	0	0	0	0	0	0	1.08333	No
ENSG00000235314	1274	2.83333	0	0	0	0	0	2.5	1.83333	1	0	0.583333	2.66667	No
ENSG00000243583	1275	0	0	0	0	0	0	0	0.333333	1	0.75	0	0	No
ENSG00000173862	1276	0	0	0	0	0	0	1.5	0	0	0	0	0	No
ENSG00000214128	1277	0	0	1.5	0	0	0	0	0	0	0	0	0	No
ENSG00000232605	1278	0	0	0	0	0	0	0	0	0	0	0.166667	0	No
ENSG00000176349	1279	0	0.916667	0	0	0	0	0.25	0	0	0	0	0	No
ENSG00000236343	1280	0	0	0	0	0	0	0	0.333333	0	0	0	0	No
ENSG00000235368	1281	0	0	0	0	0	0	0	0	0	0	0	0	Yes
ENSG00000232727	1282	138.667	17.3333	66.5	31.5	23.5833	40.6667	38.3333	60.9167	51.6667	27	41.6667	16.8333	No
ENSG00000230191	1283	134.667	3823.33	139.667	10382.5	2412.17	334.167	62.5	231.333	168.333	33.4167	27.8333	84.5	No
ENSG00000237513	1284	34.25	0.916667	8.58333	26.75	5.33333	1.91667	19.9167	25.25	14.1667	41.75	12.6667	32.3333	No
ENSG00000164692	1285	0	0	0.833333	0	0	0	0	0	0	0	0	0	No
ENSG00000211706	1286	0	0	0	6.16667	0	11.4167	0	3.5	0.0833333	0	1.33333	0	No
ENSG00000188763	1287	0	0	2.58333	0	0	0	0	6.16667	2.08333	4.08333	0	0	No
ENSG00000214870	1288	0	0	0	0	0	0	0	3.75	0	0	0	0	No
ENSG00000172209	1289	0	0	5.75	0	0	0	0	0	13.1667	0	0	0	No
ENSG00000228341	1290	0	0	0	14.1667	1.91667	0	0	0	0	0	0	0	No
ENSG00000224322	1291	0	0	0	0	0	0	0	0	0	0	0	0	Yes
ENSG00000233876	1292	0	0	0	0	0	0	0	0	0.0833333	0	0	0	No
ENSG00000231427	1293	0	0	0	0	0	0	0.25	0	0	0	0	0	No
ENSG00000116095	1294	74.1667	58	155.833	88.5	38.8333	43.6667	240.917	157.5	208.667	313.75	246	224.667	Yes
ENSG00000152133	1295	30.6667	83.25	28.9167	67.9167	145.667	57.5833	43.25	63.0833	61.25	71.5833	45.3333	59.4167	No
ENSG00000115159	1296	106	119.5	121.167	75.75	114.667	50.9167	102.083	83.5833	148.417	278.417	158.333	136.417	No
ENSG00000136560	1297	695.25	919.167	989	748.5	676.917	324.417	951.917	1258.75	1474.25	2043.67	1237.83	1423.17	Yes
ENSG00000128654	1298	55.25	85.25	51.1667	104.417	97.5833	37.5833	12	39.75	38.5	58	42.1667	34.3333	No
ENSG00000170802	1299	382.25	106.167	516.333	6.16667	108.5	271.25	641.667	372.167	578.833	430.167	630.5	643.417	No
ENSG00000196141	1300	165.667	116.25	131.667	48.0833	86.9167	37.6667	108.083	77.1667	258.667	72.5	117	93.75	No
ENSG00000158417	1301	167.25	226.667	120.167	204.333	235.167	117.167	104.583	192	67.9167	110.333	68.25	73.75	No
ENSG00000243147	1302	1128.92	662.75	760.5	641.417	644.083	457.917	1397.67	1100.58	1268.67	1261.25	2176.58	1348	Yes
ENSG00000169764	1303	522.833	468.25	532.917	506.25	454	474.917	718.583	390.083	560.167	991.333	829	947.167	No
ENSG00000155636	1304	103.167	89.6667	61.9167	112.583	79.5833	40.75	112.417	66.4167	89.25	128	146.917	226.333	No
ENSG00000187605	1305	462.25	195.667	536.25	167.417	128.583	130.583	1029.5	768.583	639.333	778.333	579.75	875.167	Yes
ENSG00000067066	1306	801	701.583	1355	794.667	694.333	414.25	1012.83	1013.33	1304.25	1086.83	822.75	1175.92	No
ENSG00000249625	1307	287.917	694.917	525.667	557.917	242.167	235.333	385	452.333	789.583	386.333	185.75	310	Yes
ENSG00000115306	1308	392.25	151.583	110.667	232	219.667	494.583	382.167	366.917	311.417	308.667	362.5	675.25	No
ENSG00000168883	1309	435.083	345.5	422	326.333	318.5	275.083	325.333	265	286.333	252.5	377	229.833	No
ENSG00000153094	1310	273.25	235.917	340.25	200.25	145.667	285.833	308.75	346.5	187.5	226.5	249.5	193.417	No
ENSG00000170144	1311	983.75	1129.58	907	753.667	1242.33	527.75	1099	827	864.25	1427.25	1325.42	1729.58	No
ENSG00000180902	1312	492.167	392.667	335.167	140	630.833	314.667	110.667	430.417	390.667	176.583	171.667	189.25	No
ENSG00000162804	1313	78.8333	33.6667	41	0	31.5	1.91667	57.75	30.3333	39.3333	21.4167	20.0833	2.66667	No
ENSG00000119844	1314	612.167	856.25	527.583	1101.17	633.417	469.25	410.833	1037.33	422.917	387	311.833	313.583	Yes
ENSG00000115091	1315	1985.58	1033.08	1487.83	2356.58	1243.58	1060.83	1984.33	1808.67	1798.58	2444	4014.92	1498	No
ENSG00000172059	1316	335.833	406.583	360.333	180.833	407	85.5833	257.333	287.167	360.333	380.083	310.417	315.083	No
ENSG00000134317	1317	3.75	0.916667	0	0	0	1.91667	9.16667	4.25	2.08333	16.1667	0	0	No
ENSG00000246515	1318	0	0.916667	0	0	0	0	0	0	0	0	0	0	No
ENSG00000162869	1319	510.917	476.417	517.583	516.333	403.917	180.083	479	1019.33	875	767.083	552.25	452	No
ENSG00000115085	1320	1826.58	565.083	967.833	935	1042.58	1176.67	1911.17	1384.5	1062.92	2011.17	3591.58	2389.58	No
ENSG00000115419	1321	882.417	421.75	569.75	341.917	404	612	1407.83	1300.17	728.917	1334.75	1506.92	1437.83	Yes
ENSG00000115594	1322	184.75	456.75	479.417	391.417	134.917	144.083	98	205.417	513.083	358.25	127.833	72.1667	No
ENSG00000211460	1323	490.917	394.583	543.5	429.25	501.417	282.833	540.167	513.667	520.75	740.75	618.583	694.833	No
ENSG00000118260	1324	356.75	285.083	398.75	337.667	194.583	144.167	436.25	489.5	407.583	728.917	369.833	545.667	No
ENSG00000115350	1325	0	5.83333	0	0	0	0	4.83333	0	0	2.5	0	0	No
ENSG00000228363	1326	2.83333	3.5	2.58333	3.5	5.33333	1.91667	12.75	4.25	14.1667	9.08333	9	11	No
ENSG00000144306	1327	44.9167	69.5	110.667	48.0833	52.5	7.91667	31.0833	25.25	24.6667	13.5833	42.8333	39.1667	No
ENSG00000084676	1328	799.75	837.167	876.083	678.333	438.417	518.167	1046.42	1185.58	647.167	815.25	727.167	805.167	Yes
ENSG00000144136	1329	1624.17	883.083	1025.5	825.167	1382.17	757.667	1311.5	2231.83	2062.33	991.5	1124.25	942.167	Yes
ENSG00000134324	1330	457.083	368.583	327.25	263.75	438.5	169.667	622.333	691.667	463.417	599.583	1014.25	1071.75	Yes
ENSG00000114999	1331	43.0833	224.75	78.75	216.333	272.75	200.583	175.667	110.417	185.5	186.167	198.5	243	No
ENSG00000180251	1332	0	0.916667	0	0	0	0	0	0	0	0	0	0	No
ENSG00000115109	1333	60.6667	24.6667	14.5833	10	9.16667	30.5	29.0833	54.8333	45.1667	34.25	43.5833	55.5833	Yes
ENSG00000230964	1334	0	0	0	0	0	1.91667	0	0	1	0	0	1.08333	No
ENSG00000204120	1335	269.75	302.333	291.083	405.333	305.75	245.583	462.667	446.5	503.667	524	336.75	554.75	No
ENSG00000115548	1336	404.667	442.25	462.667	456.75	356.083	515.5	521.167	529.25	541.583	624.333	648	607.75	No
ENSG00000178562	1337	209.083	198.917	107.583	285.833	305.833	263.333	222.417	220.167	115.75	288.583	252.75	309.083	No
ENSG00000144468	1338	232.417	327.25	180.917	216.5	370.083	334.417	197.5	143.75	139.167	198.083	269.667	274.75	No
ENSG00000119820	1339	789.583	559.333	836	921.417	507.417	533.833	803.5	943.167	824.833	786.5	637.667	483	No
ENSG00000144357	1340	85.8333	156.083	193	176.167	194.583	169.667	129.167	214.583	232.75	254.5	167.917	163.75	No
ENSG00000123983	1341	107.167	173.75	317.167	143.75	118.5	74.9167	185.5	229.25	308.417	213.833	253.5	202.333	No
ENSG00000135929	1342	235.333	1155.92	716.083	857.417	1012.17	561.25	186	610.417	312.333	103.167	323.333	187.5	No
ENSG00000068724	1343	406	563.083	390.667	562.167	536.25	1124.25	392.25	400.75	462.25	331	382.167	281.75	No
ENSG00000176407	1344	467.417	617.5	817.417	495.083	627.417	570	441.167	598.667	622.167	389.583	376.5	381	No
ENSG00000115760	1345	765.417	692.417	633	760.5	939.667	434	415.417	682.167	581.333	454.333	602.167	551.917	No
ENSG00000127838	1346	597.25	719.75	604.167	412.25	639.667	890.5	546.333	466.917	585.667	409.583	475.917	563.083	No
ENSG00000170634	1347	65.6667	83.3333	101.167	88.5	135	21	101.583	66.5	113	117.75	140.333	170.833	No
ENSG00000119782	1348	68.3333	102	96.25	120.75	149.167	47.3333	28.5	26.4167	40.4167	44.6667	81.5	16.8333	Yes
ENSG00000135932	1349	439.167	936.417	719.167	808.667	595.75	453.917	835.083	1032.33	604.667	1058.5	764.083	868.083	No
ENSG00000132313	1350	3.75	12.9167	55.9167	6.16667	20.0833	27.5	102.083	39.75	70.4167	75.8333	62.1667	106.333	No
ENSG00000071054	1351	855.417	1246.33	1166.58	550.667	790	530.917	529.25	982.167	751.583	603.417	345.667	404.917	No
ENSG00000168918	1352	4416.25	2785.08	4188	1778.08	3038.08	1502.08	4014.92	3782.08	3826.5	3617.08	3473.17	3041.75	Yes
ENSG00000176720	1353	53.5833	15.0833	20.3333	64.25	121.5	57.5833	102.917	3.75	32.0833	61.5	69.0833	39.1667	No
ENSG00000204217	1354	222.417	103.667	199.25	200.333	128.667	107.583	188.25	173.5	165.333	142.667	204.667	125.333	No
ENSG00000205639	1355	16.5	89.6667	28.9167	56.5	156.333	30.5	23.1667	23.5833	21.5	30.5	44.9167	39.1667	No
ENSG00000168397	1356	512	697.333	500.5	596.167	620.167	1249	692.417	546.083	501.833	392.25	474.417	418.167	No
ENSG00000135912	1357	159.833	151.667	229.417	212.333	79.6667	228.667	152.833	188.583	271.333	247	216.5	204.75	No
ENSG00000124831	1358	491.167	406.833	633.417	416	275.75	222.417	438.5	373.917	469.25	539.417	410.667	378.167	No
ENSG00000057935	1359	67.4167	69.5	61.25	26.75	97.5833	78.75	48	83.9167	75.9167	87.0833	123	138.667	No
ENSG00000153561	1360	915.667	1273.25	829.667	1185.17	1108.75	1041.5	810.167	825.167	1130.5	1212.5	945.667	1045.67	No
ENSG00000163798	1361	226.333	405.167	376.833	189.75	305.917	320.75	295.75	446.583	656.833	610.333	347.083	366.167	No
ENSG00000171132	1362	49.3333	17.3333	52.0833	56.5	31.5	54.3333	77	34.4167	49.75	111.167	50.5833	36.6667	No
ENSG00000084764	1363	71	154.167	173.25	180.917	111.5	117.167	130.583	80.3333	204.333	383	118.917	166.167	No
ENSG00000077232	1364	173.917	221.833	226.667	260.833	170.25	147.167	221.583	276.333	153.333	374.667	267.333	396.25	No
ENSG00000115665	1365	0	0	0	0	0	0	0.25	0	0	0	0	0	No
ENSG00000136731	1366	443.917	296.333	370.083	357.333	253.333	302.667	697.333	487.083	613.167	673.833	476.667	495.333	Yes
ENSG00000187699	1367	182.75	190.583	195.917	498.583	275.917	314.75	160.583	100.917	117.833	357.5	185.083	124	No
ENSG00000115604	1368	182.75	98.25	252.167	26.75	63	34.3333	155.167	340.75	209.5	128.75	67.5833	91.9167	No
ENSG00000084733	1369	548.25	482.417	614.25	771.25	426.917	248.75	791.583	594.833	811.917	977	1054	1255.25	Yes
ENSG00000184182	1370	724.083	801.5	554.25	873.75	1030.92	472.5	861.833	737.5	764.667	934.583	865.5	764.083	No
ENSG00000234171	1371	14.5833	33.75	12.9167	3.5	38.8333	21	3.41667	28.8333	16	6.58333	16.6667	3.08333	No
ENSG00000121989	1372	18.1667	5.83333	20.3333	14.1667	28	40.75	16.5	16.5833	26.5	16.8333	29.3333	35.25	No
ENSG00000183292	1373	3.75	0	0	0	0	0	1.5	0	0	4.08333	0.666667	0	No
ENSG00000135924	1374	610.333	413.75	371.667	705	532.5	708.417	319.5	715.667	337.667	128	239.25	185.833	No
ENSG00000168395	1375	326.75	296.417	279.583	232.083	283.417	426.917	303.5	652.167	330	415.667	308.417	449.167	No
ENSG00000250054	1376	127.417	110.083	124.583	180.917	108.5	74.9167	86.5	464.833	132.333	87.0833	114.667	31.1667	No
ENSG00000152527	1377	10	19.5833	9.75	6.16667	12.8333	0	2.5	25.25	4.25	9.08333	25.75	14.75	No
ENSG00000128714	1378	0	0	0	0	0	0	0.25	0	0	0	0	0	No
ENSG00000144426	1379	4153.58	4281.08	3426.33	6435.42	8677.92	2241.42	5650.08	4037.58	1849.75	7393.17	9748.42	6811.58	Yes
ENSG00000163466	1380	231.833	192.583	304.75	135.75	141.667	454	224.417	181.583	341.333	192.583	201.417	154.083	No
ENSG00000171853	1381	1188.58	1434.42	1510.17	633	1417.58	886.417	494.833	860.25	1025.5	723.333	534.583	566.583	No
ENSG00000115685	1382	432.083	500.667	400.25	541.417	404.417	1125.33	321.583	311.083	414.75	329.667	242.25	288.417	No
ENSG00000138439	1383	158.917	180.167	137	131.333	141.75	176.75	312.5	284.667	129.417	384.083	347.25	429.333	No
ENSG00000075292	1384	214.917	575.25	375.75	562.5	430.167	296.333	407.5	278.25	436.5	644.083	506.333	811	No
ENSG00000088205	1385	826.75	690.667	425.083	663.333	854.25	548.583	745.833	1137.75	563.667	773.417	742.333	766.333	No
ENSG00000088179	1386	243.583	154.25	140.417	285.917	388.5	187.25	300.667	310.417	156.083	335.833	447.333	395.083	No
ENSG00000213626	1387	1226.08	456.75	465.917	618.75	769.083	832.667	1531.25	1937.25	507.333	1065.58	1445.08	1362.92	No
ENSG00000163803	1388	311	727.167	354.75	558.167	289.333	288.75	246.583	405.167	338.5	142.75	127.917	175.417	No
ENSG00000087338	1389	120	106.167	109.667	243.583	79.6667	64.9167	129.167	173.667	116.833	126.917	87.9167	88.5	No
ENSG00000135632	1390	194.667	285.25	85.9167	176.333	292.833	411.333	113	73.9167	131.333	161.583	167	173.333	No
ENSG00000177483	1391	0	10.3333	7.66667	3.5	1.91667	4.91667	19.1667	8.33333	53.8333	44.6667	20.0833	13.8333	No
ENSG00000198885	1392	18.1667	22.0833	5.75	6.16667	9.16667	30.5	2.5	17	4.25	2.5	7.5	8.75	No
ENSG00000211625	1393	113.417	327.417	85.9167	176.417	45.8333	977	81.1667	875.167	118.167	196.167	74.1667	241.167	No
ENSG00000171848	1394	85.8333	55.8333	55.9167	31.5	45.8333	34.4167	75.4167	72.8333	38.5	153.583	73.75	37.5	No
ENSG00000116005	1395	303.333	190.583	96.25	88.5	190.583	70.8333	217.083	297.25	167	379	307.583	252.667	Yes
ENSG00000091409	1396	320.333	476.5	198.083	610.75	1342.58	3129.08	411	403.167	263.5	776.083	776.667	668.583	No
ENSG00000125637	1397	2301.25	3904	2255.33	3989.75	3842.42	6091.42	1153	1810.42	1477.25	806.583	1071.33	924.583	Yes
ENSG00000115020	1398	680.833	409.417	691.417	613.75	495.75	225.25	233.583	805.667	513.917	303.083	256.333	342.083	Yes
ENSG00000115520	1399	70.0833	36.0833	99.8333	35.5833	45.8333	21	26.25	112.417	51.6667	15.1667	19.0833	12.25	No
ENSG00000189223	1400	316.917	111.917	223.167	0	45.9167	219.5	332.417	94	226.833	1.75	60.5833	232.75	No
ENSG00000019169	1401	163.667	167.417	126.167	147.417	66	85.5833	182.75	104	32.0833	58	55.5833	44.6667	No
ENSG00000144152	1402	30.6667	78.0833	14.5833	135.75	52.5	14.6667	55.0833	33	27.75	34.25	48.5833	121.5	No
ENSG00000115661	1403	106.083	224.833	134.417	334.5	289.333	299.167	100.917	56.6667	198.5	175.417	129.167	107.833	No
ENSG00000138443	1404	74.9167	89.75	78.75	212.333	83.3333	50.9167	131.667	138.083	95.1667	148.833	213.083	229.917	No
ENSG00000144567	1405	2278.33	2360.42	2398.08	2144	3062	1481.5	3512	2088.75	2583.67	5085.5	4395.17	4353.75	Yes
ENSG00000152683	1406	115.417	91.4167	176.417	127.333	63	54.5	116.25	155.5	155.083	187	137.5	128.5	No
ENSG00000171227	1407	0	0.916667	0	10	0	0	0	0	0	0	0	0	No
ENSG00000221843	1408	4.5	0	0	0	0	0	0	0	0	0	0	0	Yes
ENSG00000115271	1409	7532	7049.67	15970.5	5129.33	3942.67	2974.83	9675	14167.9	13738.7	11401.2	6333.08	10197.7	Yes
ENSG00000197756	1410	5879.33	3942.67	3894.33	2029.92	2671.67	3595.92	4775.92	3410.17	2589	4790.17	7649	7393.17	Yes
ENSG00000077380	1411	289.083	304.25	303.833	167.417	275.917	130.75	358.833	353.333	187.5	270.417	321.833	406.583	No
ENSG00000213699	1412	392.583	321.333	510.167	223.833	262.417	267.833	591.333	391.583	453.917	319.583	455.25	384.333	No
ENSG00000170485	1413	22.75	36.0833	6.75	18.25	9.16667	34.4167	33.0833	27	17	128.167	24.4167	109.417	No
ENSG00000233370	1414	0	0	0	0	0	1.91667	0.833333	0	0	2.5	0.666667	0	No
ENSG00000003402	1415	1945.17	2134.58	2826.67	2033.58	1612.5	1311.5	1340.83	2551.83	2440.58	1923.17	1083.42	1238.67	No
ENSG00000225439	1416	4.5	5.83333	5.75	0	12.8333	1.91667	6.91667	0	0.0833333	0	6.83333	11.5833	No
ENSG00000079246	1417	1326.92	1427.25	1808.67	822.083	1483.67	1079.08	1540.58	1740.83	1806.58	2273	2076.33	2360.42	No
ENSG00000115234	1418	2583.67	4236.33	1869.67	3894.33	4508.17	5349.83	2291.83	938.583	1274.92	1257.58	2875	1750.5	Yes
ENSG00000171150	1419	53.6667	42.5833	52.0833	10	52.5	34.4167	25	66.0833	36.8333	28.0833	46.1667	35.3333	No
ENSG00000138398	1420	80.9167	123.5	89.9167	223.833	66.0833	89.3333	114.667	142.333	122	128.75	97.1667	142.25	No
ENSG00000144031	1421	0	0	0	0	0	0	0	1.25	0	3.33333	4.83333	0	No
ENSG00000115368	1422	120	91.5	150.833	56.5	90.3333	111	113	204.5	115.75	112	114.917	164.333	No
ENSG00000236682	1423	18.1667	0.916667	0.833333	31.5	0	24.5	19.1667	4.83333	0	14.5833	5.41667	33.5	No
ENSG00000143891	1424	20.75	17.3333	15.5833	3.5	9.16667	27.5	10	15.25	16	10	11.0833	6.58333	No
ENSG00000115598	1425	0	0	2.58333	0	0	0	0	2.75	0	0	0	0	No
ENSG00000143882	1426	129.333	119.5	64.9167	200.417	73	144.25	187	124.167	145.333	122.333	171.667	79.8333	No
ENSG00000071082	1427	33.4167	22.0833	38.1667	26.75	59.5833	24.5	44.25	14.25	61.25	53.6667	55.5833	29.5	No
ENSG00000115827	1428	161.167	95.5833	110.667	104.417	159.083	85.5833	113	129.167	99.75	156.583	117	150.667	No
ENSG00000237024	1429	0	0	0	0	0	0	0	0	1	0	0	0	No
ENSG00000214595	1430	10	36.0833	15.5833	0	12.9167	11.4167	19.9167	24.3333	20.5833	68.8333	32.6667	41.4167	No
ENSG00000241962	1431	187.5	141.5	183.583	224.083	194.583	93.4167	139.667	213.833	178.667	148.917	178.667	164.333	No
ENSG00000124383	1432	89.8333	74.0833	103.917	100.417	69.4167	203.917	41	61.8333	37.6667	22.4167	46.75	115.167	No
ENSG00000234603	1433	188.833	173.75	257.833	88.5	184.667	144.333	322.5	217.167	223.667	312.75	314.417	579.5	No
ENSG00000219626	1434	133.833	221.917	279.583	196.917	141.833	78.75	86.5	88.3333	171.917	210.333	168.75	119.5	No
ENSG00000204406	1435	40.4167	55.8333	58.75	84.3333	66.0833	50.9167	53.75	59	54.5833	40.8333	89.5833	57.75	No
ENSG00000085978	1436	301.333	206.833	305.75	286	249.5	232.25	259.25	238.75	296.167	198.917	229.917	205.833	No
ENSG00000119801	1437	1049.25	783.583	1294.17	757.667	828.25	479.417	711.917	1475.5	1652.25	1276.08	997.667	518.083	No
ENSG00000071051	1438	235.5	263.083	174.5	263.833	194.667	1271.67	652.167	180.25	435.833	422.917	436.25	446.5	Yes
ENSG00000114942	1439	1789.25	3107.25	1455.83	3024.17	6230.42	1421.83	2187.75	866.5	1911.17	3552.83	5879.33	3375.08	Yes
ENSG00000079263	1440	376.667	655	573.25	399.083	549.833	469.417	340.583	374.833	436	532.5	377.167	553.917	No
ENSG00000005448	1441	66.6667	119.5	40	135.75	156.333	365.167	68.0833	53.5833	27.75	50.3333	116	130.833	No
ENSG00000213639	1442	2924.08	2204.42	3156	3166.92	2654.08	1380.75	4028.75	2790.25	3302.17	4353.75	5062	3894.33	No
ENSG00000142327	1443	2535.92	2907.42	2219.92	2005.67	2226.58	7171.58	1106.92	1601.5	828.25	241.333	581.667	247.083	Yes
ENSG00000224184	1444	0	0	0	0	0	0	0	0.416667	0	5.58333	0	0	No
ENSG00000119862	1445	78	89.8333	100.667	64.25	20.0833	57.6667	174.667	91	275.917	161.667	118.167	158.75	No
ENSG00000136732	1446	10094.2	5784.5	5331.58	20309.8	17906.2	22148.8	5766.5	3194.42	2888.42	8174.42	13406.1	5205	Yes
ENSG00000173960	1447	48.1667	53.5	37.1667	22.6667	63	43.6667	45.0833	90.3333	37.6667	47.5	37.9167	44.6667	No
ENSG00000236878	1448	0	0	0	0	0	0	0	0	1	0	0	0	No
ENSG00000173692	1449	208.25	347.833	191.417	282	332.25	358.583	143.667	261.167	161.083	85.8333	100.083	157.083	No
ENSG00000162924	1450	10.75	10.3333	24.5	3.5	16.5	17.5833	8.5	28.0833	12.0833	27	9.08333	28.75	No
ENSG00000153832	1451	0	0	0.833333	3.5	23.5833	14.6667	2.5	13	12.0833	1.75	12.6667	10.25	No
ENSG00000116127	1452	24.1667	119.5	47.5833	67.9167	59.5833	89.3333	144.5	89.4167	131.333	99.1667	176.167	212.75	No
ENSG00000115504	1453	65.75	5.83333	53.1667	64.25	20.0833	30.5	53.1667	95	58.3333	58	38	44.6667	No
ENSG00000237298	1454	56.4167	74.1667	68.5833	10	23.5833	24.5	34.5	83.6667	53.8333	37.75	48.5833	25.5833	No
ENSG00000152127	1455	168.583	98.3333	117.75	71.75	69.5	280.25	287.417	313.333	199.25	345.833	200.25	351.417	Yes
ENSG00000138375	1456	218.5	323.333	221.333	251.833	373.75	232.333	151.667	123.667	168.333	203.75	230.083	154.917	No
ENSG00000144120	1457	21.6667	33.75	13.6667	52.25	16.5	61.25	27.6667	35.3333	15.0833	21.4167	36.5	19.25	No
ENSG00000185404	1458	9.08333	22.0833	9.75	3.5	9.16667	4.91667	14.9167	8.75	15.0833	28.75	11.0833	13.8333	No
ENSG00000143924	1459	893.083	1939.33	802.75	1987.25	2070.08	1373.5	1111.83	724.917	971.917	1942.75	1480.25	1959.33	No
ENSG00000119777	1460	261.167	260.417	210.917	167.5	253.333	650.5	157.083	294.833	138.417	72.5	106	77.1667	No
ENSG00000138085	1461	437.167	248.5	448.167	279.583	343.75	275.083	550.667	327.833	418.167	550.083	735.417	707.917	No
ENSG00000204745	1462	109	42.5833	47.6667	56.5	76.3333	235.5	23.25	59	30.9167	12.9167	27.25	13.8333	No
ENSG00000040933	1463	1495.08	1926.42	1369.42	1155.92	2589	1800.92	1016.75	1202.58	986.417	1434.42	1434.42	1642.17	Yes
ENSG00000115756	1464	1351.75	1959.33	1283.25	1299.08	1994.25	3816.42	1455.83	928.5	1046.42	992.5	868.917	1603.25	No
ENSG00000144021	1465	233.583	675.667	435.25	349.333	481.167	572.417	362.167	572.083	504.667	521.167	648.417	1090.75	No
ENSG00000077044	1466	1226.83	975.917	1189.25	968.333	1194.25	773.917	1037.33	992.5	1023.92	1063.5	1114.92	1230.5	No
ENSG00000115421	1467	451.167	339.25	375.25	220.583	416.5	248.917	373.5	387.75	385.25	410.833	510.5	327.667	No
ENSG00000068912	1468	120.667	78.0833	113.917	112.583	69.5	97.0833	112.417	137.25	197.5	134.333	164.333	133.917	No
ENSG00000242766	1469	0	24.6667	0.833333	3.5	0	1.91667	26.25	54.0833	0	44.6667	0	16.3333	No
ENSG00000072182	1470	0	0	0	0	0	0	0	0	0	0	0	0	Yes
ENSG00000080345	1471	145.25	127.917	141	116.583	166.5	74.9167	140.333	143.083	184	310	252.75	305.75	No
ENSG00000168894	1472	376.833	831.417	648	903	640	380.5	311	184.667	328.583	238.083	240.917	226.417	No
ENSG00000138385	1473	1.91667	0	0	0	1.91667	0	4.08333	7	2.08333	3.33333	0.666667	0	No
ENSG00000006607	1474	67.5	53.5833	16.5	131.333	31.5	61.25	113	95	67.9167	133.583	106.917	103.5	No
ENSG00000177917	1475	194.833	206.833	149.167	147.417	181.333	151	278.25	219.667	318.083	299.917	397.167	234.583	No
ENSG00000130147	1476	10	38.0833	19.4167	64.25	35.5833	1.91667	32.5833	14.9167	6.41667	58	30	31.25	No
ENSG00000138018	1477	28.25	38.1667	37.1667	48.1667	86.9167	17.5833	54.3333	29.5	103.5	73.25	86.0833	112.667	No
ENSG00000168385	1478	1912.75	1153	2349.67	1639.17	1357.17	1061.25	1909.42	1596.67	1808.67	1740.83	2549.25	2412.17	No
ENSG00000168427	1479	0	3.5	0	6.16667	9.16667	0	0.833333	7	4.25	0	0.666667	0	No
ENSG00000143878	1480	885.25	815	1165	656.083	610.333	371.583	913.75	740.75	1051.08	763.083	609.917	656.333	No
ENSG00000227946	1481	7.16667	15.0833	0	0	0	0	4.83333	1.83333	5.25	6.58333	4.83333	1.08333	No
ENSG00000075884	1482	608.5	423.917	737.917	735.833	581.667	355.917	550.5	1054	557.5	308.75	541.75	530.917	No
ENSG00000021574	1483	115.5	125.917	268.667	155.5	118.583	89.3333	193.75	167	252.667	188.833	179.417	147.417	No
ENSG00000183840	1484	0	8.08333	0	0	1.91667	0	3.41667	2.25	0	0	0	0	No
ENSG00000091436	1485	114.667	80.6667	150.25	56.5	42.5	43.75	226.667	280.5	307.167	231.167	182.083	237.333	Yes
ENSG00000072135	1486	4648.5	5440.83	3842.42	5287.33	6505.08	3752.08	6168.83	2378.33	4579.25	5740.83	6885.67	5349.83	Yes
ENSG00000162928	1487	17.25	66.75	39.1667	18.25	45.9167	30.5	64.25	52.9167	33	25.1667	33.4167	30.25	No
ENSG00000138029	1488	1089.25	1105.58	1342.58	955.583	831.167	717.417	1216.08	1156.92	1206.83	1038.83	1125.67	1393.67	No
ENSG00000168906	1489	27.3333	95.75	45.75	44.0833	31.5	57.75	90.5833	95.5833	125.667	58.0833	98.8333	125.333	No
ENSG00000121152	1490	0	5.83333	0	3.5	0	7.91667	6.91667	7	5.25	4.08333	10.4167	17.8333	No
ENSG00000135925	1491	45.5	186.667	18.3333	140	162.417	67.9167	41	65.75	36.8333	87.6667	107	63.6667	No
ENSG00000173209	1492	347.583	314.083	325.25	405.583	353.083	198.083	282.75	332.583	359.833	346.5	330.75	236.333	No
ENSG00000172954	1493	64.5833	98.3333	53.1667	151.083	69.5	100.5	32.5833	118.667	36.0833	23.3333	27.8333	30.25	No
ENSG00000144410	1494	5.5	0.916667	0	0	0	0	0	2.25	0	0	1.33333	0	No
ENSG00000229056	1495	21.6667	26.75	21.1667	10	12.9167	14.6667	6.91667	46.3333	3.5	4.08333	29.3333	9.41667	No
ENSG00000171863	1496	42.1667	33.75	67.5833	56.5833	69.5	17.5833	61.6667	72.9167	54.6667	71.5833	74.25	68.5	No
ENSG00000115325	1497	523	717	407.917	736.333	469.417	1301.83	699.667	421.333	977.833	713.5	460.917	485.25	No
ENSG00000188177	1498	8.08333	19.5833	25.3333	18.25	20.0833	7.91667	24	48.75	30.0833	3.41667	21.5	44.75	No
ENSG00000119147	1499	39.5	53.5833	19.4167	22.6667	49.75	4.91667	10	7.91667	17	29.6667	22.9167	6.58333	No
ENSG00000235551	1500	1.25	0	0	0	0	1.91667	0	0.333333	0	0	0	3.08333	No
ENSG00000144589	1501	508.667	433.667	417.75	412.417	379.167	596.75	768.25	680.5	878.583	856.25	735.667	669.667	No
ENSG00000138434	1502	313.75	69.5	328.25	88.5833	73	782.5	450	474	733.583	655.583	332.833	584.25	Yes
ENSG00000011523	1503	254.75	260.5	320.417	167.5	399.75	466.917	193.25	309.167	235.917	392.333	336.833	282.5	No
ENSG00000065548	1504	116.5	93.5833	146.667	120.75	97.5833	57.75	85.25	100.417	142.417	147.333	85.5833	137	No
ENSG00000233158	1505	1.25	0	0	0	0	0	0	0	0	0	0	0	No
ENSG00000138380	1506	4.5	5.83333	10.75	39.75	23.6667	17.5833	21.8333	41.5	22.6667	47.5	43.5833	26.3333	No
ENSG00000233404	1507	957.417	771.25	991.917	837.917	507.75	249	1031.58	1088	1205.75	1352.92	837.917	951.917	No
ENSG00000134330	1508	185.75	119.5	269.583	116.75	104.667	104.417	237	146.583	210.917	265.917	220.333	300.083	No
ENSG00000226273	1509	0	0	0	0	0	0	0	0	0	0	0	0	Yes
ENSG00000136536	1510	1935.08	1445.08	2515.75	1819.25	1404.08	722.917	1813.25	1813.25	3115.67	3254.33	3442.17	2209.42	No
ENSG00000180871	1511	11753.6	12662.6	16163.1	6074.33	3680.67	5535	10921	15970.5	13244.1	10011.5	6911.92	8677.92	Yes
ENSG00000115828	1512	3018.75	3231.67	4870.08	2506.75	1169.33	1347.25	1848.08	2334.33	2523.08	1455.83	966.583	758.833	Yes
ENSG00000229013	1513	0	0	0	3.5	0	1.91667	0	0	0	0	0	0	No
ENSG00000138071	1514	7683.58	8052.42	10260.7	4395.17	7393.17	3552.83	7139	6782	7649	6746.08	7532	5440.83	No
ENSG00000157992	1515	9.08333	10.4167	7.66667	39.75	23.6667	75	12.75	16	13.1667	12.9167	9.58333	15.5833	No
ENSG00000055044	1516	204.333	335.417	178.917	516.5	360.083	163.333	196.333	257.667	219.667	228.167	282.833	195.833	No
ENSG00000014641	1517	616.667	573.25	742.75	645.167	862.167	386.25	245	604.917	285.417	143.25	320.833	246	No
ENSG00000226789	1518	4.5	0	0	3.5	0	0	3.41667	0	0	0	0	0	No
ENSG00000138395	1519	4.5	5.83333	0	0	0	0	6.91667	0	0.0833333	0	4.83333	8.75	No
ENSG00000189350	1520	328.833	234.083	143.5	268.167	501.833	151	413.333	135.167	205.833	517.583	766.333	203.167	Yes
ENSG00000018510	1521	151.333	188.5	166.667	135.917	184.75	89.3333	224.833	228.583	274.833	271.417	239.25	220.167	No
ENSG00000082146	1522	10	0	17.3333	22.6667	5.41667	4.91667	11.3333	11.75	12.0833	7.33333	11.8333	8.75	No
ENSG00000059728	1523	12794.1	11022.8	20611.1	10260.7	6050.5	4267.33	13588.9	22970.3	20611.1	19448.2	7912.17	11862.2	No
ENSG00000234663	1524	0	1	0	0	0	4.91667	0	8.33333	0	16.8333	6.83333	0	No
ENSG00000163811	1525	54.5	102	61.9167	64.25	79.6667	100.583	48.9167	83.25	65.1667	82.8333	64.8333	63	No
ENSG00000115232	1526	105	53.6667	102.917	52.25	52.5	57.75	114.083	139.083	99.8333	50.3333	112.417	72.1667	No
ENSG00000168958	1527	369.333	603.417	587.333	691.417	720.75	268	363.167	371.667	375.083	622.167	688.75	812.75	No
ENSG00000135916	1528	716.5	854.25	448.833	1055.58	648.417	479.583	625.75	636.583	384.667	721	583.333	779.583	No
ENSG00000144535	1529	130.083	49.3333	80.6667	14.1667	31.5	160.583	94.25	64	74.3333	82.9167	107.667	48.3333	No
ENSG00000173559	1530	732.417	918	1666.92	866.5	694.833	545	892.5	804.333	1510.17	1959.33	1176.67	1154.92	Yes
ENSG00000138363	1531	292.917	132.917	220.333	64.25	79.8333	216.5	306.75	222.917	270.5	336.5	390.083	526.5	No
ENSG00000134321	1532	126.333	78.0833	611.25	104.417	55.8333	34.4167	132.167	31.5	651.25	81	99.3333	84.5	No
ENSG00000178623	1533	75	85.25	126.333	135.917	97.5833	245.667	122.083	79.6667	97.6667	125.417	85.5833	78.6667	No
ENSG00000144591	1534	448.167	628.167	343.5	651.583	633.75	1337.75	127.667	293.583	70.5	41.75	109.667	63	Yes
ENSG00000186453	1535	0	0	9.75	0	0	1.91667	1.5	0	10.25	0	1.33333	0	No
ENSG00000143727	1536	566.083	401.583	502.667	592.75	617.5	252.25	692.833	555.75	474.667	1111	1195.75	856.917	No
ENSG00000232625	1537	1.25	0	0	0	0	0	0.833333	0	0	0	0.166667	2.66667	No
ENSG00000218739	1538	66.75	31.9167	91.6667	39.75	45.9167	54.5	21.1667	32.4167	61.25	12.9167	50.6667	68.5833	No
ENSG00000119013	1539	25	69.5	86.75	147.583	73	43.75	45.0833	31.5833	68.75	64.25	58.75	40	No
ENSG00000152082	1540	2629.92	2349.67	1657.92	2391.83	5231.17	1439	2226.58	2356.58	1733.58	2070.08	2826.67	2029.92	No
ENSG00000246332	1541	0	19.5833	0	6.16667	20.0833	1.91667	8.5	0	2.08333	0	2.33333	0	No
ENSG00000245949	1542	0	0	2.58333	0	16.5	0	0	2.75	4.25	4.08333	1.33333	0	No
ENSG00000218819	1543	0	0	0	0	0	0	0	1.83333	0	0	0	0	No
ENSG00000132300	1544	469.25	325.583	341.167	709.917	438.833	454	468.25	374	323.5	491.167	651.25	562.167	No
ENSG00000115216	1545	690.25	127.917	343	159.583	111.583	368	203.25	608.333	398	192	199.583	288.417	No
ENSG00000228486	1546	19	10.4167	38.1667	14.1667	20.0833	21	17.0833	8.75	9.33333	22.4167	12.6667	51	No
ENSG00000163249	1547	86.9167	116.25	121.25	56.5833	125.083	43.8333	95.8333	167.083	146.75	135.167	80.9167	146.667	No
ENSG00000228784	1548	10.75	5.91667	29.9167	3.5	20.0833	4.91667	10.5833	9.58333	18.1667	9.08333	9.58333	28.75	No
ENSG00000163219	1549	4395.17	7912.17	3904	8110.17	5307.08	5766.5	5622.25	3904	7870.42	7463.17	6454.75	5784.5	No
ENSG00000071575	1550	451.333	638.333	261.667	855	776.917	669.167	301.667	265.75	171.083	298.583	382.25	303.833	Yes
ENSG00000157827	1551	90.9167	31.9167	68.5833	26.75	97.5833	50.9167	66.5833	31.6667	97.6667	82	64.9167	52.3333	No
ENSG00000144451	1552	13.5833	71.75	22.4167	10	55.8333	50.9167	17.8333	15.25	18.1667	37.75	26.25	40	No
ENSG00000115282	1553	299.5	98.4167	217.75	112.583	114.667	85.5833	458.583	288	248.167	379.167	336.917	437	No
ENSG00000115446	1554	305	78.0833	150.333	31.5	79.8333	75	266.833	348.75	213.083	135.167	227.167	176.75	No
ENSG00000151693	1555	29.0833	29.3333	52.1667	0	45.9167	17.5833	43.25	44.4167	40.4167	61.5	39.5833	37.5	No
ENSG00000013016	1556	186.417	173.917	172.5	71.75	132	117.167	200.583	174.167	131.417	284.667	197.583	114.083	No
ENSG00000144229	1557	0	0	0	0	0	0	0	0	4.25	0	0	0	No
ENSG00000178295	1558	2.33333	1	5.75	22.75	12.9167	4.91667	16.5	11.75	9.33333	28.75	7.5	2	No
ENSG00000245500	1559	65.75	95.8333	124.667	108.5	104.667	24.5	61.6667	66.0833	98.5	113	101.167	105.333	No
ENSG00000239235	1560	2.83333	3.5	1.5	35.5833	1.91667	4.91667	20.5	5.75	10.25	49.6667	18.5833	5.91667	No
ENSG00000135940	1561	2226.58	1545.5	1872.08	3545.58	1815	1512	1433.17	1412.17	1255.92	665.25	1305.17	740.75	No
ENSG00000225889	1562	655	526.083	1108.75	349.333	216.917	551.75	261.167	957.417	632.083	342.833	189	152.833	No
ENSG00000245679	1563	18.1667	12.9167	4.5	10	9.16667	1.91667	17.1667	21.3333	8.41667	10	9.08333	0	No
ENSG00000226177	1564	0	1	0	0	0	0	2.5	13.8333	0.0833333	4.08333	4.83333	1.08333	No
ENSG00000188542	1565	131.083	66.9167	90.75	120.75	55.8333	124	143.667	203.667	160.333	132.583	158.333	123	No
ENSG00000172292	1566	115.5	106.25	151	155.5	118.583	34.4167	207.333	163.333	268.833	226.667	294.5	163	Yes
ENSG00000116096	1567	10.75	26.8333	24.5	31.5	23.6667	34.4167	10.5833	15.25	11.1667	1.75	6.16667	3.83333	No
ENSG00000224177	1568	5.5	42.6667	40	75.75	111.667	1.91667	1.5	10.1667	8.41667	7.33333	32.6667	0	No
ENSG00000229689	1569	13.5833	1	5.75	18.25	0	30.5	12.75	10.1667	5.25	1.75	0	11	No
ENSG00000211598	1570	1.91667	19.5833	3.58333	6.16667	9.16667	27.5833	18.5833	86.4167	10.25	6.58333	2.91667	19.25	No
ENSG00000144228	1571	547.333	643.417	1020.67	625.75	552.667	280.25	598.667	753.167	815.667	918	570.75	653.333	No
ENSG00000144488	1572	0	40.25	7.66667	22.75	0	0	18.5833	35.4167	0.0833333	38.8333	2.91667	13.8333	No
ENSG00000196290	1573	48.1667	91.5	73.3333	116.75	142	104.5	75.5	80.3333	89.3333	115.917	160	149.833	No
ENSG00000115233	1574	133.083	175.833	98.1667	64.25	159.167	100.583	142	148.25	106.167	169.917	170.833	255.5	No
ENSG00000163482	1575	70.0833	42.6667	41	48.1667	5.41667	4.91667	176.333	101.333	134.333	156.667	144.167	138.667	Yes
ENSG00000227799	1576	1.25	0	16.5	10	5.41667	1.91667	0.25	0	5.25	0	4.83333	2	No
ENSG00000251039	1577	3.75	8.08333	0	14.1667	1.91667	4.91667	8.5	20.3333	1	68.8333	7.5	20.9167	No
ENSG00000144354	1578	22.75	5.91667	28.9167	0	5.41667	1.91667	14.1667	18.6667	17	2.5	6.16667	16.8333	No
ENSG00000211599	1579	0	15.0833	0	0	0	1.91667	1.5	35.4167	1	0	0.166667	2	No
ENSG00000138092	1580	39.5	60.5	17.3333	75.75	83.3333	57.75	43.25	27	20.5833	38.8333	32.6667	11.5833	No
ENSG00000238809	1581	3.75	0	0	0	0	0	0	0	2.08333	0	1.33333	0	No
ENSG00000178074	1582	58.25	147.917	77.5833	64.25	114.667	51	48	157.25	75.3333	155.333	129.583	150.75	No
ENSG00000204685	1583	2.33333	5.91667	0	0	1.91667	11.4167	4.83333	2.75	1	0	0	0	No
ENSG00000238273	1584	0	1	0	0	5.41667	0	0	0	1	0	0	0	No
ENSG00000162989	1585	2.33333	0	0	0	0	0	0	0	0	2.5	0	0	No
ENSG00000143942	1586	8.08333	10.4167	16.5	18.3333	12.9167	0	0	14.9167	5.25	3.41667	4.83333	7.16667	No
ENSG00000144134	1587	35	17.3333	35.5833	100.5	28.0833	21	20.5	27	26.5833	20.5	26.3333	51.75	No
ENSG00000128641	1588	0	10.4167	0	3.5	0	0	4.08333	6.16667	4.25	20.5	11.0833	3.83333	No
ENSG00000153201	1589	438.417	710.333	654.167	506.333	769.833	344.333	556.75	425.167	666.083	793.417	648.5	807.417	No
ENSG00000170035	1590	12.6667	3.5	6.75	14.1667	12.9167	1.91667	9.16667	17	9.33333	14.5833	10.4167	3.08333	No
ENSG00000202423	1591	0	0	0	0	0	0	0	0	0	0.833333	0	0	No
ENSG00000143919	1592	50.9167	74.1667	58	60	142	34.4167	81.3333	40.5833	89.3333	166.75	114.667	161.083	No
ENSG00000144283	1593	95	98.4167	84.1667	88.5833	166.583	107.583	66.5833	117.917	73.6667	37.75	80.9167	53.1667	No
ENSG00000163516	1594	442.333	214.5	461.75	204.333	213.583	545.25	423.75	243.083	294.667	549.5	547.333	574.5	No
ENSG00000065802	1595	205.417	175.833	201.583	151.333	253.417	216.583	97.0833	170.917	190.167	60.75	126.5	83.75	No
ENSG00000151689	1596	26.6667	99.9167	33.75	44.0833	97.5833	183.583	38.3333	44.4167	50.5833	52.75	39.6667	56.8333	No
ENSG00000135974	1597	129.333	198.917	209.583	471	407.167	464.75	143.75	289.333	168.333	171.667	211.417	123.083	No
ENSG00000115841	1598	10	40.3333	37.1667	10	66.0833	30.5	28.5	40.5833	45.1667	32.3333	19.0833	8.75	No
ENSG00000163002	1599	28.25	19.5833	29.9167	26.8333	28.0833	21	19.1667	27.0833	34	26	31.5	32.3333	No
ENSG00000115317	1600	255.75	110.167	283.417	164	111.917	140.917	364.5	284.667	423.083	441.833	360.917	459.417	Yes
ENSG00000237510	1601	0	0	0.833333	0	1.91667	1.91667	0	0.916667	0.0833333	0.833333	0	0	No
ENSG00000243943	1602	468	394.75	420.917	357.5	416.917	472.667	561.583	553.917	518.083	705.5	710.333	791.25	Yes
ENSG00000188282	1603	10	17.3333	32.8333	0	5.41667	7.91667	18.5833	22.5833	16	8.25	13.9167	23.8333	No
ENSG00000168658	1604	4107.5	2795.17	2449.67	3517.92	3050.5	2795.17	5085.5	1657.92	3442.17	4001.58	4734.92	4229.08	Yes
ENSG00000115806	1605	289.25	102	132.583	88.5833	104.667	498.917	133.667	292.083	80.25	50.3333	60.5833	55.5833	Yes
ENSG00000224152	1606	56.4167	178.083	229.583	151.333	49.75	78.75	120.5	231	177.75	132.583	93.4167	94.5833	No
ENSG00000115295	1607	217.417	256.833	228.333	329.75	472.417	180.083	203.917	164.833	207.583	180.083	333.75	284.667	No
ENSG00000235576	1608	42.3333	58	32.8333	64.25	162.417	173.083	12	28.4167	21.5	16.1667	71.25	16.8333	No
ENSG00000226080	1609	2.33333	0	0	0	0	0	0	0	0	0	0	0	No
ENSG00000138032	1610	621.667	514.167	545	471.417	524.083	327.833	642.417	855.417	1006.42	1084.42	956.667	996.583	No
ENSG00000245478	1611	1.25	1	16.5	0	5.41667	0	0	0	3.5	0	0	0	No
ENSG00000034510	1612	10197.7	7683.58	7393.17	11022.8	13833.3	17144.5	8507.08	4919.42	6121.25	7213.42	12910.8	12662.6	Yes
ENSG00000224342	1613	0	1	0	0	0	0	0	0	0	0	0	0	No
ENSG00000021826	1614	3.75	5.91667	0	6.16667	0	0	0	0	1	4.08333	4.83333	0	No
ENSG00000138080	1615	28.25	15.0833	15.5833	6.16667	16.5	34.4167	6.91667	4.25	15.0833	4.08333	9.58333	9.41667	No
ENSG00000082153	1616	170.417	244.417	200.5	71.75	173.75	111.083	103.75	147.583	157.083	175.417	140.333	158.083	No
ENSG00000135930	1617	699.167	899.667	576.667	903.5	800.25	928.5	792	585.75	891	649.75	688.833	684	No
ENSG00000173744	1618	916	1402.92	1174.75	964.167	1315.17	561.583	1244.42	1231.5	1132.5	1082.08	1162.42	897.083	No
ENSG00000226321	1619	25.1667	0	15.5833	6.16667	0	1.91667	1.5	1.83333	11.1667	0	6.16667	2	No
ENSG00000116062	1620	148.25	102	106.75	108.583	118.583	93.4167	222.417	154.083	125.667	239.417	176.917	176.75	No
ENSG00000135636	1621	3720.67	4209.58	3356.75	4198.83	1722.58	2041.92	3290.5	4615.17	7346	3013	2187.75	2491.67	Yes
ENSG00000078018	1622	0	0	2.58333	0	0	1.91667	1.5	3.75	1	0	0	0	No
ENSG00000142330	1623	471.417	611.25	473.667	204.417	765.417	693.75	564.083	585.333	605.5	1014.25	821	1189.25	No
ENSG00000231908	1624	0	5.91667	1.5	0	5.41667	4.91667	21.1667	5.75	13.1667	8.25	10.4167	0	No
ENSG00000211632	1625	0	0	0	0	0	14.75	0	5.08333	0.0833333	0	0.166667	2.66667	No
ENSG00000152256	1626	80.9167	132.917	151	92.5833	149.167	107.583	37.3333	42	98.5	123.833	107	88.5833	No
ENSG00000188738	1627	0	0	0.833333	0	0	0	1.5	2.75	1	4.08333	4.08333	3.83333	No
ENSG00000169564	1628	12157.9	13406.1	12017.4	11112.3	11585.1	5482.75	15330.2	11585.1	10197.7	15709.3	17525.1	17906.2	Yes
ENSG00000118257	1629	0	0	1.5	0	0	0	3.41667	0	2.08333	4.08333	2.33333	2.66667	No
ENSG00000187514	1630	2.83333	22.0833	3.58333	100.583	5.41667	17.5833	15.75	13.8333	10.25	7.33333	4.83333	0	No
ENSG00000196843	1631	539.167	619.167	381.667	1598.33	862.833	2462.67	142	496.5	300.417	91.25	102	77.1667	Yes
ENSG00000115762	1632	351.167	384.667	500.667	367.667	235.167	280.417	385	419.167	514.167	287.75	335.417	409.333	No
ENSG00000155066	1633	1.25	3.5	0	0	0	1.91667	0.833333	0	1	0	1.33333	1.08333	No
ENSG00000075426	1634	891.917	1250.08	1013.33	1137.75	660.917	931.417	843.5	857.417	995	909.167	575.333	433.917	No
ENSG00000018280	1635	3866	9462.17	5598.17	6978.92	3115.67	2529.67	3467.58	5176.83	7463.17	5784.5	2695.58	3356.75	Yes
ENSG00000153574	1636	408.75	612.583	458.917	663.583	969.417	406	444.5	262.5	351.417	540.167	784.25	579.75	No
ENSG00000240196	1637	0	1	0	0	0	0	0.833333	0	3.5	4.83333	2.33333	6.58333	No
ENSG00000198612	1638	109	64.5	102.917	48.1667	114.667	40.8333	64.25	137.75	143.083	80.1667	104.417	89.3333	No
ENSG00000144224	1639	413.5	381.083	510.917	513.25	231.167	200.583	1135.42	655	1081.5	2048	1481.5	1778.08	Yes
ENSG00000072195	1640	10	24.6667	13.6667	35.6667	35.5833	97.1667	14.9167	9.33333	6.41667	13.5833	20.8333	7.16667	No
ENSG00000135624	1641	101.583	1082.08	68.5833	584.5	753.167	3369.5	354.417	53.6667	249	220.667	345.833	384.667	Yes
ENSG00000135968	1642	13.5833	47.25	48.75	22.75	38.9167	17.5833	9.16667	23.9167	12.0833	35.9167	7.5	15.5833	No
ENSG00000225392	1643	0	0	0	0	0	0	1.5	0.333333	2.08333	0.833333	2.91667	1.08333	No
ENSG00000115556	1644	2.33333	0	0.833333	0	0	1.91667	2.5	4.25	0.0833333	2.5	0.666667	0	No
ENSG00000173349	1645	139.25	51.4167	103.917	92.5833	55.8333	154.917	246.75	182.417	269.917	364.333	370.083	304.75	Yes
ENSG00000246813	1646	20.8333	17.4167	0.916667	0	12.9167	34.5	4.08333	1.25	0.0833333	2.5	9.08333	2	No
ENSG00000114948	1647	34.25	42.6667	18.3333	80.1667	16.5	24.5	34.5833	52.25	36.9167	40.8333	37	41.4167	No
ENSG00000136002	1648	4.5	24.6667	20.3333	44.0833	20.0833	17.5833	10.5833	4.83333	18.1667	20.5	6.16667	21	No
ENSG00000091428	1649	0	0	0	0	0	0	0.833333	0	0.0833333	7.33333	0	0	No
ENSG00000138036	1650	2.33333	1	3.58333	0	16.5	11.4167	4.08333	2.25	9.33333	0.833333	1.33333	3.83333	No
ENSG00000222041	1651	363.833	308.417	565.833	421.333	516.5	687.917	382.917	147.583	563.833	225.667	671.583	185	No
ENSG00000150938	1652	25.8333	15.0833	8.58333	10	12.9167	4.91667	47.1667	19.9167	19.75	61.5833	56.3333	27.0833	No
ENSG00000172985	1653	10	5.91667	11.9167	0	0	7.91667	0	7.41667	17	1.75	2.91667	5	No
ENSG00000048991	1654	177.75	71.75	101.167	131.333	83.4167	100.667	117.167	101.333	73.6667	88.8333	98	98.8333	No
ENSG00000158428	1655	9.08333	3.5	13.6667	0	5.41667	0	4.83333	9.33333	15.0833	1.75	0.166667	7.16667	No
ENSG00000124356	1656	232.5	161.167	230.333	232.25	118.667	191	121.25	199.667	247.417	108.5	79	109.417	No
ENSG00000158158	1657	126.333	85.25	91.75	84.3333	55.9167	124	250.583	85.8333	103.5	198.25	208.417	60.5	No
ENSG00000136718	1658	35.6667	22.0833	46.6667	52.25	38.9167	89.3333	82.3333	21	49.75	56.5833	74.3333	78	No
ENSG00000114956	1659	672.917	625.75	676.917	412.583	519.917	441.167	273.333	497	412.083	289.917	402.917	369.333	No
ENSG00000153214	1660	109.917	98.5	159.75	108.583	93.8333	54.5	113.083	114.833	102.417	183.75	107	185.833	No
ENSG00000115839	1661	471.417	259.083	426.167	436	310.417	311.5	330.25	313.75	372.667	402.917	485.583	526.583	No
ENSG00000169756	1662	114.667	69.5	64.9167	60.0833	55.9167	30.5833	98.8333	94	67.9167	116.75	68.25	111	No
ENSG00000138448	1663	47.3333	93.5833	81.6667	84.3333	90.3333	70.8333	50.8333	109	129.417	87.0833	107.667	43.8333	No
ENSG00000082258	1664	374.833	354.417	618.75	288.417	356.167	320.833	484.25	425.25	539.833	1045	767.833	738.667	No
ENSG00000172878	1665	12.6667	5.91667	18.3333	3.5	0	70.8333	4.83333	47.6667	10.25	16.8333	7.5	21	No
ENSG00000169994	1666	142.833	186.667	159.083	345.5	104.667	213.583	65.1667	182.417	106.25	44.75	13.9167	14.75	No
ENSG00000115364	1667	93.3333	184.25	92.3333	104.5	162.583	85.5833	60.9167	77.5833	93.4167	104	76.4167	114.167	No
ENSG00000153093	1668	0	12.9167	0	31.5	12.9167	1.91667	0.833333	0.916667	1	0	0	5	No
ENSG00000243244	1669	41.3333	40.3333	59.6667	52.25	20.0833	34.5	34.5833	44.9167	51.6667	37.8333	45.3333	53.1667	No
ENSG00000115041	1670	0	0	0	0	0	0	0.833333	0	0	0	0	0	No
ENSG00000236449	1671	0	1	3.58333	3.5	0	1.91667	2.5	5.75	0	16.25	2.91667	19.25	No
ENSG00000115956	1672	5195.67	2245.92	3517.92	3122.33	1892.58	2264.33	6978.92	3442.17	4153.58	4929.08	5956.83	5622.25	Yes
ENSG00000163092	1673	0	0	0.916667	0	0	0	0	0	0	0.833333	0	0	No
ENSG00000172554	1674	0	1	3.58333	0	0	0	0	0	0	0	0	0	No
ENSG00000144115	1675	10	51.4167	58	0	101.583	27.5833	0.833333	54.1667	16	2.5	45.3333	13.8333	No
ENSG00000115590	1676	918.667	1044.25	1492.75	2267.92	475.917	434.167	1373.5	831.917	2358.25	3803.5	1091.33	840.5	Yes
ENSG00000125629	1677	99.4167	74.1667	112.583	112.667	83.4167	82.8333	108.083	88.5833	175.417	115.917	95.1667	95.25	No
ENSG00000242366	1678	19	10.4167	25.3333	6.16667	5.41667	0	14.1667	24.8333	52.9167	10	0.666667	7.91667	No
ENSG00000079785	1679	260.083	381.333	277.667	408.917	520.167	209.917	184.667	321.083	169.667	174.333	225.25	143.5	No
ENSG00000071967	1680	435.167	244.5	345.167	131.417	86.9167	151.083	525.667	905.667	318.75	491.75	370.083	460.917	No
ENSG00000170417	1681	1.91667	8.16667	12.9167	10	20.1667	0	11.3333	15.3333	8.41667	24.1667	24.4167	13.9167	No
ENSG00000197927	1682	2.33333	1	4.5	0	1.91667	1.91667	1.5	1.83333	4.25	1.75	0	0	No
ENSG00000152284	1683	10	1	4.5	0	1.91667	1.91667	8.5	9.58333	11.1667	0.833333	1.33333	13.1667	No
ENSG00000204311	1684	9.08333	22.0833	18.3333	31.5	20.1667	17.5833	7.58333	28.1667	25.6667	34.25	15.9167	16.3333	No
ENSG00000115896	1685	31.75	8.16667	43.1667	35.6667	12.9167	30.6667	21.1667	50.8333	70.5	81	59.5833	39.1667	No
ENSG00000168763	1686	95.0833	283.083	172.5	235.917	276	169.667	179.083	232.75	157.25	123.917	166.167	92.8333	No
ENSG00000157833	1687	15.3333	44.9167	4.5	26.8333	31.5	27.6667	15.75	21	8.41667	1.75	6.16667	4.33333	No
ENSG00000231254	1688	0	0	0	0	0	1.91667	0	0	0	0	0	1.08333	No
ENSG00000204334	1689	0	0	2.58333	0	1.91667	0	0.25	0	0	0	0	0	No
ENSG00000231723	1690	14.5833	12.9167	14.6667	0	9.16667	7.91667	2.5	8.75	13.1667	6.58333	7.5	0	No
ENSG00000168874	1691	14.6667	132.917	143.5	39.75	20.1667	7.91667	85.25	60.3333	275.917	65.1667	38	15.5833	No
ENSG00000233296	1692	0	0	0	0	0	0	0	0	0	0	0	2.66667	No
ENSG00000151690	1693	284.333	221.917	167.75	268.333	310.417	163.333	251.833	355.75	219.667	376.167	429.083	296.167	No
ENSG00000236913	1694	8.08333	3.5	1.5	18.3333	16.5833	68	4.08333	8.75	1	0	2.91667	0	No
ENSG00000115274	1695	254.833	244.5	216.75	300.667	235.25	216.75	138.417	236.667	131.5	99.1667	80.9167	85.5833	No
ENSG00000136689	1696	735.417	1174.42	1153.58	937.5	707.917	381	2243.25	1016.75	2046.67	1535.33	1246.33	1740.83	Yes
ENSG00000124357	1697	2100.42	1952.5	1689.67	1715.58	1305.17	988.583	2024.67	1063.5	1443.75	595	1523.83	1377.75	No
ENSG00000064012	1698	170.5	106.25	343.083	75.75	52.6667	107.583	221.583	124.25	193.333	271.667	119.833	181.333	No
ENSG00000115750	1699	63.6667	26.8333	33.75	35.6667	31.5	30.6667	20.5	13.4167	44.3333	53.6667	35.5833	28.75	No
ENSG00000136695	1700	0	0	0	0	0	0	0.833333	0	0	0	0	0	No
ENSG00000162929	1701	88.8333	89.9167	101.25	68	73	43.8333	142.167	113.417	150	126.917	145.667	216.917	No
ENSG00000230006	1702	4.5	19.6667	19.4167	0	49.75	27.6667	7.66667	25.5833	14.1667	9.08333	25.1667	28.1667	No
ENSG00000127831	1703	22.75	15.0833	17.3333	60.25	23.6667	11.4167	6.91667	9.33333	11.1667	31.0833	18.5833	13.1667	No
ENSG00000115540	1704	136.417	140	298	248.25	156.417	65	185.5	156.25	263.333	409.083	428.5	295.167	No
ENSG00000229104	1705	1.25	1	0	0	0	0	2.5	0	0	0	1.33333	0	No
ENSG00000235993	1706	0	1	0	0	0	0	0	0	0	0	0	0	No
ENSG00000144524	1707	51.9167	116.25	52.1667	207.917	125.167	213.667	77	60.3333	56.5833	54.6667	48.5833	39.25	No
ENSG00000236498	1708	0	3.5	0	3.5	0	0	3.41667	3.75	0.0833333	9.08333	0	5	No
ENSG00000163806	1709	0	0	0	0	0	0	0	0	0	0	0	0	Yes
ENSG00000118246	1710	107.167	66.9167	76.9167	131.5	79.8333	40.8333	57.0833	102.583	138.417	100.083	95.5833	48.4167	No
ENSG00000084774	1711	240	480.083	106.833	541.583	443	1765.83	305.583	165.583	223.75	146.167	342.667	148.167	Yes
ENSG00000206718	1712	0	0	0.916667	0	0	0	0	0	0	0	0	0	No
ENSG00000115459	1713	109.917	238.083	157.833	193.25	276.083	157.417	139.667	290.583	213.167	192.75	138.917	142.833	No
ENSG00000135976	1714	42.3333	33.75	36.3333	6.16667	20.1667	4.91667	25.75	25.5833	16.0833	37.8333	58.1667	101.75	No
ENSG00000144130	1715	52.9167	3.5	51.25	6.16667	0	21	14.1667	29.8333	49.75	14.5833	1.33333	11	No
ENSG00000155760	1716	12.6667	15.0833	0	0	1.91667	4.91667	0.833333	8.75	1	1.75	19.1667	6.58333	No
ENSG00000115523	1717	11280.2	7870.42	7912.17	6533.25	12794.1	4648.5	12550.1	8896.58	5318.25	8973.83	20611.1	12910.8	Yes
ENSG00000115507	1718	6.41667	0	3.58333	0	0	0	0	4.25	0	2.5	0	0	No
ENSG00000233438	1719	0	0	0	0	0	0	0	0	0	0	0	0	Yes
ENSG00000163449	1720	19.75	12.9167	10.75	22.75	31.5	30.75	14.9167	16.5833	14.1667	8.25	14.75	17.8333	No
ENSG00000084693	1721	52.9167	114.083	47.6667	96.75	83.4167	85.5833	74.4167	58.0833	41.25	67.0833	100.833	87.9167	No
ENSG00000158552	1722	912	953.833	928.5	997.667	1159.67	567.333	458.75	596.417	595	304.583	370.083	286.417	Yes
ENSG00000163017	1723	1.91667	3.5	1.5	6.16667	1.91667	0	2.5	3.5	8.41667	10	6.91667	7.16667	No
ENSG00000144476	1724	45.5	3.5	19.4167	10	9.16667	34.5	26.25	24.4167	8.41667	6.58333	13.25	5	No
ENSG00000163600	1725	66.75	180.25	61.25	159.667	262.417	207.167	53.1667	73.9167	67.9167	95.8333	200.667	232.75	No
ENSG00000116016	1726	45.5	51.4167	25.3333	48.1667	12.9167	27.6667	111.917	40.5833	46.25	66.1667	44.3333	2	No
ENSG00000231822	1727	1.25	1	0	0	1.91667	0	0	0	8.41667	0	0.166667	0	No
ENSG00000157985	1728	35.75	3.5	9.75	35.6667	52.6667	30.8333	53.1667	12.6667	3.5	19.5833	54.9167	15.5833	No
ENSG00000233307	1729	0	0	0.916667	0	0	0	0	0	0	0	0	0	No
ENSG00000163599	1730	109	137.417	124.667	31.5	121.5	47.3333	130.583	131.167	97.75	83	134.583	138.75	No
ENSG00000064933	1731	152.167	119.583	62.75	147.583	159.25	85.5833	181	103.25	200.167	316.25	341.167	443.25	No
ENSG00000162997	1732	21.6667	1	26.25	0	12.9167	1.91667	1.5	15.3333	18.1667	22.5	11.9167	10.25	No
ENSG00000213126	1733	0	1	0	0	0	0	0	0.333333	2.08333	0	0	2	No
ENSG00000150873	1734	0	0	0	0	0	0	3.41667	4.83333	2.08333	0	0	14.75	No
ENSG00000168280	1735	40.4167	130.583	46.75	84.3333	73	30.8333	38.3333	80.4167	27.75	53.6667	23.6667	49.0833	No
ENSG00000179921	1736	942.667	348	543.75	292.833	314.667	1035.33	609.917	305.833	760.167	180.583	302.333	145.917	No
ENSG00000241522	1737	0	0	0	0	0	0	0.25	0	0	0	0	0	No
ENSG00000135999	1738	126.5	100	232.75	220.667	135	126.917	190.583	265.083	305.583	282.5	198.583	152.833	No
ENSG00000074582	1739	191.833	252.667	164.75	509.833	279.583	193.75	137.75	203.667	91.3333	68	98.8333	87.0833	No
ENSG00000169031	1740	26.6667	31.9167	3.58333	64.25	9.16667	24.5	17.1667	49.8333	13.1667	146.25	19.1667	54.8333	No
ENSG00000119004	1741	307.917	182.417	232.75	279.583	162.583	409.333	395.25	507.333	348.75	472.167	441.583	634.5	Yes
ENSG00000138386	1742	170.5	69.6667	220.417	84.3333	38.9167	100.833	121.417	338.667	219.833	174.417	103.5	127.25	No
ENSG00000222005	1743	0	0	0	3.5	1.91667	0	0.833333	1.83333	0.0833333	0	0	0	No
ENSG00000152147	1744	21.6667	36.0833	29.9167	14.1667	9.16667	11.4167	64.25	68.1667	36.9167	28.75	38	56.8333	No
ENSG00000119203	1745	3.75	12.9167	3.58333	10	9.25	1.91667	12	4.25	3.5	5.58333	8.33333	1.08333	No
ENSG00000115902	1746	117.667	208.417	83.4167	92.5833	128.667	147.25	144.5	107.417	78.6667	108.5	125.167	133.167	No
ENSG00000115738	1747	977.833	609.5	692.417	915.667	995	352.083	870.083	1066.75	859.583	687.5	990.75	509.833	No
ENSG00000150556	1748	1.25	0	0	0	0	1.91667	2.5	2.75	0	0	2.33333	0	No
ENSG00000168542	1749	0	0	0	0	0	0	0	0.333333	0	0	0.666667	0	No
ENSG00000144579	1750	2523.08	3524.83	1819.25	4143.58	3512	5879.33	3948.67	2053.08	3290.5	3942.67	4486.25	4541.5	No
ENSG00000235192	1751	0	1	9.75	0	0	0	0	6.75	21.5	0	2.33333	0	No
ENSG00000135622	1752	59.0833	199.083	77.5833	44.0833	118.667	111.083	56.25	72.25	120.917	107.5	48.0833	61.25	No
ENSG00000115183	1753	2.33333	10.4167	0	0	0	0	0	2.75	1	0	9.08333	0	No
ENSG00000003509	1754	50.9167	69.6667	99.8333	135.917	83.4167	89.4167	82.8333	74.0833	152.25	142.833	160.833	124.083	No
ENSG00000146205	1755	0	0	0	0	0	0	0.25	0	1	0	0	0	No
ENSG00000115042	1756	3.75	17.4167	9.75	6.16667	5.41667	14.75	12	24.4167	14.1667	7.33333	15.5	14.75	No
ENSG00000237260	1757	0	0	0	0	0	0	0	0	0	0	0	0	Yes
ENSG00000143971	1758	29.8333	24.6667	40	3.5	20.1667	7.91667	48.9167	51.3333	21.5	24.1667	35.5833	66.0833	No
ENSG00000150540	1759	37.1667	36.0833	134.417	68	49.75	57.75	76.3333	25.25	135.333	35	88	76.3333	No
ENSG00000155368	1760	123.417	64.5	175.417	92.5833	121.583	24.5	113.083	76.5833	231.333	120	179.417	126.167	No
ENSG00000144407	1761	8.08333	3.5	6.75	10	5.5	0	0	0	11.1667	13.5833	0	3.08333	No
ENSG00000188383	1762	0	0	0	0	0	1.91667	0	4.83333	0	0.833333	0.166667	0	No
ENSG00000188011	1763	2.33333	5.91667	1.5	6.16667	9.25	21	16.5	5.75	0.0833333	5.58333	10.4167	2	No
ENSG00000213120	1764	0	0	0	0	0	0	0	0	0	0	0.166667	0	No
ENSG00000003400	1765	462.333	281.25	502.833	189.833	356.417	280.5	745.333	648	618.583	851.917	876.75	764.667	Yes
ENSG00000162976	1766	246.083	163	268	124.417	181.333	85.5833	311.917	256.917	293.583	231.333	318.083	255.583	No
ENSG00000125630	1767	174.833	69.6667	74.75	14.1667	83.4167	40.8333	96.4167	226.083	109	105.333	76.4167	143.583	No
ENSG00000228872	1768	0	0	0	0	0	4.91667	0	0	0	0	0	0	Yes
ENSG00000224376	1769	11.5833	15.0833	8.58333	31.5833	23.6667	21	2.5	0.416667	16.0833	12	12.6667	9.41667	No
ENSG00000237772	1770	12.6667	51.4167	39.1667	31.5833	23.6667	176.75	17.8333	12.1667	39.3333	39.8333	30	17.8333	No
ENSG00000244120	1771	1.25	0	5.75	0	0	4.91667	2.5	2.25	0	3.41667	0	2	No
ENSG00000143947	1772	12.6667	44.9167	55.9167	10	35.5833	17.5833	18.5833	33	27.75	60.75	65.5	42.3333	No
ENSG00000229525	1773	2.83333	0	0	10	0	0	0	0	0.0833333	0	0	0	No
ENSG00000136535	1774	0	0	0	6.16667	0	0	0	0	0	0	0	0	Yes
ENSG00000185038	1775	0	0	0	0	0	0	0	0	0	0	0.166667	0	No
ENSG00000239474	1776	0	0	0.916667	0	0	0	0	0	0	0	1.33333	0	No
ENSG00000128708	1777	39.5833	36.0833	74.75	35.6667	49.75	54.5	52.4167	61	86.4167	80.1667	95.1667	111	No
ENSG00000095002	1778	121.5	49.3333	54.0833	140	93.8333	34.5	59	33.8333	50.5833	77.5	57.3333	44.75	No
ENSG00000153208	1779	28.3333	1	41.9167	0	23.6667	4.91667	41.5833	31.5	49.75	62.4167	25.1667	0	No
ENSG00000227403	1780	4.5	3.5	4.5	3.5	1.91667	1.91667	0	13.8333	1	9.08333	8.33333	4.33333	No
ENSG00000135900	1781	113.417	125.917	96.25	75.75	63.0833	100.833	181.083	81.75	104.75	85.8333	90.3333	61.25	No
ENSG00000079156	1782	4.5	0	26.25	0	5.5	0	0	6.16667	10.25	0	0	3.83333	No
ENSG00000235997	1783	0	1	1.5	0	0	0	2.5	0	0	0	0.166667	0	No
ENSG00000226508	1784	0	1	3.58333	6.16667	9.33333	1.91667	0	0	0	4.08333	10.4167	0	No
ENSG00000115602	1785	46.3333	3.5	6.75	0	1.91667	7.91667	20.5	9.33333	1	24.1667	4.08333	0	No
ENSG00000196950	1786	126.5	45	73.3333	39.75	23.75	140.917	121.75	123.667	96	321.833	123.083	204.917	No
ENSG00000163535	1787	12.6667	1	2.58333	10	16.5833	11.4167	23.25	8.75	10.25	5.58333	25.75	27.1667	No
ENSG00000115607	1788	960.833	628.5	442.333	399.167	388.583	130.833	987.583	1522.58	423.25	1742.83	663.583	700.5	No
ENSG00000233766	1789	0	0	0	0	0	0	0	0	0	0	4.08333	0	No
ENSG00000182600	1790	12.6667	19.6667	12.9167	18.3333	5.5	30.8333	6.25	13.4167	14.1667	0.833333	3	11	No
ENSG00000243264	1791	23.5	17.4167	15.5833	26.9167	12.9167	4.91667	14.1667	86.9167	29.3333	66.1667	30.6667	23.8333	No
ENSG00000234936	1792	41.3333	141.5	170.583	131.5	90.4167	104.583	57.75	142.25	180.333	200.833	91.6667	173.417	No
ENSG00000236859	1793	8.08333	36.0833	35.5833	31.6667	55.9167	27.6667	15.75	15.3333	21.5	32.3333	19.1667	18.5833	No
ENSG00000227513	1794	0	0	0	0	0	0	0	0	0	0	0	5	Yes
ENSG00000198142	1795	6.41667	15.0833	46.8333	3.5	9.33333	24.5833	14.1667	22.9167	50.5833	124	34	63.6667	No
ENSG00000213553	1796	42.3333	17.4167	41	10	23.75	30.8333	43.25	40.5833	28.4167	18.8333	30.0833	20.1667	No
ENSG00000163060	1797	0	0	0	0	0	0	0	0	4.25	0	0	2.66667	No
ENSG00000224490	1798	0	0	0	0	0	0	0	0	1	0	0	0	No
ENSG00000119771	1799	10	1	0	6.16667	5.5	14.75	28.5	3.5	10.25	4.83333	11.1667	11.5833	No
ENSG00000237630	1800	0	0	0	0	0	0	0	0	0	0	0	0	Yes
ENSG00000213403	1801	0	0	3.58333	0	0	0	0	0	0	0	0	0	No
ENSG00000229321	1802	0	0	0	0	0	0	0	0	0	0	0	0	Yes
ENSG00000144481	1803	0	1	0	0	0	0	0	3.5	0.0833333	0	1.33333	0	No
ENSG00000163001	1804	48.25	103.75	108.833	167.667	149.167	147.333	139.833	160.167	96.0833	232.333	289.583	307.583	No
ENSG00000239571	1805	150.083	140.083	93.8333	131.583	23.75	160.583	68.8333	491.75	71.3333	126.333	66.25	124.917	No
ENSG00000152689	1806	30.75	55.8333	80.6667	52.25	79.8333	37.6667	41	126.917	29.3333	105.917	86.75	152.833	No
ENSG00000236255	1807	10.75	10.4167	17.3333	0	1.91667	1.91667	2.5	7.41667	6.41667	6.58333	0.166667	3.83333	No
ENSG00000158435	1808	228.25	238.25	271.083	197	194.833	268.083	365.333	229.417	299.417	507.333	405.333	543.5	No
ENSG00000115457	1809	5.5	8.16667	0	6.16667	0	8	7.66667	1.83333	0	6.58333	5.41667	5	No
ENSG00000128645	1810	0	0	0	0	0	0	0	0	0	0	0	1.08333	No
ENSG00000170396	1811	1.91667	1	10.75	14.1667	5.5	4.91667	4.08333	10.5833	7.33333	7.33333	0.666667	5.91667	No
ENSG00000231312	1812	0	0	0	0	0	0	0	0.416667	0	9.08333	0	0	No
ENSG00000169664	1813	392.667	8.16667	103	567.167	1357.92	356.083	460.25	1.83333	94.25	456	839.917	486.167	No
ENSG00000144580	1814	458.917	488.333	402.667	300.75	903.5	439.25	488.083	726.583	672.917	489.083	581	619.333	No
ENSG00000138381	1815	70.0833	78.0833	118.833	127.333	132	85.5833	82.3333	91.8333	115.833	94	95.5833	117.667	No
ENSG00000227418	1816	0	0	0	0	0	0	0	0	0	0	0	0	Yes
ENSG00000220804	1817	0	3.5	6.75	0	12.9167	0	0.833333	0	0	13.5833	1.41667	0	No
ENSG00000233806	1818	15.4167	15.0833	28.1667	44.0833	20.1667	17.5833	12.75	15.75	19.75	32.3333	7.5	26.3333	No
ENSG00000157856	1819	0	0	0	0	0	0	0	0	0	0.833333	0	0	No
ENSG00000183308	1820	4.5	1	0	6.16667	1.91667	0	0	10.5833	6.41667	2.5	0.666667	2.66667	No
ENSG00000227788	1821	0	0	0	0	0	0	0.25	0	0.0833333	1.83333	0.166667	0	No
ENSG00000228496	1822	2.33333	0	0	0	0	0	1.5	0	0	4.08333	1.41667	0	No
ENSG00000144290	1823	2.33333	38.1667	30.8333	31.75	16.5833	100.833	27.6667	49.8333	15.0833	55.5833	35.5833	134	No
ENSG00000172974	1824	269.833	119.833	131.667	116.833	90.4167	337	457.75	238.25	406.583	492.583	491.917	472	Yes
ENSG00000174453	1825	0	0	0	0	0	0	0	0	0	0	0	0	Yes
ENSG00000128683	1826	0	0	0	0	0	0	0.833333	0	0	0	0.666667	0	No
ENSG00000197713	1827	38	40.4167	48.8333	26.9167	31.5	21	49	40.5833	70.5	87.1667	82	76.3333	No
ENSG00000237629	1828	0	0	0	0	0	0	0	0	0.0833333	0	0	0	No
ENSG00000028116	1829	44.9167	33.75	75.75	56.5833	35.5833	57.9167	74.5833	41.1667	63.25	111.167	73.75	63.75	No
ENSG00000211633	1830	0	0	0	0	0	0	0	0.333333	0	0	0	0	No
ENSG00000169621	1831	9.08333	8.25	16.5	10	0	1.91667	4.08333	7.41667	4.25	14.5833	1.41667	18.5833	No
ENSG00000231890	1832	0	3.5	0	0	0	1.91667	0.25	0	3.5	0	0	0	No
ENSG00000204104	1833	32.5833	49.4167	45.8333	26.9167	35.5833	43.8333	49	48.25	18.8333	57.1667	24.4167	59.4167	No
ENSG00000153086	1834	0	0	0	0	0	0	0	0	2.08333	0	0	0	No
ENSG00000124380	1835	189.667	231.917	223.167	261.167	279.583	157.417	236.667	233.083	344.75	411	343.5	312.75	No
ENSG00000063660	1836	2.33333	12.9167	0	10	9.33333	1.91667	6.33333	4.25	8.41667	0	0	0	No
ENSG00000162972	1837	40.4167	80.6667	128.167	88.5833	101.583	37.6667	152.833	104.083	217.833	254.083	197.667	173.5	No
ENSG00000115107	1838	57.0833	17.4167	51.25	27	28.1667	11.4167	29.0833	27.0833	39.3333	16.25	14.75	2.66667	No
ENSG00000249177	1839	0	0	0	0	0	0	0	0	0	0	0	1.08333	No
ENSG00000231848	1840	0	0	6.75	0	0	1.91667	0	0	0	0	0.166667	0	No
ENSG00000239975	1841	0	3.5	0.916667	0	0	0	0.25	10.1667	0	2.58333	0.166667	1.08333	No
ENSG00000158019	1842	0	0	0	14.1667	0	0	0	2.25	0	0	0	0	No
ENSG00000162999	1843	18.1667	15.0833	1.5	0	20.1667	1.91667	4.83333	15.3333	0.0833333	20.5	8.33333	25.6667	No
ENSG00000115946	1844	75	45	62	52.25	28.1667	11.4167	18.6667	38.5	27.8333	34.25	25.1667	37.5	No
ENSG00000225009	1845	0	0	0	0	0	8.08333	0	0.916667	0.0833333	3.41667	0	0	No
ENSG00000125611	1846	331.5	812.75	226.833	740.75	927.083	1669.83	255.917	185.583	327.667	170	279.5	194.167	Yes
ENSG00000144118	1847	1625.42	2730.75	1959.33	1896.75	1668.33	1033.08	2072.83	1338.83	3000	2911.92	1722.58	2291.83	No
ENSG00000200902	1848	0	1	0	0	0	0	0	0	1	0	0	0	No
ENSG00000144406	1849	2.83333	5.91667	3.58333	0	0	0	0	0	0	0.833333	0	0	No
ENSG00000236596	1850	8.08333	5.91667	19.4167	22.75	9.33333	8.08333	12	15.75	14.1667	25.1667	15.5833	21.6667	No
ENSG00000231918	1851	16.5	26.9167	26.25	6.16667	55.9167	40.8333	21.1667	27.5	19.75	19.5833	19.1667	46.8333	No
ENSG00000115468	1852	41.3333	53.6667	56	52.25	20.25	54.5833	48	29.8333	30.0833	47.5	45.3333	39.3333	No
ENSG00000204792	1853	0	0	0	0	0	0	0	2.25	4.25	0	0	0	No
ENSG00000168899	1854	437.25	271.333	427.333	326.417	465.417	591.75	26.3333	265.5	124	3.41667	14.75	3.83333	No
ENSG00000196975	1855	154.25	133	187.25	143.75	162.667	104.667	283.75	228.667	192.167	148	185.833	182.917	No
ENSG00000176887	1856	0	0	0	0	0	0	0	2.25	0	0	0	0	No
ENSG00000204929	1857	0	1	0	0	0	0	0.25	0	0.0833333	0	0	1.08333	No
ENSG00000135638	1858	0	0	0	0	0	0	0	0	0	0.833333	0	0	No
ENSG00000049323	1859	34.25	0	41.9167	27	1.91667	11.4167	14.1667	6.16667	22.6667	15.1667	35.5833	25.6667	No
ENSG00000136542	1860	6.41667	5.91667	0	0	0	1.91667	0	0	0.0833333	0	5.41667	0	No
ENSG00000065911	1861	172.5	195.667	316.333	127.333	219.667	124.083	391	190.583	277	446.583	440.417	638.167	No
ENSG00000066032	1862	2.83333	5.91667	17.4167	6.16667	0	8.08333	0.25	0	3.5	5.58333	4.83333	3.83333	No
ENSG00000204186	1863	19.75	17.4167	9.75	10	28.1667	11.4167	21.1667	26	4.25	37.9167	34	19.4167	No
ENSG00000116117	1864	0	1	0	0	0	0	6.33333	0	0	0.833333	0.166667	0	No
ENSG00000233045	1865	0	0	0	0	0	0	0	0	0	0	0.166667	0	No
ENSG00000138030	1866	15.5	62.5833	23.3333	14.1667	69.5	70.9167	27.75	22.5833	20.5833	9.08333	28.5833	26.3333	No
ENSG00000138356	1867	0	0	1.5	0	0	0	0.25	0.333333	2.08333	0.833333	0	0	No
ENSG00000228384	1868	0	0	0	0	0	0	0	0	0.0833333	0	0	0	No
ENSG00000163067	1869	3.75	8.25	20.3333	0	5.5	14.75	36.5833	22	17	115.167	68.3333	72.8333	No
ENSG00000228389	1870	8.08333	0	0.916667	0	9.33333	11.4167	11.3333	7	4.25	8.25	9.58333	12.25	No
ENSG00000213160	1871	3.75	15.0833	1.5	3.5	0	4.91667	8.5	9.66667	1	16.8333	4.08333	5	No
ENSG00000159399	1872	377	595.75	603.417	436.25	302.333	296.333	569.167	506	981.167	639.667	344.333	623.333	No
ENSG00000234488	1873	0	0	0	3.5	0	0	0.25	0	0	0	0	0	No
ENSG00000143995	1874	28.3333	19.6667	26.3333	10	31.5	4.91667	31.9167	31.75	29.3333	83	20.0833	31.25	No
ENSG00000229127	1875	0	1	0	0	0	0	0	0	1	0	0	0	No
ENSG00000233870	1876	1907.42	1729.58	1462.5	1477.25	1313.08	783.25	1880.58	933.25	1249	530.167	1398.17	1281.08	No
ENSG00000234431	1877	22.75	53.6667	77.5833	48.25	69.6667	8.08333	53.1667	49.6667	79.5	62.4167	28.5833	16.3333	No
ENSG00000151687	1878	6.41667	15.0833	15.5833	3.5	16.5833	24.6667	17.1667	36.4167	14.1667	17.9167	16	21.6667	No
ENSG00000227028	1879	0	1	0	0	0	0	0	0	1	0	0.166667	5	No
ENSG00000119729	1880	542.583	438.833	786.5	367.75	356.5	176.75	558.583	820.75	1055.58	1059.75	676.417	852.25	No
ENSG00000073737	1881	187.583	158	289.25	159.75	162.667	157.417	100.917	447.083	195.333	60	59.5833	60.5	Yes
ENSG00000135972	1882	146.333	342.583	138.75	204.5	343.75	377.167	127.75	166.5	116.833	295.333	168.75	284.083	No
ENSG00000224137	1883	10.75	51.5	15.5833	56.5833	31.5	47.4167	0.833333	34.75	11.1667	25.1667	11.1667	22.4167	No
ENSG00000244260	1884	0	0	0	0	0	0	0	0	0.0833333	0	0	0	No
ENSG00000115423	1885	0	17.4167	0.916667	0	16.5833	4.91667	0.833333	6.75	0	2.58333	3	16.8333	No
ENSG00000134323	1886	16.5	1	0	0	0	4.91667	19.1667	3.5	0.0833333	0	11.9167	5	No
ENSG00000123610	1887	212.75	218.417	551.333	378.5	132.083	155	263.083	567.167	1744.83	993.5	443.333	644.417	No
ENSG00000225619	1888	0	0	0	0	0	1.91667	0	0	0	0	0	0	No
ENSG00000235774	1889	0	0	0	0	0	0	0.25	0	0	0	0	0	No
ENSG00000222017	1890	57.0833	80.8333	26.3333	18.3333	83.5	43.8333	88.25	63.5	40.4167	121.25	111.083	164.333	No
ENSG00000231858	1891	2.33333	12.9167	2.58333	10	23.75	4.91667	39	9.66667	4.25	10.9167	40.5833	37.5	No
ENSG00000229758	1892	0	0	0	0	0	0	0	1.83333	0	0	0	0	No
ENSG00000227727	1893	0	0	0	0	1.91667	2	0	1.25	3.5	0	0	0	No
ENSG00000118004	1894	0	0	0	0	0	0	0.25	0	0	0	1.41667	0	No
ENSG00000231453	1895	0	0	0	0	1.91667	0	0	0	0.0833333	0	0	2.66667	No
ENSG00000196758	1896	0	1	0	0	0	0	0	0	0	0	0	0	No
ENSG00000224568	1897	0	0	0	0	1.91667	0	0	0	0	0	0	0	No
ENSG00000251047	1898	9.08333	15.0833	20.3333	35.6667	16.5833	0	26.3333	14.25	56.5833	95.8333	16	6.58333	No
ENSG00000115705	1899	4.5	12.9167	14.6667	10	12.9167	0	16.5	18.6667	3.5	3.41667	16	11.5833	No
ENSG00000233654	1900	9.08333	1	1.5	3.5	16.5833	34.5833	0.833333	3.5	0.0833333	0	0.666667	1.08333	No
ENSG00000143869	1901	0	1	0	0	0	0	0.25	2.75	3.5	1.83333	0	0	No
ENSG00000246432	1902	1.91667	12.9167	0.916667	18.3333	0	2	0.25	0.916667	0.0833333	4.08333	1.41667	2.66667	No
ENSG00000075886	1903	3.75	1	0	0	0	2	0	1.25	0.0833333	0	0	0	No
ENSG00000217702	1904	0	3.5	0	3.5	23.75	0	9.16667	0	5.25	2.58333	19.1667	7.16667	No
ENSG00000144369	1905	0	0	8.58333	18.3333	0	0	2.5	5.75	4.25	4.08333	4.08333	5	No
ENSG00000115163	1906	0	0	4.5	0	5.5	4.91667	12	6.75	1	3.41667	3	0	No
ENSG00000119878	1907	95.0833	110.167	216.917	167.75	135	75.0833	147.417	182.417	174.167	271.833	165.667	99.6667	No
ENSG00000172005	1908	693.583	1486.33	233.25	1618.17	2065.67	1503.67	335	395.25	231.333	557.917	589.75	917.083	No
ENSG00000241772	1909	33.4167	3.5	56.9167	27	0	4.91667	0	17.5833	30.9167	0	0	4.33333	No
ENSG00000236213	1910	1.25	0	2.58333	3.5	0	34.5833	6.33333	3.5	2.08333	7.33333	13.25	7.25	No
ENSG00000115539	1911	0	0	0	3.5	0	2	0	0	1	0	0.166667	2.66667	No
ENSG00000068781	1912	2.83333	0	0.916667	0	0	0	0	0	0	0	0	0	No
ENSG00000115648	1913	0	0	0	0	0	0	0	0	0	0	0	3.83333	No
ENSG00000157851	1914	0	0	0	0	0	0	0	0	0	0	0.166667	0	No
ENSG00000231955	1915	0	0	0	0	0	0	0	0.916667	2.08333	0	0	0	No
ENSG00000144366	1916	0	0	12.9167	0	1.91667	0	0	0	0	0	0	0	No
ENSG00000018607	1917	0	1	0	0	0	0	0	0	0	0	0	0	No
ENSG00000232285	1918	0	0	0	0	1.91667	0	0	0	0	0	0	0	No
ENSG00000135931	1919	0	0	0	0	0	0	4.83333	0	0.0833333	2.58333	0.166667	0	No
ENSG00000226452	1920	0	0	0.916667	0	0	0	0	0	0	0	0	0	No
ENSG00000228228	1921	0	3.5	0	6.16667	0	0	3.41667	13	0	4.08333	0	7.91667	No
ENSG00000198526	1922	0	0	0	0	0	0	0	0	0	0	0	0	Yes
ENSG00000243910	1923	853.75	2264.33	1047	3170.75	1923.17	1892.58	804.75	468.917	1028.33	1289	942.417	822.75	No
ENSG00000136531	1924	0	0	0	0	0	2	0	0	0	0	2.33333	0	No
ENSG00000246575	1925	0	0	0	0	0	0	0	0	0	0	0	0	Yes
ENSG00000128692	1926	295.333	133.083	237.333	159.833	76.4167	340.833	189	449.5	152.25	74.3333	86.9167	97.0833	No
ENSG00000136682	1927	6.41667	0	10.75	0	0	8.08333	6.33333	8.75	15.0833	10	8.33333	9.41667	No
ENSG00000231621	1928	0	8.25	0.916667	22.75	23.75	2	5.58333	4.25	12.0833	10	18.1667	37.5	No
ENSG00000130561	1929	0	0	0.916667	3.5	0	0	0.916667	0.416667	0	0	0	0	No
ENSG00000238029	1930	0	0	0	0	0	0	0.25	0	7.33333	1.83333	0	3.08333	No
ENSG00000232973	1931	4.5	0	12.9167	0	12.9167	4.91667	4.08333	13.4167	12.0833	4.08333	1.41667	3.08333	No
ENSG00000235078	1932	0	0	2.58333	0	1.91667	2	0	0	0.0833333	0	0.666667	0	No
ENSG00000214694	1933	0	1	0	0	1.91667	0	0	3.5	0	0	0	0	No
ENSG00000163006	1934	0	0	15.5833	0	0	2	6.91667	7	3.5	0	2.33333	0	No
ENSG00000234028	1935	0	0	0.916667	3.5	1.91667	0	8.5	0.916667	1	10.9167	21.5	11.5833	No
ENSG00000144362	1936	10.75	8.25	4.5	0	0	2	1.5	10.5833	2.08333	8.33333	6.16667	19.4167	No
ENSG00000185631	1937	0	1	0	10	0	0	0	0	0.0833333	0	0	4.33333	No
ENSG00000150722	1938	0	0	0	0	0	0	0	0	0	0.833333	0	0	No
ENSG00000237041	1939	0	0	0	14.1667	0	0	0	0.416667	0	0	0	0	No
ENSG00000188010	1940	12.6667	10.4167	3.58333	6.16667	1.91667	0	0.916667	13.4167	7.33333	4.08333	26.3333	17	No
ENSG00000018699	1941	0	0	0	0	1.91667	0	0	0	2.08333	0	0	0	No
ENSG00000152154	1942	0	0	0	0	0	0	0	4.25	1	0	1.41667	2	No
ENSG00000163093	1943	28.3333	51.5	15.5833	22.75	28.1667	21	12.75	36.4167	10.3333	27.0833	25.75	18.5833	No
ENSG00000178752	1944	12.6667	0	3.58333	0	0	2	2.5	0.333333	1	0	3	5.08333	No
ENSG00000170340	1945	247	111.917	240.667	243.583	111.917	68	479.583	202.5	253.75	469.25	532.917	640	No
ENSG00000227791	1946	0	0	0	3.5	0	0	0	0	0	0	0	0	No
ENSG00000224165	1947	4.5	0	1.5	0	1.91667	0	0.916667	8.33333	0.0833333	2.58333	0	2	No
ENSG00000204670	1948	8.08333	40.4167	0.916667	52.25	0	21	1.5	147.583	11.1667	26	3	15.5833	No
ENSG00000115297	1949	0	1	0	0	0	0	0	0	0	0	0	1.08333	No
ENSG00000119888	1950	0	0	0	0	0	0	0	6.16667	0.0833333	0	0.166667	0	No
ENSG00000144230	1951	0	5.91667	0	3.5	1.91667	0	0.25	7	3.5	2.58333	0	0	No
ENSG00000232719	1952	0	0	0	0	0	0	0	0	0.0833333	0	0	0	No
ENSG00000233673	1953	0	0	3.58333	0	0	2	0	5.75	2.08333	0.833333	0.666667	1.08333	No
ENSG00000242260	1954	0	0	0	3.5	0	0	0	0	0	0	0	0	No
ENSG00000144395	1955	0	0	0	0	0	0	0	0.416667	0	0	1.41667	0	No
ENSG00000175084	1956	2.83333	3.5	5.75	3.5	1.91667	21	7.66667	2.25	2.08333	0	4.08333	0	No
ENSG00000245247	1957	11.5833	3.5	0	0	0	2	10	1.25	13.1667	10.9167	6.91667	13.1667	No
ENSG00000224041	1958	0	1	1.5	6.16667	0	0	0	7.41667	3.5	3.41667	4.08333	1.08333	No
ENSG00000240350	1959	10	3.5	9.75	0	0	0	8.5	4.83333	0	0	11.1667	1.08333	No
ENSG00000249674	1960	0	0	1.5	0	0	0	0.25	0	0.0833333	0	0.166667	0	No
ENSG00000231031	1961	0	0	0	0	0	0	0	0	0	0	0	1.08333	No
ENSG00000205221	1962	15.5	1	5.75	22.75	12.9167	0	4.83333	2.25	4.25	16.25	9.66667	2.66667	No
ENSG00000231482	1963	0	0	4.5	0	0	0	0	0	0	0	0	0	Yes
ENSG00000238180	1964	0	1	8.58333	6.16667	0	0	0	0	9.33333	0	1.41667	6.58333	No
ENSG00000234890	1965	0	0	0	0	0	0	0.916667	0	0	0	0.666667	1.08333	No
ENSG00000223788	1966	0	0	0	0	0	0	0	0	0.0833333	0.833333	0	1.08333	No
ENSG00000227770	1967	0	1	0	0	0	0	0	0	0	0	0	0	No
ENSG00000211623	1968	0	0	0	10	0	0	8.5	11.4167	3.5	8.33333	4.08333	4.33333	No
ENSG00000163009	1969	8.08333	1	6.75	0	9.33333	0	0	6.75	0	2.58333	6.16667	0	No
ENSG00000128652	1970	0	0	0	0	0	0	0	0	0	0	0	0	Yes
ENSG00000084710	1971	0	0	0	0	0	0	0	0	0	0	0	0	Yes
ENSG00000173163	1972	67.5	165.333	60.25	180.917	184.75	133.917	36.0833	57.5833	41.9167	12	22.0833	36.1667	No
ENSG00000196208	1973	0	0	0	0	0	0	4.83333	0	0	0	0.166667	0	No
ENSG00000235860	1974	0	1	1.5	14.1667	0	0	0	2.75	0	5.58333	0	0	No
ENSG00000223960	1975	0	0	0.916667	0	0	2	1.5	0.416667	1.08333	0	0	0	No
ENSG00000237262	1976	0	0	0	0	0	0	0	1.83333	0.0833333	0	3	0	No
ENSG00000226154	1977	0	0	0	0	0	0	0	4.25	0	0	0	0	No
ENSG00000225794	1978	0	0	0	3.5	0	0	0	0.416667	2.08333	0	0.166667	0	No
ENSG00000115718	1979	5.5	8.25	4.5	6.16667	1.91667	4.91667	5.58333	7	12.1667	9.08333	2.33333	0	No
ENSG00000238057	1980	18.1667	26.9167	35.5833	3.5	12.9167	8.08333	31.9167	17	38.5	33.4167	35.5833	19.4167	No
ENSG00000231292	1981	0	1	1.5	3.5	0	0	0	3.5	4.25	12.9167	0	0	No
ENSG00000236824	1982	0	0	0	0	0	0	0	0	0	0	0	0	Yes
ENSG00000172482	1983	1.25	3.5	0	0	0	0	0	0	0	0	0	0	No
ENSG00000178662	1984	0	0	0	0	0	0	0	0	0	0	0	2	No
ENSG00000233131	1985	0	0	0	0	0	0	0.25	0	0	0	0	0	No
ENSG00000162878	1986	3.75	1	0	0	1.91667	2	1.5	0.333333	0	6.58333	0.166667	3.08333	No
ENSG00000152292	1987	0	0	4.5	0	0	0	0	0	0	0	0	0	Yes
ENSG00000237576	1988	10	24.75	7.66667	0	16.5833	17.5833	14.1667	19.9167	16.0833	36	30.0833	13.9167	No
ENSG00000225284	1989	0	0	0	0	0	0	0	0	0	0	0	1.08333	No
ENSG00000163082	1990	3.75	5.91667	0	0	5.5	8.08333	0	3.75	1.08333	0	4.08333	0	No
ENSG00000144460	1991	0	0	0	0	0	0	0	1.83333	0	0	5.41667	0	No
ENSG00000243389	1992	0	0	0	10	1.91667	0	0.25	1.91667	2.08333	1.83333	0.166667	9.41667	No
ENSG00000232606	1993	0	0	0	0	0	0	0	0	0.0833333	0	0	0	No
ENSG00000115919	1994	298	195.833	319.5	127.333	219.833	61.25	108.167	175.417	330.75	213.833	209.917	72.9167	No
ENSG00000230076	1995	0	0	0	0	0	0	0	0	0	0	0	0	Yes
ENSG00000154252	1996	0	5.91667	0	0	0	0	0.25	0	0	0	0	0	No
ENSG00000225636	1997	0	0	0	0	5.5	0	0	0.333333	0.0833333	0	0	3.08333	No
ENSG00000237732	1998	0	0	0	0	0	0	0	2.33333	0	0	3	0	No
ENSG00000214484	1999	0	0	0	0	0	0	0	0	0.0833333	1.83333	0.166667	0	No
[truncated: 19,634 more rows]

## Sheet: Analysis using DESeq
	id	baseMean	baseMeanA	baseMeanB	foldChange	log2FoldChange	pval	padj	resVarA	resVarB
1	ENSG00000173715	46.2959	14.7158	77.876	5.29201	2.40382	6.86373e-05	0.00846225	0.131113	2.84386
2	ENSG00000167323	203.005	217.491	188.52	0.866794	-0.206239	0.579275	0.971743	0.164745	0.503223
3	ENSG00000149761	224.232	198.771	249.694	1.25619	0.329054	0.458986	0.913429	0.38479	0.663333
4	ENSG00000154127	179.277	172.1	186.455	1.08342	0.115588	0.961439	1	0.224318	0.203073
5	ENSG00000110448	472.033	640.74	303.326	0.4734	-1.07887	0.0668589	0.476569	1.22352	0.311762
6	ENSG00000110075	453.33	324.367	582.293	1.79517	0.844117	0.022141	0.285268	1.0157	0.192927
7	ENSG00000148985	91.5158	108.368	74.6637	0.688983	-0.53746	0.0669583	0.477016	0.361706	0.103487
8	ENSG00000197136	170.061	256.304	83.8184	0.327027	-1.61252	0.000416256	0.0278338	1.25206	0.278441
9	ENSG00000172932	986.418	1291.62	681.214	0.527411	-0.923002	0.118101	0.606767	4.03149	0.241788
10	ENSG00000174483	226.324	131.897	320.751	2.43183	1.28205	0.00979939	0.18979	0.190734	0.853607
11	ENSG00000172890	644.593	433.087	856.099	1.97674	0.983123	0.0558698	0.443308	0.0546819	1.32201
12	ENSG00000142186	1201.72	1731.63	671.817	0.387968	-1.36599	0.0188916	0.267547	5.52168	0.125248
13	ENSG00000135387	411.303	395.651	426.955	1.07912	0.109855	0.869765	1	0.249566	0.602859
14	ENSG00000173442	134.955	143.285	126.624	0.883719	-0.178341	0.746198	1	0.97871	0.486345
15	ENSG00000175213	181.051	285.298	76.8047	0.269209	-1.8932	0.000319642	0.0240357	3.92601	0.132167
16	ENSG00000133318	1274.06	1567.35	980.767	0.625749	-0.676343	0.110794	0.587361	2.05985	2.02866
17	ENSG00000068971	293.779	434.199	153.359	0.353199	-1.50145	0.00114666	0.053698	1.0921	0.144968
18	ENSG00000196914	114.706	106.156	123.255	1.16107	0.215449	0.752494	1	0.266869	0.591794
19	ENSG00000078124	68.6252	83.6998	53.5506	0.639794	-0.644321	0.100216	0.564729	0.38383	0.138039
20	ENSG00000176148	22.4385	24.1941	20.683	0.854877	-0.22621	0.953264	1	0.420705	0.412976
21	ENSG00000135362	165.309	202.606	128.012	0.631826	-0.6624	0.13923	0.642342	1.35193	0.632483
22	ENSG00000248609	0	0	0	NA	NA	NA	NA	NA	NA
23	ENSG00000060749	99.7564	55.8839	143.629	2.57013	1.36184	0.0500609	0.423114	0.199931	0.538693
24	ENSG00000131626	337.377	435.909	238.845	0.547923	-0.867955	0.0312601	0.339951	0.500459	0.0766996
25	ENSG00000166086	36.0177	40.7627	31.2728	0.767192	-0.38234	0.884765	1	0.688749	0.581038
26	ENSG00000196655	55.1168	70.1124	40.1213	0.572243	-0.805301	0.397548	0.863152	0.648076	0.270488
27	ENSG00000179532	120.236	147.57	92.9024	0.629548	-0.667612	0.555482	0.954431	4.34675	0.463826
28	ENSG00000072518	224.438	325.433	123.442	0.379318	-1.39852	7.39796e-05	0.00890748	1.37436	0.304314
29	ENSG00000149091	1347.49	1661.21	1033.77	0.622297	-0.684324	0.120608	0.613433	0.553622	0.367937
30	ENSG00000156599	493.359	463.157	523.561	1.13042	0.176855	0.676432	1	0.0907691	0.207051
31	ENSG00000225101	31.8269	25.0795	38.5743	1.53808	0.621133	0.655568	1	0.380941	0.616861
32	ENSG00000172543	40.0899	47.2215	32.9583	0.697951	-0.518802	0.509835	0.935837	0.829122	0.707023
33	ENSG00000166266	144.838	111.41	178.265	1.60009	0.67815	0.25758	0.782904	0.123708	0.508012
34	ENSG00000084207	2163.39	3168.41	1158.38	0.365602	-1.45165	0.000871367	0.0454574	1.05515	0.102176
35	ENSG00000172375	151.847	166.127	137.567	0.82808	-0.272157	0.264529	0.790371	0.863076	0.111082
36	ENSG00000168439	428.67	692.255	165.085	0.238474	-2.0681	3.6159e-06	0.00095505	1.41452	0.202789
37	ENSG00000133816	616.208	738.081	494.334	0.669755	-0.578294	0.256984	0.782904	0.492586	2.71948
38	ENSG00000166833	3.66194	3.74985	3.57404	0.953114	-0.0692788	0.655366	1	0.663622	0.328899
39	ENSG00000049449	77.1734	82.4753	71.8716	0.871432	-0.198541	0.753578	1	0.139058	0.579927
40	ENSG00000173020	2370.04	3660.77	1079.31	0.29483	-1.76204	0.0024184	0.0861733	6.00356	0.371329
41	ENSG00000166333	1524.71	2236.52	812.9	0.363466	-1.46011	0.00528043	0.137239	3.01424	0.0731613
42	ENSG00000110042	106.009	85.9813	126.037	1.46587	0.551758	0.700701	1	0.373332	0.616074
43	ENSG00000149823	51.0919	69.5013	32.6826	0.470244	-1.08852	0.211109	0.745843	1.10592	0.426743
44	ENSG00000149289	15.0644	9.70549	20.4232	2.10429	1.07334	0.381475	0.853284	0.201761	1.14396
45	ENSG00000239306	1010.05	871.268	1148.84	1.31858	0.398983	0.621956	0.996025	0.478203	0.344704
46	ENSG00000186660	445.032	437.296	452.767	1.03538	0.0501589	0.947659	1	0.347239	0.0537764
47	ENSG00000109832	0.350869	0.467766	0.233973	0.500192	-0.999446	1	1	0.234559	0.296527
48	ENSG00000166575	31.8319	23.0084	40.6554	1.76698	0.821284	0.3414	0.841551	0.17977	0.936907
49	ENSG00000054967	2130.16	1639.21	2621.11	1.599	0.677172	0.478152	0.924537	0.319691	3.38611
50	ENSG00000173511	572.369	316.52	828.217	2.61663	1.38771	0.00241164	0.0861733	0.356302	2.87492
51	ENSG00000160683	95.9547	99.0983	92.811	0.936554	-0.0945656	0.39941	0.864688	2.60975	1.52485
52	ENSG00000151702	5113.04	4395.62	5830.45	1.32642	0.407541	0.626752	0.997853	0.217555	0.355555
53	ENSG00000076053	147.331	131.823	162.839	1.23529	0.304848	0.691526	1	0.865711	0.233106
54	ENSG00000151715	48.6086	48.0898	49.1275	1.02158	0.0308021	0.773141	1	0.630462	1.50603
55	ENSG00000118369	40.2873	39.0528	41.5218	1.06322	0.0884444	0.796236	1	0.443342	0.466845
56	ENSG00000149591	163.842	146.896	180.789	1.23072	0.299505	0.929783	1	0.918459	2.01508
57	ENSG00000175224	1027.8	880.958	1174.65	1.33338	0.415087	0.330282	0.831137	0.0989649	0.444626
58	ENSG00000250508	0.293491	0	0.586981	Inf	Inf	0.511128	0.935837	0	0.907703
59	ENSG00000172367	1.32411	0.239647	2.40857	10.0505	3.32919	0.54081	0.947714	0.0645383	0.391175
60	ENSG00000014216	879.912	1135.67	624.158	0.549596	-0.863556	0.0794382	0.513318	3.01589	0.287237
61	ENSG00000149781	5652.21	4068.12	7236.3	1.77878	0.83089	0.19282	0.727634	0.137934	1.13499
62	ENSG00000233541	0.138262	0.276523	0	0	#NAME?	0.379395	0.851071	0.138662	0
63	ENSG00000171714	4.53317	5.17902	3.88732	0.750591	-0.413901	0.334329	0.834582	0.2606	0.53117
64	ENSG00000095139	727.024	637.217	816.831	1.28187	0.358252	0.957369	1	0.929717	0.73574
65	ENSG00000137642	4506.77	4268.19	4745.34	1.11179	0.152886	0.916482	1	0.406969	0.793673
66	ENSG00000126391	3382.86	1315.9	5449.83	4.14152	2.05016	0.00304205	0.0988899	0.256962	2.27002
67	ENSG00000132286	168.27	162.315	174.226	1.07338	0.102159	0.963094	1	0.194458	0.224288
68	ENSG00000149292	34.5645	30.6404	38.4886	1.25614	0.328997	0.408969	0.872792	0.232132	1.33016
69	ENSG00000110628	231.994	361.683	102.305	0.282857	-1.82186	0.000148644	0.0142766	2.79591	1.49971
70	ENSG00000177685	43.9102	51.7451	36.0754	0.697174	-0.520409	0.164912	0.687837	0.597886	0.80819
71	ENSG00000110395	1380.52	1393.72	1367.32	0.981063	-0.0275824	0.609398	0.98944	0.535481	1.67745
72	ENSG00000085117	37.982	43.8328	32.1312	0.733041	-0.448035	0.431257	0.893116	0.821943	0.402012
73	ENSG00000110514	285.841	308.606	263.077	0.852468	-0.230282	0.70608	1	1.69651	0.797894
74	ENSG00000149260	42.1017	62.1295	22.0739	0.355289	-1.49293	0.0269241	0.314835	2.89362	0.450467
75	ENSG00000198561	104.885	83.0081	126.762	1.5271	0.610794	0.962592	1	1.01869	0.856569
76	ENSG00000023445	710.206	544.444	875.968	1.60892	0.686095	0.0386322	0.369242	0.373601	4.20874
77	ENSG00000166478	211.952	238.193	185.712	0.779669	-0.359067	0.440087	0.899479	0.48902	0.0869637
78	ENSG00000198730	392.305	301.419	483.19	1.60305	0.680819	0.169263	0.695146	0.565483	0.941439
79	ENSG00000167283	112.761	80.6973	144.825	1.79467	0.843722	0.214097	0.746859	0.222228	0.625053
80	ENSG00000180771	577.91	418.564	737.256	1.76139	0.816717	0.0426537	0.390838	0.230079	2.22676
81	ENSG00000006534	340.327	458.242	222.413	0.485362	-1.04287	0.00157682	0.0664093	0.619064	1.04442
82	ENSG00000175550	657.261	852.245	462.276	0.542422	-0.882512	0.0362415	0.362158	3.75146	0.463171
83	ENSG00000150768	83.4819	69.9699	96.994	1.38622	0.471161	0.313669	0.821189	0.346642	0.347867
84	ENSG00000172830	172.823	232.308	113.338	0.48788	-1.0354	0.00312397	0.100166	0.719247	0.80175
85	ENSG00000181830	148.108	130.86	165.356	1.26361	0.33755	0.80102	1	0.45292	0.918719
86	ENSG00000110318	35.5904	29.8855	41.2952	1.38178	0.466526	0.683508	1	0.318486	0.574604
87	ENSG00000151117	36.0083	26.281	45.7357	1.74026	0.799302	0.919584	1	0.502123	1.19027
88	ENSG00000247103	2.76999	3.97358	1.5664	0.394205	-1.34298	0.0717406	0.49153	0.291647	0.478352
89	ENSG00000149809	52.5718	52.0712	53.0724	1.01923	0.0274757	0.803914	1	0.398246	0.171749
90	ENSG00000134780	18.5388	20.4535	16.6242	0.81278	-0.299063	0.417971	0.880181	0.174896	0.462481
91	ENSG00000118058	50.5986	38.2323	62.965	1.64691	0.719759	0.297437	0.809761	0.401178	0.430081
92	ENSG00000204381	2.73006	3.93434	1.52579	0.387813	-1.36657	0.445913	0.903742	0.280781	0.260264
93	ENSG00000110422	1185.13	1132.77	1237.49	1.09245	0.127567	0.925014	1	0.449994	0.0745834
94	ENSG00000184154	20.0835	16.78	23.387	1.39374	0.478962	0.570234	0.965164	0.136229	0.17303
95	ENSG00000133805	275.445	224.421	326.469	1.45472	0.540741	0.694912	1	0.625785	0.607664
96	ENSG00000149257	67.961	65.8616	70.0604	1.06375	0.0891627	0.574618	0.968279	0.63433	0.8411
97	ENSG00000013725	3190.23	3897.8	2482.66	0.636939	-0.650772	0.587101	0.976268	1.72582	0.535223
98	ENSG00000196371	85.6021	76.1999	95.0044	1.24678	0.318205	0.680455	1	0.0326342	0.323334
99	ENSG00000062282	3323.83	3805.02	2842.64	0.747076	-0.420672	0.145625	0.657349	1.51751	1.41262
100	ENSG00000214026	296.451	381.136	211.767	0.55562	-0.847829	0.0102132	0.193894	1.27099	0.727108
101	ENSG00000087365	1579.41	1813.04	1345.78	0.74228	-0.429965	0.343834	0.844024	0.105223	1.42765
102	ENSG00000173621	61.0647	64.6076	57.5218	0.890326	-0.167595	0.880511	1	2.11226	0.558366
103	ENSG00000173825	100.158	117.679	82.6361	0.702214	-0.510016	0.24684	0.776878	0.341527	0.636554
104	ENSG00000149547	29.6464	29.8132	29.4795	0.988807	-0.0162386	0.318573	0.82564	1.01082	1.11951
105	ENSG00000132274	789.787	738.222	841.352	1.1397	0.188654	0.523301	0.936395	1.82595	2.98316
106	ENSG00000110108	1025.53	747.414	1303.64	1.74421	0.80257	0.114912	0.598492	0.158987	1.94895
107	ENSG00000170145	177.229	164.49	189.968	1.15489	0.207759	0.71695	1	0.178817	0.392468
108	ENSG00000166439	190.072	198.152	181.991	0.918442	-0.122739	0.861982	1	0.451671	0.204972
109	ENSG00000134574	224.775	130.878	318.673	2.43489	1.28386	0.034101	0.354945	0.258612	1.08662
110	ENSG00000110719	2876.76	3815.27	1938.25	0.508026	-0.977027	0.00892	0.177142	0.459473	1.44812
111	ENSG00000175463	2059.58	3042.2	1076.96	0.354006	-1.49815	0.00365627	0.110929	1.70427	0.0859998
112	ENSG00000110274	230.558	152.576	308.541	2.02221	1.01594	0.0928245	0.550449	0.27618	0.447031
113	ENSG00000133317	100.693	115.552	85.8345	0.742821	-0.428914	0.376643	0.851071	1.26518	1.33236
114	ENSG00000152270	306.297	250.118	362.477	1.44922	0.53528	0.361273	0.851071	0.210377	0.397736
115	ENSG00000149177	1244.82	882.442	1607.21	1.82132	0.864983	0.193595	0.728612	0.889298	0.907531
116	ENSG00000110063	127.549	133.656	121.442	0.908618	-0.138254	0.805414	1	0.631207	0.302996
117	ENSG00000070081	65.5726	77.4826	53.6626	0.692576	-0.529956	0.476975	0.923672	0.815428	0.543559
118	ENSG00000185627	670.635	805.016	536.255	0.666142	-0.586098	0.0990492	0.563298	0.177892	0.217214
119	ENSG00000168010	5200.75	8223.59	2177.9	0.264835	-1.91683	0.000131063	0.0132505	2.18884	0.259805
120	ENSG00000165494	567.518	535.233	599.803	1.12064	0.164322	0.784154	1	0.639825	0.244905
121	ENSG00000126432	563.955	623.301	504.609	0.809575	-0.304763	0.557873	0.956186	1.18465	0.399545
122	ENSG00000110344	623.443	618.08	628.807	1.01736	0.0248237	0.82935	1	0.586477	1.15236
123	ENSG00000110324	2198.89	2216.36	2181.42	0.984235	-0.0229249	0.864237	1	0.523633	0.181987
124	ENSG00000077514	526.982	287.477	766.487	2.66626	1.41482	0.037695	0.36539	0.399087	1.25249
125	ENSG00000134955	35.9987	26.9038	45.0936	1.6761	0.74511	0.193652	0.728612	0.115029	1.5425
126	ENSG00000110074	26.3532	35.7278	16.9785	0.475218	-1.07334	0.0653957	0.471076	0.339907	0.0963211
127	ENSG00000165457	92.6303	131.89	53.3703	0.404657	-1.30523	0.011157	0.203294	2.15691	0.350208
128	ENSG00000172732	220.416	314.357	126.474	0.402326	-1.31356	0.0119134	0.206363	0.469916	0.506142
129	ENSG00000177156	3530.53	3952.19	3108.87	0.786619	-0.346263	0.517815	0.935837	2.09493	0.715099
130	ENSG00000156738	514.665	520.418	508.913	0.977892	-0.0322523	0.395807	0.862562	1.37971	1.56746
131	ENSG00000134910	205.787	199.853	211.721	1.05939	0.0832312	0.994046	1	1.07553	0.538222
132	ENSG00000170242	254.696	291.547	217.844	0.7472	-0.420434	0.482018	0.927544	0.416042	0.225596
133	ENSG00000137494	3.02132	3.41235	2.6303	0.770819	-0.375536	0.463219	0.91566	0.0892618	0.330101
134	ENSG00000085733	127.946	94.7122	161.179	1.70177	0.76704	0.318911	0.825902	0.583084	0.660427
135	ENSG00000149483	119.487	88.2477	150.726	1.70799	0.772302	0.374932	0.851071	0.313386	0.245171
136	ENSG00000026508	6267.8	4293.18	8242.43	1.91989	0.941025	0.196718	0.732578	0.162465	0.0754157
137	ENSG00000177054	98.8361	82.174	115.498	1.40553	0.491117	0.43597	0.89595	0.334814	0.360601
138	ENSG00000137714	116.396	100.354	132.439	1.31971	0.400224	0.354982	0.851071	0.105623	0.407899
139	ENSG00000149489	16.3899	16.5711	16.2087	0.978128	-0.0319055	0.909268	1	0.151249	0.127581
140	ENSG00000166352	2.78641	2.84882	2.724	0.956183	-0.0646417	0.714574	1	0.299792	1.2626
141	ENSG00000154144	527.253	486.028	568.478	1.16964	0.226066	0.308808	0.816732	0.720391	0.411665
142	ENSG00000133321	598.775	948.518	249.033	0.262549	-1.92934	0.000139143	0.0136748	2.94622	0.355816
143	ENSG00000154114	31.0045	23.7724	38.2366	1.60844	0.685665	0.57581	0.969008	0.214891	1.16597
144	ENSG00000110104	54.364	57.9341	50.794	0.876754	-0.189756	0.345246	0.845128	0.455207	0.30578
145	ENSG00000175591	59.989	82.0304	37.9476	0.462604	-1.11215	0.0120517	0.207039	0.425031	1.00246
146	ENSG00000149582	59.7798	78.704	40.8555	0.519104	-0.945906	0.627804	0.998281	1.18329	1.26596
147	ENSG00000168876	17.1114	11.5366	22.6863	1.96645	0.975596	0.154795	0.670987	0.0979545	0.450671
148	ENSG00000173992	222.254	367.753	76.7552	0.208714	-2.2604	1.94157e-05	0.00345374	8.20433	0.280181
149	ENSG00000174996	51.4934	59.2011	43.7857	0.739609	-0.435165	0.862905	1	1.66187	1.07093
150	ENSG00000110025	309.885	259.999	359.771	1.38374	0.468575	0.462354	0.915093	0.500031	1.79863
151	ENSG00000110435	96.0563	49.0492	143.063	2.91673	1.54435	0.0069231	0.154147	0.0788059	0.374103
152	ENSG00000110455	58.8057	84.6572	32.9542	0.389267	-1.36117	0.0499664	0.422823	4.66309	0.425409
153	ENSG00000070047	239.4	401.549	77.2507	0.192382	-2.37795	3.18096e-05	0.0049061	7.79161	0.391666
154	ENSG00000251562	1614.57	2092.32	1136.82	0.543331	-0.880098	0.0315261	0.341528	1.14556	1.62374
155	ENSG00000148926	670.218	536.68	803.757	1.49765	0.582696	0.376564	0.851071	0.930799	2.33409
156	ENSG00000229859	5.7221	8.07521	3.36899	0.417202	-1.26118	0.432348	0.893771	0.315849	0.357051
157	ENSG00000251143	2.8913	2.84751	2.93509	1.03076	0.043706	0.719121	1	0.224389	0.559783
158	ENSG00000175115	666.056	892.336	439.775	0.492836	-1.02082	0.0106651	0.199251	1.72454	1.59826
159	ENSG00000149311	434.533	392.206	476.86	1.21584	0.281954	0.567937	0.963123	1.04441	0.36451
160	ENSG00000201684	0.239122	0.478243	0	0	#NAME?	0.0214851	0.281691	0.239813	0
161	ENSG00000245532	7386.4	6600.03	8172.76	1.23829	0.30835	0.817559	1	0.608712	0.383094
162	ENSG00000162341	158.033	192.297	123.769	0.643636	-0.635683	0.430124	0.891811	1.58965	0.76914
163	ENSG00000173120	876.268	886.468	866.068	0.976987	-0.0335891	0.833028	1	0.0537045	1.96697
164	ENSG00000170946	161.368	141.862	180.875	1.27501	0.350503	0.470147	0.919918	0.0249221	0.75943
165	ENSG00000133789	163.842	159.629	168.055	1.05278	0.074208	0.817785	1	0.238706	0.653363
166	ENSG00000110583	14.3845	13.637	15.1319	1.10962	0.15007	0.644354	1	0.434615	0.568793
167	ENSG00000246273	3.15675	3.49062	2.82288	0.808705	-0.306315	0.722212	1	0.23032	0.0953697
168	ENSG00000185201	586.028	856.346	315.71	0.368671	-1.4396	0.00381861	0.113965	1.64232	0.19627
169	ENSG00000165458	795.798	844.195	747.401	0.885341	-0.175695	0.6608	1	1.64989	0.41993
170	ENSG00000167257	124.061	95.4124	152.709	1.60051	0.678536	0.229664	0.759124	0.0459781	0.489205
171	ENSG00000110011	776.044	750.751	801.336	1.06738	0.0940731	0.752111	1	0.305719	0.67887
172	ENSG00000149043	0.164788	0	0.329576	Inf	Inf	0.740576	1	0	0.108562
173	ENSG00000167770	1069.41	1431.81	707.012	0.493789	-1.01803	0.0248218	0.301254	0.481124	0.113671
174	ENSG00000176973	1044.41	1347.17	741.652	0.550526	-0.861116	0.0536701	0.436681	1.23973	0.0758404
175	ENSG00000197601	856.677	665.252	1048.1	1.5755	0.655807	0.501872	0.935837	0.616667	0.360036
176	ENSG00000110651	308.056	372.557	243.556	0.653741	-0.61321	0.419946	0.881892	1.09746	0.429368
177	ENSG00000064201	475.803	474.282	477.324	1.00641	0.00922246	0.818893	1	1.62264	0.637284
178	ENSG00000168496	114.717	133.491	95.9433	0.718723	-0.476492	0.516818	0.935837	0.55307	0.308425
179	ENSG00000173727	0.0566678	0	0.113336	Inf	Inf	1	1	0	0.191454
180	ENSG00000173456	152.076	196.96	107.192	0.544233	-0.877702	0.122542	0.616868	0.608178	0.221196
181	ENSG00000021300	109.32	75.002	143.638	1.91512	0.937437	0.0336792	0.353172	0.516241	1.31152
182	ENSG00000149418	73.6082	73.9816	73.2347	0.989905	-0.0146386	0.583969	0.974434	0.439067	1.1806
183	ENSG00000250570	0.0566678	0	0.113336	Inf	Inf	1	1	0	0.191454
184	ENSG00000167792	1223.2	1291.36	1155.03	0.894423	-0.160971	0.731591	1	0.319312	0.123503
185	ENSG00000121653	2.70828	4.73379	0.682762	0.144232	-2.79354	0.0548518	0.4417	0.475278	0.197702
186	ENSG00000166025	15.7201	20.1032	11.337	0.563943	-0.826379	0.0649523	0.469532	0.162096	0.204536
187	ENSG00000166387	83.6227	107.536	59.7096	0.555254	-0.84878	0.105741	0.577188	0.377937	0.353642
188	ENSG00000149397	78.3064	70.4581	86.1547	1.22278	0.290164	0.467077	0.917592	0.358219	0.118755
189	ENSG00000152578	0.300136	0.486937	0.113336	0.232752	-2.10313	1	1	0.244172	0.127523
190	ENSG00000134333	789.518	753.48	825.556	1.09566	0.131797	1	1	0.284075	1.72954
191	ENSG00000197580	0.985225	0.467766	1.50268	3.21247	1.68368	0.455761	0.911435	0.18843	0.824645
192	ENSG00000151498	116.534	140.121	92.9479	0.66334	-0.592179	0.273161	0.798988	0.28668	1.30631
193	ENSG00000213593	266.599	205.635	327.564	1.59293	0.671687	0.231021	0.760024	0.334609	0.825089
194	ENSG00000132740	112.605	125.326	99.8835	0.796991	-0.327365	0.75185	1	1.64796	0.647361
195	ENSG00000177963	458.81	344.426	573.193	1.6642	0.734826	0.273676	0.799608	0.318928	0.282849
196	ENSG00000198851	2048.83	2530.85	1566.81	0.619082	-0.691797	0.215225	0.746892	0.5547	0.712157
197	ENSG00000110711	1228.91	1185.45	1272.37	1.07333	0.102095	0.756865	1	0.217179	0.156506
198	ENSG00000167985	467.406	559.963	374.849	0.669416	-0.579025	0.268805	0.794049	0.845026	0.383747
199	ENSG00000168061	132.228	127.839	136.617	1.06866	0.0958094	0.817764	1	0.140618	0.807963
200	ENSG00000198382	329.4	329.677	329.124	0.998325	-0.00241925	0.594288	0.980661	0.479676	0.219762
201	ENSG00000166801	515.388	398.335	632.441	1.58771	0.66695	0.221013	0.751447	0.16352	0.206186
202	ENSG00000150787	1.74516	1.69899	1.79133	1.05435	0.0763519	0.826181	1	0.209212	0.79145
203	ENSG00000166452	18.411	21.2173	15.6048	0.735474	-0.443253	0.357926	0.851071	0.57306	0.314702
204	ENSG00000179241	28.7262	22.2634	35.1889	1.58057	0.660445	0.672507	1	1.13536	0.482501
205	ENSG00000172613	205.69	238.852	172.528	0.722321	-0.469287	0.307315	0.816602	0.238772	0.263908
206	ENSG00000109929	79.1319	73.5616	84.7022	1.15145	0.203446	0.663498	1	0.212512	0.624688
207	ENSG00000166181	736.377	643.083	829.671	1.29015	0.367534	0.32906	0.831137	0.307318	1.16283
208	ENSG00000240121	0.392997	0.467766	0.318227	0.680313	-0.55573	1	1	0.232622	0.411972
209	ENSG00000149476	27.8548	37.6391	18.0704	0.480097	-1.0586	0.291143	0.804485	1.73538	0.219513
210	ENSG00000149534	17.3488	14.3067	20.391	1.42528	0.511246	0.953485	1	0.835617	1.04773
211	ENSG00000110002	89.0874	89.3147	88.8601	0.99491	-0.00736184	0.886183	1	0.130801	0.328767
212	ENSG00000242885	21.8564	14.9712	28.7417	1.9198	0.940956	0.439819	0.899479	0.219129	0.0888926
213	ENSG00000149218	162.22	138.246	186.194	1.34683	0.429569	0.167203	0.691163	0.303297	0.840281
214	ENSG00000025434	36.5388	27.9656	45.112	1.61312	0.689858	0.226315	0.75535	0.0446919	0.425089
215	ENSG00000182919	78.5838	81.9888	75.1788	0.91694	-0.125101	0.643708	1	0.270576	0.272954
216	ENSG00000149273	6592.59	11501.1	1684.1	0.14643	-2.77172	1.99187e-05	0.00350736	7.84101	0.0756676
217	ENSG00000075239	89.2031	109.219	69.1875	0.633476	-0.658638	0.297201	0.809761	2.87338	0.0840959
218	ENSG00000174885	2.37766	3.24844	1.50687	0.463874	-1.10819	0.359951	0.851071	0.25905	0.336225
219	ENSG00000130592	16085	22465.4	9704.54	0.431977	-1.21097	0.0213045	0.281691	0.591233	0.183166
220	ENSG00000236248	1.36518	1.03953	1.69083	1.62654	0.701802	1	1	0.0952707	0.132435
221	ENSG00000243742	0.0489151	0	0.0978302	Inf	Inf	1	1	0	0.165261
222	ENSG00000169519	19.5147	21.4049	17.6246	0.823394	-0.280346	0.792114	1	0.26422	0.0891245
223	ENSG00000251053	0.632763	1.03155	0.233973	0.226816	-2.14041	0.153885	0.669887	0.152651	0.200606
224	ENSG00000149084	242.931	147.134	338.729	2.30218	1.203	0.112506	0.592833	0.485499	1.91915
225	ENSG00000154146	1859.04	2100.31	1617.77	0.770252	-0.376598	0.661269	1	1.65878	0.569099
226	ENSG00000166326	52.4438	46.0496	58.838	1.27771	0.353559	0.973539	1	0.551855	0.689725
227	ENSG00000152219	77.2334	70.3443	84.1225	1.19587	0.258058	0.520732	0.935837	0.0592317	0.142743
228	ENSG00000142102	2123.6	2681.75	1565.45	0.583741	-0.7766	0.136511	0.639055	1.34075	0.240785
229	ENSG00000121671	266.582	292.182	240.983	0.824769	-0.277939	0.848083	1	0.581955	0.639769
230	ENSG00000157570	11.8558	19.1125	4.59913	0.240635	-2.05508	0.0854886	0.53062	0.900204	0.130892
231	ENSG00000205339	193.577	175.079	212.074	1.2113	0.276561	0.767789	1	0.261088	0.333083
232	ENSG00000069696	11.6707	10.8802	12.4613	1.14532	0.195756	0.750796	1	0.50493	0.562657
233	ENSG00000182048	8.07541	10.638	5.51277	0.518213	-0.948384	0.194402	0.729873	0.299752	0.240745
234	ENSG00000166900	1593.74	1366.78	1820.7	1.33211	0.413713	0.667938	1	0.685498	2.13107
235	ENSG00000121691	2247.57	2744.67	1750.46	0.637768	-0.648897	0.0646799	0.468321	1.26398	1.09133
236	ENSG00000168002	597.607	782.8	412.414	0.526845	-0.924549	0.0240527	0.296483	0.022302	0.259952
237	ENSG00000149196	58.0486	37.9413	78.1559	2.05992	1.04259	0.0609424	0.455767	0.0790072	0.553694
238	ENSG00000053918	377.425	312.73	442.12	1.41374	0.499521	0.342663	0.842888	0.454267	0.788697
239	ENSG00000162139	0.843891	0.754766	0.933016	1.23617	0.305872	0.562366	0.960197	0.151325	0.284491
240	ENSG00000137522	55.9968	67.7498	44.2438	0.653047	-0.614742	0.292464	0.805939	0.509056	0.697579
241	ENSG00000110092	14.592	16.2499	12.9342	0.795954	-0.329244	0.252836	0.780941	0.391395	0.39673
242	ENSG00000166037	148.263	125.999	170.528	1.35341	0.436602	0.473954	0.922149	0.302532	0.396105
243	ENSG00000175467	67.3158	108.409	26.223	0.24189	-2.04758	0.00153507	0.065271	2.01109	0.092829
244	ENSG00000133884	538.798	813.76	263.835	0.324217	-1.62497	0.000128998	0.0131045	0.637803	0.359656
245	ENSG00000172273	199.279	177.689	220.868	1.243	0.313829	0.50226	0.935837	0.19021	0.30389
246	ENSG00000149503	9.26606	14.4342	4.09795	0.283906	-1.81651	0.0449149	0.399433	0.300628	0.0464229
247	ENSG00000110330	255.418	245.371	265.465	1.08189	0.113557	0.916704	1	0.214796	0.389303
248	ENSG00000177042	314.224	405.147	223.3	0.551157	-0.859464	0.198152	0.733616	10.3741	0.326093
249	ENSG00000166927	562.638	577.509	547.766	0.948498	-0.0762833	0.116895	0.60288	1.84922	1.0544
250	ENSG00000214517	153.395	245.095	61.6949	0.251719	-1.99011	0.000146319	0.0141174	1.41633	0.0481904
251	ENSG00000150776	149.088	108.846	189.329	1.73942	0.798607	0.200592	0.735358	0.124726	1.85625
252	ENSG00000171631	35.7017	45.7205	25.6828	0.561735	-0.832038	0.451991	0.908022	2.25808	0.533667
253	ENSG00000175634	53.6585	95.037	12.28	0.129213	-2.95218	1.09694e-05	0.00227239	9.10944	0.0812401
254	ENSG00000214063	193.18	300.311	86.0493	0.286534	-1.80322	0.00023394	0.0197646	4.08858	0.403573
255	ENSG00000162222	195.681	156.27	235.093	1.5044	0.589189	0.282087	0.804485	0.341257	0.468374
256	ENSG00000213445	1545.68	1874.73	1216.63	0.648963	-0.623792	0.106423	0.578114	1.03416	0.751208
257	ENSG00000166800	1.8657	1.8021	1.92929	1.07058	0.0983894	0.384768	0.85582	0.393791	0.71605
258	ENSG00000177697	951.705	1229.91	673.503	0.547605	-0.868793	0.214399	0.746859	2.38189	0.443122
259	ENSG00000165895	0.185887	0	0.371774	Inf	Inf	0.725057	1	0	0.167472
260	ENSG00000245248	0.741235	1.07667	0.405802	0.376905	-1.40773	0.85142	1	0.204896	0.205085
261	ENSG00000177236	0.228339	0.239647	0.21703	0.905622	-0.143019	0.731453	1	0.12017	0.130085
262	ENSG00000014138	61.2593	57.4976	65.0209	1.13085	0.177403	0.669668	1	0.433923	0.241783
263	ENSG00000177112	13.9612	16.2468	11.6756	0.718639	-0.476661	0.261742	0.786524	0.547565	0.044601
264	ENSG00000188211	3.58202	5.4026	1.76145	0.326037	-1.61689	0.1018	0.568421	0.283666	0.32953
265	ENSG00000181908	0.955808	1.79242	0.1192	0.0665022	-3.91045	0.0439473	0.396501	0.0881797	0.0425833
266	ENSG00000149798	317.294	373.839	260.748	0.697487	-0.519762	0.280693	0.804485	0.512213	0.820016
267	ENSG00000183020	197.122	186.087	208.157	1.1186	0.161692	0.406535	0.870107	0.308916	1.4169
268	ENSG00000149131	49.3831	59.3302	39.4361	0.664689	-0.589248	0.0734309	0.496338	0.430629	2.37086
269	ENSG00000246308	0.333191	0.553047	0.113336	0.20493	-2.2868	0.758737	1	0.277323	0.118166
270	ENSG00000110080	484.321	549.83	418.813	0.761714	-0.392679	0.334962	0.834687	1.74235	0.99382
271	ENSG00000165490	21.4042	10.5435	32.2649	3.06016	1.61361	0.0748662	0.501004	0.0951069	0.484995
272	ENSG00000168040	276.917	380.67	173.165	0.454895	-1.1364	0.386558	0.856282	12.7853	0.546799
273	ENSG00000172977	222.149	281.882	162.417	0.576187	-0.795392	0.114397	0.598255	3.64328	0.908485
274	ENSG00000183340	10.1342	13.1368	7.13169	0.542878	-0.881299	0.32467	0.831137	0.147655	0.333198
275	ENSG00000124920	18.2147	16.6518	19.7776	1.18771	0.248187	0.65401	1	0.41825	1.13343
276	ENSG00000134627	6.82196	6.80795	6.83597	1.00411	0.00592403	0.84125	1	0.355377	0.804972
277	ENSG00000232390	0.332315	0	0.66463	Inf	Inf	0.210955	0.745843	0	0.542105
278	ENSG00000110696	565.836	428.09	703.582	1.64354	0.716805	0.19521	0.730787	0.166426	1.28824
279	ENSG00000149294	109.733	96.4441	123.022	1.27558	0.351148	0.499568	0.935837	0.317036	0.858604
280	ENSG00000149577	583.598	747.699	419.497	0.561051	-0.833796	0.00943947	0.184511	1.18956	1.93779
281	ENSG00000187079	0.964822	1.04724	0.8824	0.842592	-0.247094	1	1	0.475429	0.736006
282	ENSG00000171204	59.2287	42.4037	76.0537	1.79357	0.842831	0.178117	0.707287	0.208253	0.945295
283	ENSG00000150455	36.613	35.6985	37.5276	1.05124	0.0720892	0.922465	1	0.334574	0.0906615
284	ENSG00000110218	68.669	33.1333	104.205	3.14501	1.65307	0.0558188	0.443236	0.40518	0.895595
285	ENSG00000236304	161.821	228.73	94.9115	0.414949	-1.26899	0.0112471	0.203993	1.77228	0.281151
286	ENSG00000137496	358.744	416.174	301.313	0.724007	-0.465924	0.176626	0.705467	0.484101	0.53557
287	ENSG00000168071	1779.82	1546.48	2013.16	1.30177	0.380475	0.83901	1	0.645348	2.47593
288	ENSG00000187049	263.813	193.74	333.886	1.72337	0.785234	0.106225	0.577745	0.118508	0.388141
289	ENSG00000133808	17.8536	19.2693	16.4379	0.853062	-0.229277	0.241795	0.770608	0.307629	0.453778
290	ENSG00000166311	467.566	546.573	388.558	0.710898	-0.492285	0.115616	0.60035	0.112946	0.306537
291	ENSG00000173486	20.5128	24.3229	16.7027	0.686704	-0.54224	0.37202	0.851071	0.270925	0.78208
292	ENSG00000076043	131.133	164.51	97.756	0.594226	-0.750916	0.445343	0.903742	0.541496	2.00374
293	ENSG00000167995	283.789	302.856	264.722	0.874084	-0.194156	0.594336	0.980661	0.664417	2.99446
294	ENSG00000213477	0.295789	0.478243	0.113336	0.236983	-2.07714	0.102768	0.570692	0.239813	0.128808
295	ENSG00000172927	7.24615	11.2708	3.2215	0.285827	-1.80679	0.13269	0.638372	0.839702	0.273398
296	ENSG00000174516	84.2837	101.502	67.0652	0.660727	-0.597874	0.506011	0.935837	0.519944	0.332023
297	ENSG00000149313	325.863	224.395	427.33	1.90436	0.929308	0.0808051	0.516771	0.19847	1.20599
298	ENSG00000204370	0.47353	0.947061	0	0	#NAME?	0.0377781	0.36539	0.187286	0
299	ENSG00000205106	1.7733	3.5466	0	0	#NAME?	0.00459989	0.126392	0.536088	0
300	ENSG00000175390	728.094	846.193	609.996	0.720871	-0.472186	0.59476	0.98087	0.495385	0.948562
301	ENSG00000109906	15.4097	20.2922	10.5273	0.518784	-0.946794	0.0628337	0.46254	0.603733	0.305039
302	ENSG00000182272	9.03275	7.20772	10.8578	1.50641	0.591115	0.906054	1	0.563727	0.953982
303	ENSG00000135372	200.736	307.765	93.7082	0.30448	-1.71558	0.0034542	0.106471	9.56216	0.213664
304	ENSG00000166004	43.9015	47.5535	40.2495	0.846404	-0.240581	0.334115	0.834538	0.246038	0.120063
305	ENSG00000129159	0.544694	0.864113	0.225275	0.260701	-1.93953	0.615467	0.993265	0.125457	0.0859831
306	ENSG00000198488	0.159114	0	0.318227	Inf	Inf	0.740226	1	0	0.517958
307	ENSG00000150687	165.201	125.231	205.171	1.63834	0.712233	0.249377	0.779028	0.970303	6.16564
308	ENSG00000151348	269.926	287.034	252.818	0.880794	-0.183123	0.725363	1	0.2408	0.687756
309	ENSG00000172508	91.5493	110.941	72.1572	0.650408	-0.620583	0.573932	0.967983	1.21107	0.43946
310	ENSG00000099849	359.844	432.598	287.09	0.663643	-0.591522	0.447916	0.904739	1.81033	0.185061
311	ENSG00000237388	0.276523	0.553047	0	0	#NAME?	0.330572	0.831137	0.277323	0
312	ENSG00000134824	132.567	151.484	113.649	0.750241	-0.414573	0.381494	0.853284	4.72034	3.08809
313	ENSG00000173653	147.561	134.351	160.77	1.19664	0.258989	0.925843	1	0.399815	0.541267
314	ENSG00000023171	26.6619	15.0771	38.2467	2.53674	1.34298	0.385357	0.855944	0.546759	0.843635
315	ENSG00000241170	16.9599	19.396	14.5238	0.748806	-0.417337	0.278292	0.80324	0.382888	0.364637
316	ENSG00000149201	2.6121	2.12224	3.10196	1.46164	0.547592	1	1	0.37774	0.7457
317	ENSG00000250303	10.4784	11.6067	9.35007	0.805573	-0.311913	0.498376	0.935837	0.359511	0.678643
318	ENSG00000052841	31.3213	28.1534	34.4892	1.22504	0.292834	0.919246	1	0.483978	0.459492
319	ENSG00000184232	226.2	217.111	235.289	1.08373	0.116001	0.183692	0.715335	2.34959	1.99222
320	ENSG00000185475	448.026	567.991	328.062	0.577583	-0.791899	0.0928071	0.550449	0.82073	0.0250993
321	ENSG00000248509	0.198174	0.396347	0	0	#NAME?	0.242373	0.770707	0.0981383	0
322	ENSG00000150750	0.225275	0	0.450551	Inf	Inf	0.730907	1	0	0.286755
323	ENSG00000084234	3051.37	3263.2	2839.54	0.87017	-0.200631	0.73523	1	0.23464	2.50575
324	ENSG00000170647	3.26822	1.69899	4.83745	2.84725	1.50957	0.166853	0.690752	0.163722	0.81569
325	ENSG00000227631	11.6811	7.60782	15.7543	2.07081	1.05019	0.312431	0.820204	0.161045	0.153958
326	ENSG00000109854	1114.83	1250.49	979.179	0.783038	-0.352845	0.244488	0.773179	0.676732	0.490506
327	ENSG00000243172	0.495694	0.991388	0	0	#NAME?	0.736638	1	0.196469	0
328	ENSG00000149100	111.456	90.6522	132.259	1.45897	0.544955	0.608108	0.989095	0.147504	0.936841
329	ENSG00000183562	0.0485202	0	0.0970405	Inf	Inf	1	1	0	0.163927
330	ENSG00000110203	26.5584	37.5612	15.5556	0.414141	-1.27181	0.191159	0.725636	0.426747	0.917588
331	ENSG00000175800	0.179161	0.239122	0.1192	0.49849	-1.00436	0.313553	0.821189	0.119907	0.176284
332	ENSG00000166928	103.839	114.224	93.4542	0.818169	-0.289529	0.249984	0.779254	0.634172	0.633721
333	ENSG00000189431	0.0970405	0	0.194081	Inf	Inf	1	1	0	0.326586
334	ENSG00000149054	1.3533	0	2.70659	Inf	Inf	0.112063	0.591826	0	1.22385
335	ENSG00000110536	138.308	126.928	149.687	1.17931	0.237947	0.471055	0.920573	0.233998	0.456486
336	ENSG00000160695	15.4391	10.8907	19.9874	1.83527	0.875994	0.0935587	0.552623	0.616544	0.278835
337	ENSG00000189057	13.9821	13.1142	14.8499	1.13235	0.179318	0.23907	0.767828	1.18309	0.745873
338	ENSG00000240652	65.6535	66.1317	65.1752	0.985537	-0.0210175	0.512382	0.935837	0.652636	1.59558
339	ENSG00000118363	596.793	540.401	653.184	1.2087	0.27346	0.689258	1	0.0781089	0.434157
340	ENSG00000245552	0.138262	0.276523	0	0	#NAME?	0.379395	0.851071	0.138662	0
341	ENSG00000172409	142.33	128.048	156.613	1.22308	0.290517	0.748183	1	0.0450101	0.425688
342	ENSG00000166441	6035.88	7087.54	4984.21	0.703235	-0.507921	0.55687	0.955329	2.07007	0.587876
343	ENSG00000162227	54.0255	68.0809	39.9701	0.587097	-0.76833	0.299402	0.811246	3.90112	0.444039
344	ENSG00000251661	1.08491	1.97574	0.194081	0.0982321	-3.34766	0.103664	0.572662	0.227737	0.0864499
345	ENSG00000177947	0.537146	0	1.07429	Inf	Inf	0.277716	0.80288	0	0.549887
346	ENSG00000244134	0.486937	0.973873	0	0	#NAME?	0.736047	1	0.480661	0
347	ENSG00000167325	280.57	166.218	394.922	2.37592	1.24849	0.0128554	0.213214	0.055418	1.68843
348	ENSG00000168005	11.8275	14.2802	9.37473	0.656485	-0.607165	0.692286	1	0.672113	0.267193
349	ENSG00000175575	165.71	160.914	170.505	1.0596	0.0835219	0.760541	1	0.427896	0.931282
350	ENSG00000165915	116.014	118.545	113.482	0.957289	-0.0629735	0.93632	1	0.90844	1.24736
351	ENSG00000205126	0.106076	0	0.212151	Inf	Inf	1	1	0	0.35505
352	ENSG00000137474	1.55931	2.20607	0.912549	0.413654	-1.27351	0.401512	0.86673	0.451064	0.551686
353	ENSG00000184281	206.403	261.302	151.505	0.579809	-0.78635	0.187161	0.718985	1.96957	0.225676
354	ENSG00000186166	1222.58	809.861	1635.29	2.01922	1.0138	0.0167945	0.247249	0.123457	1.21665
355	ENSG00000224636	6.8868	7.50656	6.26705	0.834876	-0.260367	0.493441	0.93348	0.0934964	0.255644
356	ENSG00000151502	337.9	362.549	313.252	0.864026	-0.210854	0.895546	1	0.235954	1.3813
357	ENSG00000187240	6.67431	3.6157	9.73292	2.69185	1.4286	0.20477	0.740971	0.16307	0.65218
358	ENSG00000245502	1.5774	0.966231	2.18856	2.26505	1.17954	1	1	0.149913	1.21343
359	ENSG00000166199	74.6829	82.3933	66.9724	0.812838	-0.29896	0.446069	0.903742	0.207592	1.14772
360	ENSG00000178105	41.4804	33.0369	49.9238	1.51115	0.595647	0.245061	0.774415	0.160802	0.092088
361	ENSG00000199550	0.276523	0.553047	0	0	#NAME?	0.330572	0.831137	0.277323	0
362	ENSG00000204241	1.54781	2.21642	0.879198	0.396675	-1.33397	0.142939	0.65149	0.274354	0.091473
363	ENSG00000250073	1.19314	0.755818	1.63046	2.15721	1.10917	0.723059	1	0.137223	0.4039
364	ENSG00000173264	201.823	233.162	170.483	0.731175	-0.451711	0.859874	1	1.25516	0.0981354
365	ENSG00000178301	3.97794	3.34141	4.61447	1.38099	0.465706	0.453635	0.909375	0.526497	0.739391
366	ENSG00000198877	0.138262	0.276523	0	0	#NAME?	0.379395	0.851071	0.138662	0
367	ENSG00000109911	64.8961	67.0237	62.7684	0.936511	-0.0946318	0.694883	1	0.294097	0.20273
368	ENSG00000110717	682.119	433.205	931.032	2.14917	1.10378	0.0447789	0.398391	0.144974	0.132472
369	ENSG00000197798	80.048	78.2704	81.8257	1.04542	0.0640885	0.70637	1	0.517139	0.477084
370	ENSG00000168092	1.65007	1.69282	1.60732	0.949493	-0.0747701	0.523459	0.936395	0.297356	0.564107
371	ENSG00000149554	2.04188	1.89514	2.18863	1.15486	0.207723	0.745215	1	0.171861	0.109875
372	ENSG00000110237	9.60098	10.5481	8.65385	0.820417	-0.285571	0.789405	1	0.813426	2.35162
373	ENSG00000173432	0.138262	0.276523	0	0	#NAME?	0.379395	0.851071	0.138662	0
374	ENSG00000177600	95020	110919	79121.3	0.713328	-0.487363	0.656749	1	0.363814	0.212734
375	ENSG00000152268	0.484866	0.486937	0.482796	0.991496	-0.0123206	0.801276	1	0.236743	0.468455
376	ENSG00000110079	21.4363	18.7365	24.136	1.28818	0.365334	0.390625	0.858887	1.16916	0.679877
377	ENSG00000019144	4.19108	5.68631	2.69585	0.474095	-1.07675	0.757644	1	0.772411	0.37181
378	ENSG00000087884	20.2597	25.5029	15.0165	0.588816	-0.76411	0.283728	0.804485	0.240668	0.211901
379	ENSG00000110492	7.17442	11.389	2.95986	0.259888	-1.94404	0.0744486	0.499238	0.523105	0.0925337
380	ENSG00000148935	1.67362	1.02081	2.32643	2.279	1.1884	0.526991	0.938962	0.158294	0.562765
381	ENSG00000162300	402.177	519.839	284.514	0.547312	-0.869565	0.0723066	0.493371	1.59253	0.172707
382	ENSG00000233930	0.101953	0	0.203906	Inf	Inf	1	1	0	0.137172
383	ENSG00000166483	16.0465	10.383	21.7101	2.09093	1.06415	0.384656	0.85582	0.350061	0.380036
384	ENSG00000161328	11.6147	19.4375	3.79196	0.195085	-2.35783	0.00888807	0.17689	0.385316	0.114628
385	ENSG00000166741	0.0489151	0	0.0978302	Inf	Inf	1	1	0	0.165261
386	ENSG00000162174	139.118	107.367	170.869	1.59145	0.670338	0.304677	0.8144	0.520093	0.64379
387	ENSG00000186907	1.1686	1.54592	0.791286	0.511856	-0.966191	0.19884	0.733616	0.265452	0.0687432
388	ENSG00000247151	0.855971	1.59274	0.1192	0.0748392	-3.74006	0.0168164	0.247249	0.209527	0.0487714
389	ENSG00000109944	5.469	3.7705	7.16749	1.90094	0.92671	0.797722	1	0.076412	1.14375
390	ENSG00000074266	201.4	127.811	274.989	2.15152	1.10536	0.0529363	0.433713	0.112115	2.703
391	ENSG00000121236	7.68966	6.81899	8.56034	1.25537	0.32811	0.947407	1	0.111684	0.872969
392	ENSG00000154134	82.9554	101.296	64.6144	0.637874	-0.648656	0.489695	0.932448	0.792467	0.599639
393	ENSG00000173465	199.168	236.608	161.728	0.683527	-0.548929	0.565862	0.962155	4.03588	0.532661
394	ENSG00000249164	3.62324	1.75128	5.4952	3.13782	1.64976	0.745972	1	0.264152	1.39123
395	ENSG00000177666	2255.76	2851.76	1659.75	0.582009	-0.780886	0.0132278	0.21602	0.923431	0.203978
396	ENSG00000121690	0.917516	1.0937	0.741334	0.677824	-0.561017	1	1	0.385442	0.224125
397	ENSG00000166105	3.18824	1.32386	5.05262	3.81658	1.93228	0.492972	0.933212	0.1771	0.789334
398	ENSG00000174672	0.964288	1.92858	0	0	#NAME?	0.0579133	0.449585	0.511659	0
399	ENSG00000213184	0.308265	0.276523	0.340007	1.22958	0.298163	1	1	0.138662	0.488158
400	ENSG00000175602	800.105	698.782	901.429	1.29	0.36737	0.274327	0.800738	0.548414	1.75104
401	ENSG00000019485	11.6016	8.00488	15.1984	1.89864	0.924966	0.167635	0.691813	0.217567	0.148874
402	ENSG00000165905	64.9578	97.2027	32.7128	0.336542	-1.57114	0.182914	0.715284	11.7722	0.145332
403	ENSG00000173153	4.46124	7.27492	1.64757	0.226473	-2.14259	0.0868556	0.534905	0.699991	0.107634
404	ENSG00000214391	0.109706	0	0.219411	Inf	Inf	1	1	0	0.146809
405	ENSG00000181264	1.95724	0	3.91448	Inf	Inf	0.0477853	0.412423	0	0.596635
406	ENSG00000244975	3.78401	1.49906	6.06896	4.04852	2.01739	0.247041	0.776878	0.0869926	0.766909
407	ENSG00000246174	0.358502	0	0.717004	Inf	Inf	0.21911	0.749538	0	0.360727
408	ENSG00000233220	0.0595998	0	0.1192	Inf	Inf	1	1	0	0.201359
409	ENSG00000170209	0.165676	0	0.331351	Inf	Inf	0.740627	1	0	0.240459
410	ENSG00000174903	15.5088	21.059	9.95854	0.472887	-1.08043	0.212471	0.745843	0.932581	0.314502
411	ENSG00000175773	2.23395	3.57567	0.892224	0.249527	-2.00273	0.068694	0.481683	0.293133	0.211671
412	ENSG00000213465	175.602	322.587	28.618	0.0887142	-3.49469	5.84028e-11	9.4927e-08	20.545	0.0374397
413	ENSG00000149792	328.594	390.986	266.203	0.680851	-0.55459	0.28124	0.804485	0.388658	0.23873
414	ENSG00000162337	14.3797	18.9934	9.76614	0.514187	-0.959634	0.218794	0.749045	0.187837	0.167904
415	ENSG00000240701	0.436682	0	0.873364	Inf	Inf	0.204357	0.740282	0	1.29949
416	ENSG00000149516	22.1866	27.4479	16.9253	0.616633	-0.697516	0.21105	0.745843	1.0488	0.434233
417	ENSG00000207727	0.179735	0.359471	0	0	#NAME?	0.0369311	0.362158	0.180255	0
418	ENSG00000200898	0.261811	0.523622	0	0	#NAME?	1	1	0.262568	0
419	ENSG00000174915	106.123	187.61	24.6359	0.131314	-2.9289	3.03562e-06	0.000855236	4.08284	0.23323
420	ENSG00000162148	26.0041	41.6432	10.365	0.2489	-2.00636	0.000973404	0.0485454	0.298634	0.109209
421	ENSG00000196119	0.0566678	0	0.113336	Inf	Inf	1	1	0	0.191454
422	ENSG00000077616	1.47739	2.25175	0.703022	0.312211	-1.67941	0.0764151	0.505268	0.230781	0.155765
423	ENSG00000168003	149.133	219.527	78.7396	0.358679	-1.47923	0.00609388	0.146105	1.17156	0.111084
424	ENSG00000199883	0	0	0	NA	NA	NA	NA	NA	NA
425	ENSG00000233305	3.59971	3.40704	3.79239	1.1131	0.154587	0.616784	0.993763	0.214727	0.237452
426	ENSG00000247595	1.18314	1.66834	0.697948	0.41835	-1.25722	0.129139	0.629244	0.304269	0.157763
427	ENSG00000133794	343.622	313.99	373.254	1.18875	0.249442	0.363	0.851071	0.704054	0.293498
428	ENSG00000006118	16.4022	14.2953	18.5091	1.29477	0.372696	0.951365	1	0.18855	0.563171
429	ENSG00000109943	70.2958	63.8032	76.7884	1.20352	0.267259	0.825354	1	0.275402	0.291325
430	ENSG00000149782	98.3893	92.4052	104.373	1.12952	0.175708	0.660553	1	0.764127	0.767666
431	ENSG00000110195	0.592152	0.523622	0.660682	1.26175	0.33543	0.839807	1	0.247563	0.454173
432	ENSG00000216708	0	0	0	NA	NA	NA	NA	NA	NA
433	ENSG00000137720	21.2683	21.3571	21.1795	0.991688	-0.0120422	0.492909	0.933176	0.367434	1.58399
434	ENSG00000110768	301.752	245.398	358.107	1.45929	0.545267	0.171108	0.698515	0.381665	1.22868
435	ENSG00000177447	30.4335	14.7214	46.1455	3.13458	1.64827	0.0696454	0.485199	0.258609	0.381182
436	ENSG00000160703	260.139	367.182	153.096	0.416949	-1.26206	0.0166623	0.246679	0.45983	0.911449
437	ENSG00000110245	0.0489151	0	0.0978302	Inf	Inf	1	1	0	0.165261
438	ENSG00000231880	0.998636	0.553047	1.44422	2.6114	1.38482	0.778229	1	0.228609	0.301921
439	ENSG00000181074	0.0485202	0	0.0970405	Inf	Inf	1	1	0	0.163927
440	ENSG00000171202	3.95126	0.276523	7.626	27.5781	4.78545	0.00825664	0.170374	0.0260485	0.827594
441	ENSG00000204572	0.29942	0.276523	0.322316	1.1656	0.221073	1	1	0.138662	0.0939729
442	ENSG00000238995	0.0595998	0	0.1192	Inf	Inf	1	1	0	0.201359
443	ENSG00000179240	3.43646	4.46613	2.40679	0.538898	-0.891916	0.300913	0.811732	0.252073	0.252961
444	ENSG00000137491	0.563885	0.599118	0.528652	0.882383	-0.180522	0.311493	0.819441	0.287425	0.383486
445	ENSG00000175315	0.303068	0.486937	0.1192	0.244795	-2.03035	1	1	0.244172	0.135472
446	ENSG00000170688	0.523622	1.04724	0	0	#NAME?	0.364603	0.851071	0.514881	0
447	ENSG00000179331	0.765871	1.23485	0.296892	0.240428	-2.05632	0.0601781	0.453181	0.250156	0.151802
448	ENSG00000158483	0.759652	1.46081	0.0584932	0.0400416	-4.64236	0.331765	0.832158	0.702162	0.0157943
449	ENSG00000166349	1.18409	0	2.36818	Inf	Inf	0.14285	0.651272	0	0.64858
450	ENSG00000188076	11.305	12.4761	10.134	0.812278	-0.299954	0.480991	0.92672	0.303426	1.44126
451	ENSG00000162302	561.305	778.389	344.222	0.442223	-1.17715	0.00923258	0.181643	1.77494	0.268487
452	ENSG00000166402	0.361484	0	0.722968	Inf	Inf	0.223062	0.75327	0	0.160588
453	ENSG00000110675	0.0970405	0	0.194081	Inf	Inf	1	1	0	0.326586
454	ENSG00000187726	0.31583	0.119824	0.511836	4.27158	2.09477	1	1	0.0600851	0.582747
455	ENSG00000149179	5.1433	6.47122	3.81538	0.589591	-0.762212	0.768195	1	0.741235	0.42701
456	ENSG00000109927	2.25006	2.74851	1.7516	0.637291	-0.649975	0.627882	0.998281	0.367742	0.241652
457	ENSG00000214756	17.0539	23.7138	10.3939	0.438306	-1.18999	0.0940978	0.552623	0.215437	0.0488598
458	ENSG00000150783	0.96719	0.947061	0.987319	1.04251	0.0600595	0.54999	0.951922	0.170218	0.486853
459	ENSG00000173933	2.6996	4.36502	1.03418	0.236924	-2.0775	0.0475719	0.411628	0.148064	0.0831794
460	ENSG00000042429	295.063	366.131	223.996	0.611793	-0.708884	0.217924	0.748612	1.24334	0.503231
461	ENSG00000185885	7528.19	7934.05	7122.33	0.897691	-0.155709	0.837627	1	0.192434	0.502663
462	ENSG00000185238	86.3628	81.0507	91.6748	1.13108	0.177701	0.767091	1	0.391057	0.245631
463	ENSG00000172350	0.0566678	0	0.113336	Inf	Inf	1	1	0	0.191454
464	ENSG00000150764	4.62937	1.83292	7.42583	4.05137	2.01841	0.495953	0.935363	0.14275	1.1538
465	ENSG00000175544	3.49348	1.66548	5.32149	3.19517	1.67589	0.668386	1	0.165611	0.35662
466	ENSG00000174871	8.88438	9.11978	8.64898	0.948375	-0.0764697	0.449304	0.906046	0.262376	0.178214
467	ENSG00000158636	68.6156	54.3116	82.9195	1.52674	0.610451	0.405498	0.869512	0.149485	0.104032
468	ENSG00000196666	0.0292466	0	0.0584932	Inf	Inf	1	1	0	0.0988103
469	ENSG00000064199	1.07224	0.396347	1.74813	4.4106	2.14098	0.739721	1	0.0729743	0.788959
470	ENSG00000214290	0.146233	0	0.292466	Inf	Inf	0.713243	1	0	0.478988
471	ENSG00000149548	4.55676	3.00552	6.10799	2.03225	1.02308	0.488422	0.931821	0.198903	0.12937
472	ENSG00000252331	0.0485202	0	0.0970405	Inf	Inf	1	1	0	0.163927
473	ENSG00000235027	0.834538	1.01056	0.658518	0.651637	-0.617859	1	1	0.188345	0.0902976
474	ENSG00000237272	1.99136	3.67451	0.308206	0.0838769	-3.57558	0.0678559	0.47937	0.42445	0.0194884
475	ENSG00000248746	4.07734	5.49589	2.65878	0.483777	-1.04759	0.643778	1	0.574151	0.179185
476	ENSG00000175513	0.875189	0.883284	0.867095	0.981672	-0.0266875	1	1	0.122567	0.318796
477	ENSG00000226627	0	0	0	NA	NA	NA	NA	NA	NA
478	ENSG00000251637	0.144408	0	0.288815	Inf	Inf	0.719129	1	0	0.202526
479	ENSG00000130595	14.6613	10.7834	18.5393	1.71925	0.781782	0.966166	1	0.262758	0.864743
480	ENSG00000130598	171.894	235.192	108.596	0.461734	-1.11486	0.0221044	0.28497	1.75288	0.651325
481	ENSG00000117983	0.150473	0	0.300946	Inf	Inf	0.739603	1	0	0.0986975
482	ENSG00000245498	0.439129	0.486937	0.391321	0.803638	-0.315383	0.791838	1	0.239608	0.506491
483	ENSG00000177106	62.2321	93.0237	31.4405	0.337984	-1.56497	0.0651892	0.47044	3.69005	0.132752
484	ENSG00000183560	0.0595998	0	0.1192	Inf	Inf	1	1	0	0.201359
485	ENSG00000166926	1.06877	1.57087	0.566678	0.360743	-1.47096	0.848658	1	0.72504	0.49488
486	ENSG00000245573	0.749021	0.874327	0.623714	0.713365	-0.487288	0.316195	0.823518	0.197142	0.144456
487	ENSG00000157613	0.119512	0.119824	0.1192	0.994792	-0.00753277	0.39742	0.863041	0.0600851	0.194663
488	ENSG00000199217	0.0292466	0	0.0584932	Inf	Inf	1	1	0	0.0988103
489	ENSG00000197702	2.64239	0.486937	4.79784	9.85311	3.30058	0.0586276	0.450314	0.104225	0.835456
490	ENSG00000204450	0.673711	1.11345	0.233973	0.210133	-2.25062	0.0805938	0.516008	0.295907	0.190214
491	ENSG00000188487	24.2832	19.6864	28.88	1.467	0.55287	0.360131	0.851071	0.360968	2.34159
492	ENSG00000247271	48.271	43.6537	52.8882	1.21154	0.276843	0.963095	1	0.187173	0.279447
493	ENSG00000185409	0.467766	0.935532	0	0	#NAME?	0.734648	1	0.462708	0
494	ENSG00000214872	0.336229	0	0.672459	Inf	Inf	0.369249	0.851071	0	0.518339
495	ENSG00000234751	5.82019	4.37449	7.2659	1.66097	0.732029	0.283226	0.804485	0.218433	0.432462
496	ENSG00000213365	3.70483	4.95449	2.45517	0.495545	-1.01291	0.641797	1	0.44492	0.0801452
497	ENSG00000184478	0.276079	0	0.552158	Inf	Inf	0.51955	0.935837	0	0.37108
498	ENSG00000149300	0.325545	0	0.651089	Inf	Inf	0.371861	0.851071	0	0.404647
499	ENSG00000182704	0.154596	0	0.309192	Inf	Inf	0.739915	1	0	0.243673
500	ENSG00000229183	7.89943	10.981	4.81786	0.438745	-1.18855	0.350666	0.85007	0.326495	0.655991
501	ENSG00000172774	0.261811	0.523622	0	0	#NAME?	1	1	0.262568	0
502	ENSG00000198331	25.3322	20.5731	30.0913	1.46265	0.548587	0.892855	1	0.545596	0.357027
503	ENSG00000160654	70.1404	52.1357	88.145	1.69068	0.757607	0.218702	0.748853	0.28478	1.44765
504	ENSG00000252070	0.0489151	0	0.0978302	Inf	Inf	1	1	0	0.165261
505	ENSG00000247473	0.261811	0.523622	0	0	#NAME?	1	1	0.262568	0
506	ENSG00000227097	0.138262	0.276523	0	0	#NAME?	0.379395	0.851071	0.138662	0
507	ENSG00000204922	8.02848	9.78419	6.27277	0.641113	-0.641348	0.32768	0.831137	0.293986	0.288095
508	ENSG00000175619	0.119561	0.239122	0	0	#NAME?	0.137182	0.639055	0.119907	0
509	ENSG00000213619	467.539	459.054	476.024	1.03697	0.0523691	0.87764	1	0.0249963	0.417755
510	ENSG00000137693	0.870549	0.864113	0.876985	1.0149	0.0213321	1	1	0.117128	0.174021
511	ENSG00000110148	0	0	0	NA	NA	NA	NA	NA	NA
512	ENSG00000251226	0.482118	0.478243	0.485992	1.0162	0.0231891	0.342988	0.843284	0.232566	0.390491
513	ENSG00000175868	0.0970405	0	0.194081	Inf	Inf	1	1	0	0.326586
514	ENSG00000176340	2659.1	3911.96	1406.24	0.359472	-1.47605	0.00161228	0.0673272	1.2919	0.0977424
515	ENSG00000175334	367.417	581.862	152.973	0.262902	-1.92741	0.000119259	0.0123098	4.51834	0.300045
516	ENSG00000179431	0.145561	0	0.291121	Inf	Inf	0.739166	1	0	0.476945
517	ENSG00000137691	0.0595998	0	0.1192	Inf	Inf	1	1	0	0.201359
518	ENSG00000135378	14.4284	12.3253	16.5315	1.34126	0.423592	0.358653	0.851071	1.15263	0.795613
519	ENSG00000242279	0.453293	0	0.906586	Inf	Inf	0.212667	0.745843	0	0.318646
520	ENSG00000175581	28.1765	40.3796	15.9735	0.395584	-1.33794	0.00878136	0.176378	0.509891	0.763549
521	ENSG00000242208	0.0595998	0	0.1192	Inf	Inf	1	1	0	0.201359
522	ENSG00000183242	0.0489151	0	0.0978302	Inf	Inf	1	1	0	0.165261
523	ENSG00000150244	0	0	0	NA	NA	NA	NA	NA	NA
524	ENSG00000172803	2.3056	2.41386	2.19734	0.910305	-0.135579	0.844002	1	0.308634	0.449095
525	ENSG00000187747	1.1021	0.726321	1.47788	2.03475	1.02485	1	1	0.122877	0.20287
526	ENSG00000176984	0.105188	0	0.210376	Inf	Inf	1	1	0	0.142174
527	ENSG00000126500	0.0777668	0	0.155534	Inf	Inf	1	1	0	0.114778
528	ENSG00000179292	0.233883	0.467766	0	0	#NAME?	1	1	0.234559	0
529	ENSG00000181333	0	0	0	NA	NA	NA	NA	NA	NA
530	ENSG00000110375	2.52307	2.43459	2.61154	1.07268	0.101225	1	1	0.299725	0.131125
531	ENSG00000245148	0	0	0	NA	NA	NA	NA	NA	NA
532	ENSG00000244535	0.0595998	0	0.1192	Inf	Inf	1	1	0	0.201359
533	ENSG00000204710	2.80456	5.50304	0.106076	0.0192758	-5.69706	0.013459	0.217589	1.06022	0.00811689
534	ENSG00000172818	0.440822	0.467766	0.413879	0.884799	-0.176578	0.791357	1	0.229897	0.224208
535	ENSG00000149403	0	0	0	NA	NA	NA	NA	NA	NA
536	ENSG00000173156	0.757505	1.51501	0	0	#NAME?	0.0961503	0.556372	0.355835	0
537	ENSG00000219435	0.239335	0.359471	0.1192	0.331597	-1.5925	0.186472	0.718495	0.180255	0.155891
538	ENSG00000166796	0.0530378	0	0.106076	Inf	Inf	1	1	0	0.17919
539	ENSG00000165495	0	0	0	NA	NA	NA	NA	NA	NA
540	ENSG00000242527	3.28872	2.78762	3.78982	1.35952	0.443098	0.731717	1	0.083554	0.0545876
541	ENSG00000162188	3.99918	4.62867	3.36968	0.728001	-0.457987	0.848561	1	0.427853	1.13476
542	ENSG00000200278	0.25526	0	0.51052	Inf	Inf	0.520769	0.935837	0	0.456083
543	ENSG00000211499	0.138262	0.276523	0	0	#NAME?	0.379395	0.851071	0.138662	0
544	ENSG00000204361	0.0489151	0	0.0978302	Inf	Inf	1	1	0	0.165261
545	ENSG00000170748	0.243468	0.486937	0	0	#NAME?	1	1	0.244172	0
546	ENSG00000246067	15.8203	17.8858	13.7549	0.76904	-0.37887	0.227662	0.756236	0.536584	0.20128
547	ENSG00000187479	0.0530378	0	0.106076	Inf	Inf	1	1	0	0.17919
548	ENSG00000188162	0.0530378	0	0.106076	Inf	Inf	1	1	0	0.17919
549	ENSG00000203306	82.9959	122.067	43.925	0.359844	-1.47456	0.0128866	0.213396	7.96905	0.539028
550	ENSG00000132259	1.70642	2.09449	1.31835	0.629438	-0.667863	1	1	0.909588	0.534655
551	ENSG00000231800	0.505279	1.01056	0	0	#NAME?	0.737254	1	0.199511	0
552	ENSG00000204455	8.42558	5.87123	10.9799	1.87012	0.903133	0.754954	1	0.154042	1.66071
553	ENSG00000166736	1.29715	1.28689	1.30741	1.01594	0.0228175	1	1	0.355669	0.0480206
554	ENSG00000180210	1.30127	1.31651	1.28603	0.976852	-0.0337884	0.896689	1	0.252535	1.11336
555	ENSG00000180878	0.442213	0	0.884427	Inf	Inf	0.205273	0.74118	0	0.197206
556	ENSG00000230483	0	0	0	NA	NA	NA	NA	NA	NA
557	ENSG00000240036	4.42813	2.02347	6.83279	3.37678	1.75565	0.2235	0.753499	0.0455105	0.471147
558	ENSG00000186280	0.547164	0.467766	0.626561	1.33948	0.421669	0.827181	1	0.222906	0.358424
559	ENSG00000236987	0.136655	0	0.27331	Inf	Inf	0.71728	1	0	0.201694
560	ENSG00000099869	0.170004	0	0.340007	Inf	Inf	0.740873	1	0	0.550643
561	ENSG00000149742	0	0	0	NA	NA	NA	NA	NA	NA
562	ENSG00000211450	0.722709	1.09343	0.351984	0.321907	-1.63529	0.536893	0.944906	0.399785	0.219878
563	ENSG00000226645	0.753805	0.239647	1.26796	5.29095	2.40353	1	1	0.0954858	0.896904
564	ENSG00000206583	0.0530378	0	0.106076	Inf	Inf	1	1	0	0.17919
565	ENSG00000181958	0	0	0	NA	NA	NA	NA	NA	NA
566	ENSG00000069482	0.243468	0.486937	0	0	#NAME?	1	1	0.244172	0
567	ENSG00000183908	0.0489151	0	0.0978302	Inf	Inf	1	1	0	0.165261
568	ENSG00000149506	1.13533	1.67543	0.595227	0.355268	-1.49302	0.0450947	0.400694	0.317138	0.32985
569	ENSG00000160208	779.466	716.819	842.112	1.17479	0.232403	0.683593	1	0.0679287	0.0264587
570	ENSG00000160190	87.6326	99.6429	75.6223	0.758934	-0.397954	0.357626	0.851071	0.365243	0.498898
571	ENSG00000183570	16.718	25.6495	7.78645	0.303571	-1.71989	0.00741043	0.160105	1.26469	0.367171
572	ENSG00000182362	5.6651	6.32325	5.00696	0.791834	-0.33673	0.306712	0.816437	0.230155	0.395907
573	ENSG00000160305	195.009	139.763	250.254	1.79056	0.840411	0.057536	0.449221	0.479995	1.68872
574	ENSG00000142166	897.441	863.614	931.268	1.07834	0.108811	0.697488	1	0.443926	0.455155
575	ENSG00000160310	948.308	932.096	964.521	1.03479	0.0493345	0.969848	1	0.0442518	0.610794
576	ENSG00000160218	770.328	716.782	823.874	1.14941	0.20089	0.89235	1	0.021141	0.747099
577	ENSG00000159256	200.136	181.66	218.612	1.20341	0.267133	0.88946	1	0.324335	0.892631
578	ENSG00000160216	113.932	134.565	93.2994	0.693342	-0.528361	0.22487	0.754163	0.940392	0.855737
579	ENSG00000182093	67.9118	61.3707	74.4528	1.21317	0.278776	0.336059	0.835402	0.377018	0.287552
580	ENSG00000182871	888.193	1072.13	704.256	0.656876	-0.606306	0.110733	0.587361	1.87118	1.40293
581	ENSG00000183486	2387.1	2474.41	2299.8	0.929434	-0.105576	0.288436	0.804485	1.10891	1.8553
582	ENSG00000157601	990.116	941.37	1038.86	1.10356	0.14217	0.596221	0.981466	2.96307	16.9658
583	ENSG00000227039	939.276	703.837	1174.71	1.66902	0.738997	0.426971	0.888482	0.46487	1.14987
584	ENSG00000205726	55.6946	56.6142	54.775	0.967513	-0.0476464	0.776628	1	0.159772	0.283868
585	ENSG00000155313	452.411	372.012	532.81	1.43224	0.518274	0.295514	0.808538	0.399775	0.232391
586	ENSG00000166979	59.4929	72.1549	46.831	0.649034	-0.623634	0.217323	0.748513	0.542643	0.186556
587	ENSG00000182670	138.754	100.966	176.542	1.74853	0.80614	0.0538951	0.437315	0.283917	0.747349
588	ENSG00000243646	24.5825	24.9717	24.1933	0.968828	-0.0456872	0.98717	1	0.144985	0.319622
589	ENSG00000157551	1146.87	1125.18	1168.56	1.03856	0.0545796	0.67959	1	0.830316	1.21486
590	ENSG00000237604	1.94118	1.53418	2.34818	1.53058	0.614076	0.492453	0.932861	0.292691	0.517029
591	ENSG00000154654	2.51607	4.83805	0.194081	0.0401155	-4.6397	0.00260023	0.0900702	0.198489	0.030208
592	ENSG00000160299	222.259	293.415	151.103	0.514982	-0.957406	0.128125	0.627317	0.619854	0.347458
593	ENSG00000160191	37.7781	39.367	36.1892	0.919277	-0.121429	0.881753	1	0.567748	0.990096
594	ENSG00000223822	0.0599118	0.119824	0	0	#NAME?	0.291401	0.804485	0.0600851	0
595	ENSG00000243927	1734.94	1187.9	2281.98	1.92102	0.941875	0.0690887	0.483416	0.00632762	0.909169
596	ENSG00000157540	718.367	733.091	703.642	0.959829	-0.0591505	0.992286	1	0.258556	0.324545
597	ENSG00000141959	1108.13	1467.41	748.849	0.510321	-0.970523	0.129154	0.629244	3.17959	0.137702
598	ENSG00000184441	46.2341	54.1685	38.2998	0.707049	-0.500118	0.536931	0.944906	0.87643	0.342124
599	ENSG00000142197	11.3078	12.0482	10.5674	0.877095	-0.189195	0.515768	0.935837	0.490237	0.582743
600	ENSG00000205670	53.444	50.1132	56.7748	1.13293	0.180062	0.98638	1	0.562482	0.978128
601	ENSG00000159110	946.817	1078.84	814.796	0.755253	-0.404968	0.253933	0.781491	1.30044	0.0845772
602	ENSG00000243064	12.0698	14.3591	9.78053	0.681138	-0.553981	0.497792	0.935813	0.264638	0.476501
603	ENSG00000154645	6.65867	7.58617	5.73118	0.755478	-0.404539	0.783206	1	0.38989	0.62287
604	ENSG00000182240	51.9118	54.7506	49.0731	0.896302	-0.157943	0.851798	1	0.222776	1.05213
605	ENSG00000160179	491.193	508.952	473.433	0.930212	-0.104369	0.510736	0.935837	1.07881	0.581822
606	ENSG00000238182	7.84266	6.55094	9.13438	1.39436	0.479603	0.581461	0.972907	0.300984	0.164254
607	ENSG00000160256	4.98839	4.64092	5.33587	1.14974	0.201311	0.627478	0.998162	0.424694	0.452178
608	ENSG00000160194	129.53	152.749	106.31	0.695979	-0.522884	0.300085	0.811263	0.41217	0.184303
609	ENSG00000159128	679.944	746.631	613.258	0.821366	-0.283902	0.114997	0.598644	1.14375	1.32699
610	ENSG00000223768	39.6645	35.1493	44.1797	1.25691	0.329884	0.887514	1	0.301394	1.21989
611	ENSG00000241945	291.3	232.096	350.504	1.51017	0.594708	0.297098	0.809761	0.132286	1.05667
612	ENSG00000197381	278.828	245.19	312.466	1.27439	0.349802	0.598153	0.982634	0.168417	0.841048
613	ENSG00000215424	19.0288	19.9734	18.0842	0.90541	-0.143356	0.73002	1	0.150968	0.0941185
614	ENSG00000160199	158.028	171.345	144.711	0.844556	-0.243735	0.780081	1	0.368241	0.193566
615	ENSG00000159228	142.663	176.505	108.82	0.616527	-0.697764	0.216364	0.748208	0.39488	1.05193
616	ENSG00000142168	392.076	367.331	416.822	1.13473	0.182352	0.916029	1	0.147227	0.642677
617	ENSG00000198618	5.2548	7.12027	3.38933	0.476012	-1.07093	0.494609	0.934377	0.317563	0.85724
618	ENSG00000160214	95.6468	82.6291	108.665	1.31509	0.395159	0.476944	0.923672	0.817349	1.13418
619	ENSG00000142173	167.603	236.543	98.6632	0.417105	-1.26152	0.0685855	0.481683	4.10161	0.230426
620	ENSG00000154727	178.954	104.828	253.079	2.41422	1.27155	0.0268306	0.314263	0.0955778	1.82634
621	ENSG00000159140	1288.58	923.806	1653.35	1.78971	0.839727	0.104674	0.575681	0.0343518	0.924134
622	ENSG00000237945	61.6673	55.7973	67.5374	1.21041	0.275492	0.451873	0.907991	0.731541	0.639241
623	ENSG00000156273	1148.58	1158.68	1138.48	0.982563	-0.0253785	0.468955	0.918762	1.40498	0.532846
624	ENSG00000184221	121.459	119.326	123.592	1.03575	0.0506821	0.693604	1	3.53222	2.07684
625	ENSG00000238197	15.4692	17.5328	13.4056	0.764604	-0.387216	0.479619	0.925848	0.11697	0.761083
626	ENSG00000142185	233.162	313.847	152.478	0.485835	-1.04146	0.0430773	0.391898	1.82875	0.140863
627	ENSG00000205927	10.4189	8.94592	11.8918	1.3293	0.410663	0.694507	1	0.939775	1.27477
628	ENSG00000159263	0.179341	0.358682	0	0	#NAME?	0.0368004	0.362158	0.17986	0
629	ENSG00000214889	1.54465	2.45317	0.636124	0.259307	-1.94727	0.418341	0.880608	0.775352	0.196323
630	ENSG00000157557	568.198	562.821	573.576	1.01911	0.0273082	0.655259	1	0.38857	0.429394
631	ENSG00000215447	5.75798	9.14171	2.37425	0.259717	-1.94499	0.0323336	0.345905	0.32471	0.109933
632	ENSG00000215734	0.956999	0.935532	0.978466	1.04589	0.0647347	0.775994	1	0.420734	0.322831
633	ENSG00000185272	10.4028	7.92732	12.8784	1.62456	0.700045	0.430731	0.892551	0.173818	0.780888
634	ENSG00000160221	324.807	296.709	352.905	1.1894	0.250233	0.613306	0.991974	0.0761806	0.323309
635	ENSG00000214955	0.197862	0.276523	0.1192	0.431065	-1.21402	1	1	0.138662	0.169965
636	ENSG00000154639	0	0	0	NA	NA	NA	NA	NA	NA
637	ENSG00000223431	0.0595998	0	0.1192	Inf	Inf	1	1	0	0.201359
638	ENSG00000160185	408.469	417.709	399.228	0.955755	-0.065287	0.668131	1	0.889076	1.27647
639	ENSG00000202339	0.233883	0.467766	0	0	#NAME?	1	1	0.234559	0
640	ENSG00000156256	100.423	96.5367	104.309	1.08051	0.11171	0.790924	1	0.104962	0.131986
641	ENSG00000156265	19.1921	21.2329	17.1512	0.807766	-0.307991	0.771496	1	0.433671	0.263329
642	ENSG00000142156	26.8159	26.1611	27.4707	1.05006	0.0704736	0.507412	0.935837	0.490374	3.52974
643	ENSG00000205930	0.0485202	0	0.0970405	Inf	Inf	1	1	0	0.163927
644	ENSG00000235012	0.0595998	0	0.1192	Inf	Inf	1	1	0	0.201359
645	ENSG00000219280	0.239122	0.478243	0	0	#NAME?	0.0214851	0.281691	0.239813	0
646	ENSG00000237325	11.1726	8.49528	13.8499	1.63031	0.705145	0.747717	1	0.426833	0.430074
647	ENSG00000213885	0.978172	1.95634	0	0	#NAME?	0.0396134	0.373526	0.476134	0
648	ENSG00000224790	0.293491	0	0.586981	Inf	Inf	0.511128	0.935837	0	0.907703
649	ENSG00000226054	49.4582	33.0279	65.8884	1.99493	0.99634	0.369216	0.851071	0.459719	0.335925
650	ENSG00000183844	28.5057	26.2626	30.7487	1.17081	0.227512	0.904238	1	1.00276	4.0892
651	ENSG00000248354	48.6596	60.0369	37.2823	0.62099	-0.687358	0.357355	0.851071	0.858744	0.627517
652	ENSG00000232010	10.4487	7.39907	13.4983	1.82433	0.867366	0.214652	0.746859	0.432251	0.422884
653	ENSG00000228404	0.346701	0.587327	0.106076	0.180608	-2.46907	0.760834	1	0.179916	0.104351
654	ENSG00000182586	0.233883	0.467766	0	0	#NAME?	1	1	0.234559	0
655	ENSG00000185437	32.4464	45.9389	18.9538	0.412587	-1.27723	0.197155	0.733302	1.75567	0.743632
656	ENSG00000215533	3.52448	3.82781	3.22115	0.841513	-0.248943	0.281254	0.804485	0.460405	0.677953
657	ENSG00000189089	2.11806	1.3795	2.85662	2.07077	1.05017	0.75154	1	0.10982	0.542581
658	ENSG00000212938	0.261811	0.523622	0	0	#NAME?	1	1	0.262568	0
659	ENSG00000242342	0.416057	0	0.832115	Inf	Inf	0.279986	0.804473	0	0.707124
660	ENSG00000229047	3.40114	2.37167	4.43062	1.86814	0.901604	0.472262	0.920942	0.11695	0.628488
661	ENSG00000159197	1.94383	1.87724	2.01043	1.07095	0.0988848	0.41906	0.881218	0.0924907	0.854026
662	ENSG00000159259	9.58946	10.9143	8.2646	0.757226	-0.401204	0.723353	1	0.661225	0.333815
663	ENSG00000154721	2.67384	1.77402	3.57366	2.01445	1.01038	0.291029	0.804485	0.191028	0.187103
664	ENSG00000226983	0.242601	0	0.485202	Inf	Inf	0.52224	0.935837	0	0.763235
665	ENSG00000215454	0.108515	0	0.21703	Inf	Inf	1	1	0	0.147188
666	ENSG00000236883	0.486937	0.973873	0	0	#NAME?	0.736047	1	0.480661	0
667	ENSG00000251894	0.17548	0	0.350959	Inf	Inf	0.716595	1	0	0.566991
668	ENSG00000159212	3.84776	1.26791	6.4276	5.06944	2.34183	0.0566496	0.445315	0.0750514	1.60983
669	ENSG00000224905	0.413618	0.827237	0	0	#NAME?	0.0582729	0.449585	0.168923	0
670	ENSG00000234703	0.0970405	0	0.194081	Inf	Inf	1	1	0	0.326586
671	ENSG00000233818	0	0	0	NA	NA	NA	NA	NA	NA
672	ENSG00000224309	0.0595998	0	0.1192	Inf	Inf	1	1	0	0.201359
673	ENSG00000160202	0.0595998	0	0.1192	Inf	Inf	1	1	0	0.201359
674	ENSG00000228861	0.341893	0	0.683787	Inf	Inf	0.359305	0.851071	0	0.429989
675	ENSG00000235890	0.0584932	0	0.116986	Inf	Inf	1	1	0	0.197621
676	ENSG00000160224	10.1225	6.03847	14.2064	2.35266	1.23429	0.0734352	0.496338	0.318032	0.941274
677	ENSG00000230479	0.432057	0.864113	0	0	#NAME?	0.107227	0.579215	0.12771	0
678	ENSG00000221837	0.230322	0	0.460644	Inf	Inf	0.515811	0.935837	0	0.291253
679	ENSG00000188660	0.523622	1.04724	0	0	#NAME?	0.364603	0.851071	0.514881	0
680	ENSG00000182912	4.31473	3.60504	5.02441	1.39372	0.47894	0.512741	0.935837	0.215079	0.198205
681	ENSG00000234883	13.2383	6.6954	19.7812	2.95444	1.56288	0.0237329	0.294736	0.533447	0.778344
682	ENSG00000159231	16.9729	20.3765	13.5692	0.665924	-0.586571	0.246186	0.776551	0.459302	0.238158
683	ENSG00000223563	0.0978302	0	0.19566	Inf	Inf	1	1	0	0.329083
684	ENSG00000177398	0.264638	0.119824	0.409452	3.41712	1.77278	1	1	0.0600851	0.625263
685	ENSG00000228798	0.906685	0	1.81337	Inf	Inf	0.236343	0.765036	0	2.49971
686	ENSG00000230366	0.459673	0.800145	0.1192	0.148972	-2.74688	0.776858	1	0.180764	0.0963845
687	ENSG00000174680	1.89844	0.553047	3.24383	5.86538	2.55223	0.261386	0.786294	0.163136	0.364061
688	ENSG00000226751	0.138262	0.276523	0	0	#NAME?	0.379395	0.851071	0.138662	0
689	ENSG00000233316	0	0	0	NA	NA	NA	NA	NA	NA
690	ENSG00000183778	0.0530378	0	0.106076	Inf	Inf	1	1	0	0.17919
691	ENSG00000233393	0.146745	0	0.293491	Inf	Inf	0.739281	1	0	0.480545
692	ENSG00000227256	3.06132	1.81051	4.31212	2.38171	1.252	0.331763	0.832158	0.453029	1.27919
693	ENSG00000229336	0.349739	0.359471	0.340007	0.945854	-0.0803107	0.518674	0.935837	0.180255	0.467861
694	ENSG00000160233	0.233883	0.467766	0	0	#NAME?	1	1	0.234559	0
695	ENSG00000228709	0.366279	0	0.732558	Inf	Inf	0.233023	0.761199	0	0.280876
696	ENSG00000242553	0.0566678	0	0.113336	Inf	Inf	1	1	0	0.191454
697	ENSG00000236545	0	0	0	NA	NA	NA	NA	NA	NA
698	ENSG00000198898	790.13	560.58	1019.68	1.81897	0.863124	0.284616	0.804485	0.658772	1.45844
699	ENSG00000230359	0.0595998	0	0.1192	Inf	Inf	1	1	0	0.201359
700	ENSG00000127948	476.797	719.073	234.521	0.326144	-1.61642	0.000814257	0.0433382	2.15123	0.248546
701	ENSG00000106245	1038.11	549.776	1526.44	2.77648	1.47326	0.00291937	0.0969909	0.184376	1.57859
702	ENSG00000242562	0.276235	0	0.55247	Inf	Inf	0.519547	0.935837	0	0.324223
703	ENSG00000135269	981.187	882.862	1079.51	1.22274	0.290121	0.270632	0.795667	0.630165	0.950254
704	ENSG00000158467	24.1416	23.4792	24.8041	1.05643	0.0791947	0.774531	1	0.175941	0.351167
705	ENSG00000135218	611.294	518.785	703.803	1.35664	0.440034	0.865799	1	0.794762	2.97556
706	ENSG00000128578	3.88259	3.49862	4.26657	1.2195	0.286288	0.487722	0.931703	0.355946	0.251962
707	ENSG00000179087	2513.52	2996.36	2030.69	0.677721	-0.561238	0.178405	0.707502	1.5614	1.0911
708	ENSG00000184863	684.786	648.844	720.727	1.11079	0.151581	0.823645	1	0.0220324	0.230794
709	ENSG00000106609	758.097	815.862	700.333	0.858397	-0.220284	0.633914	1	0.0220091	0.175235
710	ENSG00000223705	374.585	499.678	249.492	0.499304	-1.00201	0.124961	0.620954	4.48354	0.643633
711	ENSG00000164889	181.645	286.742	76.548	0.266958	-1.90532	0.000924248	0.0470766	4.13418	0.734595
712	ENSG00000232818	6.29716	8.83957	3.75476	0.424767	-1.23526	0.375724	0.851071	0.3614	0.227315
713	ENSG00000106012	145.964	123.473	168.455	1.3643	0.448166	0.595544	0.9813	0.21722	1.13785
714	ENSG00000090266	211.838	205.942	217.735	1.05726	0.0803339	0.902633	1	0.182695	0.51576
715	ENSG00000122507	29.739	39.6268	19.8513	0.500957	-0.997242	0.290075	0.804485	0.836651	0.0169348
716	ENSG00000133619	33.6681	48.9191	18.417	0.376479	-1.40936	0.147753	0.661284	6.76186	0.126359
717	ENSG00000157741	95.5614	78.1422	112.981	1.44583	0.531902	0.699466	1	0.302742	0.14695
718	ENSG00000136243	18.9107	20.5839	17.2375	0.837424	-0.25597	0.307475	0.816629	0.792861	0.346986
719	ENSG00000075790	114.813	124.599	105.027	0.842922	-0.24653	0.488093	0.931703	0.051958	0.296954
720	ENSG00000086730	2529.18	3340.63	1717.72	0.514191	-0.959623	0.0336018	0.352886	0.674435	0.364493
721	ENSG00000005469	31.5974	28.4159	34.7788	1.22392	0.291514	0.673476	1	0.247112	0.346794
722	ENSG00000197024	159.468	163.927	155.009	0.945593	-0.0807081	1	1	0.273625	0.454877
723	ENSG00000121716	1206.3	1175.01	1237.59	1.05325	0.0748532	0.931206	1	0.561713	0.226912
724	ENSG00000006634	23.1382	15.1695	31.107	2.05062	1.03606	0.11061	0.587361	0.15921	0.307671
725	ENSG00000105879	26.7651	34.2377	19.2925	0.563488	-0.827543	0.0419568	0.387647	0.545948	0.389939
726	ENSG00000170265	220.41	317.553	123.267	0.388179	-1.36521	0.0105855	0.198291	2.15533	0.263895
727	ENSG00000196247	43.1455	36.6271	49.664	1.35594	0.43929	0.929545	1	0.361488	0.802655
728	ENSG00000004866	40.6565	37.0115	44.3016	1.19697	0.259384	0.992	1	0.323521	0.535218
729	ENSG00000230059	2047.65	2580.18	1515.13	0.58722	-0.768027	0.242171	0.770707	1.52878	0.442006
730	ENSG00000106034	21.3014	19.1015	23.5014	1.23034	0.299059	0.687544	1	0.266633	0.261257
731	ENSG00000059377	3490.66	3957.62	3023.71	0.764022	-0.388313	0.258127	0.782904	0.979204	0.845678
732	ENSG00000122565	573.65	544.468	602.832	1.10719	0.146909	0.348269	0.847608	0.584013	0.778683
733	ENSG00000186480	380.379	275.294	485.465	1.76345	0.818397	0.155955	0.673477	0.311676	0.739418
734	ENSG00000164715	296.264	290.791	301.737	1.03764	0.0533062	0.786268	1	0.560683	0.514639
735	ENSG00000146592	1687.86	1500.1	1875.62	1.25033	0.322305	0.960814	1	1.34378	2.10288
736	ENSG00000157954	713.158	829.668	596.648	0.719141	-0.475654	0.19904	0.733616	0.182482	0.0420576
737	ENSG00000106123	53.5646	75.7015	31.4276	0.415152	-1.26829	0.0639883	0.467043	1.06175	0.0772754
738	ENSG00000106400	54.3308	40.1117	68.5499	1.70898	0.773133	0.192921	0.727672	0.672875	0.244745
739	ENSG00000071243	126.413	156.672	96.1545	0.61373	-0.704325	0.105084	0.576316	0.321079	0.285931
740	ENSG00000170260	97.8855	88.3376	107.433	1.21617	0.282345	0.74497	1	0.659901	3.16038
741	ENSG00000106682	1834.59	2299.01	1370.18	0.595986	-0.746649	0.0972889	0.55997	0.303378	0.0703805
742	ENSG00000009335	144.401	169.063	119.74	0.708254	-0.497661	0.369156	0.851071	1.48016	0.59148
743	ENSG00000105851	98.0714	74.8958	121.247	1.61888	0.694993	0.536257	0.944826	0.39343	0.665527
744	ENSG00000197343	906.193	868.845	943.542	1.08597	0.118988	0.677307	1	0.224749	0.317466
745	ENSG00000250924	164.743	141.749	187.737	1.32443	0.405376	0.391335	0.859308	0.325863	0.440719
746	ENSG00000106415	349.335	280.885	417.785	1.48739	0.572782	0.36754	0.851071	0.238353	1.60195
747	ENSG00000106537	100.179	88.1676	112.19	1.27246	0.347618	0.421839	0.883813	0.949829	4.27129
748	ENSG00000146859	301.013	356.287	245.738	0.689719	-0.535918	0.258055	0.782904	0.587822	0.21097
749	ENSG00000146834	669.489	788.141	550.837	0.698906	-0.516829	0.578786	0.971404	1.19942	0.611809
750	ENSG00000197448	2718.6	3407.77	2029.43	0.59553	-0.747753	0.0843469	0.527762	0.4662	0.398649
751	ENSG00000158457	104.769	165.202	44.3355	0.268372	-1.8977	0.00422728	0.120501	1.52589	0.441456
752	ENSG00000086289	76.6367	88.5912	64.6822	0.73012	-0.453794	0.160311	0.67965	0.506617	1.23156
753	ENSG00000075618	56.8004	51.6872	61.9137	1.19785	0.260451	0.890214	1	0.514384	0.263189
754	ENSG00000131558	148.474	133.722	163.226	1.22064	0.287633	0.650501	1	0.101691	0.217229
755	ENSG00000196367	215.362	233.25	197.473	0.846612	-0.240226	0.595712	0.9813	0.116805	0.43239
756	ENSG00000177706	65.6494	59.5873	71.7115	1.20347	0.267199	1	1	0.43482	1.49316
757	ENSG00000136295	393.06	363.582	422.539	1.16216	0.216804	0.40318	0.867595	1.65257	2.19684
758	ENSG00000160999	449.779	359.288	540.27	1.50373	0.588541	0.0920355	0.549309	1.0404	4.5537
759	ENSG00000182111	0.0489151	0	0.0978302	Inf	Inf	1	1	0	0.165261
760	ENSG00000128595	103.656	122.095	85.2169	0.697958	-0.518788	0.166814	0.690728	0.396509	0.327676
761	ENSG00000242948	0.138262	0.276523	0	0	#NAME?	0.379395	0.851071	0.138662	0
762	ENSG00000213203	694.336	677.228	711.443	1.05052	0.0711065	0.826548	1	1.72718	0.161727
763	ENSG00000146555	2.68184	3.66536	1.69831	0.463341	-1.10986	0.349564	0.849486	0.307308	0.171288
764	ENSG00000146701	1383.74	1824.17	943.311	0.517118	-0.951436	0.0381003	0.366769	0.342074	0.140583
765	ENSG00000179144	445.177	312.146	578.208	1.85236	0.889365	0.107649	0.579376	0.648982	2.32734
766	ENSG00000135272	298.034	250.801	345.268	1.37666	0.461173	0.303171	0.812913	0.074674	0.9541
767	ENSG00000165055	99.0069	66.1208	131.893	1.99473	0.996193	0.0582756	0.449585	0.0746751	1.47257
768	ENSG00000106610	9.75377	8.57677	10.9308	1.27446	0.349889	0.892724	1	0.117732	0.325474
769	ENSG00000010270	200.168	227.506	172.829	0.759669	-0.396557	0.484164	0.928516	0.451097	0.347766
770	ENSG00000146731	945.479	781.282	1109.68	1.42033	0.506223	0.655951	1	0.65808	0.53434
771	ENSG00000086300	862.044	953.702	770.385	0.807784	-0.307958	0.163426	0.684748	1.25824	1.55629
772	ENSG00000136279	2592.1	3091.7	2092.5	0.676814	-0.563169	0.370593	0.851071	0.371451	0.279312
773	ENSG00000146909	25.4732	26.6439	24.3025	0.912122	-0.132702	0.590187	0.978474	0.931601	0.889249
774	ENSG00000126870	57.8058	59.6581	55.9536	0.937905	-0.0924858	0.807427	1	0.208174	0.200952
775	ENSG00000128585	256.87	213.01	300.729	1.41181	0.497541	0.556884	0.955329	0.310698	0.315335
776	ENSG00000005483	925.802	807.002	1044.6	1.29442	0.372308	0.695063	1	0.291823	0.295442
777	ENSG00000171115	24.7885	30.6673	18.9096	0.616605	-0.697581	0.0282418	0.323264	0.525059	1.01323
778	ENSG00000006652	917.394	636.775	1198.01	1.88138	0.911788	0.117967	0.606483	0.453743	1.73089
779	ENSG00000225648	193.847	231.234	156.459	0.676626	-0.56357	0.515792	0.935837	1.35958	0.0240596
780	ENSG00000242927	0.159114	0	0.318227	Inf	Inf	0.740226	1	0	0.517958
781	ENSG00000230195	2.80662	2.3716	3.24164	1.36686	0.450865	0.705036	1	0.17094	0.323827
782	ENSG00000211762	6128.89	5422.85	6834.92	1.26039	0.333875	0.387933	0.856623	0.521439	1.47456
783	ENSG00000106052	573.627	499.387	647.868	1.29732	0.37554	0.759872	1	0.398207	1.19782
784	ENSG00000105953	507.403	803.188	211.619	0.263474	-1.92427	0.000371828	0.0261666	4.37174	0.116182
785	ENSG00000229811	1.07136	0.755818	1.38689	1.83496	0.875746	0.829728	1	0.142283	1.13254
786	ENSG00000005249	385.466	383.87	387.063	1.00832	0.0119496	0.849817	1	0.517112	1.71315
787	ENSG00000173114	233.975	207.487	260.462	1.25532	0.328052	0.0281649	0.322736	4.70838	8.54797
788	ENSG00000221838	29.1051	30.4613	27.7489	0.910954	-0.13455	0.853779	1	0.172883	0.813694
789	ENSG00000176428	1.36994	2.5295	0.210376	0.083169	-3.58781	0.0746921	0.50064	0.396766	0.0306172
790	ENSG00000128536	9.07621	4.749	13.4034	2.82237	1.49691	0.57574	0.968997	0.307933	0.572826
791	ENSG00000197150	174.974	244.445	105.502	0.431599	-1.21224	0.0271244	0.316128	1.56003	0.0622568
792	ENSG00000164654	205.255	182.277	228.233	1.25212	0.324377	0.334823	0.834687	0.319942	1.13681
793	ENSG00000105926	10.7752	12.0932	9.45716	0.782026	-0.354711	0.847944	1	0.368234	0.604794
794	ENSG00000128590	133.918	75.9883	191.848	2.52471	1.33612	0.0346446	0.356249	0.199547	0.444433
795	ENSG00000244279	67.7935	83.9234	51.6635	0.615603	-0.699928	0.116285	0.601345	0.31202	0.141437
796	ENSG00000204946	281.204	324.887	237.522	0.731091	-0.451877	0.406599	0.870107	1.58584	0.187193
797	ENSG00000127399	211.016	264.081	157.95	0.598113	-0.74151	0.27774	0.80288	2.75046	0.119012
798	ENSG00000091704	0.579289	0.479295	0.679283	1.41726	0.503101	0.417048	0.879204	0.22636	0.891233
799	ENSG00000228960	24.3502	23.4896	25.2108	1.07327	0.10202	0.275772	0.80171	0.809507	1.32393
800	ENSG00000158528	4.12899	1.86927	6.38872	3.41777	1.77305	0.624912	0.996754	0.125075	2.66035
801	ENSG00000122515	749.294	1056.19	442.395	0.418857	-1.25547	0.0389154	0.370172	5.44283	0.0563277
802	ENSG00000122545	55.914	62.657	49.1711	0.784765	-0.349667	0.650521	1	0.710162	0.0596628
803	ENSG00000128607	26.0405	31.6099	20.4712	0.647618	-0.626785	0.172225	0.70037	0.33485	0.327629
804	ENSG00000166529	26.1038	31.2392	20.9684	0.671221	-0.575141	0.390288	0.858504	0.144215	0.168276
805	ENSG00000245883	1.54019	1.46081	1.61958	1.10869	0.14885	0.723842	1	0.617728	0.382739
806	ENSG00000122674	240.246	281.787	198.705	0.70516	-0.503978	0.107094	0.579215	0.420956	0.133526
807	ENSG00000105993	890.801	1005.78	775.821	0.771361	-0.374522	0.255833	0.782647	0.59847	0.671591
808	ENSG00000205085	5.04994	4.48009	5.6198	1.25439	0.32699	0.694148	1	0.269832	0.924134
809	ENSG00000136244	2.14214	2.22427	2.06002	0.926154	-0.110676	0.713465	1	0.680002	0.143075
810	ENSG00000135164	438.528	202.634	674.422	3.32828	1.73478	0.000482867	0.0308633	0.0274413	1.72561
811	ENSG00000198580	0.962985	1.53465	0.391321	0.25499	-1.97149	0.156248	0.674468	0.308112	0.30757
812	ENSG00000106105	293.086	378.739	207.433	0.547693	-0.868561	0.0329156	0.349501	0.340765	1.02553
813	ENSG00000013374	266.018	301.755	230.281	0.763138	-0.389984	0.426076	0.887607	0.283128	0.19716
814	ENSG00000247079	7.65621	5.51538	9.79704	1.77631	0.828884	0.505516	0.935837	0.331599	0.698028
815	ENSG00000214022	518.79	668.707	368.873	0.551621	-0.85825	0.143138	0.651915	1.58447	1.33497
816	ENSG00000237251	13.8416	10.4521	17.2312	1.64859	0.72123	0.311009	0.819229	0.281027	0.493452
817	ENSG00000243836	1.09535	0.966231	1.22448	1.26727	0.341723	0.610792	0.990241	0.168873	0.076291
818	ENSG00000176532	0.14635	0	0.292701	Inf	Inf	0.739243	1	0	0.224388
819	ENSG00000159840	9816.39	13382.9	6249.88	0.467005	-1.09849	0.0676649	0.479357	0.411695	1.31606
820	ENSG00000106560	382.696	206.928	558.465	2.69884	1.43234	0.00597978	0.145736	0.0771612	2.89857
821	ENSG00000157240	46.3689	46.6996	46.0382	0.985837	-0.0205786	0.408939	0.872792	0.616884	0.832575
822	ENSG00000205485	7.31056	7.004	7.61712	1.08754	0.121065	0.556625	0.95521	0.637335	0.143522
823	ENSG00000196456	365.553	178.672	552.433	3.09189	1.62849	0.0030809	0.0995404	0.495355	3.12422
824	ENSG00000158321	176.072	147.313	204.831	1.39044	0.475545	0.365646	0.851071	0.262848	0.905678
825	ENSG00000236279	4.58048	7.16944	1.99153	0.27778	-1.84799	0.10244	0.56977	0.259645	0.126888
826	ENSG00000105778	317.693	333.979	301.406	0.902469	-0.148051	0.508387	0.935837	0.179204	0.0459843
827	ENSG00000105865	31.2969	28.6377	33.9562	1.18572	0.245761	0.703859	1	0.224002	0.49545
828	ENSG00000105856	1017.81	760.249	1275.37	1.67756	0.746368	0.40274	0.867227	0.702827	2.08955
829	ENSG00000146587	53.2593	35.0911	71.4275	2.03549	1.02537	0.142734	0.651272	0.434989	0.893486
830	ENSG00000227986	17.4937	15.5153	19.472	1.25501	0.327703	0.649776	1	0.776713	0.201569
831	ENSG00000197157	668.356	643.016	693.697	1.07882	0.109452	0.640807	1	2.06983	0.77264
832	ENSG00000006576	414.198	260.227	568.169	2.18336	1.12655	0.0120813	0.207039	0.214812	3.02709
833	ENSG00000168090	171.416	192.343	150.488	0.782395	-0.35403	0.882985	1	0.339818	0.246426
834	ENSG00000105877	26.9459	24.9926	28.8993	1.15631	0.209534	0.777353	1	1.02172	0.544384
835	ENSG00000127914	192.302	180.928	203.676	1.12573	0.17086	0.877209	1	0.081597	0.224707
836	ENSG00000241685	9217.47	12093.2	6341.75	0.524407	-0.931241	0.0171976	0.250438	0.642479	0.893669
837	ENSG00000146828	2375.15	1781.1	2969.21	1.66707	0.73731	0.595138	0.981062	1.35625	2.15848
838	ENSG00000106268	100.566	115.518	85.6147	0.74114	-0.432183	0.574657	0.968279	0.606385	0.314933
839	ENSG00000127947	905.681	986.206	825.157	0.836698	-0.257221	0.177962	0.707174	1.10971	0.21642
840	ENSG00000146809	0	0	0	NA	NA	NA	NA	NA	NA
841	ENSG00000129103	402.785	529.037	276.534	0.522712	-0.935911	0.115913	0.60073	1.97429	0.226034
842	ENSG00000235614	0.367887	0.523622	0.212151	0.405161	-1.30343	1	1	0.26193	0.255479
843	ENSG00000239468	0.159114	0	0.318227	Inf	Inf	0.740226	1	0	0.517958
844	ENSG00000196652	83.9819	71.965	95.9989	1.33397	0.415722	0.523658	0.936512	0.186199	0.474974
845	ENSG00000106330	132.402	153.28	111.523	0.727577	-0.458827	0.258932	0.783454	0.384756	0.432543
846	ENSG00000106665	96.4156	144.27	48.5616	0.336603	-1.57088	0.0245381	0.2993	2.55273	0.713315
847	ENSG00000234444	2.07673	3.47417	0.679283	0.195524	-2.35458	0.0219219	0.283482	0.504258	0.367312
848	ENSG00000234585	94.116	98.4149	89.817	0.912637	-0.131887	0.716271	1	0.410045	0.638789
849	ENSG00000183696	776.541	893.377	659.706	0.73844	-0.437446	0.776187	1	2.78114	0.0741106
850	ENSG00000198517	372.69	449.787	295.594	0.657186	-0.605627	0.33379	0.834142	0.944896	0.0264123
851	ENSG00000235944	49.0981	52.9894	45.2067	0.853128	-0.229165	0.671336	1	0.324018	0.178244
852	ENSG00000011426	1.32313	0.479295	2.16697	4.52117	2.1767	1	1	0.168022	0.480947
853	ENSG00000106211	37.8085	30.2418	45.3751	1.50041	0.585356	0.288409	0.804485	0.291233	1.0126
854	ENSG00000160991	672.494	738.687	606.302	0.820784	-0.284926	0.358883	0.851071	0.127811	0.0428605
855	ENSG00000146856	33.3776	14.6866	52.0686	3.54532	1.82592	0.0119841	0.207039	0.0258574	2.72294
856	ENSG00000048052	98.3829	77.5952	119.171	1.5358	0.618988	0.444993	0.903411	0.201199	0.773482
857	ENSG00000172331	114.2	109.148	119.252	1.09257	0.127723	0.376847	0.851071	1.73828	0.158924
858	ENSG00000196715	129.959	90.3437	169.575	1.877	0.908427	0.154446	0.670661	0.117505	1.32091
859	ENSG00000087087	388.954	538.052	239.857	0.445787	-1.16557	0.0574185	0.448797	4.97096	0.991463
860	ENSG00000205903	5.52969	5.82593	5.23345	0.898304	-0.154724	0.289653	0.804485	0.273106	0.232402
861	ENSG00000223559	0.62049	1.00258	0.238399	0.237785	-2.07227	0.488572	0.931894	0.117677	0.209619
862	ENSG00000197320	0.1192	0	0.238399	Inf	Inf	1	1	0	0.395995
863	ENSG00000233489	0.0292466	0	0.0584932	Inf	Inf	1	1	0	0.0988103
864	ENSG00000071462	715.96	715.539	716.38	1.00117	0.00169391	0.730763	1	0.530769	1.29558
865	ENSG00000106460	272.76	235.782	309.737	1.31366	0.393588	0.169501	0.695612	0.751178	1.66646
866	ENSG00000105793	101.122	100.072	102.173	1.021	0.0299824	0.878819	1	0.205238	0.29597
867	ENSG00000136280	2028.42	1774.42	2282.43	1.2863	0.363225	0.646906	1	0.317298	0.915148
868	ENSG00000135205	58.1415	44.8054	71.4777	1.59529	0.673822	0.39047	0.858815	0.121701	0.582345
869	ENSG00000174469	26.0303	24.0432	28.0175	1.1653	0.2207	0.448958	0.90589	0.912051	3.59051
870	ENSG00000236338	349.011	396.69	301.331	0.759614	-0.396661	0.32253	0.829058	0.384266	0.0792248
871	ENSG00000196262	19.1312	20.0446	18.2179	0.908865	-0.137862	0.566047	0.962155	0.204204	0.429706
872	ENSG00000006451	172.242	124.272	220.211	1.77201	0.825385	0.120499	0.613433	0.051734	1.18253
873	ENSG00000186704	5.37153	3.83834	6.90472	1.79888	0.8471	0.934581	1	0.132557	0.321816
874	ENSG00000196329	1712.38	2282.29	1142.46	0.500577	-0.998336	0.0394717	0.373171	0.626399	0.15582
875	ENSG00000133627	46.8219	45.2554	48.3883	1.06923	0.0965688	0.672029	1	0.356048	0.160651
876	ENSG00000122644	6.60652	8.11518	5.09787	0.628189	-0.67073	0.41041	0.874235	0.196205	0.122813
877	ENSG00000196636	99.3734	100.409	98.3379	0.979375	-0.0300661	0.679364	1	0.405029	0.401265
878	ENSG00000106443	61.1385	61.0418	61.2352	1.00317	0.00456364	0.504469	0.935837	0.543057	0.418128
879	ENSG00000106546	275.334	252.757	297.911	1.17865	0.23713	0.702577	1	0.302778	0.174145
880	ENSG00000106263	1256.05	997.554	1514.55	1.51826	0.602423	0.42632	0.887676	0.295748	0.729527
881	ENSG00000106144	675.434	783.669	567.2	0.723775	-0.466387	0.420093	0.881924	0.376503	0.208794
882	ENSG00000244055	0.233883	0.467766	0	0	#NAME?	1	1	0.234559	0
883	ENSG00000160967	755.416	827.392	683.44	0.826018	-0.275755	0.238682	0.767633	0.252238	0.148166
884	ENSG00000185811	2011.2	1827.32	2195.08	1.20126	0.264546	0.656626	1	0.078711	0.31925
885	ENSG00000008277	14.9066	7.37838	22.4348	3.04061	1.60436	0.0303168	0.335565	0.195033	1.11836
886	ENSG00000105971	8.47881	7.35126	9.60637	1.30677	0.386	0.526048	0.937771	0.424423	0.947581
887	ENSG00000172354	3593.18	3998.85	3187.51	0.797107	-0.327154	0.732543	1	0.44252	2.19896
888	ENSG00000241849	10361.9	10276.5	10447.2	1.01662	0.0237736	0.692172	1	0.443712	0.389098
889	ENSG00000055130	394.006	374.044	413.968	1.10674	0.146312	0.875092	1	0.229917	0.0988667
890	ENSG00000181016	89.0139	76.2962	101.732	1.33338	0.415085	0.376176	0.851071	0.242715	2.80006
891	ENSG00000202528	0.137679	0.119824	0.155534	1.29802	0.376314	1	1	0.0600851	0.109537
892	ENSG00000178234	123.286	106.198	140.373	1.3218	0.402508	0.60979	0.989621	0.081072	0.773049
893	ENSG00000146729	413.54	331.218	495.861	1.49708	0.582153	0.195563	0.73104	0.347371	0.887876
894	ENSG00000106591	47.4558	51.5366	43.3751	0.841636	-0.248732	0.362861	0.851071	0.16782	0.283909
895	ENSG00000127920	274.581	220.365	328.797	1.49206	0.577301	0.0762139	0.505021	0.772864	3.3917
896	ENSG00000240583	16.5007	8.01796	24.9834	3.11594	1.63967	0.021265	0.281691	0.0509774	1.04599
897	ENSG00000214815	0.237605	0.119824	0.355386	2.96591	1.56847	1	1	0.0600851	0.257409
898	ENSG00000234336	1.60817	1.25021	1.96612	1.57264	0.653189	0.834943	1	0.120207	0.241695
899	ENSG00000231980	0.105583	0	0.211166	Inf	Inf	1	1	0	0.142545
900	ENSG00000033100	99.271	112.079	86.4625	0.77144	-0.374374	0.368754	0.851071	0.207037	0.222364
901	ENSG00000073067	0.0489151	0	0.0978302	Inf	Inf	1	1	0	0.165261
902	ENSG00000106086	5.55991	7.88125	3.23856	0.41092	-1.28307	0.0830869	0.522352	0.200427	0.0998519
903	ENSG00000188037	2.16959	1.48985	2.84934	1.91249	0.935455	0.801625	1	0.113324	1.25187
904	ENSG00000146757	37.0578	36.0491	38.0666	1.05597	0.078564	0.577412	0.970108	0.384094	0.42262
905	ENSG00000231114	0.396675	0	0.79335	Inf	Inf	0.258338	0.782904	0	1.19183
906	ENSG00000106605	19.0812	17.0723	21.09	1.23533	0.3049	0.523424	0.936395	0.61181	1.11403
907	ENSG00000065883	370.269	363.18	377.358	1.03904	0.0552489	0.923122	1	0.0806012	0.177028
908	ENSG00000249773	24.5706	30.8969	18.2443	0.590491	-0.760014	0.194717	0.73042	0.0924011	0.271336
909	ENSG00000229153	2.90216	4.14724	1.65707	0.399559	-1.32352	0.106278	0.577882	0.264744	0.830206
910	ENSG00000225535	2.78791	3.72633	1.8495	0.496332	-1.01062	0.456221	0.911542	0.178143	0.339707
911	ENSG00000146576	442.394	435.834	448.953	1.0301	0.0427861	0.499801	0.935837	0.629739	0.29656
912	ENSG00000146963	601.071	423.757	778.386	1.83687	0.877248	0.0261247	0.310296	0.513224	1.0436
913	ENSG00000242802	470.019	682.903	257.135	0.376532	-1.40916	0.00102059	0.0495751	2.18428	0.0602038
914	ENSG00000106624	3.55903	5.06968	2.04837	0.404043	-1.30742	0.078621	0.511125	0.227843	0.40666
915	ENSG00000004766	74.5785	62.624	86.533	1.38179	0.466534	0.187438	0.719403	0.212337	0.521405
916	ENSG00000106479	428.276	407.843	448.71	1.1002	0.137768	0.967225	1	0.264564	0.827337
917	ENSG00000164828	606.629	671.338	541.921	0.807226	-0.308956	0.637345	1	0.734828	0.0505438
918	ENSG00000164898	167.053	175.124	158.981	0.907822	-0.139519	0.580818	0.972519	0.19087	0.718819
919	ENSG00000085514	2348.57	2310.41	2386.73	1.03303	0.0468882	0.503405	0.935837	0.791016	0.783026
920	ENSG00000180354	706.891	651.579	762.203	1.16978	0.226235	0.89316	1	0.392494	0.141388
921	ENSG00000170632	45.715	48.3084	43.1215	0.892631	-0.163865	0.354382	0.851071	0.471011	0.269726
922	ENSG00000122550	78.0097	76.3318	79.6877	1.04397	0.0620741	0.854019	1	0.297369	0.305352
923	ENSG00000164867	37.5307	36.3793	38.6822	1.0633	0.0885522	0.509666	0.935837	0.68319	0.453932
924	ENSG00000128563	81.8016	99.3314	64.2718	0.647044	-0.628064	0.174488	0.703524	0.246031	0.288831
925	ENSG00000244854	0.606028	1.21206	0	0	#NAME?	0.104587	0.575681	0.341317	0
926	ENSG00000001629	212.585	114.372	310.798	2.71742	1.44224	0.00209058	0.0790231	0.0162867	1.82487
927	ENSG00000230257	19.7406	18.5935	20.8876	1.12338	0.167847	0.701309	1	0.476127	0.326557
928	ENSG00000105792	0.243468	0.486937	0	0	#NAME?	1	1	0.244172	0
929	ENSG00000158560	3.83685	6.35896	1.31474	0.206754	-2.27401	0.158589	0.679225	2.14877	0.0924593
930	ENSG00000243317	479.711	407.716	551.706	1.35316	0.436337	0.520704	0.935837	0.160561	0.30266
931	ENSG00000211764	0.0595998	0	0.1192	Inf	Inf	1	1	0	0.201359
932	ENSG00000231419	1.08731	1.65914	0.515487	0.310695	-1.68643	0.327345	0.831137	0.76696	0.1954
933	ENSG00000180233	191.117	147.268	234.966	1.59549	0.674003	0.630254	0.999247	0.508227	0.803961
934	ENSG00000224897	3.59601	4.1824	3.00962	0.719591	-0.474751	0.52795	0.939418	0.195512	0.421566
935	ENSG00000128604	554.215	569.832	538.597	0.945186	-0.0813306	0.563192	0.960644	0.342967	0.832166
936	ENSG00000106683	298.31	367.935	228.685	0.621535	-0.686092	0.150435	0.66469	0.606419	0.15409
937	ENSG00000188186	3809.13	3359.19	4259.06	1.26788	0.342423	0.719518	1	0.227452	0.361775
938	ENSG00000105819	361.1	310.034	412.165	1.32942	0.410796	0.605443	0.987115	0.20671	0.538958
939	ENSG00000106346	208.468	190.905	226.032	1.184	0.243671	0.932852	1	0.169856	0.188717
940	ENSG00000231394	0.106076	0	0.212151	Inf	Inf	1	1	0	0.35505
941	ENSG00000136235	9.54958	9.20717	9.89199	1.07438	0.103503	1	1	0.159071	0.771288
942	ENSG00000128573	0.352295	0.60676	0.0978302	0.161234	-2.63278	0.761709	1	0.188531	0.0916813
943	ENSG00000128534	106.607	50.3434	162.871	3.23521	1.69386	0.00529116	0.137349	0.231394	0.795383
944	ENSG00000136238	1371.1	1671.93	1070.27	0.64014	-0.64354	0.0327721	0.348502	1.02661	0.154819
945	ENSG00000196313	9.27545	8.94277	9.60813	1.0744	0.103534	0.655083	1	0.195538	0.409644
946	ENSG00000106366	10.18	9.2281	11.132	1.20631	0.270604	0.636507	1	0.216258	2.46657
947	ENSG00000242265	8.08824	3.9657	12.2108	3.0791	1.62251	0.187073	0.718985	0.191319	1.56566
948	ENSG00000187037	17.7263	13.2698	22.1828	1.67167	0.741294	0.823796	1	0.190413	0.5472
949	ENSG00000226770	0.0599118	0.119824	0	0	#NAME?	0.291401	0.804485	0.0600851	0
950	ENSG00000242687	3.46873	3.67942	3.25804	0.885475	-0.175477	0.258399	0.782904	0.356022	0.109041
951	ENSG00000160917	248.74	312.216	185.264	0.593384	-0.752963	0.0981003	0.560848	3.41999	0.0714034
952	ENSG00000122547	260.901	259.337	262.465	1.01206	0.0172978	0.940542	1	0.28297	0.295457
953	ENSG00000240859	21.849	27.1142	16.5838	0.611628	-0.709274	0.196252	0.731747	0.234758	0.464045
954	ENSG00000214175	2.65519	3.48529	1.8251	0.523658	-0.933303	0.088458	0.54001	0.270062	1.05162
955	ENSG00000169193	55.6521	45.0711	66.2332	1.46953	0.555352	0.654151	1	0.580094	0.199565
956	ENSG00000106636	477.986	469.269	486.702	1.03715	0.0526255	0.977112	1	0.312725	1.44233
957	ENSG00000127995	109.296	106.006	112.587	1.06209	0.0869044	0.885424	1	0.164166	0.917641
958	ENSG00000234456	2.60573	1.21206	3.99941	3.29969	1.72233	0.213135	0.746341	0.229661	0.567824
959	ENSG00000106261	50.7497	44.9256	56.5738	1.25928	0.332597	0.984727	1	0.306641	0.0849126
960	ENSG00000238354	0.138262	0.276523	0	0	#NAME?	0.379395	0.851071	0.138662	0
961	ENSG00000135248	0.178799	0	0.357599	Inf	Inf	0.74136	1	0	0.576876
962	ENSG00000136247	290.642	293.414	287.87	0.981107	-0.0275181	0.977021	1	0.277895	0.383615
963	ENSG00000226943	0.412057	0.478243	0.345871	0.723212	-0.46751	0.172932	0.700447	0.236826	0.204747
964	ENSG00000236232	0.0877398	0	0.17548	Inf	Inf	0.714283	1	0	0.296431
965	ENSG00000122779	141.994	134.056	149.932	1.11843	0.161469	0.766163	1	0.554487	0.272879
966	ENSG00000197008	17.9259	13.9015	21.9503	1.57898	0.658996	0.25112	0.779977	0.242245	0.62779
967	ENSG00000164916	160.502	191.298	129.705	0.678027	-0.560585	0.295068	0.808139	0.255714	2.23675
968	ENSG00000205277	0.226671	0	0.453343	Inf	Inf	0.731154	1	0	0.717299
969	ENSG00000156928	273.953	241.034	306.873	1.27315	0.348403	0.382734	0.854064	0.140689	0.675491
970	ENSG00000230626	4.65034	6.13972	3.16096	0.514838	-0.95781	0.888427	1	0.45631	0.389319
971	ENSG00000002933	47.8089	31.4466	64.1712	2.04064	1.02902	0.148105	0.661614	1.30504	7.95077
972	ENSG00000058091	156.281	97.9085	214.654	2.1924	1.13251	0.12278	0.61736	0.427418	1.1135
973	ENSG00000226848	149.3	160.771	137.829	0.8573	-0.222127	0.568608	0.963517	0.205074	0.711026
974	ENSG00000133574	5156.55	3711.38	6601.72	1.77878	0.830886	0.250603	0.779515	0.095514	0.36226
975	ENSG00000158525	28.3584	45.1715	11.5454	0.25559	-1.9681	0.0185025	0.263627	1.50968	0.263455
976	ENSG00000198822	0.0978302	0	0.19566	Inf	Inf	1	1	0	0.329083
977	ENSG00000233038	49.05	61.1028	36.9972	0.605491	-0.723822	0.193561	0.728612	0.0744357	0.287243
978	ENSG00000228014	0.0566678	0	0.113336	Inf	Inf	1	1	0	0.191454
979	ENSG00000179869	5.70231	5.75296	5.65165	0.982389	-0.0256335	0.257792	0.782904	0.315001	0.544507
980	ENSG00000169902	119.256	101.223	137.289	1.35631	0.439683	0.270739	0.795871	1.17611	4.58688
981	ENSG00000198556	75.6704	61.534	89.8068	1.45947	0.545442	0.123194	0.618191	0.16733	0.138794
982	ENSG00000169402	5.193	2.21747	8.16853	3.68371	1.88116	0.296847	0.809761	0.0675583	0.531441
983	ENSG00000128524	257.695	357.892	157.498	0.440073	-1.18419	0.00462533	0.126926	0.0979717	0.718051
984	ENSG00000106069	80.245	88.4845	72.0055	0.813765	-0.297316	0.188264	0.720526	0.587208	0.241414
985	ENSG00000126522	162.525	233.135	91.9154	0.394258	-1.34279	0.0123298	0.208711	2.75687	0.102862
986	ENSG00000248357	102.588	110.19	94.986	0.862017	-0.214211	0.599423	0.983562	0.286884	0.235792
987	ENSG00000243335	360.461	394.475	326.447	0.82755	-0.273082	0.80421	1	0.272205	0.265748
988	ENSG00000171130	261.06	413.424	108.696	0.262916	-1.92733	8.88827e-05	0.009937	2.51233	0.260625
989	ENSG00000241644	1.01778	0.846408	1.18915	1.40494	0.490507	0.673112	1	0.153326	0.276859
990	ENSG00000214003	4.72871	1.34548	8.11194	6.02904	2.59193	0.0846246	0.528873	0.19705	0.572533
991	ENSG00000233601	0.243468	0.486937	0	0	#NAME?	1	1	0.244172	0
992	ENSG00000226421	0.312647	0	0.625293	Inf	Inf	0.20812	0.74326	0	0.421031
993	ENSG00000197558	28.3594	33.079	23.6397	0.714646	-0.484699	0.493468	0.93348	0.671011	0.678853
994	ENSG00000205578	0.0292466	0	0.0584932	Inf	Inf	1	1	0	0.0988103
995	ENSG00000106459	354.144	330.376	377.912	1.14388	0.193939	0.629311	0.999198	0.236635	0.263514
996	ENSG00000087077	67.8054	100.973	34.6382	0.343046	-1.54353	0.0201167	0.279615	7.72435	0.409938
997	ENSG00000105948	21.7425	16.8357	26.6493	1.58291	0.66258	0.95088	1	0.455977	0.533506
998	ENSG00000187257	375.662	248.227	503.096	2.02676	1.01917	0.0526373	0.432605	0.341584	0.543508
999	ENSG00000106484	20.9961	19.8772	22.115	1.11258	0.153914	0.856244	1	0.284348	0.174041
1000	ENSG00000128596	42.8718	40.1177	45.6258	1.1373	0.185612	0.469419	0.919227	0.206038	1.14895
1001	ENSG00000236048	0.1192	0	0.238399	Inf	Inf	1	1	0	0.395995
1002	ENSG00000239609	749.031	1031.81	466.254	0.45188	-1.14599	0.00486716	0.131607	0.346468	0.0613937
1003	ENSG00000213199	23.4932	34.3259	12.6606	0.368834	-1.43895	0.0557382	0.443174	0.734029	0.142917
1004	ENSG00000196204	14.5798	18.5133	10.6464	0.575068	-0.798196	0.173159	0.700796	0.895891	0.153542
1005	ENSG00000091073	515.671	709.745	321.597	0.453117	-1.14205	0.0144395	0.226006	1.47026	0.477973
1006	ENSG00000164818	172.666	147.615	197.717	1.33942	0.421606	0.335485	0.83486	0.332529	0.310093
1007	ENSG00000130226	0.381011	0.523622	0.238399	0.455289	-1.13515	1	1	0.261262	0.291078
1008	ENSG00000230487	24.4546	22.7185	26.1906	1.15283	0.205178	0.684112	1	0.255811	0.201441
1009	ENSG00000160963	4.55507	5.93546	3.17469	0.534867	-0.902747	0.627172	0.997978	1.48172	0.440694
1010	ENSG00000198874	95.0453	79.9175	110.173	1.37859	0.463189	0.0556717	0.443174	1.39309	1.10478
1011	ENSG00000241149	0.239647	0.479295	0	0	#NAME?	0.021581	0.281691	0.24034	0
1012	ENSG00000230825	0.0595998	0	0.1192	Inf	Inf	1	1	0	0.201359
1013	ENSG00000214106	11.2958	11.989	10.6026	0.884363	-0.177289	0.800157	1	0.440014	0.199872
1014	ENSG00000226102	5.29536	4.05513	6.53558	1.61168	0.688566	0.610737	0.990241	0.276248	2.38128
1015	ENSG00000066923	246.257	308.42	184.093	0.59689	-0.744463	0.497801	0.935813	2.0624	0.804659
1016	ENSG00000234500	7.1755	5.92217	8.42883	1.42327	0.509206	0.913918	1	0.25583	0.272436
1017	ENSG00000169871	15.6802	20.3904	10.9699	0.537993	-0.894341	0.0479584	0.413279	0.437342	0.508561
1018	ENSG00000244198	8.33797	15.054	1.6219	0.107739	-3.21439	0.0237442	0.294736	0.995091	0.162246
1019	ENSG00000241814	169.099	162.518	175.68	1.08099	0.112353	0.875307	1	0.388618	0.444957
1020	ENSG00000157259	128.512	57.2221	199.801	3.49168	1.80392	0.00436831	0.122255	0.258287	1.25643
1021	ENSG00000228409	1.69089	2.28823	1.09355	0.477901	-1.06522	0.360461	0.851071	0.486885	0.13496
1022	ENSG00000175600	3.47905	4.5614	2.3967	0.525431	-0.928427	0.650523	1	0.302196	0.570672
1023	ENSG00000105784	1.38235	0.467766	2.29694	4.91045	2.29586	0.313301	0.821189	0.158685	0.966929
1024	ENSG00000127955	8.8294	7.90783	9.75096	1.23308	0.302263	0.664186	1	0.75835	0.964339
1025	ENSG00000231525	13.3367	13.1573	13.5162	1.02728	0.0388233	0.528842	0.939484	0.431341	0.126698
1026	ENSG00000106028	289.575	274.624	304.526	1.10888	0.149107	0.85806	1	0.543682	0.333714
1027	ENSG00000232612	0.318374	0.119561	0.517186	4.32572	2.11294	1	1	0.0599533	0.0980519
1028	ENSG00000211747	6.3168	7.73146	4.90214	0.634051	-0.657329	0.333149	0.833586	0.340928	0.174107
1029	ENSG00000050344	30.7234	20.2032	41.2436	2.04144	1.02959	0.0552901	0.442817	0.206375	1.35893
1030	ENSG00000130427	2.71161	1.90176	3.52145	1.85168	0.888834	0.660798	1	0.172284	0.726075
1031	ENSG00000188372	95.488	118.106	72.8695	0.616981	-0.696702	0.0798369	0.514484	1.45478	0.260492
1032	ENSG00000106341	9.72258	10.2029	9.24222	0.905839	-0.142673	0.600599	0.984122	0.625365	0.472494
1033	ENSG00000205583	17.9131	26.8744	8.95187	0.3331	-1.58597	0.0538903	0.437315	0.926739	0.0786555
1034	ENSG00000166924	0.119512	0.119824	0.1192	0.994792	-0.00753277	0.39742	0.863041	0.0600851	0.194663
1035	ENSG00000004059	470.713	506.771	434.655	0.857696	-0.221461	0.552966	0.9535	0.17705	0.432021
1036	ENSG00000161036	246.097	234.362	257.832	1.10014	0.137692	0.564954	0.961615	0.603001	0.868654
1037	ENSG00000133612	527.595	449.088	606.103	1.34963	0.432567	0.510444	0.935837	0.0926606	0.493153
1038	ENSG00000172336	125.751	171.254	80.248	0.468591	-1.0936	0.0228143	0.289356	0.387561	0.0828238
1039	ENSG00000161057	127.543	127.473	127.614	1.00111	0.00159403	0.842467	1	0.0796873	0.542221
1040	ENSG00000240204	2.19895	2.57407	1.82383	0.708541	-0.497076	0.52689	0.938954	0.17202	0.564596
1041	ENSG00000105982	2.37435	0.827237	3.92146	4.74043	2.24502	0.386949	0.856295	0.101932	1.57279
1042	ENSG00000105866	164.378	156.767	171.99	1.09711	0.133705	0.666213	1	0.349259	0.467707
1043	ENSG00000223855	31.0806	43.3583	18.803	0.433665	-1.20535	0.1364	0.639055	2.34919	0.572876
1044	ENSG00000198039	11.9277	9.77427	14.0811	1.44063	0.526704	0.57952	0.97177	0.0355167	0.379601
1045	ENSG00000224720	0.285548	0.358945	0.212151	0.591041	-0.758669	0.21274	0.745843	0.0839259	0.288713
1046	ENSG00000218672	0.571416	0.744289	0.398542	0.535466	-0.901133	1	1	0.15806	0.241874
1047	ENSG00000197037	123.24	112.783	133.697	1.18544	0.245422	0.984105	1	0.145566	0.321138
1048	ENSG00000240154	8.73198	11.4884	5.97557	0.520139	-0.94303	0.290634	0.804485	0.269322	0.20005
1049	ENSG00000164713	4983.16	4406.94	5559.38	1.2615	0.335145	0.642907	1	0.260463	0.369676
1050	ENSG00000006530	266.519	183.068	349.97	1.91169	0.93485	0.0878206	0.538682	0.0255346	1.65244
1051	ENSG00000233429	10.101	12.1899	8.01206	0.657273	-0.605435	0.0377385	0.36539	1.59	3.14858
1052	ENSG00000106367	33.8612	40.9642	26.7581	0.653208	-0.614387	0.0442806	0.397062	1.49171	0.364723
1053	ENSG00000132434	71.5553	84.1003	59.0103	0.701666	-0.511143	0.408742	0.87256	0.60319	0.238012
1054	ENSG00000228720	0.730405	1.46081	0	0	#NAME?	0.0976741	0.560373	0.704908	0
1055	ENSG00000106236	0.876224	0.597804	1.15464	1.93148	0.949705	0.560313	0.958193	0.261101	0.351828
1056	ENSG00000225647	0.179735	0.359471	0	0	#NAME?	0.0369311	0.362158	0.180255	0
1057	ENSG00000077809	0.807511	0.717365	0.897658	1.25133	0.323459	0.366832	0.851071	0.326392	0.205936
1058	ENSG00000005486	749.291	924.877	573.705	0.620304	-0.688952	0.0850136	0.529716	0.61871	1.08605
1059	ENSG00000237181	45.6874	51.1316	40.2432	0.787051	-0.345472	0.905087	1	1.50149	0.325444
1060	ENSG00000232445	0.414785	0.82957	0	0	#NAME?	0.105986	0.577188	0.412825	0
1061	ENSG00000249805	0.653134	1.30627	0	0	#NAME?	0.0122708	0.208281	0.207727	0
1062	ENSG00000227573	25.6347	35.836	15.4334	0.430667	-1.21535	0.0563893	0.444758	0.790101	0.409898
1063	ENSG00000204987	0.808883	0.553047	1.06472	1.92519	0.945	1	1	0.244772	0.770073
1064	ENSG00000230167	0.672281	1.23123	0.113336	0.0920511	-3.44142	0.610055	0.989823	0.131789	0.0595074
1065	ENSG00000106305	7.57588	5.5745	9.57727	1.71805	0.780771	0.243663	0.772716	0.32817	0.117024
1066	ENSG00000241292	1.81537	1.43631	2.19443	1.52783	0.61148	0.37375	0.851071	0.230424	1.0465
1067	ENSG00000233400	0.0530378	0	0.106076	Inf	Inf	1	1	0	0.17919
1068	ENSG00000225209	0.584171	0.838766	0.329576	0.39293	-1.34766	0.0797184	0.514022	0.405882	0.0705521
1069	ENSG00000242154	0.233883	0.467766	0	0	#NAME?	1	1	0.234559	0
1070	ENSG00000170379	4.27442	2.7674	5.78145	2.08913	1.0629	0.849941	1	0.155629	0.461366
1071	ENSG00000219039	6.09468	8.32428	3.86507	0.464313	-1.10683	0.254564	0.781811	0.243697	0.149686
1072	ENSG00000232869	3.10189	4.12618	2.07759	0.503514	-0.989897	0.504774	0.935837	1.11029	0.814313
1073	ENSG00000166997	81.807	112.707	50.9072	0.451678	-1.14663	0.127213	0.625262	1.1027	0.347495
1074	ENSG00000236453	0.0595998	0	0.1192	Inf	Inf	1	1	0	0.201359
1075	ENSG00000230733	2.34485	3.60612	1.08357	0.30048	-1.73466	0.122757	0.61736	0.499487	0.204508
1076	ENSG00000106392	58.2371	57.932	58.5423	1.01053	0.0151184	0.137207	0.639055	2.2954	0.455186
1077	ENSG00000164849	234.754	291.781	177.728	0.609113	-0.715219	0.581474	0.972907	2.74589	1.92422
1078	ENSG00000244219	2.95071	3.69768	2.20374	0.59598	-0.746664	0.350297	0.850046	0.137007	0.162219
1079	ENSG00000188732	20.002	13.4909	26.5132	1.96526	0.974722	0.0941352	0.552623	0.248765	0.66069
1080	ENSG00000241258	43.1413	41.09	45.1925	1.09984	0.137296	1	1	0.0929996	0.192602
1081	ENSG00000105974	6.40858	6.3742	6.44296	1.01079	0.0154794	0.457639	0.912833	0.583584	0.263177
1082	ENSG00000232759	0.959861	0.958589	0.961132	1.00265	0.00382225	0.29339	0.8071	0.431894	0.257942
1083	ENSG00000127366	0.10812	0	0.21624	Inf	Inf	1	1	0	0.146861
1084	ENSG00000229628	2.61642	1.78115	3.45168	1.93789	0.95449	0.562662	0.960197	0.176722	0.474455
1085	ENSG00000198839	119.492	95.7066	143.276	1.49704	0.582111	0.202421	0.737949	0.106803	1.13658
1086	ENSG00000211746	2.03648	2.96206	1.11089	0.375042	-1.41488	0.103306	0.571579	0.265037	0.254281
1087	ENSG00000222011	21.8033	17.7074	25.8993	1.46263	0.548562	0.924271	1	0.205238	0.257899
1088	ENSG00000249319	1.85535	2.61094	1.09976	0.42121	-1.24739	0.2594	0.784138	0.174117	0.242983
1089	ENSG00000155561	5.02649	7.02756	3.02541	0.430507	-1.21589	0.358823	0.851071	0.517356	0.229815
1090	ENSG00000164543	560.445	482.112	638.777	1.32496	0.405945	0.599217	0.98349	0.0874277	0.407204
1091	ENSG00000005981	0.162744	0	0.325487	Inf	Inf	0.740454	1	0	0.240799
1092	ENSG00000215087	0.0292466	0	0.0584932	Inf	Inf	1	1	0	0.0988103
1093	ENSG00000155530	3.29061	2.94541	3.63581	1.2344	0.303807	0.678563	1	0.197685	0.0428215
1094	ENSG00000106351	151.651	189.211	114.09	0.60298	-0.729818	0.544046	0.948475	2.42905	0.549953
1095	ENSG00000213640	1.03285	1.96787	0.0978302	0.0497137	-4.33021	0.0591158	0.450715	0.219903	0.0269542
1096	ENSG00000229043	5.02974	5.01399	5.04548	1.00628	0.00903176	0.803582	1	0.195198	0.109466
1097	ENSG00000136261	130.971	125.396	136.545	1.0889	0.122877	0.7514	1	0.506522	0.37188
1098	ENSG00000049540	0.495465	0.119824	0.871107	7.26991	2.86194	0.824441	1	0.0527107	0.186209
1099	ENSG00000242258	7.15752	7.11672	7.19832	1.01147	0.0164475	0.603413	0.985816	0.271864	0.710681
1100	ENSG00000146955	1.15431	0.553047	1.75558	3.17438	1.66647	0.575559	0.968895	0.215506	0.362136
1101	ENSG00000224316	0	0	0	NA	NA	NA	NA	NA	NA
1102	ENSG00000127928	0.292496	0.239122	0.345871	1.44642	0.53249	0.739834	1	0.119907	0.231511
1103	ENSG00000091140	126.606	155.522	97.6907	0.628147	-0.670826	0.101824	0.568421	0.293459	0.5321
1104	ENSG00000235581	0.105583	0	0.211166	Inf	Inf	1	1	0	0.142545
1105	ENSG00000006747	0.538237	0.957275	0.1192	0.12452	-3.00555	0.0315505	0.341528	0.204922	0.0824374
1106	ENSG00000050327	13.1671	18.2366	8.09766	0.444033	-1.17126	0.188382	0.720717	0.792923	0.314238
1107	ENSG00000164853	0.138262	0.276523	0	0	#NAME?	0.379395	0.851071	0.138662	0
1108	ENSG00000219545	174.698	110.386	239.011	2.16522	1.11452	0.0617719	0.459131	0.116175	0.682806
1109	ENSG00000165131	28.4486	31.3766	25.5207	0.813366	-0.298023	0.172398	0.700447	0.183329	1.97042
1110	ENSG00000228649	1.99444	1.44164	2.54724	1.76691	0.821227	0.492242	0.932845	0.265375	1.04561
1111	ENSG00000105855	0	0	0	NA	NA	NA	NA	NA	NA
1112	ENSG00000226816	6.3688	6.05328	6.68432	1.10425	0.143064	0.711088	1	0.373318	0.467993
1113	ENSG00000180535	0.138262	0.276523	0	0	#NAME?	0.379395	0.851071	0.138662	0
1114	ENSG00000122786	6.75296	7.62951	5.87641	0.770221	-0.376656	0.440969	0.899911	0.197587	0.212053
1115	ENSG00000229196	2.17152	3.36249	0.98055	0.291614	-1.77787	0.15193	0.667281	0.272338	0.127844
1116	ENSG00000157224	6.50012	4.29708	8.70316	2.02537	1.01818	0.239341	0.768042	0.208617	0.284223
1117	ENSG00000224469	4.79972	6.58483	3.01462	0.457814	-1.12717	0.342093	0.842082	0.281485	0.266915
1118	ENSG00000206938	0.1192	0	0.238399	Inf	Inf	1	1	0	0.395995
1119	ENSG00000224116	0.0530378	0	0.106076	Inf	Inf	1	1	0	0.17919
1120	ENSG00000251060	53.4901	56.1578	50.8224	0.904993	-0.144022	0.869266	1	0.887977	0.113733
1121	ENSG00000226624	0.678914	1.03234	0.325487	0.31529	-1.66525	0.147786	0.661284	0.199526	0.140261
1122	ENSG00000002745	4.68592	5.84383	3.52801	0.603715	-0.72806	1	1	0.519039	1.89364
1123	ENSG00000242261	0.159114	0	0.318227	Inf	Inf	0.740226	1	0	0.517958
1124	ENSG00000170092	3.6955	3.99748	3.39352	0.848915	-0.236307	0.736222	1	0.190155	0.878206
1125	ENSG00000146666	0.734284	0	1.46857	Inf	Inf	0.238139	0.767151	0	1.49682
1126	ENSG00000164638	0	0	0	NA	NA	NA	NA	NA	NA
1127	ENSG00000122574	0.1913	0.276523	0.106076	0.383605	-1.38231	1	1	0.138662	0.150537
1128	ENSG00000233834	1.21985	1.931	0.508706	0.263442	-1.92444	0.204829	0.740971	0.241832	0.115575
1129	ENSG00000164746	1.4546	2.61808	0.291121	0.111197	-3.16881	0.0286725	0.325429	0.294089	0.125597
1130	ENSG00000237709	3.43707	2.0122	4.86194	2.41623	1.27276	0.227058	0.75555	0.157344	0.708646
1131	ENSG00000136213	39.0936	50.6506	27.5366	0.543658	-0.879228	0.0718775	0.49183	1.94961	1.2481
1132	ENSG00000244239	0.269976	0	0.539952	Inf	Inf	0.519751	0.935837	0	0.189303
1133	ENSG00000133597	96.9418	113.292	80.5916	0.711362	-0.491345	0.426738	0.888285	0.48121	0.2465
1134	ENSG00000225295	0.261811	0.523622	0	0	#NAME?	1	1	0.262568	0
1135	ENSG00000106333	2.16188	3.6964	0.627351	0.169719	-2.55878	0.0348265	0.357398	0.468776	0.0803674
1136	ENSG00000213210	0.233883	0.467766	0	0	#NAME?	1	1	0.234559	0
1137	ENSG00000002746	0.79335	0	1.5867	Inf	Inf	0.252485	0.780471	0	2.21893
1138	ENSG00000214035	0.175867	0	0.351735	Inf	Inf	0.741197	1	0	0.270356
1139	ENSG00000227948	0.0530378	0	0.106076	Inf	Inf	1	1	0	0.17919
1140	ENSG00000106648	0.138262	0.276523	0	0	#NAME?	0.379395	0.851071	0.138662	0
1141	ENSG00000226046	2.1111	1.39945	2.82275	2.01703	1.01223	0.820987	1	0.1119	0.203136
1142	ENSG00000183470	0.543027	1.08605	0	0	#NAME?	0.0262423	0.31134	0.216577	0
1143	ENSG00000078549	0.0489151	0	0.0978302	Inf	Inf	1	1	0	0.165261
1144	ENSG00000241357	11.3123	10.9908	11.6338	1.05851	0.08203	0.975808	1	0.180208	0.278064
1145	ENSG00000211752	5.54941	5.3949	5.70392	1.05728	0.0803588	0.853647	1	0.476665	0.357929
1146	ENSG00000122679	2.09813	2.29792	1.89834	0.826113	-0.275589	0.594523	0.980661	0.212616	1.00321
1147	ENSG00000200815	0.0292466	0	0.0584932	Inf	Inf	1	1	0	0.0988103
1148	ENSG00000233028	1.97244	3.94487	0	0	#NAME?	0.00415096	0.119422	0.541888	0
1149	ENSG00000106278	0.0530378	0	0.106076	Inf	Inf	1	1	0	0.17919
1150	ENSG00000199700	0.299559	0.599118	0	0	#NAME?	0.0117016	0.204005	0.300425	0
1151	ENSG00000174428	0.768011	1.12214	0.413879	0.368829	-1.43898	0.355174	0.851071	0.117789	0.16476
1152	ENSG00000225612	0.358502	0.597804	0.1192	0.199396	-2.32629	0.057931	0.449585	0.299589	0.11974
1153	ENSG00000158517	10338	10216.6	10459.4	1.02377	0.0338885	0.706383	1	0.431159	0.410246
1154	ENSG00000236978	0.278937	0.239647	0.318227	1.3279	0.409144	0.736024	1	0.12017	0.466209
1155	ENSG00000078967	61.7995	59.9438	63.6551	1.06191	0.0866657	0.834854	1	0.106693	0.637895
1156	ENSG00000211753	5.53634	3.26113	7.81154	2.39535	1.26023	0.134169	0.639055	0.518747	1.00309
1157	ENSG00000239911	0.293483	0.467766	0.1192	0.254828	-1.97241	1	1	0.234559	0.138398
1158	ENSG00000127993	219.944	163.952	275.935	1.68303	0.75106	0.256626	0.782904	0.354469	0.190452
1159	ENSG00000196335	1.23798	1.56341	0.912549	0.58369	-0.776726	0.549221	0.951271	0.28383	0.648973
1160	ENSG00000211749	0.31431	0.396084	0.232535	0.587086	-0.768357	0.751568	1	0.0981606	0.123968
1161	ENSG00000178809	5.15326	6.93134	3.37518	0.486945	-1.03817	0.47155	0.920632	0.445722	0.0656001
1162	ENSG00000226230	0.1679	0.119561	0.21624	1.80862	0.85489	1	1	0.0599533	0.139312
1163	ENSG00000237896	0.106076	0	0.212151	Inf	Inf	1	1	0	0.35505
1164	ENSG00000179131	0.95757	1.8181	0.0970405	0.0533747	-4.2277	0.110987	0.588055	0.209353	0.0293074
1165	ENSG00000235720	0.298902	0.597804	0	0	#NAME?	0.0116382	0.204005	0.299766	0
1166	ENSG00000222012	0.525872	0.954703	0.0970405	0.101645	-3.29839	0.780394	1	0.187447	0.060685
1167	ENSG00000233369	0.837167	0.717627	0.956706	1.33315	0.41484	0.405494	0.869512	0.215754	0.482422
1168	ENSG00000201179	0	0	0	NA	NA	NA	NA	NA	NA
1169	ENSG00000105976	0.187177	0.276523	0.0978302	0.353786	-1.49905	1	1	0.138662	0.138301
1170	ENSG00000164850	0.108515	0	0.21703	Inf	Inf	1	1	0	0.147188
1171	ENSG00000227719	1.7906	0.954703	2.6265	2.75111	1.46002	0.318484	0.825576	0.140066	0.9774
1172	ENSG00000230333	0.538334	1.07667	0	0	#NAME?	0.107398	0.579215	0.21166	0
1173	ENSG00000224545	0.239237	0.119824	0.35865	2.99315	1.58166	1	1	0.0600851	0.159242
1174	ENSG00000228113	10.5262	9.27494	11.7774	1.26981	0.34461	0.463591	0.91566	0.247733	1.72681
1175	ENSG00000189143	0.0489151	0	0.0978302	Inf	Inf	1	1	0	0.165261
1176	ENSG00000222004	0.0595998	0	0.1192	Inf	Inf	1	1	0	0.201359
1177	ENSG00000237702	5.38315	3.58508	7.18121	2.00308	1.00222	0.353489	0.851071	0.278562	2.38705
1178	ENSG00000128602	0.43859	0	0.877181	Inf	Inf	0.20911	0.744354	0	0.148802
1179	ENSG00000230361	0.0599118	0.119824	0	0	#NAME?	0.291401	0.804485	0.0600851	0
1180	ENSG00000179460	0	0	0	NA	NA	NA	NA	NA	NA
1181	ENSG00000227298	0.1192	0	0.238399	Inf	Inf	1	1	0	0.395995
1182	ENSG00000237909	0.225456	0.119561	0.331351	2.7714	1.47062	1	1	0.0599533	0.229365
1183	ENSG00000106328	2.4252	2.56609	2.28431	0.890189	-0.167816	0.451407	0.907883	0.219079	0.124618
1184	ENSG00000020219	0.0595998	0	0.1192	Inf	Inf	1	1	0	0.201359
1185	ENSG00000223886	16.6051	27.3636	5.84654	0.213662	-2.2266	0.00630795	0.146105	0.569492	0.0573333
1186	ENSG00000135249	62.4364	24.3387	100.534	4.13063	2.04636	0.0064443	0.146733	0.384324	0.961498
1187	ENSG00000002726	24.9285	29.1069	20.7502	0.712896	-0.488236	0.580274	0.972281	3.74912	1.0859
1188	ENSG00000227344	0.0595998	0	0.1192	Inf	Inf	1	1	0	0.201359
1189	ENSG00000021461	0	0	0	NA	NA	NA	NA	NA	NA
1190	ENSG00000213209	168.676	186.477	150.875	0.809081	-0.305643	0.338897	0.838315	0.512918	0.524791
1191	ENSG00000227855	0.119824	0.239647	0	0	#NAME?	0.137489	0.639055	0.12017	0
1192	ENSG00000241881	0.243468	0.486937	0	0	#NAME?	1	1	0.244172	0
1193	ENSG00000223475	0.445647	0.597804	0.293491	0.490948	-1.02636	0.112255	0.59231	0.29479	0.34963
1194	ENSG00000233082	0.138262	0.276523	0	0	#NAME?	0.379395	0.851071	0.138662	0
1195	ENSG00000164778	0.485202	0	0.970405	Inf	Inf	0.244316	0.773162	0	1.42857
1196	ENSG00000226002	0	0	0	NA	NA	NA	NA	NA	NA
1197	ENSG00000242048	0.145561	0	0.291121	Inf	Inf	0.739166	1	0	0.476945
1198	ENSG00000227601	0.261811	0.523622	0	0	#NAME?	1	1	0.262568	0
1199	ENSG00000240132	0.239122	0.478243	0	0	#NAME?	0.0214851	0.281691	0.239813	0
1200	ENSG00000234356	15.644	21.9324	9.35555	0.426563	-1.22917	0.053729	0.43682	1.57715	0.14498
1201	ENSG00000224059	0.252031	0	0.504063	Inf	Inf	0.521093	0.935837	0	0.186244
1202	ENSG00000241127	30.1387	21.8903	38.3871	1.75361	0.810329	0.395318	0.861844	0.148317	0.671888
1203	ENSG00000237286	0.0595998	0	0.1192	Inf	Inf	1	1	0	0.201359
1204	ENSG00000213296	1.88392	0.119561	3.64829	30.5141	4.9314	0.158805	0.679245	0.0142846	0.703901
1205	ENSG00000237819	1.04348	1.96776	0.1192	0.0605763	-4.0451	0.0439894	0.396634	0.256582	0.0381423
1206	ENSG00000211750	0.833953	1.57087	0.0970405	0.0617752	-4.01683	0.324939	0.831137	0.749977	0.0349856
1207	ENSG00000225781	0	0	0	NA	NA	NA	NA	NA	NA
1208	ENSG00000224079	0.17548	0	0.350959	Inf	Inf	0.716595	1	0	0.566991
1209	ENSG00000128606	0.0489151	0	0.0978302	Inf	Inf	1	1	0	0.165261
1210	ENSG00000213644	0	0	0	NA	NA	NA	NA	NA	NA
1211	ENSG00000157214	0.0597804	0.119561	0	0	#NAME?	0.291401	0.804485	0.0599533	0
1212	ENSG00000235345	0.352671	0.359471	0.345871	0.962167	-0.0556412	0.519334	0.935837	0.180255	0.21797
1213	ENSG00000128591	5.01968	0.239384	9.79997	40.9382	5.35538	0.00600429	0.146105	0.0059292	0.795741
1214	ENSG00000237785	14.5208	18.5715	10.4701	0.56377	-0.826821	0.266949	0.792603	0.807513	0.8618
1215	ENSG00000211745	0.243468	0.486937	0	0	#NAME?	1	1	0.244172	0
1216	ENSG00000185274	0.0595998	0	0.1192	Inf	Inf	1	1	0	0.201359
1217	ENSG00000146857	0.0595998	0	0.1192	Inf	Inf	1	1	0	0.201359
1218	ENSG00000235454	0.326169	0.239647	0.41269	1.72207	0.784146	0.748899	1	0.12017	0.303872
1219	ENSG00000251798	0.0489151	0	0.0978302	Inf	Inf	1	1	0	0.165261
1220	ENSG00000248904	1.71191	1.80344	1.62038	0.898493	-0.15442	1	1	0.309336	0.545312
1221	ENSG00000183086	0.0292466	0	0.0584932	Inf	Inf	1	1	0	0.0988103
1222	ENSG00000228010	3.71008	3.58307	3.83708	1.07089	0.0988154	0.514098	0.935837	0.441513	0.53228
1223	ENSG00000240571	0.445195	0	0.89039	Inf	Inf	0.207294	0.74326	0	1.01409
1224	ENSG00000232145	0.145561	0	0.291121	Inf	Inf	0.739166	1	0	0.476945
1225	ENSG00000177679	0.105583	0	0.211166	Inf	Inf	1	1	0	0.142545
1226	ENSG00000178826	1.33289	1.57168	1.09411	0.69614	-0.52255	0.479325	0.925557	0.302118	0.152355
1227	ENSG00000227113	0.112818	0.119561	0.106076	0.887212	-0.17265	0.388502	0.856993	0.0599533	0.174247
1228	ENSG00000229091	12.814	12.8807	12.7472	0.989638	-0.0150278	0.620379	0.995979	0.602737	0.680938
1229	ENSG00000223718	4.39223	2.26233	6.52213	2.88293	1.52754	0.366605	0.851071	0.038147	0.561289
1230	ENSG00000243302	2.32134	3.99397	0.64872	0.162425	-2.62215	0.00349985	0.107177	0.458334	0.123002
1231	ENSG00000252857	0.661884	1.32377	0	0	#NAME?	0.101456	0.567733	0.387633	0
1232	ENSG00000225507	0.510132	0	1.02026	Inf	Inf	0.261265	0.786289	0	0.175059
1233	ENSG00000146839	0.1192	0	0.238399	Inf	Inf	1	1	0	0.395995
1234	ENSG00000235475	16.8248	18.2636	15.386	0.842441	-0.247353	0.946466	1	0.20224	0.13437
1235	ENSG00000226581	0.361801	0	0.723602	Inf	Inf	0.2227	0.752785	0	0.515349
1236	ENSG00000228974	0.392504	0.467766	0.317242	0.678206	-0.560205	1	1	0.232648	0.0827149
1237	ENSG00000230617	0	0	0	NA	NA	NA	NA	NA	NA
1238	ENSG00000205584	0.413224	0.826448	0	0	#NAME?	0.0582064	0.449585	0.16884	0
1239	ENSG00000213215	0	0	0	NA	NA	NA	NA	NA	NA
1240	ENSG00000234457	0.263219	0	0.526439	Inf	Inf	0.319978	0.826948	0	0.822166
1241	ENSG00000235728	0.233883	0.467766	0	0	#NAME?	1	1	0.234559	0
1242	ENSG00000224138	0.301962	0.486937	0.116986	0.24025	-2.05739	1	1	0.244172	0.132469
1243	ENSG00000232231	5.15101	6.14401	4.15802	0.67676	-0.563284	0.673072	1	0.685426	0.270095
1244	ENSG00000211734	1.64953	2.22427	1.0748	0.483213	-1.04927	0.696187	1	0.724365	0.236513
1245	ENSG00000225969	0.349476	0.358945	0.340007	0.947239	-0.0781989	0.518616	0.935837	0.0839259	0.467989
1246	ENSG00000204983	0.0777668	0	0.155534	Inf	Inf	1	1	0	0.114778
1247	ENSG00000214738	0.1192	0	0.238399	Inf	Inf	1	1	0	0.395995
1248	ENSG00000251578	0.32163	0.486937	0.156323	0.321034	-1.6392	1	1	0.244172	0.0815203
1249	ENSG00000219451	0.233883	0.467766	0	0	#NAME?	1	1	0.234559	0
1250	ENSG00000197123	0.0566678	0	0.113336	Inf	Inf	1	1	0	0.191454
1251	ENSG00000228747	0.292701	0	0.585402	Inf	Inf	0.511098	0.935837	0	0.42387
1252	ENSG00000226660	3.14894	4.61549	1.6824	0.364513	-1.45596	0.0912195	0.547573	0.664343	0.134513
1253	ENSG00000231839	0.0599118	0.119824	0	0	#NAME?	0.291401	0.804485	0.0600851	0
1254	ENSG00000211751	0.70324	0.239647	1.16683	4.86896	2.28361	1	1	0.09879	1.59978
1255	ENSG00000091137	2.0625	1.82831	2.29669	1.25618	0.329046	0.745401	1	0.168573	0.920047
1256	ENSG00000234210	0.0599118	0.119824	0	0	#NAME?	0.291401	0.804485	0.0600851	0
1257	ENSG00000006704	0.951762	1.59024	0.313281	0.197002	-2.34372	0.129663	0.62998	0.11191	0.0953944
1258	ENSG00000199629	0.233883	0.467766	0	0	#NAME?	1	1	0.234559	0
1259	ENSG00000237070	0.424303	0	0.848606	Inf	Inf	0.287836	0.804485	0	1.2663
1260	ENSG00000106336	19.6159	16.4762	22.7555	1.38112	0.465834	0.565178	0.961647	0.13118	0.378528
1261	ENSG00000252332	0.261811	0.523622	0	0	#NAME?	1	1	0.262568	0
1262	ENSG00000077800	0.146233	0	0.292466	Inf	Inf	0.713243	1	0	0.478988
1263	ENSG00000174697	0.39351	0.553047	0.233973	0.423061	-1.24106	1	1	0.275355	0.279188
1264	ENSG00000230715	6.27058	6.60188	5.93928	0.899634	-0.15259	0.386738	0.856282	0.219608	0.272343
1265	ENSG00000211710	0.452571	0.239647	0.665494	2.77697	1.47351	1	1	0.114909	0.452476
1266	ENSG00000188185	0.456775	0.71789	0.19566	0.272549	-1.87541	0.0613598	0.457331	0.165202	0.199599
1267	ENSG00000214309	5.91662	5.25976	6.57348	1.24977	0.321662	0.966829	1	0.121917	0.109411
1268	ENSG00000231322	0.105188	0	0.210376	Inf	Inf	1	1	0	0.142174
1269	ENSG00000231916	2.4779	3.8616	1.0942	0.283353	-1.81933	0.151118	0.665374	0.326614	0.0908705
1270	ENSG00000229435	0.204726	0	0.409452	Inf	Inf	0.302199	0.811732	0	0.653394
1271	ENSG00000174945	0.255918	0	0.511836	Inf	Inf	0.520708	0.935837	0	0.606687
1272	ENSG00000236226	0.244181	0	0.488361	Inf	Inf	0.522027	0.935837	0	0.474379
1273	ENSG00000229424	0.0530378	0	0.106076	Inf	Inf	1	1	0	0.17919
1274	ENSG00000235314	0.956369	0.478243	1.43449	2.99951	1.58473	0.899668	1	0.195823	0.0986683
1275	ENSG00000243583	0.205114	0	0.410228	Inf	Inf	0.727661	1	0	0.210272
1276	ENSG00000173862	0.146745	0	0.293491	Inf	Inf	0.739281	1	0	0.480545
1277	ENSG00000214128	0.119824	0.239647	0	0	#NAME?	0.137489	0.639055	0.12017	0
1278	ENSG00000232605	0.0485202	0	0.0970405	Inf	Inf	1	1	0	0.163927
1279	ENSG00000176349	0.187177	0.276523	0.0978302	0.353786	-1.49905	1	1	0.138662	0.138301
1280	ENSG00000236343	0.0292466	0	0.0584932	Inf	Inf	1	1	0	0.0988103
1281	ENSG00000235368	0	0	0	NA	NA	NA	NA	NA	NA
1282	ENSG00000232727	37.5271	43.5233	31.5309	0.72446	-0.465022	0.0598375	0.452043	1.40919	0.339647
1283	ENSG00000230191	1345.27	2609.82	80.7258	0.0309316	-5.01478	2.71609e-23	1.14782e-19	31.6317	0.0171117
1284	ENSG00000237513	15.3369	11.2252	19.4485	1.73258	0.792921	0.624416	0.99669	0.520132	0.500534
1285	ENSG00000164692	0.0599118	0.119824	0	0	#NAME?	0.291401	0.804485	0.0600851	0
1286	ENSG00000211706	1.93663	2.99499	0.878267	0.293245	-1.76982	0.807555	1	0.601821	0.176122
1287	ENSG00000188763	1.05133	0.359471	1.74318	4.8493	2.27778	0.910933	1	0.132047	0.550157
1288	ENSG00000214870	0.263219	0	0.526439	Inf	Inf	0.319978	0.826948	0	0.822166
1289	ENSG00000172209	1.19387	0.718942	1.6688	2.32118	1.21486	0.550962	0.952515	0.291717	2.04795
1290	ENSG00000228341	1.28113	2.56225	0	0	#NAME?	0.0339305	0.3544	0.766569	0
1291	ENSG00000224322	0	0	0	NA	NA	NA	NA	NA	NA
1292	ENSG00000233876	0.0595998	0	0.1192	Inf	Inf	1	1	0	0.201359
1293	ENSG00000231427	0.0489151	0	0.0978302	Inf	Inf	1	1	0	0.165261
1294	ENSG00000116095	122.368	61.0842	183.651	3.00653	1.5881	0.0130779	0.215109	0.244102	0.542368
1295	ENSG00000152133	50.5034	55.4429	45.564	0.821818	-0.283109	0.80817	1	0.847147	0.0774389
1296	ENSG00000115159	99.1619	78.2718	120.052	1.53378	0.617093	0.463246	0.91566	0.119179	1.33488
1297	ENSG00000136560	853.033	599.878	1106.19	1.84402	0.882854	0.122083	0.615218	0.256683	1.12469
1298	ENSG00000128654	43.541	57.3047	29.7773	0.519632	-0.944438	0.117608	0.605372	0.320143	0.245461
1299	ENSG00000170802	309.932	190.859	429.005	2.24777	1.16849	0.19565	0.73104	1.12836	0.580684
1300	ENSG00000196141	87.021	77.6098	96.4322	1.24253	0.313276	0.698979	1	0.515125	1.75743
1301	ENSG00000158417	111.91	142.454	81.3657	0.571174	-0.807998	0.18079	0.711774	0.325761	0.597429
1302	ENSG00000243147	834.132	579.533	1088.73	1.87864	0.909686	0.130802	0.632713	0.151336	0.447261
1303	ENSG00000169764	488.073	404.543	571.603	1.41296	0.49872	0.416835	0.879204	0.0187859	0.889111
1304	ENSG00000155636	83.6399	64.9472	102.332	1.57562	0.655924	0.294041	0.80763	0.155405	1.36349
1305	ENSG00000187605	412.511	218.443	606.579	2.77682	1.47344	0.0308119	0.337761	0.564866	0.548144
1306	ENSG00000067066	751.245	655.126	847.365	1.29344	0.37121	0.873045	1	0.581284	0.418047
1307	ENSG00000249625	344.122	349.369	338.875	0.969963	-0.043999	0.743821	1	0.859381	1.82707
1308	ENSG00000115306	265.082	218.715	311.45	1.424	0.509948	0.189627	0.723222	1.01124	0.888179
1309	ENSG00000168883	257.239	286.386	228.092	0.79645	-0.328345	0.20632	0.742051	0.119737	0.176294
1310	ENSG00000153094	199.955	200.396	199.513	0.99559	-0.00637699	0.742516	1	0.303632	0.39522
1311	ENSG00000170144	841.746	756.925	926.567	1.22412	0.291744	0.713618	1	0.219715	0.552811
1312	ENSG00000180902	251.413	306.696	196.13	0.639492	-0.645001	0.10739	0.579215	0.937383	1.18466
1313	ENSG00000162804	23.9157	24.9967	22.8346	0.913506	-0.130514	0.166141	0.690396	1.08719	0.951085
1314	ENSG00000119844	481.218	577.772	384.665	0.665773	-0.586897	0.434521	0.894939	0.710899	1.59218
1315	ENSG00000115091	1483.29	1266.71	1699.87	1.34196	0.424337	0.482629	0.927566	0.333763	0.932226
1316	ENSG00000172059	244.994	236.356	253.632	1.0731	0.101778	0.750493	1	0.671116	0.141774
1317	ENSG00000134317	2.86448	1.36126	4.3677	3.20856	1.68193	0.535195	0.944292	0.103716	1.07715
1318	ENSG00000246515	0.138262	0.276523	0	0	#NAME?	0.379395	0.851071	0.138662	0
1319	ENSG00000162869	453.33	352.162	554.499	1.57456	0.654946	0.210163	0.745729	0.223244	1.38268
1320	ENSG00000115085	1203.24	899.296	1507.18	1.67596	0.744987	0.213564	0.746859	0.315634	1.22765
1321	ENSG00000115419	710.041	437.075	983.006	2.24905	1.16932	0.027893	0.320663	0.211652	0.482515
1322	ENSG00000115594	213.919	243.187	184.651	0.759298	-0.397261	0.123307	0.61829	1.29184	2.80617
1323	ENSG00000211460	414.633	356.045	473.22	1.3291	0.410453	0.602338	0.985017	0.12206	0.21617
1324	ENSG00000118260	311.382	230.642	392.123	1.70013	0.765649	0.245855	0.776133	0.249934	0.750257
1325	ENSG00000115350	0.927194	0.82957	1.02482	1.23536	0.304932	1	1	0.371066	0.573155
1326	ENSG00000228363	5.78504	3.33685	8.23322	2.46736	1.30297	0.287654	0.804485	0.0215604	0.14563
1327	ENSG00000144306	33.9339	43.9287	23.939	0.544952	-0.8758	0.0205418	0.281691	0.679493	0.234675
1328	ENSG00000084676	626.473	573.848	679.099	1.18341	0.242952	0.8015	1	0.26541	0.511275
1329	ENSG00000144136	1021.12	886.306	1155.94	1.30422	0.383189	0.512782	0.935837	0.210069	2.02361
1330	ENSG00000134324	418.392	269.59	567.194	2.10392	1.07308	0.0340038	0.354815	0.1653	1.0259
1331	ENSG00000114999	142.32	138.588	146.052	1.05386	0.0756866	0.269573	0.794638	0.831395	0.350107
1332	ENSG00000180251	0.138262	0.276523	0	0	#NAME?	0.379395	0.851071	0.138662	0
1333	ENSG00000115109	28.1156	21.1715	35.0598	1.656	0.727698	0.553481	0.9535	0.506869	0.232639
1334	ENSG00000230964	0.415706	0.486937	0.344475	0.707433	-0.499335	1	1	0.240978	0.216493
1335	ENSG00000204120	308.686	245.538	371.833	1.51436	0.598707	0.161843	0.681958	0.0728077	0.244623
1336	ENSG00000115548	406.308	360.496	452.121	1.25417	0.326728	0.492336	0.932845	0.0912662	0.0490014
1337	ENSG00000178562	185.203	184.54	185.865	1.00718	0.0103226	0.607773	0.988977	0.384422	0.554405
1338	ENSG00000144468	192.38	223.288	161.472	0.723154	-0.467625	0.391817	0.85963	0.396031	0.417591
1339	ENSG00000119820	582.861	571.177	594.544	1.04091	0.0578476	0.909258	1	0.290479	0.426501
1340	ENSG00000144357	142.468	130.82	154.116	1.17807	0.236429	0.497121	0.935363	0.165374	0.329972
1341	ENSG00000123983	154.436	124.563	184.308	1.47963	0.565237	0.578797	0.971404	0.636166	0.280498
1342	ENSG00000135929	428.964	628.85	229.078	0.36428	-1.45688	0.00614312	0.146105	1.57782	0.832883
1343	ENSG00000068724	400.123	502.067	298.18	0.593906	-0.751694	0.226138	0.75535	1.83683	0.120688
1344	ENSG00000176407	435.95	497.047	374.852	0.75416	-0.407058	0.232532	0.761199	0.297685	0.377113
1345	ENSG00000115760	500.69	569.478	431.901	0.758415	-0.39894	0.329768	0.831137	0.200751	0.192438
1346	ENSG00000127838	466.965	533.61	400.32	0.750211	-0.414633	0.295026	0.808128	0.479773	0.116857
1347	ENSG00000170634	80.034	65.6694	94.3985	1.43748	0.523541	0.42867	0.890376	0.351142	0.619892
1348	ENSG00000119782	54.8132	77.7534	31.8731	0.409925	-1.28657	0.0108129	0.200771	0.413836	0.484652
1349	ENSG00000135932	610.916	548.108	673.724	1.22918	0.297699	0.415115	0.878268	0.337219	0.37282
1350	ENSG00000132313	39.1288	17.5628	60.6948	3.45587	1.78905	0.0131584	0.215741	0.30756	0.764381
1351	ENSG00000071054	597.1	711.832	482.368	0.677643	-0.561403	0.0852498	0.530069	0.864405	0.790308
1352	ENSG00000168918	2645.77	2483.61	2807.94	1.13058	0.177069	0.708959	1	0.561929	0.317304
1353	ENSG00000176720	43.355	45.4989	41.2111	0.90576	-0.142799	0.971286	1	0.877168	1.40136
1354	ENSG00000204217	130.206	128.078	132.334	1.03323	0.0471545	0.69584	1	0.314667	0.19026
1355	ENSG00000205639	37.4463	50.1768	24.7158	0.492574	-1.02159	0.292349	0.805915	1.64652	0.170394
1356	ENSG00000168397	494.702	590.338	399.065	0.675995	-0.564915	0.394463	0.861607	1.50346	0.221547
1357	ENSG00000135912	156.134	142.786	169.481	1.18696	0.247274	0.786381	1	0.344894	0.233152
1358	ENSG00000124831	338.246	332.531	343.96	1.03437	0.0487518	0.49093	0.932448	0.52447	0.15327
1359	ENSG00000057935	64.2261	54.2553	74.1969	1.36755	0.451594	0.428918	0.890804	0.220847	0.745262
1360	ENSG00000153561	835.639	886.243	785.036	0.885802	-0.174943	0.748127	1	0.155771	0.270737
1361	ENSG00000163798	304.797	246.871	362.724	1.46929	0.555115	0.286102	0.804485	0.209748	1.12364
1362	ENSG00000171132	41.623	35.5555	47.6904	1.34129	0.423625	0.678214	1	0.191445	0.891561
1363	ENSG00000084764	125.703	107.261	144.144	1.34386	0.426383	0.48126	0.92707	0.184255	2.37146
1364	ENSG00000077232	191.618	160.29	222.946	1.3909	0.476017	0.336896	0.836401	0.0848829	0.874873
1365	ENSG00000115665	0.0489151	0	0.0978302	Inf	Inf	1	1	0	0.165261
1366	ENSG00000136731	363.795	272.904	454.685	1.6661	0.736477	0.204919	0.740971	0.08912	0.370556
1367	ENSG00000187699	181.359	224.015	138.703	0.619168	-0.691598	0.23688	0.765071	1.05216	1.06809
1368	ENSG00000115604	109.269	87.3093	131.229	1.50304	0.587883	0.894367	1	1.27328	2.48282
1369	ENSG00000084733	563.965	420.982	706.947	1.67928	0.747843	0.176648	0.705467	0.286798	0.535967
1370	ENSG00000184182	622.864	604.588	641.14	1.06046	0.084687	0.759713	1	0.242502	0.0750914
1371	ENSG00000234171	13.4259	16.8157	10.0361	0.596827	-0.744616	0.517547	0.935837	0.371533	0.624965
1372	ENSG00000121989	18.5279	18.0234	19.0323	1.05598	0.0785775	0.867961	1	0.349408	0.259759
1373	ENSG00000183292	0.826027	0.597804	1.05425	1.76354	0.818473	0.4435	0.902283	0.265451	0.37429
1374	ENSG00000135924	356.633	456.993	256.274	0.560783	-0.834486	0.180733	0.711774	0.5795	1.60146
1375	ENSG00000168395	287.983	250.472	325.495	1.29953	0.37799	0.297398	0.809761	0.224151	0.919981
1376	ENSG00000250054	108.704	96.4819	120.927	1.25336	0.325802	0.259945	0.785158	0.161156	6.51726
1377	ENSG00000152527	9.68931	8.03998	11.3386	1.41028	0.495981	0.655114	1	0.16827	0.832531
1378	ENSG00000128714	0.0489151	0	0.0978302	Inf	Inf	1	1	0	0.165261
1379	ENSG00000144426	4266.03	4064.97	4467.09	1.09892	0.136089	0.641799	1	0.47507	1.1984
1380	ENSG00000163466	186.528	200.586	172.47	0.859831	-0.217874	0.427503	0.888837	1.2493	0.490498
1381	ENSG00000171853	772.632	982.527	562.738	0.572745	-0.804035	0.0154567	0.235303	0.663635	0.484633
1382	ENSG00000115685	366.339	478.976	253.701	0.529674	-0.916824	0.0722489	0.493371	2.27331	0.119852
1383	ENSG00000138439	185.777	123.956	247.598	1.99747	0.998175	0.0311162	0.339349	0.0432427	1.20242
1384	ENSG00000075292	366.996	334.814	399.179	1.19224	0.253676	0.463914	0.91566	0.408399	0.976423
1385	ENSG00000088205	577.411	537.682	617.14	1.14778	0.198844	0.492862	0.93317	0.159309	0.523213
1386	ENSG00000088179	220.314	186.165	254.462	1.36686	0.450868	0.183596	0.715335	0.430256	0.777685
1387	ENSG00000213626	791.103	586.998	995.207	1.69542	0.761642	0.0732905	0.496196	0.339303	1.59981
1388	ENSG00000163803	268.202	345.805	190.599	0.551177	-0.859413	0.0862517	0.532833	1.13793	0.747309
1389	ENSG00000087338	95.9098	96.2304	95.5892	0.993337	-0.00964502	0.910237	1	0.699838	0.308403
1390	ENSG00000135632	153.415	197.756	109.073	0.551554	-0.858425	0.139138	0.642201	1.38975	0.259522
1391	ENSG00000177483	12.675	4.30647	21.0436	4.8865	2.2888	0.0107036	0.199479	0.0637421	1.30391
1392	ENSG00000198885	9.63189	13.3149	5.94891	0.446788	-1.16234	0.24588	0.776133	0.395563	0.307379
1393	ENSG00000211625	228.601	246.944	210.259	0.851444	-0.232017	0.14945	0.66328	7.35849	7.47991
1394	ENSG00000171848	50.6364	41.565	59.7077	1.43649	0.522549	0.738857	1	0.207852	1.39006
1395	ENSG00000116005	169.758	124.651	214.866	1.72374	0.785546	0.219847	0.750172	0.610129	0.706008
1396	ENSG00000091409	667.887	911.743	424.031	0.465078	-1.10446	0.305679	0.814707	12.125	0.46695
1397	ENSG00000125637	2127.33	3302.15	952.506	0.28845	-1.79361	0.000392498	0.0268398	1.96613	0.180294
1398	ENSG00000115020	373.605	420.209	327.001	0.778186	-0.361813	0.240331	0.768973	0.591463	1.56759
1399	ENSG00000115520	36.4225	41.2516	31.5934	0.765872	-0.384825	0.236389	0.765036	0.521637	2.14989
1400	ENSG00000189223	124.68	123.644	125.717	1.01677	0.0239928	0.21734	0.748513	1.89767	3.44998
1401	ENSG00000019169	81.7768	100.113	63.4409	0.633694	-0.658143	0.100938	0.567036	0.32962	1.45928
1402	ENSG00000144152	43.0858	43.0342	43.1374	1.0024	0.00345737	0.507897	0.935837	1.184	1.5217
1403	ENSG00000115661	144.625	187.445	101.805	0.543121	-0.880653	0.160617	0.6804	0.886691	0.448621
1404	ENSG00000138443	102.565	78.297	126.833	1.61989	0.695897	0.0855069	0.53062	0.551232	0.870194
1405	ENSG00000144567	2359.84	1937	2782.67	1.43659	0.522647	0.40222	0.867148	0.0740875	0.978675
1406	ENSG00000152683	100.07	83.4594	116.681	1.39805	0.483417	0.714518	1	0.336254	0.147451
1407	ENSG00000171227	0.923695	1.84739	0	0	#NAME?	0.059235	0.450715	0.610481	0
1408	ENSG00000221843	0.358682	0.717365	0	0	#NAME?	0.00630458	0.146105	0.359533	0
1409	ENSG00000115271	7305.5	6055.38	8555.62	1.41289	0.498653	0.954007	1	1.17454	0.979626
1410	ENSG00000197756	3503.68	3221.85	3785.51	1.17495	0.2326	0.901393	1	0.379423	0.679083
1411	ENSG00000077380	222.921	196.167	249.676	1.27277	0.347975	0.709898	1	0.250844	0.502847
1412	ENSG00000213699	304.706	268.116	341.295	1.27294	0.348166	0.923542	1	0.342165	0.403979
1413	ENSG00000170485	31.4002	17.7494	45.0509	2.53816	1.34378	0.0262839	0.31134	0.194194	3.62129
1414	ENSG00000233370	0.608343	0.486937	0.729748	1.49865	0.583665	0.837484	1	0.228023	0.221192
1415	ENSG00000003402	1565.31	1713.05	1417.58	0.827516	-0.273141	0.307783	0.816629	0.449643	1.12053
1416	ENSG00000225439	4.1945	4.62388	3.76512	0.814277	-0.296408	0.554532	0.954019	0.192242	0.643703
1417	ENSG00000079246	1312.33	1117.18	1507.48	1.34936	0.432275	0.58945	0.978007	0.239194	0.251028
1418	ENSG00000115234	2259.13	3237.93	1280.32	0.395412	-1.33857	0.00665634	0.150013	1.24974	0.240508
1419	ENSG00000171150	32.5097	33.3202	31.6992	0.951351	-0.071951	0.640305	1	0.218965	0.386025
1420	ENSG00000138398	94.3209	89.4649	99.1769	1.10856	0.148682	0.517502	0.935837	0.602562	0.0976387
1421	ENSG00000144031	0.683299	0	1.3666	Inf	Inf	0.230989	0.760024	0	0.512048
1422	ENSG00000115368	95.9901	82.6902	109.29	1.32168	0.40237	0.652804	1	0.207668	0.50099
1423	ENSG00000236682	10.8234	10.9916	10.6552	0.969396	-0.0448426	0.94901	1	0.698681	1.20527
1424	ENSG00000143891	11.3094	13.3082	9.31064	0.699618	-0.515361	0.35707	0.851071	0.276018	0.0756807
1425	ENSG00000115598	0.384462	0.359471	0.409452	1.13904	0.18782	0.405983	0.869729	0.178773	0.563612
1426	ENSG00000143882	103.855	97.8376	109.873	1.12301	0.167374	0.546287	0.950076	0.436889	0.45597
1427	ENSG00000071082	31.089	27.7339	34.4441	1.24195	0.312603	0.835252	1	0.172501	0.526261
1428	ENSG00000115827	98.6563	95.7013	101.611	1.06175	0.0864479	0.92847	1	0.20501	0.16304
1429	ENSG00000237024	0.1192	0	0.238399	Inf	Inf	1	1	0	0.395995
1430	ENSG00000214595	19.6241	11.5951	27.6531	2.3849	1.25393	0.129826	0.630308	0.244185	0.914781
1431	ENSG00000241962	135.999	135.922	136.077	1.00114	0.00164799	0.909129	1	0.208616	0.132359
1432	ENSG00000124383	65.3716	87.1288	43.6143	0.500572	-0.998351	0.0603625	0.453546	0.962652	0.743861
1433	ENSG00000234603	197.455	138.471	256.438	1.85192	0.889024	0.177819	0.706823	0.186386	1.50664
1434	ENSG00000219626	126.333	140.599	112.067	0.797068	-0.327225	0.171203	0.698631	0.532765	0.512968
1435	ENSG00000204406	47.6882	47.7557	47.6207	0.997175	-0.00408209	0.873738	1	0.0946152	0.324504
1436	ENSG00000085978	200.485	212.097	188.872	0.890498	-0.167315	0.483627	0.928245	0.0870868	0.126044
1437	ENSG00000119801	799.532	710.045	889.018	1.25206	0.324302	0.860621	1	0.368556	1.86153
1438	ENSG00000071051	344.167	350.478	337.857	0.963989	-0.0529121	0.468612	0.918704	5.99788	0.828892
1439	ENSG00000114942	2255.55	2337.17	2173.94	0.930162	-0.104447	0.912398	1	1.31321	1.69025
1440	ENSG00000079263	377.907	414.001	341.813	0.825633	-0.276427	0.402357	0.867202	0.234468	0.21995
1441	ENSG00000005448	90.9099	121.706	60.1136	0.493924	-1.01764	0.31133	0.819441	3.0656	0.738332
1442	ENSG00000213639	2571.33	2194.87	2947.78	1.34303	0.425495	0.618636	0.995414	0.205874	0.236765
1443	ENSG00000142327	1709.58	2810.36	608.796	0.216625	-2.20673	4.24687e-06	0.00108116	5.85491	0.442903
1444	ENSG00000224184	0.455168	0	0.910336	Inf	Inf	0.217956	0.748612	0	0.986298
1445	ENSG00000119862	92.4162	54.8313	130.001	2.37093	1.24545	0.0715484	0.491462	0.160953	1.24543
1446	ENSG00000136732	8937.43	12955.7	4919.2	0.379695	-1.39709	0.0463685	0.406879	2.79478	0.470228
1447	ENSG00000173960	38.3833	36.5033	40.2633	1.103	0.141438	0.729765	1	0.138233	0.517908
1448	ENSG00000236878	0.1192	0	0.238399	Inf	Inf	1	1	0	0.395995
1449	ENSG00000173692	176.866	232.779	120.954	0.519609	-0.944501	0.126013	0.623137	0.423399	0.481368
1450	ENSG00000162924	13.4948	11.7166	15.2729	1.30353	0.382427	0.817683	1	0.146902	0.539269
1451	ENSG00000153832	6.75333	6.35249	7.15417	1.1262	0.171462	0.260763	0.785785	0.684173	0.337789
1452	ENSG00000116127	83.8672	54.272	113.462	2.09062	1.06393	0.0109505	0.202259	0.279729	0.97876
1453	ENSG00000115504	39.3825	32.7998	45.9652	1.40139	0.486857	0.66566	1	0.429955	0.45957
1454	ENSG00000237298	36.2101	34.5041	37.9161	1.09889	0.136042	0.71214	1	0.443768	0.568231
1455	ENSG00000152127	166.833	109.904	223.763	2.03599	1.02573	0.0309312	0.33864	0.701096	0.588995
1456	ENSG00000138375	176.773	216.906	136.64	0.62995	-0.666691	0.137331	0.639055	0.238399	0.179771
1457	ENSG00000144120	24.1258	27.2121	21.0395	0.773166	-0.371149	0.957026	1	0.562212	0.226004
1458	ENSG00000185404	10.3095	8.17943	12.4397	1.52085	0.604874	0.702317	1	0.130579	0.311204
1459	ENSG00000143924	1163.89	1286.58	1041.19	0.809272	-0.305303	0.815486	1	0.752442	0.751138
1460	ENSG00000119777	181.251	250.635	111.867	0.446335	-1.1638	0.0500451	0.423114	2.77023	0.826316
1461	ENSG00000138085	348.37	273.773	422.968	1.54496	0.627568	0.417498	0.879447	0.165949	0.697604
1462	ENSG00000204745	50.413	78.3843	22.4416	0.286303	-1.80439	0.00349226	0.107099	2.64463	0.286115
1463	ENSG00000040933	1225.04	1457.59	992.488	0.680911	-0.554462	0.239347	0.768042	0.476636	0.130149
1464	ENSG00000115756	1291.89	1696.53	887.244	0.522975	-0.935186	0.0739753	0.497344	2.65217	0.183662
1465	ENSG00000144021	426.665	377.493	475.837	1.26052	0.334017	0.293744	0.80763	0.438836	1.18629
1466	ENSG00000077044	853.661	869.315	838.007	0.963986	-0.0529159	0.63299	1	0.0778497	0.022938
1467	ENSG00000115421	295.034	274.794	315.273	1.1473	0.198247	1	1	0.220813	0.145263
1468	ENSG00000068912	98.0946	79.0539	117.135	1.48171	0.567266	0.417471	0.879447	0.0946853	0.271268
1469	ENSG00000242766	11.4642	4.17214	18.7563	4.49561	2.16852	0.004287	0.120976	0.412667	2.57892
1470	ENSG00000072182	0	0	0	NA	NA	NA	NA	NA	NA
1471	ENSG00000080345	139.717	102.816	176.617	1.7178	0.780559	0.196006	0.731474	0.0965937	1.03723
1472	ENSG00000168894	361.088	519.924	202.252	0.389003	-1.36215	0.000699477	0.0393084	0.973402	0.106313
1473	ENSG00000138385	1.61739	0.706887	2.52789	3.57609	1.83838	0.49797	0.935837	0.115671	0.302893
1474	ENSG00000006607	65.626	48.8601	82.3918	1.68628	0.753845	0.0658978	0.473304	0.582499	0.282136
1475	ENSG00000177917	183.775	137.631	229.92	1.67055	0.740319	0.148836	0.662691	0.0426233	0.411386
1476	ENSG00000130147	22.6433	22.0746	23.212	1.05152	0.0724814	0.640086	1	0.632021	0.808464
1477	ENSG00000138018	47.5461	34.2188	60.8735	1.77895	0.831026	0.11913	0.610281	0.326258	0.888553
1478	ENSG00000168385	1424.53	1339.28	1509.79	1.12731	0.172891	0.785559	1	0.435499	0.100317
1479	ENSG00000168427	2.46261	3.00359	1.92163	0.639778	-0.644356	0.866962	1	0.313144	0.371393
1480	ENSG00000143878	622.567	616.896	628.238	1.01839	0.0262843	0.466663	0.917528	0.617087	0.512112
1481	ENSG00000227946	3.19812	3.01171	3.38452	1.12379	0.168368	0.611556	0.990813	0.52553	0.15074
1482	ENSG00000075884	467.574	467.976	467.173	0.998284	-0.00247758	0.972404	1	0.331505	1.35256
1483	ENSG00000021574	133.081	116.604	149.557	1.28261	0.359078	0.88058	1	0.445891	0.212407
1484	ENSG00000183840	1.20698	1.57386	0.84011	0.53379	-0.905657	0.594234	0.980661	0.354558	0.33552
1485	ENSG00000091436	129.551	64.6699	194.432	3.00653	1.5881	0.0147092	0.229099	0.23263	0.333247
1486	ENSG00000072135	4070.07	4123.64	4016.5	0.974017	-0.0379806	0.828973	1	0.0903228	0.474976
1487	ENSG00000162928	30.6466	29.1681	32.1251	1.10138	0.139308	0.708326	1	0.259411	0.452434
1488	ENSG00000138029	882.235	836.334	928.137	1.10977	0.150258	0.922791	1	0.215584	0.0983167
1489	ENSG00000168906	59.6321	40.2026	79.0616	1.96658	0.975689	0.047888	0.412841	0.232602	0.434077
1490	ENSG00000121152	5.00575	2.814	7.19749	2.55774	1.35487	0.107271	0.579215	0.23723	0.440134
1491	ENSG00000135925	68.2117	82.7749	53.6485	0.648126	-0.625654	0.777962	1	1.2285	0.470353
1492	ENSG00000173209	254.929	259.588	250.27	0.964106	-0.052737	0.785595	1	0.150609	0.130688
1493	ENSG00000172954	53.8577	71.8248	35.8907	0.499697	-1.00087	0.291488	0.804485	0.479794	1.16753
1494	ENSG00000144410	0.877765	1.11345	0.642081	0.576659	-0.794209	0.190242	0.724291	0.285411	0.273896
1495	ENSG00000229056	14.2191	14.82	13.6182	0.918908	-0.122008	0.847589	1	0.0571638	1.59729
1496	ENSG00000171863	45.965	38.3608	53.5691	1.39645	0.481767	0.519811	0.935837	0.209501	0.0749279
1497	ENSG00000115325	548.036	591.72	504.352	0.852349	-0.230483	0.888586	1	1.61346	0.940335
1498	ENSG00000188177	18.4371	13.6852	23.1889	1.69444	0.76081	0.264852	0.790886	0.0690921	0.931233
1499	ENSG00000119147	18.9476	25.3167	12.5785	0.496846	-1.00913	0.0551801	0.442745	0.445847	0.333285
1500	ENSG00000235551	0.544647	0.606497	0.482796	0.79604	-0.329088	1	1	0.181406	0.44526
1501	ENSG00000144589	488.806	375.014	602.598	1.60687	0.684251	0.139	0.642101	0.126961	0.260976
1502	ENSG00000138434	331.835	234.677	428.994	1.82802	0.870283	0.0717068	0.491463	2.46427	0.985784
1503	ENSG00000011523	242.828	254.878	230.778	0.905446	-0.143299	0.817188	1	0.63335	0.347738
1504	ENSG00000065548	88.0517	83.8988	92.2045	1.099	0.136187	0.808048	1	0.155413	0.271961
1505	ENSG00000233158	0.0597804	0.119561	0	0	#NAME?	0.291401	0.804485	0.0599533	0
1506	ENSG00000138380	20.7125	14.2972	27.1278	1.89742	0.924042	0.038518	0.368942	0.322299	0.354145
1507	ENSG00000233404	723.047	591.558	854.535	1.44455	0.53062	0.572992	0.966966	0.477764	0.5041
1508	ENSG00000134330	151.092	119.941	182.242	1.51943	0.603534	0.712645	1	0.41266	0.440463
1509	ENSG00000226273	0	0	0	NA	NA	NA	NA	NA	NA
1510	ENSG00000136536	1704.33	1392.89	2015.76	1.44718	0.533244	0.663858	1	0.432549	1.14864
1511	ENSG00000180871	8338.76	8111.64	8565.87	1.056	0.0786047	0.590167	0.978474	1.0394	0.753995
1512	ENSG00000115828	1834.53	2343.49	1325.56	0.565636	-0.822055	0.00514268	0.135247	2.08863	0.940562
1513	ENSG00000229013	0.505279	1.01056	0	0	#NAME?	0.737254	1	0.199511	0
1514	ENSG00000138071	5554.22	5743.98	5364.46	0.933927	-0.0986183	0.419719	0.881892	0.531596	0.191307
1515	ENSG00000157992	17.1233	23.3665	10.8802	0.465631	-1.10274	0.531111	0.940922	1.35332	0.0288256
1516	ENSG00000055044	209.424	236.101	182.746	0.774017	-0.369563	0.787658	1	0.96565	0.112042
1517	ENSG00000014641	380.994	517.239	244.75	0.473185	-1.07952	0.0109852	0.20237	0.359895	0.811912
1518	ENSG00000226789	0.865069	1.24099	0.489151	0.394163	-1.34314	0.171172	0.698631	0.241296	0.465411
1519	ENSG00000138395	2.29831	1.54693	3.04969	1.97144	0.979252	0.941315	1	0.233333	0.644833
1520	ENSG00000189350	252.147	214.764	289.53	1.34813	0.430962	0.340744	0.840564	0.636007	3.29416
1521	ENSG00000018510	157.218	121.656	192.781	1.58464	0.664157	0.222479	0.752601	0.0932578	0.0583957
1522	ENSG00000082146	8.63975	8.64269	8.63681	0.99932	-0.00098183	0.763779	1	0.288051	0.0318413
1523	ENSG00000059728	10831.2	9422.02	12240.4	1.29912	0.377539	0.984515	1	0.774077	1.14233
1524	ENSG00000234663	2.79944	1.2504	4.34849	3.47769	1.79813	0.159124	0.679621	0.234103	1.28291
1525	ENSG00000163811	58.0284	62.025	54.0319	0.87113	-0.19904	0.912402	1	0.17537	0.103984
1526	ENSG00000115232	67.546	56.9923	78.0997	1.37036	0.45455	0.745853	1	0.231635	0.612426
1527	ENSG00000168958	427.521	440.027	415.015	0.943157	-0.0844298	0.794982	1	0.443035	0.75664
1528	ENSG00000135916	530.208	574.83	485.586	0.844746	-0.24341	0.722871	1	0.551319	0.262348
1529	ENSG00000144535	63.2431	63.7604	62.7257	0.983772	-0.0236039	0.545128	0.949263	1.35448	0.327237
1530	ENSG00000173559	875.223	759.056	991.389	1.30608	0.385245	0.959873	1	0.779664	1.4462
1531	ENSG00000138363	201.37	135.233	267.507	1.97812	0.984129	0.194341	0.729822	0.525776	0.980623
1532	ENSG00000134321	143.185	138.544	147.826	1.067	0.0935583	0.045931	0.405059	5.32377	10.4949
1533	ENSG00000178623	91.0919	104.02	78.1644	0.751439	-0.412271	0.571719	0.966164	1.00652	0.154134
1534	ENSG00000144591	334.783	575.706	93.8602	0.163035	-2.61675	2.75759e-07	0.000142117	4.22134	0.347602
1535	ENSG00000186453	1.79049	1.68517	1.89581	1.12499	0.169916	0.39397	0.861565	0.354453	0.856912
1536	ENSG00000143727	509.078	392.687	625.469	1.59279	0.67156	0.204053	0.740282	0.176247	1.23982
1537	ENSG00000232625	0.365244	0.119561	0.610928	5.10977	2.35326	0.78798	1	0.0594495	0.252994
1538	ENSG00000218739	38.7725	44.4151	33.13	0.745919	-0.42291	0.141782	0.649015	0.292715	0.703424
1539	ENSG00000119013	50.0392	59.0775	41.0009	0.69402	-0.526952	0.407885	0.871776	0.717501	0.178631
1540	ENSG00000152082	1895	2128.03	1661.97	0.780991	-0.356621	0.547181	0.950307	0.856587	0.0633953
1541	ENSG00000246332	4.37461	6.82949	1.91972	0.281093	-1.83088	0.23898	0.767828	0.558734	0.35019
1542	ENSG00000245949	2.28078	2.6983	1.86325	0.690527	-0.53423	0.78318	1	0.820023	0.201667
1543	ENSG00000218819	0.146233	0	0.292466	Inf	Inf	0.713243	1	0	0.478988
1544	ENSG00000132300	371.568	372.663	370.472	0.994122	-0.00850518	0.895599	1	0.416128	0.381761
1545	ENSG00000115216	246.696	240.847	252.546	1.04857	0.0684273	0.555713	0.954431	1.88281	1.88669
1546	ENSG00000228486	16.7599	17.1155	16.4042	0.958441	-0.0612384	0.509339	0.935837	0.149133	1.15421
1547	ENSG00000163249	87.7343	73.2958	102.173	1.39398	0.479206	0.494696	0.934382	0.235067	0.378508
1548	ENSG00000228784	11.0289	10.4025	11.6552	1.12043	0.16405	0.615638	0.993381	0.30116	0.465925
1549	ENSG00000163219	4965.46	5106.56	4824.37	0.94474	-0.0820106	1	1	0.488559	0.519761
1550	ENSG00000071575	363.077	500.204	225.95	0.451716	-1.14651	0.0378582	0.365749	1.00915	0.162449
1551	ENSG00000157827	51.0002	49.7261	52.2742	1.05124	0.0720961	0.617799	0.994604	0.439739	0.395657
1552	ENSG00000144451	25.5992	30.3638	20.8347	0.68617	-0.543362	0.588001	0.97684	0.650329	0.307881
1553	ENSG00000115282	202.839	123.257	282.422	2.29133	1.19619	0.100019	0.564729	0.431091	0.648965
1554	ENSG00000115446	138.215	95.7677	180.663	1.88647	0.91569	0.350048	0.849978	1.10066	0.98129
1555	ENSG00000151693	29.353	23.2527	35.4532	1.52469	0.608514	0.685729	1	0.348075	0.104452
1556	ENSG00000013016	129.398	113.483	145.313	1.28048	0.356683	0.832172	1	0.20977	0.716432
1557	ENSG00000144229	0.297999	0	0.595998	Inf	Inf	0.519875	0.935837	0	0.920349
1558	ENSG00000178295	8.69095	7.34082	10.0411	1.36784	0.451902	0.342419	0.842491	0.326416	0.733961
1559	ENSG00000245500	70.7645	69.0995	72.4296	1.04819	0.0679034	0.821994	1	0.322222	0.242931
1560	ENSG00000239235	11.018	7.42517	14.6108	1.96774	0.976543	0.0828429	0.521583	0.687732	1.49249
1561	ENSG00000135940	1335.17	1782.97	887.364	0.497689	-1.00668	0.0190013	0.268561	1.02226	0.328272
1562	ENSG00000225889	408.185	474.601	341.768	0.720117	-0.473696	0.0786647	0.511125	1.81653	2.79362
1563	ENSG00000245679	8.54004	8.23014	8.84995	1.07531	0.104753	0.933753	1	0.140877	0.530334
1564	ENSG00000226177	2.00543	0.276523	3.73434	13.5046	3.75538	0.122599	0.616936	0.0547834	0.850014
1565	ENSG00000188542	100.612	78.9425	122.282	1.549	0.631341	0.23065	0.760024	0.235424	0.23005
1566	ENSG00000172292	132.634	90.1482	175.121	1.94259	0.957979	0.104452	0.575657	0.204089	0.551054
1567	ENSG00000116096	13.6317	20.6878	6.57552	0.317845	-1.6536	0.0601003	0.453181	0.170414	0.179211
1568	ENSG00000224177	22.4101	36.5277	8.29255	0.227021	-2.1391	0.00584564	0.143961	1.7476	0.556992
1569	ENSG00000229689	8.0176	10.3959	5.63929	0.542453	-0.882431	0.431143	0.893054	0.733322	0.369659
1570	ENSG00000211598	14.7255	10.0401	19.4108	1.93333	0.951087	0.0241407	0.296738	0.385042	4.16891
1571	ENSG00000144228	537.381	505.109	569.654	1.12779	0.173493	0.834799	1	0.674699	0.382729
1572	ENSG00000144488	11.9537	9.07774	14.8296	1.63363	0.708079	0.203264	0.739381	0.857126	1.3775
1573	ENSG00000196290	83.2249	76.9571	89.4926	1.16289	0.217713	0.367124	0.851071	0.2728	0.632805
1574	ENSG00000115233	114.725	97.3799	132.071	1.35624	0.439614	0.425964	0.887532	0.241599	0.704638
1575	ENSG00000163482	70.445	28.4032	112.487	3.96036	1.98563	0.00415949	0.119422	0.248568	0.32051
1576	ENSG00000227799	3.42718	5.1499	1.70446	0.33097	-1.59523	0.0654112	0.471076	0.326861	0.236219
1577	ENSG00000251039	11.0537	5.24002	16.8675	3.21897	1.6866	0.0208343	0.281691	0.142907	3.08537
1578	ENSG00000144354	9.58368	8.95533	10.212	1.14033	0.189451	0.378552	0.851071	0.494863	0.362263
1579	ENSG00000211599	3.97157	2.4226	5.52054	2.27876	1.18825	0.20592	0.741706	0.498646	3.77577
1580	ENSG00000138092	34.3219	45.1824	23.4615	0.519262	-0.945465	0.299592	0.811263	0.412296	0.246949
1581	ENSG00000238809	0.623262	0.597804	0.64872	1.08517	0.117925	0.325478	0.831137	0.28226	0.332003
1582	ENSG00000178074	81.4695	68.088	94.851	1.39307	0.478264	0.26135	0.786294	0.293892	0.92255
1583	ENSG00000204685	2.46821	3.60377	1.33266	0.369797	-1.43519	0.43834	0.898277	0.382499	0.252398
1584	ENSG00000238273	0.725227	1.21206	0.238399	0.19669	-2.346	0.630343	0.999247	0.33537	0.183453
1585	ENSG00000162989	0.349345	0.358682	0.340007	0.947934	-0.0771419	0.518587	0.935837	0.17986	0.468053
1586	ENSG00000143942	7.00087	9.1044	4.89735	0.53791	-0.894563	0.285818	0.804485	0.204211	0.364681
1587	ENSG00000144134	27.5524	31.7889	23.3159	0.733461	-0.447208	0.52212	0.935837	0.844743	0.339226
1588	ENSG00000128641	4.3556	1.90624	6.80497	3.56984	1.83586	0.12195	0.614989	0.289363	0.696381
1589	ENSG00000153201	486.007	463.859	508.155	1.09549	0.131583	0.976842	1	0.283676	0.379727
1590	ENSG00000170035	8.09468	7.63771	8.55164	1.11966	0.163061	0.946298	1	0.14272	0.234296
1591	ENSG00000202423	0.0566678	0	0.113336	Inf	Inf	1	1	0	0.191454
1592	ENSG00000143919	71.4765	55.9972	86.9559	1.55286	0.634929	0.203783	0.739945	0.441435	1.22993
1593	ENSG00000144283	71.3141	85.4179	57.2102	0.669769	-0.578265	0.416174	0.879095	0.289817	0.420309
1594	ENSG00000163516	313.257	285.693	340.821	1.19296	0.254549	0.969886	1	0.787327	0.808367
1595	ENSG00000065802	129.193	161.449	96.9367	0.600418	-0.735962	0.09626	0.556491	0.174913	0.53855
1596	ENSG00000151689	51.7903	65.9826	37.5981	0.569819	-0.811425	0.519426	0.935837	1.7567	0.0480154
1597	ENSG00000135974	201.43	256.284	146.576	0.571928	-0.806095	0.459321	0.913429	1.4386	0.340232
1598	ENSG00000115841	24.8063	26.4131	23.1996	0.878339	-0.18715	0.986618	1	0.491321	0.398681
1599	ENSG00000163002	21.873	20.9648	22.7813	1.08664	0.119879	0.944449	1	0.0221297	0.0826875
1600	ENSG00000115317	225.183	142.653	307.713	2.15708	1.10908	0.108039	0.579928	0.279094	0.332936
1601	ENSG00000237510	0.741271	1.07453	0.408015	0.379716	-1.39701	0.845436	1	0.147438	0.0867486
1602	ENSG00000243943	421.131	343.819	498.443	1.44973	0.535779	0.285254	0.804485	0.0562248	0.201348
1603	ENSG00000188282	12.0695	10.1173	14.0217	1.38592	0.470844	0.905462	1	0.347282	0.220509
1604	ENSG00000168658	2778.63	2646.02	2911.23	1.10023	0.137805	0.989206	1	0.0697368	0.63114
1605	ENSG00000115806	128.474	167.8	89.1481	0.531274	-0.912471	0.128087	0.627317	3.75429	1.89426
1606	ENSG00000224152	105.581	98.3782	112.783	1.14642	0.197141	0.86442	1	0.788894	0.770348
1607	ENSG00000115295	203.156	224.731	181.58	0.807986	-0.307597	0.609312	0.98944	0.547849	0.45383
1608	ENSG00000235576	47.7631	72.9253	22.601	0.309919	-1.69003	0.0259708	0.309465	1.91257	0.600225
1609	ENSG00000226080	0.179341	0.358682	0	0	#NAME?	0.0368004	0.362158	0.17986	0
1610	ENSG00000138032	564.617	404.459	724.775	1.79196	0.841542	0.120817	0.613433	0.0632151	0.427092
1611	ENSG00000245478	1.92271	3.36862	0.476799	0.141541	-2.82071	0.00726921	0.158676	0.515438	0.21766
1612	ENSG00000034510	8208.34	9843.38	6573.29	0.667788	-0.582538	0.386433	0.856282	0.869177	0.252512
1613	ENSG00000224342	0.138262	0.276523	0	0	#NAME?	0.379395	0.851071	0.138662	0
1614	ENSG00000021826	1.97949	2.47462	1.48436	0.599834	-0.737364	0.40558	0.869512	0.233613	0.33838
1615	ENSG00000138080	11.6577	16.5407	6.77466	0.409574	-1.2878	0.0367697	0.362158	0.337477	0.124139
1616	ENSG00000082153	123.6	129.999	117.2	0.901543	-0.149532	0.419994	0.881892	0.433924	0.116701
1617	ENSG00000135930	614.385	663.378	565.393	0.852295	-0.230575	0.715488	1	0.224294	0.228608
1618	ENSG00000173744	876.765	874.367	879.162	1.00548	0.00788979	0.911438	1	0.382723	0.149336
1619	ENSG00000226321	5.01024	6.91862	3.10187	0.448336	-1.15735	0.021759	0.282378	0.632496	0.358922
1620	ENSG00000116062	117.758	90.3816	145.135	1.6058	0.683291	0.254745	0.781811	0.0613916	0.426984
1621	ENSG00000135636	2950.34	2865.46	3035.23	1.05925	0.0830383	0.964296	1	0.503752	2.66793
1622	ENSG00000078018	0.952368	0.846408	1.05833	1.25038	0.322363	0.895292	1	0.155933	0.315409
1623	ENSG00000142330	528.741	440.844	616.638	1.39877	0.484154	0.263415	0.788157	0.45573	0.858519
1624	ENSG00000231908	5.46585	2.97862	7.95308	2.67005	1.41687	0.143654	0.6534	0.133819	0.72738
1625	ENSG00000211632	1.83553	2.43468	1.23639	0.507822	-0.977606	1	1	1.06127	0.301616
1626	ENSG00000152256	80.4742	94.9808	65.9676	0.694536	-0.525878	0.158717	0.679225	0.173255	0.553743
1627	ENSG00000188738	1.37023	0.119824	2.62064	21.8708	4.45094	0.285056	0.804485	0.0211814	0.0641235
1628	ENSG00000169564	10447.3	9661.97	11232.6	1.16256	0.217305	0.920159	1	0.229373	0.131572
1629	ENSG00000118257	1.17973	0.239647	2.11982	8.84557	3.14496	0.570308	0.965208	0.0710593	0.141675
1630	ENSG00000187514	13.8525	20.6705	7.03455	0.340319	-1.55504	0.379993	0.851697	2.48219	0.236056
1631	ENSG00000196843	561.156	962.313	159.999	0.166266	-2.58844	2.9827e-06	0.000851682	9.12028	0.412554
1632	ENSG00000115762	299.895	287.871	311.92	1.08354	0.115752	0.857676	1	0.244289	0.342092
1633	ENSG00000155066	0.995401	1.15954	0.831257	0.716882	-0.480192	0.752233	1	0.157045	0.117984
1634	ENSG00000075426	721.132	825.672	616.592	0.746776	-0.421253	0.258708	0.783068	0.333741	0.530625
1635	ENSG00000018280	4127.39	4562.29	3692.49	0.809351	-0.305163	0.421982	0.883957	1.35683	1.26408
1636	ENSG00000153574	428.398	475.33	381.465	0.802527	-0.317378	0.572471	0.966699	0.5498	0.705728
1637	ENSG00000240196	1.48592	0.276523	2.69532	9.74715	3.28498	0.261745	0.786524	0.0721676	0.328793
1638	ENSG00000198612	73.2031	64.3146	82.0916	1.27641	0.352088	0.815857	1	0.307911	0.458976
1639	ENSG00000144224	677.62	305.513	1049.73	3.43596	1.78071	0.000788049	0.0422126	0.114782	2.38981
1640	ENSG00000072195	19.784	29.6654	9.90253	0.333807	-1.58291	0.120992	0.613671	1.53936	0.138619
1641	ENSG00000135624	562.094	913.193	210.995	0.231052	-2.11371	0.000330832	0.024578	19.7846	0.233188
1642	ENSG00000135968	19.51	25.0397	13.9803	0.558325	-0.840824	0.156996	0.676453	0.236466	0.410757
1643	ENSG00000225392	0.707098	0	1.4142	Inf	Inf	0.230423	0.759805	0	0.172536
1644	ENSG00000115556	1.29749	0.965443	1.62954	1.68787	0.755203	0.918189	1	0.116165	0.190485
1645	ENSG00000173349	154.668	80.8367	228.5	2.82668	1.49911	0.0057532	0.142181	0.22532	0.728788
1646	ENSG00000246813	7.59134	12.4288	2.75384	0.221568	-2.17418	0.0148753	0.230774	0.757618	0.161729
1647	ENSG00000114948	30.7246	29.0198	32.4293	1.11749	0.160262	0.566857	0.962397	0.484925	0.0698405
1648	ENSG00000136002	14.3513	17.7635	10.9392	0.615826	-0.699405	0.433766	0.894613	0.302392	0.303287
1649	ENSG00000091428	0.667441	0	1.33488	Inf	Inf	0.265839	0.791662	0	1.01915
1650	ENSG00000138036	4.23292	5.40108	3.06477	0.567437	-0.817467	0.593279	0.980295	0.432836	0.20322
1651	ENSG00000222041	341.476	395.772	287.181	0.725622	-0.46271	0.181567	0.713105	0.662497	1.73603
1652	ENSG00000150938	21.054	11.0167	31.0913	2.8222	1.49682	0.0961169	0.556372	0.102798	0.93326
1653	ENSG00000172985	4.87869	5.16299	4.59438	0.889868	-0.168337	0.364013	0.851071	0.221941	0.631289
1654	ENSG00000048991	82.9684	89.0552	76.8816	0.863302	-0.212062	0.396521	0.863041	0.364795	0.121484
1655	ENSG00000158428	4.84305	4.48128	5.20483	1.16146	0.215941	0.474887	0.922869	0.234817	0.467334
1656	ENSG00000124356	134.905	155.616	114.193	0.733809	-0.446523	0.189687	0.723222	0.240488	0.768596
1657	ENSG00000158158	97.85	75.9641	119.736	1.57622	0.656467	0.331041	0.831438	0.189905	1.92534
1658	ENSG00000136718	43.5061	38.7579	48.2542	1.24501	0.316162	0.546973	0.95027	0.431191	0.662014
1659	ENSG00000114956	376.073	456.059	296.086	0.649227	-0.623205	0.0558668	0.443308	0.235818	0.22599
1660	ENSG00000153214	95.0401	82.8868	107.193	1.29325	0.371003	0.855354	1	0.184863	0.527247
1661	ENSG00000115839	308.394	299.236	317.553	1.06121	0.0857143	0.78948	1	0.197374	0.285682
1662	ENSG00000169756	63.2661	52.7105	73.8216	1.40051	0.485954	0.748678	1	0.273667	0.270274
1663	ENSG00000138448	66.1643	62.4848	69.8437	1.11777	0.160625	0.613596	0.992095	0.070086	0.645375
1664	ENSG00000082258	416.784	314.37	519.199	1.65155	0.723824	0.323149	0.830102	0.255264	1.30528
1665	ENSG00000172878	15.3767	16.1359	14.6176	0.905905	-0.142569	0.776174	1	1.9143	1.16506
1666	ENSG00000169994	105.392	154.758	56.0249	0.362015	-1.46588	0.0134855	0.217685	1.03537	1.26724
1667	ENSG00000115364	82.831	96.0232	69.6388	0.725229	-0.463491	0.384456	0.855526	0.331796	0.159266
1668	ENSG00000153093	4.77909	8.20612	1.35207	0.164764	-2.60153	0.10364	0.572662	0.787881	0.12627
1669	ENSG00000243244	34.5855	33.3548	35.8163	1.0738	0.102721	0.836337	1	0.12224	0.0853489
1670	ENSG00000115041	0.0978302	0	0.19566	Inf	Inf	1	1	0	0.329083
1671	ENSG00000236449	4.15733	1.76638	6.54828	3.70718	1.89032	0.191559	0.726084	0.0585939	1.18279
1672	ENSG00000115956	3290.21	2610.69	3969.73	1.52056	0.604607	0.537116	0.944906	0.266933	0.407666
1673	ENSG00000163092	0.11658	0.119824	0.113336	0.945854	-0.0803107	0.393531	0.860708	0.0600851	0.185539
1674	ENSG00000172554	0.377909	0.755818	0	0	#NAME?	0.0226909	0.288316	0.167459	0
1675	ENSG00000144115	25.5365	33.0517	18.0213	0.545247	-0.875019	0.304377	0.813906	1.31522	1.34586
1676	ENSG00000115590	1150.25	926.522	1373.97	1.48293	0.568455	0.420965	0.882831	1.13701	5.43596
1677	ENSG00000125629	82.7248	75.4346	90.0151	1.19329	0.254939	0.873545	1	0.0635169	0.367788
1678	ENSG00000242366	11.899	9.11114	14.6868	1.61196	0.68882	0.981067	1	0.262177	1.78121
1679	ENSG00000079785	217.944	275.04	160.848	0.584816	-0.773944	0.174897	0.703847	0.524985	0.345854
1680	ENSG00000071967	295.616	186.566	404.666	2.16902	1.11705	0.0786557	0.511125	0.54522	2.13748
1681	ENSG00000170417	10.2755	7.28038	13.2706	1.82279	0.866147	0.275637	0.80171	0.256836	0.318467
1682	ENSG00000197927	1.79883	2.18903	1.40863	0.643494	-0.636001	0.318284	0.825556	0.0523719	0.194881
1683	ENSG00000152284	4.73505	3.26507	6.20503	1.90043	0.926322	0.965401	1	0.14629	0.452606
1684	ENSG00000204311	16.649	16.2742	17.0238	1.04606	0.0649604	0.708126	1	0.0985392	0.340206
1685	ENSG00000115896	32.5227	22.3749	42.6705	1.90707	0.931355	0.266683	0.792325	0.181254	0.627574
1686	ENSG00000168763	145.553	164.587	126.52	0.768711	-0.379487	0.82597	1	0.45108	0.40345
1687	ENSG00000157833	14.125	20.5394	7.71073	0.375412	-1.41345	0.229215	0.758545	0.32843	0.337384
1688	ENSG00000231254	0.296506	0.486937	0.106076	0.217843	-2.19864	1	1	0.244172	0.117712
1689	ENSG00000204334	0.462534	0.827237	0.0978302	0.118261	-3.07995	0.211777	0.745843	0.167704	0.070562
1690	ENSG00000231723	6.77862	8.35314	5.20411	0.623013	-0.682666	0.197989	0.733616	0.14164	0.283227
1691	ENSG00000168874	58.8988	46.5804	71.2172	1.52891	0.612503	0.804187	1	1.39664	5.79504
1692	ENSG00000233296	0.159114	0	0.318227	Inf	Inf	0.740226	1	0	0.517958
1693	ENSG00000151690	220.764	188.692	252.837	1.33994	0.422169	0.314789	0.822113	0.17428	0.47948
1694	ENSG00000236913	9.82568	17.1709	2.48045	0.144456	-2.79129	0.0327644	0.348502	1.92066	0.136113
1695	ENSG00000115274	149.598	197.179	102.018	0.517387	-0.950683	0.0522193	0.431549	0.0734322	0.564614
1696	ENSG00000136689	994.872	704.719	1285.02	1.82346	0.866676	0.137968	0.639735	0.326754	1.27409
1697	ENSG00000124357	1199.44	1372.55	1026.32	0.747745	-0.419381	0.137478	0.639055	0.352014	0.647233
1698	ENSG00000064012	131.037	114.668	147.405	1.28549	0.362319	0.587047	0.976268	1.34699	0.611794
1699	ENSG00000115750	28.1519	30.271	26.0328	0.859992	-0.217605	0.294294	0.807661	0.221058	0.405553
1700	ENSG00000136695	0.0978302	0	0.19566	Inf	Inf	1	1	0	0.329083
1701	ENSG00000162929	90.513	61.9782	119.048	1.9208	0.941706	0.162258	0.68275	0.0687624	0.502926
1702	ENSG00000230006	15.7569	16.5337	14.9802	0.906039	-0.142355	0.833556	1	0.66737	0.419709
1703	ENSG00000127831	16.2621	20.2775	12.2466	0.60395	-0.7275	0.317478	0.824639	0.51013	0.363753
1704	ENSG00000115540	183.169	138.747	227.591	1.64033	0.713988	0.327033	0.831137	0.46475	1.33286
1705	ENSG00000229104	0.539263	0.396084	0.682442	1.72297	0.7849	1	1	0.0927223	0.379979
1706	ENSG00000235993	0.138262	0.276523	0	0	#NAME?	0.379395	0.851071	0.138662	0
1707	ENSG00000144524	74.2311	103.771	44.6911	0.430669	-1.21535	0.149575	0.663695	1.37706	0.0903801
1708	ENSG00000236498	2.10034	1.07667	3.12401	2.90155	1.53683	0.377991	0.851071	0.151857	0.445788
1709	ENSG00000163806	0	0	0	NA	NA	NA	NA	NA	NA
1710	ENSG00000118246	69.2547	67.0757	71.4338	1.06497	0.0908158	0.997645	1	0.290307	0.519269
1711	ENSG00000084774	356.274	537.198	175.349	0.326414	-1.61522	0.0154097	0.234926	11.3809	0.263701
1712	ENSG00000206718	0.0599118	0.119824	0	0	#NAME?	0.291401	0.804485	0.0600851	0
1713	ENSG00000115459	149.546	150.791	148.301	0.983487	-0.0240217	0.649155	1	0.305842	0.5289
1714	ENSG00000135976	27.7135	19.5069	35.9201	1.84141	0.880808	0.615821	0.993381	0.283104	2.12434
1715	ENSG00000144130	17.4764	18.8921	16.0607	0.850127	-0.234249	0.114117	0.59774	1.00409	1.05833
1716	ENSG00000155760	5.33656	5.17071	5.50241	1.06415	0.0896998	0.793143	1	0.314524	0.889068
1717	ENSG00000115523	7752.75	6983.88	8521.63	1.22019	0.2871	0.759181	1	0.209582	0.792503
1718	ENSG00000115507	1.18036	1.43578	0.924939	0.644206	-0.634405	0.183235	0.715335	0.300951	0.414218
1719	ENSG00000233438	0	0	0	NA	NA	NA	NA	NA	NA
1720	ENSG00000163449	14.8651	17.9481	11.7822	0.656459	-0.607222	0.576932	0.969838	0.217762	0.0687906
1721	ENSG00000084693	60.8896	64.2368	57.5423	0.895783	-0.158778	0.951609	1	0.217441	0.388091
1722	ENSG00000158552	552.209	755.715	348.703	0.461421	-1.11584	0.00474061	0.129084	0.257608	0.333641
1723	ENSG00000163017	3.93504	2.54683	5.32325	2.09015	1.06361	0.435817	0.89595	0.105514	0.163374
1724	ENSG00000144476	14.5987	17.7363	11.4611	0.646197	-0.629955	0.181208	0.712864	0.6515	0.487449
1725	ENSG00000163600	110.894	125.539	96.2483	0.766681	-0.383301	0.968138	1	0.945662	1.70549
1726	ENSG00000116016	34.7346	28.4687	41.0005	1.4402	0.526267	0.502507	0.935837	0.183597	1.96672
1727	ENSG00000231822	1.01684	0.86385	1.16984	1.35421	0.437455	1	1	0.112987	1.13859
1728	ENSG00000157985	22.6422	23.3713	21.913	0.937605	-0.0929475	0.970716	1	0.463675	1.47728
1729	ENSG00000233307	0.0599118	0.119824	0	0	#NAME?	0.291401	0.804485	0.0600851	0
1730	ENSG00000163599	85.5352	75.8909	95.1796	1.25416	0.326724	0.845195	1	0.392942	0.277653
1731	ENSG00000064933	153.016	97.1961	208.837	2.14861	1.10341	0.0233456	0.292582	0.154744	2.30504
1732	ENSG00000162997	9.7729	8.85878	10.687	1.20638	0.27068	0.465194	0.916336	0.453893	0.355355
1733	ENSG00000213126	0.452383	0.276523	0.628244	2.27194	1.18392	0.811783	1	0.13338	0.29701
1734	ENSG00000150873	1.80584	0	3.61169	Inf	Inf	0.0619256	0.459761	0	1.31665
1735	ENSG00000168280	44.9437	53.6137	36.2737	0.676576	-0.563675	0.551093	0.952515	0.548269	0.478011
1736	ENSG00000179921	395.265	479.842	310.688	0.647481	-0.627091	0.0362886	0.362158	2.24861	1.98394
1737	ENSG00000241522	0.0489151	0	0.0978302	Inf	Inf	1	1	0	0.165261
1738	ENSG00000135999	155.172	125.761	184.584	1.46774	0.553594	0.323349	0.83013	0.25867	0.477997
1739	ENSG00000074582	152.736	214.374	91.0975	0.424947	-1.23465	0.0452645	0.401528	1.35958	0.407674
1740	ENSG00000169031	30.6545	21.7337	39.5753	1.82092	0.864665	0.0751103	0.501774	0.459225	3.93425
1741	ENSG00000119004	288.818	214.021	363.616	1.69897	0.76466	0.0784036	0.511125	0.366473	0.392442
1742	ENSG00000138386	117.284	91.1547	143.413	1.5733	0.65379	0.541273	0.94825	0.677278	1.70969
1743	ENSG00000222005	0.799357	0.991388	0.607326	0.612602	-0.706979	1	1	0.186358	0.164855
1744	ENSG00000152147	27.9324	16.5735	39.2913	2.37074	1.24534	0.107377	0.579215	0.099827	0.548088
1745	ENSG00000119203	5.49305	6.19734	4.78875	0.772711	-0.371998	0.762771	1	0.11926	0.295604
1746	ENSG00000115902	98.6318	104.164	93.0993	0.893774	-0.162018	0.85471	1	0.362636	0.228977
1747	ENSG00000115738	631.543	609.978	653.107	1.07071	0.0985627	0.893673	1	0.357464	0.490034
1748	ENSG00000150556	0.897716	0.606497	1.18894	1.96033	0.971096	0.78199	1	0.163414	0.300446
1749	ENSG00000168542	0.126287	0	0.252574	Inf	Inf	0.736086	1	0	0.23943
1750	ENSG00000144579	2960.1	3132.46	2787.75	0.889956	-0.168193	0.923826	1	0.951831	0.254656
1751	ENSG00000235192	2.74096	1.47476	4.00715	2.71716	1.4421	1	1	0.319365	1.89234
1752	ENSG00000135622	71.319	81.2482	61.3898	0.755583	-0.404337	0.493386	0.93348	0.795877	0.39065
1753	ENSG00000115183	1.82534	1.7413	1.90938	1.09652	0.132938	0.723416	1	0.438971	0.78975
1754	ENSG00000003509	84.3641	70.7438	97.9844	1.38506	0.469947	0.311501	0.819441	0.193189	0.526251
1755	ENSG00000146205	0.168115	0	0.336229	Inf	Inf	0.740767	1	0	0.27515
1756	ENSG00000115042	10.2144	8.42569	12.0032	1.42459	0.510547	0.427003	0.888482	0.124393	0.22732
1757	ENSG00000237260	0	0	0	NA	NA	NA	NA	NA	NA
1758	ENSG00000143971	25.233	17.05	33.416	1.95988	0.970766	0.445569	0.903742	0.225367	0.712803
1759	ENSG00000150540	54.5106	51.035	57.9863	1.13621	0.184224	0.732293	1	0.52164	1.16918
1760	ENSG00000155368	96.1824	79.9543	112.411	1.40593	0.491529	0.918146	1	0.511746	0.95796
1761	ENSG00000144407	4.38094	5.09382	3.66807	0.720102	-0.473726	0.298361	0.810382	0.135204	0.851311
1762	ENSG00000188383	0.670369	0.486937	0.853801	1.75341	0.810166	0.608094	0.989095	0.223261	0.577998
1763	ENSG00000188011	6.43891	7.287	5.59081	0.767231	-0.382266	0.850117	1	0.414568	0.527018
1764	ENSG00000213120	0.0485202	0	0.0970405	Inf	Inf	1	1	0	0.163927
1765	ENSG00000003400	431.508	279.301	583.715	2.08991	1.06344	0.0799649	0.514484	0.223144	0.15923
1766	ENSG00000162976	181.408	142.385	220.43	1.54813	0.630528	0.525306	0.937414	0.333211	0.151209
1767	ENSG00000125630	80.8334	61.3624	100.304	1.63462	0.708959	0.471681	0.920632	0.797637	1.22321
1768	ENSG00000228872	0.486937	0.973873	0	0	#NAME?	0.736047	1	0.480661	0
1769	ENSG00000224376	11.4035	15.5598	7.24711	0.465758	-1.10235	0.200242	0.735334	0.2041	0.27374
1770	ENSG00000237772	33.6229	46.3372	20.9086	0.451227	-1.14807	0.154001	0.669967	3.10872	0.224751
1771	ENSG00000244120	1.61007	1.81238	1.40777	0.776756	-0.364467	0.476855	0.923672	0.266383	0.166236
1772	ENSG00000143947	28.2584	23.5636	32.9531	1.39847	0.483854	0.709861	1	0.304453	0.702929
1773	ENSG00000229525	1.08415	2.04911	0.1192	0.0581715	-4.10354	0.0791292	0.512494	0.548849	0.0363354
1774	ENSG00000136535	0.523622	1.04724	0	0	#NAME?	0.364603	0.851071	0.514881	0
1775	ENSG00000185038	0.0485202	0	0.0970405	Inf	Inf	1	1	0	0.163927
1776	ENSG00000239474	0.205473	0.119824	0.291121	2.42958	1.28071	1	1	0.0600851	0.454031
1777	ENSG00000128708	51.8155	39.049	64.582	1.65387	0.725845	0.327507	0.831137	0.116937	0.424313
1778	ENSG00000095002	54.4375	65.8452	43.0298	0.6535	-0.613742	0.137628	0.639278	0.710716	0.169514
1779	ENSG00000153208	20.706	13.7425	27.6695	2.01343	1.00965	0.656866	1	0.499613	1.2113
1780	ENSG00000227403	4.25283	3.34785	5.15781	1.54063	0.623523	0.852331	1	0.00533408	0.542746
1781	ENSG00000135900	78.3091	76.6233	79.9949	1.044	0.062125	0.834576	1	0.135756	0.8197
1782	ENSG00000079156	3.77431	4.88814	2.66048	0.544273	-0.877598	0.0722903	0.493371	0.788996	0.501007
1783	ENSG00000235997	0.502266	0.516171	0.488361	0.946123	-0.0798998	0.496013	0.935363	0.10086	0.388593
1784	ENSG00000226508	2.85779	3.6933	2.02229	0.547556	-0.868922	0.597967	0.982634	0.181442	0.825367
1785	ENSG00000115602	8.97785	9.89623	8.05947	0.814398	-0.296193	0.120887	0.613433	1.30896	0.993387
1786	ENSG00000196950	96.4023	61.1749	131.63	2.15169	1.10547	0.0899615	0.544827	0.599729	2.22721
1787	ENSG00000163535	11.0994	8.28685	13.912	1.67881	0.747437	0.32404	0.830842	0.16104	0.671332
1788	ENSG00000115607	589.923	391.646	788.199	2.01253	1.00901	0.0763104	0.505021	0.5607	3.79552
1789	ENSG00000233766	0.291121	0	0.582243	Inf	Inf	0.511045	0.935837	0	0.901049
1790	ENSG00000182600	10.4671	14.2628	6.67143	0.467749	-1.09619	0.237771	0.76657	0.29146	0.267259
1791	ENSG00000243264	23.5176	13.8678	33.1675	2.39169	1.25803	0.0697054	0.485456	0.0910407	1.73178
1792	ENSG00000234936	101.128	90.14	112.115	1.24379	0.314741	0.561891	0.960036	0.310414	0.876279
1793	ENSG00000236859	21.3063	26.1091	16.5036	0.6321	-0.661776	0.404185	0.868568	0.28722	0.110438
1794	ENSG00000227513	0.371265	0	0.74253	Inf	Inf	0.23282	0.761199	0	1.12281
1795	ENSG00000198142	27.6706	14.5859	40.7552	2.79415	1.48241	0.107072	0.579215	0.334865	2.67044
1796	ENSG00000213553	23.7562	23.0572	24.4552	1.06063	0.0849201	0.689483	1	0.225156	0.280207
1797	ENSG00000163060	0.457113	0	0.914225	Inf	Inf	0.215137	0.746892	0	0.61661
1798	ENSG00000224490	0.1192	0	0.238399	Inf	Inf	1	1	0	0.395995
1799	ENSG00000119771	7.87547	6.12871	9.62222	1.57002	0.650786	0.472858	0.921012	0.240765	0.825446
1800	ENSG00000237630	0	0	0	NA	NA	NA	NA	NA	NA
1801	ENSG00000213403	0.239647	0.479295	0	0	#NAME?	0.021581	0.281691	0.24034	0
1802	ENSG00000229321	0	0	0	NA	NA	NA	NA	NA	NA
1803	ENSG00000144481	0.577395	0.276523	0.878267	3.1761	1.66726	0.564086	0.961298	0.125381	0.357939
1804	ENSG00000163001	129.671	97.3622	161.979	1.66368	0.734377	0.0385411	0.368996	0.254095	1.52464
1805	ENSG00000239571	109.581	93.7751	125.387	1.3371	0.419109	0.198487	0.733616	0.459173	7.19746
1806	ENSG00000152689	58.644	44.8112	72.4767	1.61738	0.693657	0.175672	0.704298	0.152084	1.66665
1807	ENSG00000236255	4.90132	6.04844	3.75421	0.620691	-0.688054	0.133449	0.639055	0.261223	0.142859
1808	ENSG00000158435	247.594	188.819	306.369	1.62255	0.698266	0.210623	0.745843	0.0671526	0.873373
1809	ENSG00000115457	4.12261	4.45107	3.79414	0.85241	-0.230381	0.810967	1	0.194761	0.218987
1810	ENSG00000128645	0.0530378	0	0.106076	Inf	Inf	1	1	0	0.17919
1811	ENSG00000170396	5.42236	5.8376	5.00712	0.857737	-0.221393	0.924824	1	0.186719	0.163331
1812	ENSG00000231312	0.681839	0	1.36368	Inf	Inf	0.281892	0.804485	0	1.5732
1813	ENSG00000169664	334.203	368.683	299.722	0.812953	-0.298755	0.974999	1	4.79885	3.29944
1814	ENSG00000144580	435.555	400.477	470.632	1.17518	0.232881	0.45525	0.911007	0.512329	0.275228
1815	ENSG00000138381	80.651	82.0111	79.2908	0.966831	-0.048665	0.951726	1	0.166167	0.0848067
1816	ENSG00000227418	0	0	0	NA	NA	NA	NA	NA	NA
1817	ENSG00000220804	2.78151	3.26288	2.30015	0.704946	-0.504415	0.52224	0.935837	0.414668	1.13704
1818	ENSG00000233806	17.1971	19.0507	15.3434	0.805398	-0.312225	0.612575	0.991475	0.191286	0.33753
1819	ENSG00000157856	0.0566678	0	0.113336	Inf	Inf	1	1	0	0.191454
1820	ENSG00000183308	2.79972	2.5089	3.09055	1.23184	0.300809	0.949299	1	0.160087	0.506557
1821	ENSG00000227788	0.270371	0	0.540742	Inf	Inf	0.519734	0.935837	0	0.123925
1822	ENSG00000228496	0.754986	0.358682	1.15129	3.20978	1.68247	0.875333	1	0.153281	0.377529
1823	ENSG00000144290	36.3446	30.0298	42.6593	1.42056	0.506462	0.110325	0.586879	1.1177	2.6615
1824	ENSG00000172974	240.368	144.582	336.154	2.32501	1.21724	0.0174296	0.252252	0.574391	0.615605
1825	ENSG00000174453	0	0	0	NA	NA	NA	NA	NA	NA
1826	ENSG00000128683	0.194871	0	0.389741	Inf	Inf	0.726228	1	0	0.249784
1827	ENSG00000197713	40.7916	27.7525	53.8306	1.93967	0.955812	0.259671	0.784844	0.0460836	0.381494
1828	ENSG00000237629	0.0595998	0	0.1192	Inf	Inf	1	1	0	0.201359
1829	ENSG00000028116	48.7008	40.8437	56.558	1.38474	0.469617	0.655882	1	0.143029	0.437548
1830	ENSG00000211633	0.0292466	0	0.0584932	Inf	Inf	1	1	0	0.0988103
1831	ENSG00000169621	6.78158	6.51607	7.04708	1.08149	0.113025	0.564384	0.961447	0.179357	0.596901
1832	ENSG00000231890	0.807306	1.03998	0.574629	0.552536	-0.855859	0.84725	1	0.196062	0.40336
1833	ENSG00000204104	32.9331	31.5385	34.3278	1.08844	0.122262	0.939823	1	0.0649991	0.494309
1834	ENSG00000153086	0.178799	0	0.357599	Inf	Inf	0.74136	1	0	0.576876
1835	ENSG00000124380	213.934	178.719	249.149	1.39408	0.479314	0.315926	0.823447	0.0800414	0.394916
1836	ENSG00000063660	4.00856	5.47892	2.5382	0.463266	-1.11009	0.571365	0.96607	0.229221	0.390669
1837	ENSG00000162972	104.382	62.9179	145.847	2.31805	1.21291	0.0302466	0.335517	0.188497	0.694535
1838	ENSG00000115107	21.601	26.0485	17.1535	0.658521	-0.602699	0.0764478	0.505268	0.418693	0.516928
1839	ENSG00000249177	0.0530378	0	0.106076	Inf	Inf	1	1	0	0.17919
1840	ENSG00000231848	0.711371	1.3257	0.0970405	0.0731993	-3.77203	0.0527033	0.432949	0.282606	0.0426409
1841	ENSG00000239975	1.32958	0.672871	1.9863	2.95197	1.56168	0.714876	1	0.167167	0.965022
1842	ENSG00000158019	1.22272	2.09449	0.350959	0.167563	-2.57722	0.730916	1	0.968177	0.2075
1843	ENSG00000162999	9.161	7.97962	10.3424	1.2961	0.374177	0.902187	1	0.37754	0.817367
1844	ENSG00000115946	30.3288	36.4571	24.2005	0.663808	-0.591162	0.0776794	0.508793	0.440255	0.124376
1845	ENSG00000225009	1.10442	1.46081	0.748022	0.51206	-0.965616	1	1	0.666304	0.244254
1846	ENSG00000125611	433.297	678.946	187.647	0.27638	-1.85527	0.000647887	0.0373021	5.61895	0.102645
1847	ENSG00000144118	1655.98	1553.96	1758.01	1.13131	0.177992	0.992649	1	0.444855	1.28009
1848	ENSG00000200902	0.257461	0.276523	0.238399	0.86213	-0.214022	1	1	0.138662	0.343689
1849	ENSG00000144406	0.950222	1.78711	0.113336	0.0634185	-3.97895	0.0244058	0.298461	0.195275	0.039189
1850	ENSG00000236596	12.2411	10.4275	14.0547	1.34785	0.430659	0.696678	1	0.132104	0.152651
1851	ENSG00000231918	22.3022	23.6869	20.9176	0.883091	-0.179366	0.985262	1	0.453246	0.383632
1852	ENSG00000115468	34.7635	37.4562	32.0708	0.856221	-0.223944	0.50743	0.935837	0.145938	0.127019
1853	ENSG00000204792	0.473479	0	0.946957	Inf	Inf	0.236867	0.765071	0	0.615154
1854	ENSG00000168899	200.446	343.655	57.2376	0.166556	-2.58592	3.89536e-08	2.74363e-05	0.891826	1.14939
1855	ENSG00000196975	139.896	117.769	162.022	1.37576	0.460229	0.45986	0.913979	0.0726431	0.405058
1856	ENSG00000176887	0.17548	0	0.350959	Inf	Inf	0.716595	1	0	0.566991
1857	ENSG00000204929	0.299814	0.276523	0.323106	1.16846	0.224604	1	1	0.138662	0.0941072
1858	ENSG00000135638	0.0566678	0	0.113336	Inf	Inf	1	1	0	0.191454
1859	ENSG00000049323	16.1838	16.1355	16.232	1.00598	0.00859739	0.293913	0.80763	0.569064	0.515895
1860	ENSG00000136542	1.58426	2.27299	0.895524	0.393984	-1.34379	0.152618	0.668079	0.230301	0.526476
1861	ENSG00000065911	231.109	154.382	307.836	1.99399	0.995661	0.117122	0.603844	0.22613	1.55402
1862	ENSG00000066032	4.27517	5.97269	2.57764	0.431571	-1.21233	0.0792322	0.51289	0.234763	0.154831
1863	ENSG00000204186	16.424	13.4211	19.4269	1.44749	0.533555	0.459508	0.913569	0.105175	0.55963
1864	ENSG00000116117	0.683686	0.276523	1.09085	3.94487	1.97998	0.59446	0.980661	0.118111	0.900162
1865	ENSG00000233045	0.0485202	0	0.0970405	Inf	Inf	1	1	0	0.163927
1866	ENSG00000138030	26.6459	34.9329	18.3589	0.525548	-0.928106	0.361078	0.851071	0.805303	0.151314
1867	ENSG00000138356	0.433453	0.239647	0.627258	2.61742	1.38815	1	1	0.116018	0.240197
1868	ENSG00000228384	0.0595998	0	0.1192	Inf	Inf	1	1	0	0.201359
1869	ENSG00000163067	25.9328	7.59041	44.2751	5.83303	2.54425	0.00129652	0.0579918	0.107515	2.50344
1870	ENSG00000228389	6.02943	4.66648	7.39238	1.58415	0.663706	0.558391	0.95653	0.312416	0.141481
1871	ENSG00000213160	5.28065	4.27061	6.2907	1.47302	0.558778	0.655649	1	0.23124	0.44202
1872	ENSG00000159399	423.902	357.601	490.203	1.37081	0.455027	0.58098	0.972519	0.305888	1.48157
1873	ENSG00000234488	0.310726	0.523622	0.0978302	0.186834	-2.42017	1	1	0.262568	0.101773
1874	ENSG00000143995	23.2183	16.4241	30.0126	1.82735	0.869753	0.429748	0.891466	0.148531	1.07332
1875	ENSG00000229127	0.257461	0.276523	0.238399	0.86213	-0.214022	1	1	0.138662	0.343689
1876	ENSG00000233870	1075.01	1211.6	938.414	0.774523	-0.368621	0.169091	0.694847	0.359094	0.747447
1877	ENSG00000234431	37.4194	36.6703	38.1685	1.04086	0.05777	0.869757	1	0.445516	0.621607
1878	ENSG00000151687	14.0939	11.5673	16.6205	1.43686	0.522918	0.358955	0.851071	0.21317	0.318711
1879	ENSG00000227028	0.677247	0.276523	1.07797	3.89829	1.96284	0.583813	0.974434	0.118555	0.644983
1880	ENSG00000119729	514.676	363.602	665.751	1.83099	0.872622	0.26199	0.786794	0.511002	0.933438
1881	ENSG00000073737	135.552	149.177	121.928	0.817339	-0.290993	0.541932	0.948475	0.275325	4.46217
1882	ENSG00000135972	181.877	210.363	153.392	0.729177	-0.455659	0.67434	1	0.89098	0.714077
1883	ENSG00000224137	21.4724	28.6762	14.2687	0.49758	-1.007	0.4968	0.935363	0.466252	0.4981
1884	ENSG00000244260	0.0595998	0	0.1192	Inf	Inf	1	1	0	0.201359
1885	ENSG00000115423	4.99136	5.64471	4.33801	0.768508	-0.379868	0.9132	1	0.493894	0.871883
1886	ENSG00000134323	4.57141	3.52205	5.62078	1.59588	0.674354	0.855787	1	0.495235	1.0593
1887	ENSG00000123610	430.124	224.552	635.696	2.83095	1.50128	0.0110653	0.202684	0.425202	8.88594
1888	ENSG00000225619	0.243468	0.486937	0	0	#NAME?	1	1	0.244172	0
1889	ENSG00000235774	0.0489151	0	0.0978302	Inf	Inf	1	1	0	0.165261
1890	ENSG00000222017	60.3134	41.8623	78.7646	1.88152	0.911897	0.0861608	0.5328	0.291358	1.36005
1891	ENSG00000231858	13.8311	8.1964	19.4659	2.37493	1.24789	0.0375549	0.364508	0.223371	1.43086
1892	ENSG00000229758	0.146233	0	0.292466	Inf	Inf	0.713243	1	0	0.478988
1893	ENSG00000227727	0.832737	0.954703	0.710771	0.744495	-0.425666	1	1	0.177007	0.375735
1894	ENSG00000118004	0.194476	0	0.388952	Inf	Inf	0.726175	1	0	0.341669
1895	ENSG00000231453	0.452596	0.467766	0.437427	0.93514	-0.0967456	0.794512	1	0.229181	0.30062
1896	ENSG00000196758	0.138262	0.276523	0	0	#NAME?	0.379395	0.851071	0.138662	0
1897	ENSG00000224568	0.233883	0.467766	0	0	#NAME?	1	1	0.234559	0
1898	ENSG00000251047	20.417	12.8186	28.0155	2.18554	1.12799	0.148028	0.661553	0.267524	2.89023
1899	ENSG00000115705	8.59094	7.61579	9.56609	1.25609	0.328936	0.802737	1	0.148022	0.4271
1900	ENSG00000233654	5.56653	10.0501	1.08296	0.107756	-3.21415	0.013759	0.220572	0.973759	0.0375236
1901	ENSG00000143869	0.743638	0.276523	1.21075	4.37848	2.13043	0.523417	0.936395	0.11398	0.284529
1902	ENSG00000246432	3.34583	5.12313	1.56854	0.306167	-1.70761	0.269521	0.794638	0.550488	0.0693947
1903	ENSG00000075886	0.857218	1.36126	0.353172	0.259444	-1.9465	0.1701	0.696398	0.150739	0.1343
1904	ENSG00000217702	5.22796	4.35103	6.10489	1.40309	0.488608	0.290733	0.804485	0.796456	0.813237
1905	ENSG00000144369	3.66785	3.69652	3.63918	0.984488	-0.0225547	0.952382	1	0.724497	0.026729
1906	ENSG00000115163	3.11299	2.50852	3.71746	1.48193	0.567477	0.666799	1	0.203834	0.556135
1907	ENSG00000119878	122.148	106.571	137.724	1.29232	0.369961	0.639464	1	0.315623	0.621219
1908	ENSG00000172005	726.822	1067.65	385.994	0.361535	-1.46779	0.0119658	0.206939	2.53402	0.441884
1909	ENSG00000241772	11.9772	17.0446	6.90977	0.405394	-1.3026	0.00554844	0.140728	1.02477	1.18724
1910	ENSG00000236213	5.99476	6.35896	5.63056	0.885454	-0.175511	0.649357	1	1.57165	0.239478
1911	ENSG00000115539	0.832113	1.01056	0.653667	0.646837	-0.628526	1	1	0.188437	0.193282
1912	ENSG00000068781	0.299033	0.598067	0	0	#NAME?	0.0116509	0.204005	0.184585	0
1913	ENSG00000115648	0.265189	0	0.530378	Inf	Inf	0.52	0.935837	0	0.827767
1914	ENSG00000157851	0.0485202	0	0.0970405	Inf	Inf	1	1	0	0.163927
1915	ENSG00000231955	0.266539	0	0.533079	Inf	Inf	0.511402	0.935837	0	0.390878
1916	ENSG00000144366	1.01274	2.02547	0	0	#NAME?	0.00219048	0.0817754	0.549781	0
1917	ENSG00000018607	0.138262	0.276523	0	0	#NAME?	0.379395	0.851071	0.138662	0
1918	ENSG00000232285	0.233883	0.467766	0	0	#NAME?	1	1	0.234559	0
1919	ENSG00000135931	0.620529	0	1.24106	Inf	Inf	0.248112	0.777726	0	0.487792
1920	ENSG00000226452	0.0599118	0.119824	0	0	#NAME?	0.291401	0.804485	0.0600851	0
1921	ENSG00000228228	2.78887	1.60029	3.97746	2.48546	1.31351	0.245702	0.775921	0.254136	0.773664
1922	ENSG00000198526	0	0	0	NA	NA	NA	NA	NA	NA
1923	ENSG00000243910	1164.29	1624.81	703.765	0.433138	-1.2071	0.0172895	0.25143	1.88181	0.303639
1924	ENSG00000136531	0.437549	0.486937	0.388162	0.797151	-0.327076	0.791506	1	0.239703	0.50223
1925	ENSG00000246575	0	0	0	NA	NA	NA	NA	NA	NA
1926	ENSG00000128692	153.399	168.104	138.695	0.825053	-0.277441	0.566112	0.962155	1.08049	3.11488
1927	ENSG00000136682	5.79819	3.73536	7.86103	2.10449	1.07347	0.755113	1	0.253753	0.0863003
1928	ENSG00000231621	10.0635	8.12895	11.998	1.47595	0.561648	0.139076	0.642101	0.514916	1.20683
1929	ENSG00000130561	0.478046	0.643446	0.312647	0.485895	-1.04128	1	1	0.200826	0.160004
1930	ENSG00000238029	0.851201	0	1.7024	Inf	Inf	0.214775	0.746859	0	0.652844
1931	ENSG00000232973	5.17599	5.12001	5.23197	1.02187	0.0312073	0.75811	1	0.263582	0.401895
1932	ENSG00000235078	0.813727	1.31417	0.313281	0.238386	-2.06863	0.224727	0.754163	0.128812	0.109581
1933	ENSG00000214694	0.606117	0.744289	0.467946	0.628714	-0.669523	1	1	0.156884	0.544787
1934	ENSG00000163006	2.59163	2.40412	2.77915	1.156	0.209139	0.447366	0.904146	0.584044	0.392097
1935	ENSG00000234028	4.43894	1.11121	7.76667	6.98937	2.80516	0.0287896	0.326005	0.0717209	0.934235
1936	ENSG00000144362	5.28303	3.74644	6.81962	1.82029	0.864171	0.967755	1	0.204536	0.684362
1937	ENSG00000185631	1.30152	1.84739	0.755654	0.409039	-1.28969	0.624693	0.99669	0.580532	0.446119
1938	ENSG00000150722	0.0566678	0	0.113336	Inf	Inf	1	1	0	0.191454
1939	ENSG00000237041	1.10574	2.09449	0.116986	0.0558544	-4.16219	0.266127	0.791872	0.982043	0.0342416
1940	ENSG00000188010	7.41342	5.17033	9.6565	1.86768	0.901244	0.619805	0.995787	0.162954	0.968012
1941	ENSG00000018699	0.412682	0.467766	0.357599	0.764483	-0.387444	1	1	0.231537	0.465558
1942	ENSG00000152154	0.663302	0	1.3266	Inf	Inf	0.23563	0.76445	0	0.303523
1943	ENSG00000163093	20.0698	22.5151	17.6244	0.782779	-0.353323	0.686446	1	0.176186	0.325072
1944	ENSG00000178752	2.33779	2.75964	1.91595	0.694273	-0.526425	0.137255	0.639055	0.440117	0.216678
1945	ENSG00000170340	233.875	136.109	331.64	2.43658	1.28486	0.0386021	0.369242	0.301227	1.82437
1946	ENSG00000227791	0.261811	0.523622	0	0	#NAME?	1	1	0.262568	0
1947	ENSG00000224165	1.70158	1.42478	1.97839	1.38856	0.473589	0.747872	1	0.155849	0.528597
1948	ENSG00000204670	21.8825	16.5085	27.2565	1.65106	0.723391	0.0199986	0.278556	0.71592	8.31234
1949	ENSG00000115297	0.1913	0.276523	0.106076	0.383605	-1.38231	1	1	0.138662	0.150537
1950	ENSG00000119888	0.517572	0	1.03514	Inf	Inf	0.21362	0.746859	0	0.874203
1951	ENSG00000144230	1.83574	1.82096	1.85053	1.01624	0.0232382	0.787915	1	0.17292	0.436711
1952	ENSG00000232719	0.0595998	0	0.1192	Inf	Inf	1	1	0	0.201359
1953	ENSG00000233673	1.24887	0.966231	1.5315	1.58503	0.664507	0.917061	1	0.16268	0.346578
1954	ENSG00000242260	0.261811	0.523622	0	0	#NAME?	1	1	0.262568	0
1955	ENSG00000144395	0.204054	0	0.408108	Inf	Inf	0.720574	1	0	0.33173
1956	ENSG00000175084	4.25855	6.15018	2.36693	0.384856	-1.37761	0.297462	0.809761	0.551376	0.260528
1957	ENSG00000245247	5.16968	2.71383	7.62552	2.80987	1.4905	0.635141	1	0.283875	0.283066
1958	ENSG00000224041	2.08813	1.56341	2.61284	1.67124	0.740921	0.642278	1	0.2458	0.316023
1959	ENSG00000240350	3.33106	3.18601	3.47611	1.09105	0.125722	0.324804	0.831137	0.308365	0.705664
1960	ENSG00000249674	0.276859	0.239647	0.31407	1.31055	0.390175	0.735463	1	0.12017	0.0938282
1961	ENSG00000231031	0.0530378	0	0.106076	Inf	Inf	1	1	0	0.17919
1962	ENSG00000205221	6.81115	8.16035	5.46194	0.669326	-0.579218	0.365542	0.851071	0.416862	0.403389
1963	ENSG00000231482	0.299559	0.599118	0	0	#NAME?	0.0117016	0.204005	0.300425	0
1964	ENSG00000238180	2.41999	2.40218	2.4378	1.01483	0.0212348	0.510977	0.935837	0.278194	0.681333
1965	ENSG00000234890	0.247909	0	0.495817	Inf	Inf	0.521558	0.935837	0	0.17567
1966	ENSG00000223788	0.169306	0	0.338611	Inf	Inf	0.740834	1	0	0.110207
1967	ENSG00000227770	0.138262	0.276523	0	0	#NAME?	0.379395	0.851071	0.138662	0
1968	ENSG00000211623	3.54725	1.57087	5.52364	3.5163	1.81406	0.0703273	0.487067	0.477751	0.202584
1969	ENSG00000163009	2.90248	3.71419	2.09077	0.562913	-0.829015	0.228602	0.757377	0.253087	0.420069
1970	ENSG00000128652	0	0	0	NA	NA	NA	NA	NA	NA
1971	ENSG00000084710	0	0	0	NA	NA	NA	NA	NA	NA
1972	ENSG00000173163	66.6602	105.685	27.635	0.261484	-1.93521	0.00240718	0.0861733	0.778	0.166257
1973	ENSG00000196208	0.390926	0	0.781852	Inf	Inf	0.254667	0.781811	0	0.869362
1974	ENSG00000235860	1.90673	2.61066	1.2028	0.460727	-1.11801	0.656055	1	0.678804	0.45541
1975	ENSG00000223960	0.627818	0.60676	0.648876	1.06941	0.0968165	1	1	0.177453	0.200839
1976	ENSG00000237262	0.448434	0	0.896868	Inf	Inf	0.217163	0.748513	0	0.399291
1977	ENSG00000226154	0.292466	0	0.584932	Inf	Inf	0.208455	0.74326	0	0.904826
1978	ENSG00000225794	0.547624	0.523622	0.571626	1.09168	0.126545	0.827231	1	0.25082	0.26128
1979	ENSG00000115718	4.967	5.03102	4.90298	0.97455	-0.0371916	0.803803	1	0.029463	0.329314
1980	ENSG00000238057	18.8513	14.118	23.5846	1.67053	0.740304	0.773142	1	0.216718	0.237361
1981	ENSG00000231292	1.90189	1.03979	2.76398	2.6582	1.41045	0.608749	0.98944	0.0960216	1.10185
1982	ENSG00000236824	0	0	0	NA	NA	NA	NA	NA	NA
1983	ENSG00000172482	0.336304	0.672608	0	0	#NAME?	0.0906321	0.546463	0.218966	0
1984	ENSG00000178662	0.106076	0	0.212151	Inf	Inf	1	1	0	0.35505
1985	ENSG00000233131	0.0489151	0	0.0978302	Inf	Inf	1	1	0	0.165261
1986	ENSG00000162878	1.80452	1.82903	1.78001	0.9732	-0.0391914	0.617738	0.994604	0.0914858	0.393486
1987	ENSG00000152292	0.299559	0.599118	0	0	#NAME?	0.0117016	0.204005	0.300425	0
1988	ENSG00000237576	14.0728	10.6955	17.4501	1.63154	0.706231	0.326486	0.831137	0.23016	0.387235
1989	ENSG00000225284	0.0530378	0	0.106076	Inf	Inf	1	1	0	0.17919
1990	ENSG00000163082	2.5854	3.82372	1.34708	0.352296	-1.50514	0.363286	0.851071	0.218487	0.225132
1991	ENSG00000144460	0.534395	0	1.06879	Inf	Inf	0.211556	0.745843	0	0.814755
1992	ENSG00000243389	2.24461	2.03863	2.45059	1.20208	0.265528	0.52408	0.936627	0.471263	0.590192
1993	ENSG00000232606	0.0595998	0	0.1192	Inf	Inf	1	1	0	0.201359
1994	ENSG00000115919	154.939	162.595	147.283	0.905828	-0.142692	0.181924	0.713712	0.810636	1.26636
1995	ENSG00000230076	0	0	0	NA	NA	NA	NA	NA	NA
1996	ENSG00000154252	0.4637	0.82957	0.0978302	0.117929	-3.08401	0.58769	0.976776	0.409848	0.0703773
1997	ENSG00000225636	0.768764	0.935532	0.601996	0.643479	-0.636034	1	1	0.438625	0.303937
1998	ENSG00000237732	0.418081	0	0.836162	Inf	Inf	0.19215	0.727417	0	0.519156
1999	ENSG00000214484	0.221456	0	0.442911	Inf	Inf	0.730245	1	0	0.181736
[truncated: 19,634 more rows]

## Sheet: Analysis using EdgeR
	ID	logConc	logFC	p.value
ENSG00000173715	1	-18.3795	2.43872	8.86155e-07
ENSG00000167323	2	-15.7714	-0.212945	0.627289
ENSG00000149761	3	-15.6505	0.341976	0.436828
ENSG00000154127	4	-15.956	0.1196	0.785055
ENSG00000110448	5	-14.6547	-1.08681	0.0132137
ENSG00000110075	6	-14.693	0.877815	0.0455488
ENSG00000148985	7	-16.9381	-0.547338	0.222192
ENSG00000197136	8	-16.256	-1.59911	0.00036134
ENSG00000172932	9	-13.5798	-0.883928	0.0426665
ENSG00000174483	10	-15.7536	1.28255	0.00395909
ENSG00000172890	11	-14.186	0.982983	0.0248402
ENSG00000142186	12	-13.3797	-1.33027	0.00250612
ENSG00000135387	13	-14.7528	0.112684	0.795318
ENSG00000173442	14	-16.3753	-0.149644	0.734449
ENSG00000175213	15	-16.2463	-1.857	3.97983e-05
ENSG00000133318	16	-13.164	-0.65347	0.13267
ENSG00000068971	17	-15.4265	-1.5066	0.000708597
ENSG00000196914	18	-16.6014	0.21066	0.641539
ENSG00000078124	19	-17.366	-0.657086	0.146016
ENSG00000176148	20	-19.0024	-0.144043	0.710982
ENSG00000135362	21	-16.1076	-0.664553	0.131249
ENSG00000248609	22	-50.0161	0	1
ENSG00000060749	23	-16.935	1.32505	0.00295395
ENSG00000131626	24	-15.0965	-0.878738	0.0449419
ENSG00000166086	25	-18.3203	-0.300131	0.486083
ENSG00000196655	26	-17.7266	-0.760392	0.0912056
ENSG00000179532	27	-16.5993	-0.612585	0.164998
ENSG00000072518	28	-15.7928	-1.38979	0.00176037
ENSG00000149091	29	-13.0802	-0.683618	0.115798
ENSG00000156599	30	-14.492	0.177006	0.6861
ENSG00000225101	31	-18.4485	0.559966	0.212201
ENSG00000172543	32	-18.1631	-0.480581	0.288183
ENSG00000166266	33	-16.2986	0.675564	0.126175
ENSG00000084207	34	-12.5437	-1.44083	0.00108531
ENSG00000172375	35	-16.2008	-0.263209	0.554438
ENSG00000168439	36	-15.0415	-2.05593	5.21939e-06
ENSG00000133816	37	-14.1884	-0.586926	0.177164
ENSG00000166833	38	-21.6288	-0.0539149	0.912155
ENSG00000049449	39	-17.1719	-0.192092	0.662163
ENSG00000173020	40	-12.4962	-1.72137	0.000107474
ENSG00000166333	41	-13.0479	-1.44169	0.00108301
ENSG00000110042	42	-16.7168	0.527409	0.22626
ENSG00000149823	43	-17.8917	-1.0609	0.0191409
ENSG00000149289	44	-19.5662	0.993882	0.037265
ENSG00000239306	45	-13.4773	0.413172	0.340325
ENSG00000186660	46	-14.6407	0.0475511	0.914148
ENSG00000109832	47	-25.2362	0.553618	1
ENSG00000166575	48	-18.4905	0.808248	0.082636
ENSG00000054967	49	-12.4092	0.669629	0.122937
ENSG00000173511	50	-14.4528	1.40508	0.00152334
ENSG00000160683	51	-16.8805	-0.0245801	0.945526
ENSG00000151702	52	-11.1219	0.398315	0.357352
ENSG00000076053	53	-16.2336	0.277048	0.516366
ENSG00000151715	54	-17.8372	0.0460862	0.930763
ENSG00000118369	55	-18.0783	0.047223	0.897584
ENSG00000149591	56	-16.0902	0.305951	0.477733
ENSG00000175224	57	-13.4439	0.416589	0.337538
ENSG00000250508	58	-37.1304	25.7713	0.0764714
ENSG00000172367	59	-23.4156	2.41394	0.00585814
ENSG00000014216	60	-13.7367	-0.833219	0.0559314
ENSG00000149781	61	-11.0252	0.821259	0.0590254
ENSG00000233541	62	-37.774	-24.4841	1
ENSG00000171714	63	-21.2307	-0.533806	0.58869
ENSG00000095139	64	-13.9387	0.352527	0.414138
ENSG00000137642	65	-11.29	0.142944	0.740772
ENSG00000126391	66	-12.0437	2.04403	5.25171e-06
ENSG00000132286	67	-16.0495	0.105767	0.811132
ENSG00000149292	68	-18.3693	0.367906	0.474187
ENSG00000110628	69	-15.854	-1.77869	7.52008e-05
ENSG00000177685	70	-17.9862	-0.529873	0.255423
ENSG00000110395	71	-13.0005	-0.0312434	0.943425
ENSG00000085117	72	-18.2218	-0.416316	0.369944
ENSG00000110514	73	-15.3035	-0.201577	0.644114
ENSG00000149260	74	-18.2553	-1.40857	0.00224536
ENSG00000198561	75	-16.7412	0.578129	0.178215
ENSG00000023445	76	-14.006	0.678731	0.120339
ENSG00000166478	77	-15.7162	-0.372756	0.393981
ENSG00000198730	78	-14.8756	0.698509	0.110081
ENSG00000167283	79	-16.6751	0.826794	0.0627459
ENSG00000180771	80	-14.3209	0.807936	0.0650435
ENSG00000006534	81	-15.1188	-1.03324	0.0187458
ENSG00000175550	82	-14.1635	-0.849228	0.0517935
ENSG00000150768	83	-17.0841	0.481432	0.291278
ENSG00000172830	84	-16.091	-1.02916	0.0201643
ENSG00000181830	85	-16.2437	0.339394	0.437689
ENSG00000110318	86	-18.2974	0.459216	0.319634
ENSG00000151117	87	-18.2796	0.713476	0.0992144
ENSG00000247103	88	-22.0447	-1.66254	0.0712204
ENSG00000149809	89	-17.7314	0.0399518	0.959768
ENSG00000134780	90	-19.2358	-0.313829	0.53055
ENSG00000118058	91	-17.8276	0.729146	0.109936
ENSG00000204381	92	-22.2035	-0.952632	0.200775
ENSG00000110422	93	-13.223	0.120825	0.780268
ENSG00000184154	94	-19.1164	0.462733	0.345813
ENSG00000133805	95	-15.3567	0.542387	0.211252
ENSG00000149257	96	-17.3688	0.111237	0.818446
ENSG00000013725	97	-11.846	-0.642623	0.13858
ENSG00000196371	98	-17.0234	0.314639	0.479385
ENSG00000062282	99	-11.7361	-0.432572	0.318056
ENSG00000214026	100	-15.2903	-0.846131	0.0537116
ENSG00000087365	101	-12.8222	-0.42718	0.324157
ENSG00000173621	102	-17.5429	-0.102908	0.809936
ENSG00000173825	103	-16.8183	-0.493928	0.26347
ENSG00000149547	104	-18.4994	-0.0904327	0.945219
ENSG00000132274	105	-13.8173	0.206479	0.631504
ENSG00000110108	106	-13.49	0.782821	0.0724107
ENSG00000170145	107	-15.974	0.207876	0.639432
ENSG00000166439	108	-15.8677	-0.120962	0.77795
ENSG00000134574	109	-15.765	1.27502	0.00394653
ENSG00000110719	110	-12.0252	-0.963787	0.0271423
ENSG00000175463	111	-12.6208	-1.49286	0.000723828
ENSG00000110274	112	-15.6735	1.00879	0.0219265
ENSG00000133317	113	-16.8174	-0.400492	0.366376
ENSG00000152270	114	-15.1988	0.524405	0.230397
ENSG00000149177	115	-13.2265	0.890201	0.0410425
ENSG00000110063	116	-16.4568	-0.118046	0.788082
ENSG00000070081	117	-17.4475	-0.51198	0.248227
ENSG00000185627	118	-14.0827	-0.582541	0.180533
ENSG00000168010	119	-11.3913	-1.89973	2.11589e-05
ENSG00000165494	120	-14.2842	0.151915	0.724548
ENSG00000126432	121	-14.318	-0.283606	0.513574
ENSG00000110344	122	-14.1444	0.0194792	0.963928
ENSG00000110324	123	-12.3315	-0.0257329	0.952732
ENSG00000077514	124	-14.5552	1.39034	0.00160858
ENSG00000134955	125	-18.3409	0.767327	0.112449
ENSG00000110074	126	-18.8144	-1.05946	0.0267216
ENSG00000165457	127	-17.0636	-1.28104	0.00437487
ENSG00000172732	128	-15.8012	-1.30079	0.00329287
ENSG00000177156	129	-11.6712	-0.314472	0.46737
ENSG00000156738	130	-14.4296	-0.0263111	0.948525
ENSG00000134910	131	-15.7442	0.0561826	0.897783
ENSG00000170242	132	-15.4541	-0.424536	0.33023
ENSG00000137494	133	-21.777	-0.461371	0.721517
ENSG00000085733	134	-16.4837	0.759882	0.0862475
ENSG00000149483	135	-16.5875	0.768708	0.0813344
ENSG00000026508	136	-10.8981	0.938258	0.031303
ENSG00000177054	137	-16.8421	0.50708	0.255244
ENSG00000137714	138	-16.5901	0.38992	0.385074
ENSG00000149489	139	-19.4163	-0.0165054	1
ENSG00000166352	140	-22.0033	-0.0485491	1
ENSG00000154144	141	-14.4059	0.234726	0.591715
ENSG00000133321	142	-14.524	-1.92002	1.86343e-05
ENSG00000154114	143	-18.5053	0.614715	0.175903
ENSG00000110104	144	-17.6588	-0.223107	0.641324
ENSG00000175591	145	-17.6382	-1.11667	0.0141894
ENSG00000149582	146	-17.6293	-0.886156	0.0460717
ENSG00000168876	147	-19.4443	1.02991	0.0548816
ENSG00000173992	148	-16.0677	-2.1994	1.39638e-06
ENSG00000174996	149	-17.8134	-0.378464	0.395207
ENSG00000110025	150	-15.1777	0.463736	0.286006
ENSG00000110435	151	-17.0406	1.52315	0.000805232
ENSG00000110455	152	-17.7471	-1.28033	0.00487938
ENSG00000070047	153	-15.9965	-2.32047	3.87891e-07
ENSG00000251562	154	-12.842	-0.865838	0.046902
ENSG00000148926	155	-14.0637	0.567788	0.191434
ENSG00000229859	156	-21.066	-1.04627	0.0672098
ENSG00000251143	157	-21.9555	0.0666907	0.897663
ENSG00000175115	158	-14.1565	-0.997401	0.0226567
ENSG00000149311	159	-14.6968	0.308845	0.477854
ENSG00000201684	160	-36.8473	-26.3374	0.141428
ENSG00000245532	161	-10.5886	0.300754	0.48657
ENSG00000162341	162	-16.1782	-0.606688	0.166656
ENSG00000173120	163	-13.6628	-0.0246482	0.954769
ENSG00000170946	164	-16.1189	0.348682	0.43214
ENSG00000133789	165	-16.0894	0.08448	0.852566
ENSG00000110583	166	-19.6375	0.228754	0.73077
ENSG00000246273	167	-21.8811	-0.164806	0.901747
ENSG00000185201	168	-14.4115	-1.43312	0.00118784
ENSG00000165458	169	-13.8177	-0.148105	0.733005
ENSG00000167257	170	-16.5193	0.661312	0.136605
ENSG00000110011	171	-13.8457	0.104232	0.811724
ENSG00000149043	172	-37.6266	24.7789	0.510839
ENSG00000167770	173	-13.4655	-1.01411	0.0203478
ENSG00000176973	174	-13.4826	-0.84565	0.0524131
ENSG00000197601	175	-13.7255	0.644517	0.137837
ENSG00000110651	176	-15.2133	-0.593713	0.173505
ENSG00000064201	177	-14.5512	0.0227453	0.95774
ENSG00000168496	178	-16.6198	-0.47836	0.275814
ENSG00000173727	179	-38.429	23.1742	1
ENSG00000173456	180	-16.2624	-0.865421	0.0496045
ENSG00000021300	181	-16.7581	0.964559	0.0326486
ENSG00000149418	182	-17.228	-0.0170516	0.988454
ENSG00000250570	183	-38.429	23.1742	1
ENSG00000167792	184	-13.182	-0.169018	0.696329
ENSG00000121653	185	-22.4205	-2.32744	0.00199289
ENSG00000166025	186	-19.5085	-0.884994	0.0840706
ENSG00000166387	187	-17.1193	-0.837818	0.0609875
ENSG00000149397	188	-17.1667	0.3145	0.496129
ENSG00000152578	189	-26.178	-1.32766	1
ENSG00000134333	190	-13.8086	0.124635	0.772723
ENSG00000197580	191	-24.2625	2.50085	0.0961215
ENSG00000151498	192	-16.6	-0.580341	0.188801
ENSG00000213593	193	-15.4276	0.676682	0.122651
ENSG00000132740	194	-16.6569	-0.294653	0.503763
ENSG00000177963	195	-14.6466	0.741872	0.0889176
ENSG00000198851	196	-12.4862	-0.695812	0.109129
ENSG00000110711	197	-13.1732	0.096129	0.82392
ENSG00000167985	198	-14.6075	-0.565116	0.194248
ENSG00000168061	199	-16.3896	0.0789526	0.857503
ENSG00000198382	200	-15.0672	-0.0144399	0.977686
ENSG00000166801	201	-14.4658	0.672718	0.122828
ENSG00000150787	202	-23.027	0.703973	0.720471
ENSG00000166452	203	-19.2467	-0.475745	0.35059
ENSG00000179241	204	-18.5711	0.533674	0.192613
ENSG00000172613	205	-15.7751	-0.466706	0.286296
ENSG00000109929	206	-17.1478	0.212764	0.648248
ENSG00000166181	207	-13.9225	0.355181	0.414735
ENSG00000240121	208	-25.3799	0.266115	1
ENSG00000149476	209	-18.7808	-0.971775	0.0390705
ENSG00000149534	210	-19.3215	0.45772	0.302157
ENSG00000110002	211	-16.9653	-0.00854653	0.980747
ENSG00000242885	212	-19.0253	0.864748	0.0670867
ENSG00000149218	213	-16.1174	0.434638	0.330479
ENSG00000025434	214	-18.2941	0.7106	0.140036
ENSG00000182919	215	-17.1453	-0.119615	0.790328
ENSG00000149273	216	-11.3541	-2.7372	2.85556e-09
ENSG00000075239	217	-17.0231	-0.603379	0.174367
ENSG00000174885	218	-22.2131	-0.949901	0.298474
ENSG00000130592	219	-9.57656	-1.22413	0.00521858
ENSG00000236248	220	-23.1512	0.767462	0.409912
ENSG00000243742	221	-38.4339	23.1642	1
ENSG00000169519	222	-19.1615	-0.265518	0.569086
ENSG00000251053	223	-23.9928	-1.93309	0.329558
ENSG00000149084	224	-15.6247	1.1949	0.00669703
ENSG00000154146	225	-12.5879	-0.373974	0.387627
ENSG00000166326	226	-17.7314	0.338366	0.43569
ENSG00000152219	227	-17.1768	0.268981	0.560261
ENSG00000142102	228	-12.4459	-0.757443	0.0814728
ENSG00000121671	229	-15.3962	-0.272409	0.530349
ENSG00000157570	230	-20.2524	-1.87403	0.000358634
ENSG00000205339	231	-15.8435	0.264227	0.547453
ENSG00000069696	232	-19.9605	0.302583	0.615839
ENSG00000182048	233	-20.5036	-0.91804	0.115985
ENSG00000166900	234	-12.7999	0.40283	0.352233
ENSG00000121691	235	-12.3249	-0.66414	0.126267
ENSG00000168002	236	-14.2883	-0.92137	0.0350457
ENSG00000149196	237	-17.6798	1.05624	0.0228646
ENSG00000053918	238	-14.9047	0.518819	0.234942
ENSG00000162139	239	-23.3488	-0.0514873	0.799735
ENSG00000137522	240	-17.6773	-0.600093	0.181679
ENSG00000110092	241	-19.5541	-0.380855	0.503681
ENSG00000166037	242	-16.242	0.425596	0.333535
ENSG00000175467	243	-17.7208	-2.0147	1.43603e-05
ENSG00000133884	244	-14.5865	-1.61625	0.000275414
ENSG00000172273	245	-15.8063	0.304792	0.490609
ENSG00000149503	246	-20.5566	-1.72635	0.00147624
ENSG00000110330	247	-15.4426	0.120518	0.785378
ENSG00000177042	248	-15.2411	-0.795919	0.0692099
ENSG00000166927	249	-14.2929	-0.0913588	0.838014
ENSG00000214517	250	-16.5031	-1.97022	1.44737e-05
ENSG00000150776	251	-16.2713	0.783217	0.0770214
ENSG00000171631	252	-18.36	-0.797491	0.0852636
ENSG00000175634	253	-18.3926	-2.86086	5.11233e-09
ENSG00000214063	254	-16.1246	-1.76301	8.78607e-05
ENSG00000162222	255	-15.8463	0.582312	0.184744
ENSG00000213445	256	-12.8842	-0.600679	0.166465
ENSG00000166800	257	-22.344	-0.34214	1
ENSG00000177697	258	-13.6202	-0.851013	0.0508762
ENSG00000165895	259	-37.4383	25.1555	0.266259
ENSG00000245248	260	-24.1161	-0.519343	0.748199
ENSG00000177236	261	-25.2285	-1.21196	1
ENSG00000014138	262	-17.482	0.137185	0.743805
ENSG00000177112	263	-19.6167	-0.559409	0.280731
ENSG00000188211	264	-21.8503	-1.59848	0.0458402
ENSG00000181908	265	-24.6543	-4.3713	0.0227638
ENSG00000149798	266	-15.1427	-0.51364	0.238973
ENSG00000183020	267	-15.8235	0.180434	0.684664
ENSG00000149131	268	-17.8269	-0.60122	0.193915
ENSG00000246308	269	-25.6695	-2.34482	0.640752
ENSG00000110080	270	-14.5161	-0.404855	0.35187
ENSG00000165490	271	-19.1724	1.50552	0.0016741
ENSG00000168040	272	-15.4669	-1.06725	0.0153518
ENSG00000172977	273	-15.7139	-0.750413	0.0873882
ENSG00000183340	274	-20.1612	-0.819527	0.112096
ENSG00000124920	275	-19.306	0.30698	0.577881
ENSG00000134627	276	-20.6735	0.0204958	0.947849
ENSG00000232390	277	-36.9587	26.1147	0.0764714
ENSG00000110696	278	-14.3363	0.708362	0.104657
ENSG00000149294	279	-16.6819	0.359854	0.422913
ENSG00000149577	280	-14.3024	-0.83583	0.0556896
ENSG00000187079	281	-24.0547	0.787755	0.777566
ENSG00000171204	282	-17.6122	0.834487	0.0685227
ENSG00000150455	283	-18.2555	0.0980249	0.852134
ENSG00000110218	284	-17.5219	1.56412	0.00044613
ENSG00000236304	285	-16.2512	-1.24979	0.00491709
ENSG00000137496	286	-14.9717	-0.466989	0.28405
ENSG00000168071	287	-12.6444	0.37638	0.3841
ENSG00000187049	288	-15.4393	0.773424	0.0781328
ENSG00000133808	289	-19.2514	-0.31532	0.581045
ENSG00000166311	290	-14.5917	-0.49073	0.259754
ENSG00000173486	291	-19.1415	-0.499231	0.299511
ENSG00000076043	292	-16.4512	-0.739757	0.092639
ENSG00000167995	293	-15.2836	-0.185897	0.67062
ENSG00000213477	294	-25.2603	-3.16323	0.401254
ENSG00000172927	295	-20.9385	-1.62112	0.00538366
ENSG00000174516	296	-17.0743	-0.580786	0.190665
ENSG00000149313	297	-15.1594	0.91727	0.0366528
ENSG00000204370	298	-36.6547	-26.7226	0.0420495
ENSG00000205106	299	-36.0403	-27.9516	0.000584421
ENSG00000175390	300	-13.9492	-0.469593	0.278994
ENSG00000109906	301	-19.5466	-0.968558	0.0521513
ENSG00000182272	302	-20.2098	0.41661	0.343568
ENSG00000135372	303	-16.0615	-1.66613	0.000206647
ENSG00000166004	304	-17.9802	-0.256398	0.581926
ENSG00000129159	305	-24.8773	-1.90795	0.401254
ENSG00000198488	306	-37.6315	24.7692	0.510839
ENSG00000150687	307	-16.1254	0.704652	0.109391
ENSG00000151348	308	-15.3674	-0.183629	0.672886
ENSG00000172508	309	-16.9694	-0.59326	0.1776
ENSG00000099849	310	-14.9836	-0.573122	0.188146
ENSG00000237388	311	-37.2566	-25.519	0.266259
ENSG00000134824	312	-16.4183	-0.393301	0.377183
ENSG00000173653	313	-16.247	0.26577	0.544901
ENSG00000023171	314	-18.7536	1.14694	0.0077318
ENSG00000241170	315	-19.3334	-0.470981	0.368774
ENSG00000149201	316	-22.1387	0.512143	0.344275
ENSG00000250303	317	-20.0966	-0.3015	0.611377
ENSG00000052841	318	-18.4605	0.258346	0.553743
ENSG00000184232	319	-15.6002	0.0905139	0.821166
ENSG00000185475	320	-14.6815	-0.79797	0.0674656
ENSG00000248509	321	-37.2885	-25.4552	0.510839
ENSG00000150750	322	-37.4124	25.2073	0.266259
ENSG00000084234	323	-11.8549	-0.205023	0.635477
ENSG00000170647	324	-22.2709	2.21625	0.0305985
ENSG00000227631	325	-19.9636	0.993463	0.0483211
ENSG00000109854	326	-13.3163	-0.371127	0.39206
ENSG00000243172	327	-37.2347	-25.5628	0.141428
ENSG00000149100	328	-16.6609	0.52571	0.231086
ENSG00000183562	329	-38.4349	23.1624	1
ENSG00000110203	330	-18.8499	-1.20076	0.0107612
ENSG00000175800	331	-25.735	-2.20982	1
ENSG00000166928	332	-16.7371	-0.29193	0.514806
ENSG00000189431	333	-37.9329	24.1664	1
ENSG00000149054	334	-36.0331	27.9659	0.000447935
ENSG00000110536	335	-16.3386	0.24501	0.588177
ENSG00000160695	336	-19.6633	1.0884	0.0577033
ENSG00000189057	337	-19.7557	0.415254	0.618787
ENSG00000240652	338	-17.4169	-0.0150721	0.954535
ENSG00000118363	339	-14.2206	0.263149	0.544872
ENSG00000245552	340	-37.774	-24.4841	1
ENSG00000172409	341	-16.288	0.281834	0.524001
ENSG00000166441	342	-10.9033	-0.51344	0.235901
ENSG00000162227	343	-17.7562	-0.706149	0.124601
ENSG00000251661	344	-24.2856	-3.12813	0.0364212
ENSG00000177947	345	-36.7377	26.5567	0.023492
ENSG00000244134	346	-37.2383	-25.5555	0.266259
ENSG00000167325	347	-15.4361	1.2389	0.00514594
ENSG00000168005	348	-19.964	-0.468812	0.349794
ENSG00000175575	349	-16.0737	0.0809939	0.861945
ENSG00000165915	350	-16.5898	-0.0337088	0.940304
ENSG00000205126	351	-37.9279	24.1764	0.510839
ENSG00000137474	352	-23.2059	-1.10043	0.521842
ENSG00000184281	353	-15.8182	-0.758803	0.08366
ENSG00000186166	354	-13.2674	1.00347	0.0218497
ENSG00000224636	355	-20.6491	-0.336082	0.610914
ENSG00000151502	356	-15.0384	-0.201955	0.641723
ENSG00000187240	357	-20.8657	1.44442	0.0181402
ENSG00000245502	358	-22.8636	0.86209	0.145538
ENSG00000166199	359	-17.215	-0.297883	0.510061
ENSG00000178105	360	-18.1034	0.611289	0.198889
ENSG00000199550	361	-37.2566	-25.519	0.266259
ENSG00000204241	362	-22.7778	-1.57756	0.119053
ENSG00000250073	363	-23.0743	0.473699	0.409912
ENSG00000173264	364	-15.8105	-0.422676	0.330206
ENSG00000178301	365	-21.6933	0.922935	0.307177
ENSG00000198877	366	-37.774	-24.4841	1
ENSG00000109911	367	-17.4221	-0.0903032	0.843674
ENSG00000110717	368	-14.1258	1.09915	0.0121574
ENSG00000197798	369	-17.1088	0.0465124	0.909779
ENSG00000168092	370	-22.7339	-0.244805	1
ENSG00000149554	371	-22.331	0.129925	1
ENSG00000110237	372	-20.2937	-0.112603	0.879925
ENSG00000173432	373	-37.774	-24.4841	1
ENSG00000177600	374	-6.92119	-0.500337	0.247859
ENSG00000152268	375	-25.0218	0.98492	1
ENSG00000110079	376	-18.957	0.208862	0.546579
ENSG00000019144	377	-21.7659	-0.598483	0.317591
ENSG00000087884	378	-19.1778	-0.734967	0.126854
ENSG00000110492	379	-20.9359	-1.76851	0.00191606
ENSG00000148935	380	-23.0148	1.69264	0.171635
ENSG00000162300	381	-14.8574	-0.852965	0.0510988
ENSG00000233930	382	-37.9295	24.1732	1
ENSG00000166483	383	-19.4854	0.969779	0.0405349
ENSG00000161328	384	-20.4091	-2.2715	3.13216e-05
ENSG00000166741	385	-38.4339	23.1642	1
ENSG00000162174	386	-16.3527	0.657544	0.133741
ENSG00000186907	387	-23.0509	-1.32922	0.241504
ENSG00000247151	388	-24.51	-4.65998	0.0143153
ENSG00000109944	389	-20.9931	0.735037	0.170705
ENSG00000074266	390	-15.8873	1.1046	0.0126736
ENSG00000121236	391	-20.447	0.273166	0.611244
ENSG00000154134	392	-17.1142	-0.637571	0.148427
ENSG00000173465	393	-15.8532	-0.507946	0.245475
ENSG00000249164	394	-21.5743	1.10446	0.0307249
ENSG00000177666	395	-12.3457	-0.786577	0.0706113
ENSG00000121690	396	-23.8267	0.159902	1
ENSG00000166105	397	-21.9022	1.57849	0.0160454
ENSG00000174672	398	-36.6886	-26.6548	0.023492
ENSG00000213184	399	-25.3799	0.304267	1
ENSG00000175602	400	-13.8108	0.359692	0.409079
ENSG00000019485	401	-20.0434	1.07595	0.0677862
ENSG00000165905	402	-17.6775	-1.4563	0.00145195
ENSG00000173153	403	-21.7128	-1.97204	0.00322337
ENSG00000214391	404	-37.9246	24.1829	0.510839
ENSG00000181264	405	-35.7357	28.5607	3.05101e-05
ENSG00000244975	406	-21.7976	1.92516	0.00745346
ENSG00000246174	407	-37.013	26.006	0.0764714
ENSG00000233220	408	-38.428	23.1761	1
ENSG00000170209	409	-37.6274	24.7774	0.510839
ENSG00000174903	410	-19.6307	-0.974868	0.0509008
ENSG00000175773	411	-22.6129	-2.08503	0.020037
ENSG00000213465	412	-16.8921	-3.43197	1.42371e-12
ENSG00000149792	413	-15.1094	-0.550671	0.205837
ENSG00000162337	414	-19.6921	-0.914774	0.0625576
ENSG00000240701	415	-36.8405	26.3512	0.023492
ENSG00000149516	416	-19.0159	-0.687356	0.15186
ENSG00000207727	417	-37.0381	-25.9559	0.266259
ENSG00000200898	418	-37.7623	-24.5075	0.510839
ENSG00000174915	419	-17.3628	-2.86354	1.33887e-09
ENSG00000162148	420	-19.0706	-1.96165	5.79904e-05
ENSG00000196119	421	-38.429	23.1742	1
ENSG00000077616	422	-23.0109	-2.00916	0.0669479
ENSG00000168003	423	-16.4123	-1.46741	0.00102257
ENSG00000199883	424	-50.0161	0	1
ENSG00000233305	425	-21.4541	-0.0853867	1
ENSG00000247595	426	-23.1651	-1.70095	0.176189
ENSG00000133794	427	-15.0099	0.233403	0.596246
ENSG00000006118	428	-19.3775	0.313909	0.515325
ENSG00000109943	429	-17.3071	0.258635	0.5638
ENSG00000149782	430	-16.809	0.139738	0.735598
ENSG00000110195	431	-24.7086	1.59993	0.748199
ENSG00000216708	432	-50.0161	0	1
ENSG00000137720	433	-19.0857	0.0972588	0.942038
ENSG00000110768	434	-15.2261	0.538897	0.221179
ENSG00000177447	435	-18.6718	1.52813	0.000779138
ENSG00000160703	436	-15.5449	-1.24871	0.00471148
ENSG00000110245	437	-38.4339	23.1642	1
ENSG00000231880	438	-23.7722	1.44975	0.328898
ENSG00000181074	439	-38.4349	23.1624	1
ENSG00000171202	440	-23.0164	5.0312	2.82416e-06
ENSG00000204572	441	-25.3878	0.288467	1
ENSG00000238995	442	-38.428	23.1761	1
ENSG00000179240	443	-21.7203	-0.907737	0.257391
ENSG00000137491	444	-23.6781	-0.629536	1
ENSG00000175315	445	-26.1771	-1.32574	1
ENSG00000170688	446	-37.2323	-25.5674	0.266259
ENSG00000179331	447	-23.903	-2.72755	0.0978799
ENSG00000158483	448	-25.3567	-3.06346	0.0764714
ENSG00000166349	449	-36.0734	27.8854	0.00102186
ENSG00000188076	450	-19.9548	-0.286782	0.643533
ENSG00000162302	451	-14.4333	-1.1635	0.00809675
ENSG00000166402	452	-36.9433	26.1456	0.0764714
ENSG00000110675	453	-37.9329	24.1664	1
ENSG00000187726	454	-25.0516	1.09253	0.401254
ENSG00000149179	455	-21.2916	-0.459857	0.422775
ENSG00000109927	456	-22.4526	-0.482303	0.75004
ENSG00000214756	457	-19.4946	-1.14031	0.0208151
ENSG00000150783	458	-23.4485	-0.310199	1
ENSG00000173933	459	-22.3857	-2.17974	0.00943888
ENSG00000042429	460	-15.2712	-0.705193	0.106173
ENSG00000185885	461	-10.5549	-0.163884	0.704509
ENSG00000185238	462	-17.0103	0.17394	0.704744
ENSG00000172350	463	-38.429	23.1742	1
ENSG00000150764	464	-21.2622	1.43303	0.00534237
ENSG00000175544	465	-21.6573	1.21686	0.0306916
ENSG00000174871	466	-20.2351	-0.194988	0.798147
ENSG00000158636	467	-17.3623	0.598089	0.18186
ENSG00000196666	468	-38.4523	23.1276	1
ENSG00000064199	469	-23.5266	2.06861	0.0466905
ENSG00000214290	470	-37.3363	25.3595	0.266259
ENSG00000149548	471	-21.3893	1.09643	0.109506
ENSG00000252331	472	-38.4349	23.1624	1
ENSG00000235027	473	-24.2507	0.407824	1
ENSG00000237272	474	-23.6512	-3.19454	0.00866931
ENSG00000248746	475	-21.7478	-0.691349	0.274548
ENSG00000175513	476	-23.7521	0.345095	1
ENSG00000226627	477	-50.0161	0	1
ENSG00000251637	478	-37.4683	25.0955	0.510839
ENSG00000130595	479	-19.5357	0.621501	0.157086
ENSG00000130598	480	-16.1253	-1.09082	0.0137444
ENSG00000117983	481	-37.6354	24.7612	0.510839
ENSG00000245498	482	-25.1755	0.677426	1
ENSG00000177106	483	-17.7166	-1.48799	0.00114908
ENSG00000183560	484	-38.428	23.1761	1
ENSG00000166926	485	-24.1363	-0.659799	0.777566
ENSG00000245573	486	-23.506	-0.847341	0.777566
ENSG00000157613	487	-26.2189	-1.24205	1
ENSG00000199217	488	-38.4523	23.1276	1
ENSG00000197702	489	-23.3547	4.31909	0.00033181
ENSG00000204450	490	-23.8333	-2.25216	0.147274
ENSG00000188487	491	-18.8766	0.587588	0.223206
ENSG00000247271	492	-17.849	0.259644	0.562252
ENSG00000185409	493	-37.237	-25.5582	0.266259
ENSG00000214872	494	-37.1095	25.8132	0.0764714
ENSG00000234751	495	-21.1581	1.11271	0.180861
ENSG00000213365	496	-21.8629	-0.619042	0.281547
ENSG00000184478	497	-37.2472	25.5377	0.141428
ENSG00000149300	498	-37.1147	25.8026	0.0764714
ENSG00000182704	499	-37.6339	24.7643	0.510839
ENSG00000229183	500	-20.5553	-1.06388	0.0486426
ENSG00000172774	501	-37.7623	-24.5075	0.510839
ENSG00000198331	502	-18.7448	0.434686	0.299425
ENSG00000160654	503	-17.3582	0.750957	0.0935911
ENSG00000252070	504	-38.4339	23.1642	1
ENSG00000247473	505	-37.7623	-24.5075	0.510839
ENSG00000227097	506	-37.774	-24.4841	1
ENSG00000204922	507	-20.453	-0.637363	0.294323
ENSG00000175619	508	-37.3231	-25.3859	0.510839
ENSG00000213619	509	-14.5693	0.0483404	0.912717
ENSG00000137693	510	-23.701	0.444736	1
ENSG00000110148	511	-50.0161	0	1
ENSG00000251226	512	-24.0981	-0.838969	1
ENSG00000175868	513	-37.9329	24.1664	1
ENSG00000176340	514	-12.2479	-1.47053	0.000860759
ENSG00000175334	515	-15.234	-1.88719	2.63822e-05
ENSG00000179431	516	-37.6387	24.7547	0.510839
ENSG00000137691	517	-38.428	23.1761	1
ENSG00000135378	518	-19.4688	0.153792	0.531548
ENSG00000242279	519	-36.8914	26.2494	0.0420495
ENSG00000175581	520	-18.7448	-1.3311	0.00478818
ENSG00000242208	521	-38.428	23.1761	1
ENSG00000183242	522	-38.4339	23.1642	1
ENSG00000150244	523	-50.0161	0	1
ENSG00000172803	524	-22.6929	0.585574	0.876802
ENSG00000187747	525	-23.4759	1.02542	0.241504
ENSG00000176984	526	-37.9271	24.1778	1
ENSG00000126500	527	-37.9493	24.1335	1
ENSG00000179292	528	-37.7645	-24.5031	0.510839
ENSG00000181333	529	-50.0161	0	1
ENSG00000110375	530	-22.1621	0.297689	0.888282
ENSG00000245148	531	-50.0161	0	1
ENSG00000244535	532	-38.428	23.1761	1
ENSG00000204710	533	-24.2389	-5.21933	0.000447935
ENSG00000172818	534	-25.0458	0.93425	1
ENSG00000149403	535	-50.0161	0	1
ENSG00000173156	536	-36.9136	-26.2048	0.0764714
ENSG00000219435	537	-25.4501	-2.77977	0.640752
ENSG00000166796	538	-38.4323	23.1675	1
ENSG00000165495	539	-50.0161	0	1
ENSG00000242527	540	-21.605	0.205904	0.740511
ENSG00000162188	541	-21.5574	-0.312761	0.684635
ENSG00000200278	542	-37.2582	25.5156	0.141428
ENSG00000211499	543	-37.774	-24.4841	1
ENSG00000204361	544	-38.4339	23.1642	1
ENSG00000170748	545	-37.7651	-24.5018	0.510839
ENSG00000246067	546	-19.4123	-0.463782	0.370696
ENSG00000187479	547	-38.4323	23.1675	1
ENSG00000188162	548	-38.4323	23.1675	1
ENSG00000203306	549	-17.2782	-1.39754	0.00205504
ENSG00000132259	550	-23.1904	0.292971	1
ENSG00000231800	551	-37.2353	-25.5615	0.141428
ENSG00000204455	552	-20.3386	0.724268	0.126826
ENSG00000166736	553	-23.2798	0.456592	0.817239
ENSG00000180210	554	-23.3079	0.223088	0.831511
ENSG00000180878	555	-36.8971	26.2379	0.0420495
ENSG00000230483	556	-50.0161	0	1
ENSG00000240036	557	-21.6052	1.81158	0.0127697
ENSG00000186280	558	-24.8716	1.28269	0.706599
ENSG00000236987	559	-37.4727	25.0868	0.510839
ENSG00000099869	560	-37.6219	24.7883	0.266259
ENSG00000149742	561	-50.0161	0	1
ENSG00000211450	562	-24.3892	-0.95766	0.706599
ENSG00000226645	563	-23.9131	1.41882	0.0978799
ENSG00000206583	564	-38.4323	23.1675	1
ENSG00000181958	565	-50.0161	0	1
ENSG00000069482	566	-37.7651	-24.5018	0.510839
ENSG00000183908	567	-38.4339	23.1642	1
ENSG00000149506	568	-23.1316	-2.22073	0.127953
ENSG00000160208	569	-13.835	0.231176	0.594732
ENSG00000160190	570	-17.0082	-0.381146	0.392825
ENSG00000183570	571	-19.6592	-1.69236	0.000990772
ENSG00000182362	572	-20.8761	-0.518641	0.460636
ENSG00000160305	573	-15.8891	0.844846	0.056941
ENSG00000142166	574	-13.6229	0.104373	0.810799
ENSG00000160310	575	-13.5448	0.0526712	0.903988
ENSG00000160218	576	-13.8505	0.200403	0.64449
ENSG00000159256	577	-15.7903	0.260279	0.548931
ENSG00000160216	578	-16.6411	-0.504949	0.255762
ENSG00000182093	579	-17.3724	0.296314	0.532933
ENSG00000182871	580	-13.657	-0.622819	0.152247
ENSG00000183486	581	-12.2023	-0.114792	0.79132
ENSG00000157601	582	-13.4965	0.185009	0.667883
ENSG00000227039	583	-13.6041	0.743177	0.0873919
ENSG00000205726	584	-17.6396	-0.051639	0.91641
ENSG00000155313	585	-14.6299	0.500968	0.250243
ENSG00000166979	586	-17.5761	-0.63064	0.16281
ENSG00000182670	587	-16.387	0.824022	0.0644538
ENSG00000243646	588	-18.81	-0.0422325	0.917829
ENSG00000157551	589	-13.2632	0.0427943	0.920522
ENSG00000237604	590	-23.0356	1.55408	0.308517
ENSG00000154654	591	-23.5114	-4.67666	3.05101e-05
ENSG00000160299	592	-15.7249	-0.95045	0.0305134
ENSG00000160191	593	-18.21	-0.124488	0.781106
ENSG00000223822	594	-37.807	-24.4181	1
ENSG00000243927	595	-12.7532	0.935692	0.0319977
ENSG00000157540	596	-13.9458	-0.0687383	0.873566
ENSG00000141959	597	-13.4199	-0.94629	0.030138
ENSG00000184441	598	-17.9589	-0.456754	0.313361
ENSG00000142197	599	-19.948	-0.214986	0.7971
ENSG00000205670	600	-17.6979	0.177089	0.692012
ENSG00000159110	601	-13.5725	-0.386725	0.37264
ENSG00000243064	602	-19.8699	-0.514803	0.314663
ENSG00000154645	603	-20.7849	-0.317628	0.588901
ENSG00000182240	604	-17.7559	-0.134868	0.758125
ENSG00000160179	605	-14.4833	-0.122985	0.778517
ENSG00000238182	606	-20.5001	0.5198	0.387334
ENSG00000160256	607	-21.0209	0.0208179	0.805792
ENSG00000160194	608	-16.4372	-0.533547	0.22484
ENSG00000159128	609	-14.0239	-0.293454	0.500899
ENSG00000223768	610	-18.1176	0.307198	0.488108
ENSG00000241945	611	-15.2791	0.574121	0.189401
ENSG00000197381	612	-15.3274	0.346678	0.42629
ENSG00000215424	613	-19.1998	-0.135276	0.791312
ENSG00000160199	614	-16.1418	-0.230121	0.598923
ENSG00000159228	615	-16.3297	-0.680485	0.122034
ENSG00000142168	616	-14.8293	0.181706	0.676782
ENSG00000198618	617	-21.3599	-0.818485	0.216175
ENSG00000160214	618	-16.8897	0.427572	0.342115
ENSG00000142173	619	-16.2074	-1.22454	0.00571879
ENSG00000154727	620	-16.0937	1.26934	0.00435058
ENSG00000159140	621	-13.1638	0.832947	0.0559856
ENSG00000237945	622	-17.5219	0.307249	0.51837
ENSG00000156273	623	-13.2594	-0.0413357	0.925599
ENSG00000184221	624	-16.5458	0.0989363	0.820359
ENSG00000238197	625	-19.513	-0.373732	0.457274
ENSG00000142185	626	-15.6678	-1.03456	0.0187872
ENSG00000205927	627	-19.9757	0.235778	0.537245
ENSG00000159263	628	-37.0433	-25.9455	0.266259
ENSG00000214889	629	-23.2198	-1.17624	0.372133
ENSG00000157557	630	-14.2774	0.0145831	0.972613
ENSG00000215447	631	-21.262	-1.91425	0.00268439
ENSG00000215734	632	-23.8663	1.18314	0.592204
ENSG00000185272	633	-20.1143	0.711055	0.188765
ENSG00000160221	634	-15.1046	0.252596	0.563717
ENSG00000214955	635	-26.186	-1.30795	1
ENSG00000154639	636	-50.0161	0	1
ENSG00000223431	637	-38.428	23.1761	1
ENSG00000160185	638	-14.772	-0.0692414	0.87218
ENSG00000202339	639	-37.7645	-24.5031	0.510839
ENSG00000156256	640	-16.7869	0.103169	0.822533
ENSG00000156265	641	-19.1964	-0.277662	0.543708
ENSG00000142156	642	-18.6777	0.107514	0.849803
ENSG00000205930	643	-38.4349	23.1624	1
ENSG00000235012	644	-38.428	23.1761	1
ENSG00000219280	645	-36.8473	-26.3374	0.141428
ENSG00000237325	646	-19.8736	0.428426	0.280484
ENSG00000213885	647	-36.5235	-26.9852	0.0133233
ENSG00000224790	648	-37.1304	25.7713	0.0764714
ENSG00000226054	649	-17.8759	0.953237	0.0309529
ENSG00000183844	650	-18.6515	0.253751	0.605669
ENSG00000248354	651	-17.8946	-0.666642	0.140186
ENSG00000232010	652	-20.2254	1.05039	0.0806126
ENSG00000228404	653	-25.6973	-2.30238	0.640752
ENSG00000182586	654	-37.7645	-24.5031	0.510839
ENSG00000185437	655	-18.5976	-1.23852	0.0081969
ENSG00000215533	656	-21.4491	-0.567039	0.674733
ENSG00000189089	657	-22.4505	1.01177	0.221621
ENSG00000212938	658	-37.7623	-24.5075	0.510839
ENSG00000242342	659	-36.9121	26.2078	0.0420495
ENSG00000229047	660	-21.8718	1.13786	0.188223
ENSG00000159197	661	-22.372	-0.291847	1
ENSG00000159259	662	-20.3538	-0.0936426	0.715981
ENSG00000154721	663	-22.478	1.7949	0.108401
ENSG00000226983	664	-37.2676	25.4968	0.141428
ENSG00000215454	665	-37.9253	24.1815	1
ENSG00000236883	666	-37.2383	-25.5555	0.266259
ENSG00000251894	667	-37.2135	25.605	0.266259
ENSG00000159212	668	-22.3112	3.05037	0.002421
ENSG00000224905	669	-36.8045	-26.423	0.0764714
ENSG00000234703	670	-37.9329	24.1664	1
ENSG00000233818	671	-50.0161	0	1
ENSG00000224309	672	-38.428	23.1761	1
ENSG00000160202	673	-38.428	23.1761	1
ENSG00000228861	674	-36.8954	26.2412	0.0764714
ENSG00000235890	675	-37.9654	24.1013	1
ENSG00000160224	676	-20.3267	1.41635	0.0197139
ENSG00000230479	677	-36.9697	-26.0927	0.141428
ENSG00000221837	678	-37.178	25.6761	0.141428
ENSG00000188660	679	-37.2323	-25.5674	0.266259
ENSG00000182912	680	-21.4834	0.745176	0.45742
ENSG00000234883	681	-20.0311	1.77094	0.00294423
ENSG00000159231	682	-19.3814	-0.56749	0.258835
ENSG00000223563	683	-37.9311	24.17	1
ENSG00000177398	684	-24.9013	1.39316	0.401254
ENSG00000228798	685	-36.3595	27.3132	0.00577554
ENSG00000230366	686	-25.6565	-2.36691	0.640752
ENSG00000174680	687	-23.1192	2.7557	0.0148981
ENSG00000226751	688	-37.774	-24.4841	1
ENSG00000233316	689	-50.0161	0	1
ENSG00000183778	690	-38.4323	23.1675	1
ENSG00000233393	691	-37.6361	24.7599	0.510839
ENSG00000227256	692	-22.2534	1.75757	0.0376594
ENSG00000229336	693	-24.644	-1.16755	1
ENSG00000160233	694	-37.7645	-24.5031	0.510839
ENSG00000228709	695	-36.8337	26.3648	0.0420495
ENSG00000242553	696	-38.429	23.1742	1
ENSG00000236545	697	-50.0161	0	1
ENSG00000198898	698	-13.8625	0.85079	0.0508131
ENSG00000230359	699	-38.428	23.1761	1
ENSG00000127948	700	-14.7654	-1.60031	0.000317474
ENSG00000106245	701	-13.5928	1.46855	0.000899838
ENSG00000242562	702	-37.2483	25.5355	0.141428
ENSG00000135269	703	-13.5062	0.279957	0.520199
ENSG00000158467	704	-18.8335	0.0687008	0.88299
ENSG00000135218	705	-14.1911	0.425506	0.325172
ENSG00000128578	706	-21.2669	-0.0867141	0.848753
[truncated: 20,927 more rows]
